# Supplementary material for: Marine viruses disperse bidirectionally along the natural water cycle
Source: Nat Commun. 2023 Oct 10;14:6354. doi: 10.1038/s41467-023-42125-5 (PMC10564846; doi:10.1038/s41467-023-42125-5)
Supplement: Supplementary file 5 — Supplementary data 1 [file 41467_2023_42125_MOESM5_ESM.xlsx]

## Sheet: MAGs
Supplementary data 1: Metagenome assembled genomes (MAGs) with assigned taxonomy and genomic characteristics
Sample	Sample no	MAG	Habitat	Taxonomy (funtaxDB1)	Taxonomy (GTDB-tk2)	Part of dereplicated set (used for virus-host-matches)	Completeness (%, uBin1)	Contamination (%, uBin)	Completeness (%, CheckM3)	Contamination (%, CheckM)	GC content (CheckM)	Coding density (CheckM)	Predicted genes (CheckM)	Genome size (CheckM)	CRISPR-Array (PILER-CR4)	CRISPR-Array (CRISPRcasFinder, min. evidence lvl 3)	Cas Cluster (CRISPRcasFinder5)
74684	1	MAG-01	Rain	Pedobacter	d__Bacteria;p__Bacteroidota;c__Bacteroidia;o__Sphingobacteriales;f__Sphingobacteriaceae;g__Pedobacter;s__	yes	76.5	9.8	64.5747	1.44072	0.404089	0.921963	3388	2807371	none	none	General-Class1 (n=5)
74695	10	MAG-02	Aerosol	Planctomycetaceae_bacterium	d__Bacteria;p__Planctomycetota;c__Planctomycetes;o__Pirellulales;f__UBA1268;g__UBA1268;s__	no	62.7	5.9	53.7694	0	0.489779	0.910967	1823	1430430	none	none	General-Class1 (n=2)
74703	14	MAG-03	SML-0.2	Betaproteobacteria_bacterium_MOLA814	d__Bacteria;p__Proteobacteria;c__Gammaproteobacteria;o__Burkholderiales;f__Burkholderiaceae;g__RS62;s__RS62 sp002340675	no	80.4	9.8	82.7163	2.22992	0.572889	0.933139	1892	1705910	none	none	General-Class1 (n=2)
		MAG-04		Flavobacteriales	d__Bacteria;p__Bacteroidota;c__Bacteroidia;o__Flavobacteriales;f__UA16;g__UA16;s__UA16 sp002390615	yes	88.2	7.8	87.6947	3.27468	0.499587	0.951882	2183	2047565	none	none	General-Class1 (n=2)
		MAG-05		Flavobacteriales	d__Bacteria;p__Bacteroidota;c__Bacteroidia;o__Flavobacteriales;f__Schleiferiaceae;g__UBA3442;s__UBA3442 sp002378565	no	90.2	3.9	70.1369	0.0179211	0.496228	0.959029	1147	1124059	none	none	General-Class1 (n=2)
		MAG-06		Nitrosopumilaceae	d__Archaea;p__Thermoproteota;c__Nitrososphaeria;o__Nitrososphaerales;f__Nitrosopumilaceae;g__Nitrosopumilus;s__	no	68.4	7.9	36.4824	4.85437	0.313668	0.916301	891	521477	none	none	General-Class1 (n=3)
		MAG-07		Rhodobacterales	d__Bacteria;p__Proteobacteria;c__Alphaproteobacteria;o__Rhodobacterales;f__Rhodobacteraceae;g__Planktomarina;s__Planktomarina temperata	yes	100	0	96.6211	0.813432	0.5535	0.924136	2331	2355196	none	none	General-Class1 (n=2)
		MAG-08		SAR86_cluster	d__Bacteria;p__Proteobacteria;c__Gammaproteobacteria;o__SAR86;f__D2472;g__D2472;s__	no	70.6	7.8	30.3161	1.52059	0.372691	0.969704	528	375890	none	none	none
74705	16	MAG-09	SSW-0.2	Nitrosopumilaceae	d__Archaea;p__Thermoproteota;c__Nitrososphaeria;o__Nitrososphaerales;f__Nitrosopumilaceae;g__Nitrosopumilus;s__	no	68.4	5.3	52.004	5.82524	0.311242	0.916828	976	555424	none	none	General-Class1 (n=1)
		MAG-10		Rhodobacterales	d__Bacteria;p__Proteobacteria;c__Alphaproteobacteria;o__Rhodobacterales;f__Rhodobacteraceae;g__Planktomarina;s__Planktomarina temperata	no	78.4	9.8	78.7028	0.659361	0.55386	0.925512	2156	1843963	none	none	General-Class1 (n=2)
74707	18	MAG-11	SML-0.2	Betaproteobacteria_bacterium_MOLA814	d__Bacteria;p__Proteobacteria;c__Gammaproteobacteria;o__Burkholderiales;f__Burkholderiaceae;g__RS62;s__RS62 sp002340675	no	100	0	99.1433	1.43107	0.570462	0.929854	2430	2440793	none	none	General-Class1 (n=5)
		MAG-12		Flavobacteriales	d__Bacteria;p__Bacteroidota;c__Bacteroidia;o__Flavobacteriales;f__Schleiferiaceae;g__UBA3442;s__UBA3442 sp002378565	no	76.5	2	64.7996	1.98925	0.49895	0.960489	1190	1040636	none	none	General-Class1 (n=1)
		MAG-13		Rhodobacter	d__Bacteria;p__Proteobacteria;c__Alphaproteobacteria;o__Rhodobacterales;f__Rhodobacteraceae;g__UBA10365;s__UBA10365 sp003536295	no	80.4	0	68.762	1.61616	0.514862	0.918475	1907	1656111	none	none	General-Class1 (n=3)
		MAG-14		Rhodobacterales	d__Bacteria;p__Proteobacteria;c__Alphaproteobacteria;o__Rhodobacterales;f__Rhodobacteraceae;g__Planktomarina;s__Planktomarina temperata	no	74.5	2	89.2007	1.56366	0.556002	0.927523	2308	2104085	none	none	General-Class1 (n=3)
		MAG-15		Rhodobacterales	d__Bacteria;p__Proteobacteria;c__Alphaproteobacteria;o__Rhodobacterales;f__Rhodobacteraceae;g__Yoonia;s__Yoonia sp002378665	no	100	0	98.4802	0.607903	0.55708	0.922543	3057	2927328	none	none	General-Class1 (n=2)
74709	20	MAG-16	SSW-0.2	Betaproteobacteria_bacterium_MOLA814	d__Bacteria;p__Proteobacteria;c__Gammaproteobacteria;o__Burkholderiales;f__Burkholderiaceae;g__RS62;s__RS62 sp002340675	no	100	3.9	91.5109	0.73014	0.571	0.928758	1800	1790382	none	none	General-Class1 (n=4)
		MAG-17		Flavobacteriales	d__Bacteria;p__Bacteroidota;c__Bacteroidia;o__Flavobacteriales;f__Flavobacteriaceae;g__MAG-120531;s__MAG-120531 sp000173115	no	74.5	5.9	51.5339	1.67767	0.393197	0.934576	1185	1065668	none	none	General-Class1 (n=1)
		MAG-18		Flavobacteriales	d__Bacteria;p__Bacteroidota;c__Bacteroidia;o__Flavobacteriales;f__Schleiferiaceae;g__UBA3442;s__UBA3442 sp002378565	no	88.2	7.8	77.4161	3.22988	0.497962	0.960837	1340	1150432	none	none	General-Class1 (n=1)
		MAG-19		Rhodobacter	d__Bacteria;p__Proteobacteria;c__Alphaproteobacteria;o__Rhodobacterales;f__Rhodobacteraceae;g__UBA10365;s__UBA10365 sp003536295	no	70.6	5.9	46.6638	1.46465	0.514715	0.91575	1513	1200924	none	none	General-Class1 (n=1)
		MAG-20		Rhodobacterales	d__Bacteria;p__Proteobacteria;c__Alphaproteobacteria;o__Rhodobacterales;f__Rhodobacteraceae;g__Yoonia;s__Yoonia sp002378665	no	74.5	2	83.8527	1.21581	0.558023	0.923408	2787	2494471	none	none	General-Class1 (n=3)
		MAG-21		SAR86_cluster	d__Bacteria;p__Proteobacteria;c__Gammaproteobacteria;o__SAR86;f__D2472;g__D2472;s__	no	92.2	0	67.937	7.62195	0.376495	0.965126	1293	1060517	none	none	General-Class1 (n=5)
74711	22	MAG-22	Foam-0.2	marine_sediment_metagenome	d__Bacteria;p__Proteobacteria;c__Gammaproteobacteria;o__Nitrosococcales;f__Methylophagaceae;g__GCA-002733105;s__	no	100	2	93.0751	1.95618	0.410109	0.899727	1993	1987834	none	none	General-Class1 (n=2)
74713	24	MAG-23	SML-0.2	Betaproteobacteria_bacterium_MOLA814	d__Bacteria;p__Proteobacteria;c__Gammaproteobacteria;o__Burkholderiales;f__Burkholderiaceae;g__RS62;s__RS62 sp002340675	no	84.3	2	88.4531	1.62773	0.570825	0.932305	2277	2128736	none	none	General-Class1 (n=5)
		MAG-24		Flavobacteriales	d__Bacteria;p__Bacteroidota;c__Bacteroidia;o__Flavobacteriales;f__Schleiferiaceae;g__UBA3442;s__UBA3442 sp002378565	no	86.3	3.9	59.187	0.286738	0.495026	0.960652	1035	941761	none	none	General-Class1 (n=1)
		MAG-25		Gammaproteobacteria	d__Bacteria;p__Proteobacteria;c__Gammaproteobacteria;o__SAR86;f__D2472;g__D2472;s__	no	86.3	5.9	52.9534	5.31609	0.373685	0.960815	923	749365	none	none	General-Class1 (n=3)
		MAG-26		Nitrosopumilaceae	d__Archaea;p__Thermoproteota;c__Nitrososphaeria;o__Nitrososphaerales;f__Nitrosopumilaceae;g__Nitrosopumilus;s__	yes	78.9	10.5	62.3537	7.76699	0.310486	0.910966	1552	933875	none	none	General-Class1 (n=2)
		MAG-27		Rhodobacterales	d__Bacteria;p__Proteobacteria;c__Alphaproteobacteria;o__Rhodobacterales;f__Rhodobacteraceae;g__Yoonia;s__Yoonia sp002378665	no	76.5	2	66.4416	1.44377	0.556692	0.923835	2273	1920060	none	none	General-Class1 (n=2)
74715	26	MAG-28	SSW-0.2	Betaproteobacteria_bacterium_MOLA814	d__Bacteria;p__Proteobacteria;c__Gammaproteobacteria;o__Burkholderiales;f__Burkholderiaceae;g__RS62;s__RS62 sp002340675	no	100	5.9	88.2477	0.81581	0.571481	0.93331	1835	1772074	none	none	General-Class1 (n=5)
		MAG-29		Flavobacteriales	d__Bacteria;p__Bacteroidota;c__Bacteroidia;o__Flavobacteriales;f__Schleiferiaceae;g__UBA3442;s__UBA3442 sp002378565	no	90.2	2	91.2023	1.09319	0.49434	0.956648	1407	1438236	none	none	General-Class1 (n=2)
		MAG-30		Rhodobacterales	d__Bacteria;p__Proteobacteria;c__Alphaproteobacteria;o__Rhodobacterales;f__Rhodobacteraceae;g__Planktomarina;s__Planktomarina temperata	no	86.3	3.9	88.666	1.22015	0.555147	0.927165	2136	2049354	none	none	General-Class1 (n=2)
		MAG-31		SAR86_cluster	d__Bacteria;p__Proteobacteria;c__Gammaproteobacteria;o__SAR86;f__D2472;g__D2472;s__	no	88.2	5.9	42.3993	0.228758	0.382069	0.964432	776	696525	none	none	General-Class1 (n=2)
74717	28	MAG-32	SML-0.2	Planctomycetaceae_bacterium	d__Bacteria;p__Planctomycetota;c__Planctomycetes;o__Pirellulales;f__UBA1268;g__UBA1268;s__	yes	92.2	0	95.3347	0	0.491119	0.902191	2706	3168798	none	none	General-Class1 (n=4)
74719	30	MAG-33	SSW-0.2	Bacteroidetes_bacterium	d__Bacteria;p__Bacteroidota;c__Bacteroidia;o__Flavobacteriales;f__Flavobacteriaceae;g__UBA7428;s__	no	60.8	0	59.4976	5.13886	0.353208	0.944992	1188	1080984	none	none	General-Class1 (n=1)
		MAG-34		Candidatus_Thioglobus	d__Bacteria;p__Proteobacteria;c__Gammaproteobacteria;o__PS1;f__Thioglobaceae;g__Thioglobus;s__Thioglobus sp014384565	no	72.5	0	44.209	6.78808	0.368266	0.945603	756	621378	none	none	General-Class1 (n=3)
		MAG-35		Flavobacteriales	d__Bacteria;p__Bacteroidota;c__Bacteroidia;o__Flavobacteriales;f__Schleiferiaceae;g__UBA3442;s__UBA3442 sp002378565	no	86.3	0	84.6774	0.268817	0.494762	0.956409	1287	1432417	none	none	none
		MAG-36		Rhodobacterales	d__Bacteria;p__Proteobacteria;c__Alphaproteobacteria;o__Rhodobacterales;f__Rhodobacteraceae;g__Planktomarina;s__Planktomarina temperata	no	72.5	5.9	90.3861	1.54629	0.554624	0.925007	2280	2101690	none	none	General-Class1 (n=3)
		MAG-37		SAR86_cluster	d__Bacteria;p__Proteobacteria;c__Gammaproteobacteria;o__SAR86;f__D2472;g__D2472;s__	no	72.5	2	39.7944	0.864198	0.372402	0.968844	685	581555	none	none	General-Class1 (n=2)
74721	32	MAG-38	Foam-0.2	Betaproteobacteria_bacterium_MOLA814	d__Bacteria;p__Proteobacteria;c__Gammaproteobacteria;o__Burkholderiales;f__Burkholderiaceae;g__RS62;s__RS62 sp002340675	no	60.8	3.9	58.7662	2.69665	0.573343	0.93785	1506	1223844	none	none	General-Class1 (n=1)
		MAG-39		marine_sediment_metagenome	d__Bacteria;p__Proteobacteria;c__Gammaproteobacteria;o__Nitrosococcales;f__Methylophagaceae;g__GCA-002733105;s__	no	66.7	3.9	58.8856	2.67019	0.411772	0.916488	1288	1004686	none	none	none
		MAG-40		Rhodobacterales	d__Bacteria;p__Proteobacteria;c__Alphaproteobacteria;o__Rhodobacterales;f__Rhodobacteraceae;g__Yoonia;s__Yoonia sp002378665	no	92.2	3.9	97.9737	1.0976	0.556882	0.921345	2981	2854972	none	none	General-Class1 (n=3)
74723	34	MAG-41	SML-0.2	Planctomycetes_bacterium	d__Bacteria;p__Planctomycetota;c__Planctomycetes;o__Pirellulales;f__UBA1268;g__QWOQ01;s__QWOQ01 sp003669585	yes	84.3	7.8	95.9094	0.104493	0.492119	0.903901	2709	3148636	none	none	General-Class1 (n=4)
		MAG-42		Planctomycetaceae_bacterium	d__Bacteria;p__Planctomycetota;c__Planctomycetes;o__Pirellulales;f__UBA1268;g__UBA1268;s__	yes	94.1	0	85.8796	0.381093	0.517877	0.893476	2616	2862870	none	none	General-Class1 (n=7)
74725	36	MAG-43	SSW-0.2	Betaproteobacteria_bacterium_MOLA814	d__Bacteria;p__Proteobacteria;c__Gammaproteobacteria;o__Burkholderiales;f__Burkholderiaceae;g__RS62;s__RS62 sp002340675	no	100	2	94.8793	0.0292056	0.571531	0.926601	1843	1934164	none	none	General-Class1 (n=3)
		MAG-44		Flavobacteriales	d__Bacteria;p__Bacteroidota;c__Bacteroidia;o__Flavobacteriales;f__Schleiferiaceae;g__UBA3442;s__UBA3442 sp002378565	no	84.3	7.8	80.0782	1.07527	0.495826	0.958378	1342	1304717	none	none	General-Class1 (n=2)
		MAG-45		Flavobacteriia	d__Bacteria;p__Bacteroidota;c__Bacteroidia;o__Flavobacteriales;f__Flavobacteriaceae;g__MAG-120531;s__MAG-120531 sp000173115	no	66.7	2	53.5754	0.377181	0.400405	0.941973	1025	1008053	none	none	none
		MAG-46		Gammaproteobacteria	d__Bacteria;p__Proteobacteria;c__Gammaproteobacteria;o__Pseudomonadales;f__Pseudohongiellaceae;g__OM182;s__OM182 sp001438145	no	64.7	9.8	34.7039	4.5918	0.537655	0.926577	1067	822822	none	none	none
		MAG-47		Reinekea_forsetii	d__Bacteria;p__Proteobacteria;c__Gammaproteobacteria;o__Pseudomonadales;f__Saccharospirillaceae;g__Reinekea;s__Reinekea forsetii	no	98	3.9	74.8568	4.43713	0.537655	0.894588	2558	2488187	none	none	General-Class1 (n=6)
		MAG-48		Rhodobacter	d__Bacteria;p__Proteobacteria;c__Alphaproteobacteria;o__Rhodobacterales;f__Rhodobacteraceae;g__UBA10365;s__UBA10365 sp003536295	no	82.4	2	84.6309	1.93723	0.508788	0.909122	2407	2218326	none	none	General-Class1 (n=3)
		MAG-49		Rhodobacterales	d__Bacteria;p__Proteobacteria;c__Alphaproteobacteria;o__Rhodobacterales;f__Rhodobacteraceae;g__Planktomarina;s__Planktomarina temperata	no	84.3	3.9	75.0625	2.27769	0.557977	0.926274	1966	1718743	none	none	General-Class1 (n=2)
		MAG-50		Rhodobacterales	d__Bacteria;p__Proteobacteria;c__Alphaproteobacteria;o__Rhodobacterales;f__Rhodobacteraceae;g__Yoonia;s__Yoonia sp002378665	no	100	2	97.2644	0.303951	0.556928	0.921608	2960	2838811	none	none	none
		MAG-51		SAR86_cluster	d__Bacteria;p__Proteobacteria;c__Gammaproteobacteria;o__SAR86;f__D2472;g__D2472;s__	no	84.3	5.9	45.0384	1.35182	0.383973	0.96513	945	790764	none	none	General-Class1 (n=2)
74727	38	MAG-52	SML-0.2	Betaproteobacteria_bacterium_MOLA814	d__Bacteria;p__Proteobacteria;c__Gammaproteobacteria;o__Burkholderiales;f__Burkholderiaceae;g__RS62;s__RS62 sp002340675	no	100	2	88.053	0.73014	0.571725	0.929379	1968	2064822	none	none	General-Class1 (n=4)
		MAG-53		Flavobacteriales	d__Bacteria;p__Bacteroidota;c__Bacteroidia;o__Flavobacteriales;f__Flavobacteriaceae;g__MAG-120531;s__MAG-120531 sp000173115	yes	88.2	2	90.7072	1.49458	0.388686	0.932279	1666	1723590	none	none	General-Class1 (n=4)
		MAG-54		Flavobacteriales	d__Bacteria;p__Bacteroidota;c__Bacteroidia;o__Flavobacteriales;f__Schleiferiaceae;g__UBA3442;s__UBA3442 sp002378565	no	76.5	5.9	73.6527	0.268817	0.497596	0.959425	1245	1131867	none	none	General-Class1 (n=2)
		MAG-55		Gammaproteobacteria	d__Bacteria;p__Proteobacteria;c__Gammaproteobacteria;o__Pseudomonadales;f__Pseudohongiellaceae;g__OM182;s__OM182 sp001438145	yes	92.2	9.8	64.8188	3.21275	0.535028	0.911543	1905	1649866	none	none	General-Class1 (n=2)
		MAG-56		Porticoccaceae_bacterium	d__Bacteria;p__Proteobacteria;c__Gammaproteobacteria;o__Pseudomonadales;f__Porticoccaceae;g__Porticoccus;s__	yes	70.6	11.8	45.3714	5.62923	0.452217	0.916386	1128	848958	none	none	General-Class1 (n=2)
		MAG-57		Reinekea_forsetii	d__Bacteria;p__Proteobacteria;c__Gammaproteobacteria;o__Pseudomonadales;f__Saccharospirillaceae;g__Reinekea;s__Reinekea forsetii	yes	90.2	2	90.4703	3.66493	0.540792	0.899264	3089	3165619	none	none	General-Class1 (n=8)
		MAG-58		Rhodobacter	d__Bacteria;p__Proteobacteria;c__Alphaproteobacteria;o__Rhodobacterales;f__Rhodobacteraceae;g__UBA10365;s__UBA10365 sp003536295	yes	100	0	94.4949	0.932401	0.511422	0.907997	2178	2244361	none	none	General-Class1 (n=2)
		MAG-59		Rhodobacterales	d__Bacteria;p__Proteobacteria;c__Alphaproteobacteria;o__Rhodobacterales;f__Rhodobacteraceae;g__Yoonia;s__Yoonia sp002378665	yes	100	0	98.7842	0.428649	0.55633	0.920635	3097	2968352	none	none	General-Class1 (n=1)
		MAG-60		SAR92_bacterium_BACL16	d__Bacteria;p__Proteobacteria;c__Gammaproteobacteria;o__Pseudomonadales;f__Porticoccaceae;g__HTCC2207;s__HTCC2207 sp001438605	yes	78.4	7.8	88.2537	12.5772	0.514218	0.906435	2685	2301984	none	none	General-Class1 (n=3)
74729	40	MAG-61	SSW-0.2	Betaproteobacteria_bacterium_MOLA814	d__Bacteria;p__Proteobacteria;c__Gammaproteobacteria;o__Burkholderiales;f__Burkholderiaceae;g__RS62;s__RS62 sp002340675	no	100	2	93.0018	0.0292056	0.571272	0.928521	1856	1932635	none	none	General-Class1 (n=3)
		MAG-62		Flavobacteriales	d__Bacteria;p__Bacteroidota;c__Bacteroidia;o__Flavobacteriales;f__Schleiferiaceae;g__UBA3442;s__UBA3442 sp002378565	no	88.2	7.8	81.2952	2.21733	0.496982	0.960898	1342	1206483	none	none	General-Class1 (n=2)
		MAG-63		Flavobacteriia	d__Bacteria;p__Bacteroidota;c__Bacteroidia;o__Flavobacteriales;f__Flavobacteriaceae;g__MAG-120531;s__MAG-120531 sp000173115	no	96.1	0	93.9934	2.74556	0.388359	0.935285	1794	1890593	none	none	General-Class1 (n=4)
		MAG-64		Gammaproteobacteria	d__Bacteria;p__Proteobacteria;c__Gammaproteobacteria;o__Pseudomonadales;f__Pseudohongiellaceae;g__OM182;s__OM182 sp001438145	no	74.5	2	40.0126	2.41278	0.534014	0.910742	1390	1010500	none	none	General-Class1 (n=2)
		MAG-65		Reinekea_forsetii	d__Bacteria;p__Proteobacteria;c__Gammaproteobacteria;o__Pseudomonadales;f__Saccharospirillaceae;g__Reinekea;s__Reinekea forsetii	yes	58.8	2	75.372	3.36675	0.542356	0.899132	2884	2674093	none	none	General-Class1 (n=7)
		MAG-66		Rhodobacter	d__Bacteria;p__Proteobacteria;c__Alphaproteobacteria;o__Rhodobacterales;f__Rhodobacteraceae;g__UBA10365;s__UBA10365 sp003536295	no	92.2	0	93.5227	2.57576	0.507052	0.905369	2551	2463085	none	none	General-Class1 (n=3)
		MAG-67		Rhodobacterales	d__Bacteria;p__Proteobacteria;c__Alphaproteobacteria;o__Rhodobacterales;f__Rhodobacteraceae;g__Planktomarina;s__Planktomarina temperata	no	90.2	9.8	87.1937	0.481256	0.554698	0.927969	2286	2078513	none	none	General-Class1 (n=2)
		MAG-68		Rhodobacterales	d__Bacteria;p__Proteobacteria;c__Alphaproteobacteria;o__Rhodobacterales;f__Rhodobacteraceae;g__Yoonia;s__Yoonia sp002378665	no	100	0	98.1763	0.405268	0.555952	0.918819	3123	2991408	none	none	General-Class1 (n=1)
74731	42	MAG-69	Foam-0.2	Flavobacteriales	d__Bacteria;p__Bacteroidota;c__Bacteroidia;o__Flavobacteriales;f__Crocinitomicaceae;g__UBA952;s__	yes	90.2	3.9	74.5995	1.67076	0.358808	0.951356	1844	1535555	none	none	General-Class1 (n=2)
		MAG-70		marine_sediment_metagenome	d__Bacteria;p__Proteobacteria;c__Gammaproteobacteria;o__Nitrosococcales;f__Methylophagaceae;g__GCA-002733105;s__	yes	100	0	99.5305	1.58451	0.40935	0.887416	2300	2368516	none	none	General-Class1 (n=1)
		MAG-71		Rhodobacterales	d__Bacteria;p__Proteobacteria;c__Alphaproteobacteria;o__Rhodobacterales;f__Rhodobacteraceae;g__Yoonia;s__Yoonia sp002378665	no	78.4	5.9	80.3117	4.17209	0.558387	0.922388	3049	2292313	none	none	General-Class1 (n=1)
74732	43	MAG-72	Foam-vir	Flavobacteriales	d__Bacteria;p__Bacteroidota;c__Bacteroidia;o__Flavobacteriales;f__Crocinitomicaceae;g__UBA952;s__	no	94.1	5.9	72.5815	2.22932	0.359722	0.949968	2392	1974650	none	none	General-Class1 (n=5)
74733	44	MAG-73	SML-0.2	Bacteroidetes_bacterium	d__Bacteria;p__Bacteroidota;c__Bacteroidia;o__Flavobacteriales;f__Flavobacteriaceae;g__UBA7428;s__	no	62.7	3.9	89.6197	2.39105	0.354155	0.936297	1831	1795180	none	none	General-Class1 (n=2)
		MAG-74		Gammaproteobacteria	d__Bacteria;p__Proteobacteria;c__Gammaproteobacteria;o__SAR86;f__D2472;g__D2472;s__	no	76.5	9.8	48.6687	13.645	0.387342	0.96253	1172	922674	none	none	none
74735	46	MAG-75	SSW-0.2	Bacteroidetes_bacterium	d__Bacteria;p__Bacteroidota;c__Bacteroidia;o__Flavobacteriales;f__Flavobacteriaceae;g__UBA7428;s__	yes	78.4	3.9	97.619	0.26455	0.35347	0.938373	1770	1837137	none	none	General-Class1 (n=2)
		MAG-76		Betaproteobacteria_bacterium_MOLA814	d__Bacteria;p__Proteobacteria;c__Gammaproteobacteria;o__Burkholderiales;f__Burkholderiaceae;g__RS62;s__RS62 sp002340675	no	100	0	98.7928	0.73014	0.570324	0.930821	2382	2366620	none	none	General-Class1 (n=5)
		MAG-77		Flavobacteriales	d__Bacteria;p__Bacteroidota;c__Bacteroidia;o__Flavobacteriales;f__Flavobacteriaceae;g__MAG-120531;s__MAG-120531 sp000173115	no	92.2	5.9	82.876	3.82052	0.39073	0.935716	1672	1599081	none	none	General-Class1 (n=2)
		MAG-78		Flavobacteriales	d__Bacteria;p__Bacteroidota;c__Bacteroidia;o__Flavobacteriales;f__Schleiferiaceae;g__UBA3442;s__UBA3442 sp002378565	yes	94.1	2	84.7019	0.537634	0.49462	0.955358	1280	1363775	none	none	General-Class1 (n=2)
		MAG-79		Rhodobacterales	d__Bacteria;p__Proteobacteria;c__Alphaproteobacteria;o__Rhodobacterales;f__Rhodobacteraceae;g__Planktomarina;s__Planktomarina temperata	no	70.6	0	77.4761	2.33029	0.554487	0.926034	2170	1986873	none	none	General-Class1 (n=3)
		MAG-80		Rhodobacterales	d__Bacteria;p__Proteobacteria;c__Alphaproteobacteria;o__Rhodobacterales;f__Rhodobacteraceae;g__Yoonia;s__Yoonia sp002378665	no	90.2	2	92.1422	1.0976	0.557547	0.923671	2855	2592526	none	none	General-Class1 (n=2)
		MAG-81		SAR86_cluster	d__Bacteria;p__Proteobacteria;c__Gammaproteobacteria;o__SAR86;f__D2472;g__D2472;s__	no	80.4	2	54.486	2.29885	0.375068	0.965844	850	715779	none	none	General-Class1 (n=1)
74737	48	MAG-82	SML-0.2	Bacteroidetes_bacterium	d__Bacteria;p__Bacteroidota;c__Bacteroidia;o__Flavobacteriales;f__Flavobacteriaceae;g__UBA7428;s__	no	98	2	94.0813	0.795053	0.353317	0.937353	1843	1962821	none	none	General-Class1 (n=2)
		MAG-83		Betaproteobacteria_bacterium_MOLA814	d__Bacteria;p__Proteobacteria;c__Gammaproteobacteria;o__Burkholderiales;f__Burkholderiaceae;g__RS62;s__RS62 sp002340675	no	80.4	2	98.2982	1.89836	0.569904	0.930425	2386	2385688	none	none	General-Class1 (n=2)
		MAG-84		Flavobacteriales	d__Bacteria;p__Bacteroidota;c__Bacteroidia;o__Flavobacteriales;f__Flavobacteriaceae;g__MAG-120531;s__MAG-120531 sp000173115	no	70.6	3.9	80.9123	3.88103	0.387871	0.936512	1719	1647443	none	none	General-Class1 (n=2)
		MAG-85		Flavobacteriales	d__Bacteria;p__Bacteroidota;c__Bacteroidia;o__Flavobacteriales;f__Schleiferiaceae;g__UBA3442;s__UBA3442 sp002378565	no	94.1	2	89.2294	0.537634	0.497159	0.959718	1401	1411939	none	none	General-Class1 (n=1)
		MAG-86		Gammaproteobacteria	d__Bacteria;p__Proteobacteria;c__Gammaproteobacteria;o__SAR86;f__D2472;g__D2472;s__	no	92.2	2	44.2549	3.11769	0.37953	0.96458	987	824478	none	none	General-Class1 (n=3)
74739	50	MAG-87	SSW-0.2	Bacteroidetes_bacterium	d__Bacteria;p__Bacteroidota;c__Bacteroidia;o__Flavobacteriales;f__Flavobacteriaceae;g__UBA7428;s__	no	96.1	0	88.6455	0.0176678	0.354206	0.935846	1664	1765241	none	none	General-Class1 (n=2)
		MAG-88		Candidatus_Pelagibacter_ubique	d__Bacteria;p__Proteobacteria;c__Alphaproteobacteria;o__Pelagibacterales;f__Pelagibacteraceae;g__Pelagibacter;s__	no	70.6	3.9	18.3665	1.50079	0.316191	0.965844	334	264932	none	none	none
		MAG-89		Flavobacteria_bacterium	d__Bacteria;p__Bacteroidota;c__Bacteroidia;o__Flavobacteriales;f__Flavobacteriaceae;g__MS024-2A;s__MS024-2A sp000173095	no	80.4	5.9	78.2544	17.2794	0.362736	0.946938	2024	1696059	none	none	General-Class1 (n=2)
		MAG-90		Flavobacteriales	d__Bacteria;p__Bacteroidota;c__Bacteroidia;o__Flavobacteriales;f__Schleiferiaceae;g__UBA3442;s__UBA3442 sp002378565	no	60.8	0	19.6237	0	0.491563	0.954782	279	295568	none	none	none
		MAG-91		Flavobacteriales	d__Bacteria;p__Bacteroidota;c__Bacteroidia;o__Flavobacteriales;f__Schleiferiaceae;g__UBA3442;s__UBA3442 sp002378565	no	86.3	0	74.4868	0	0.494794	0.953288	1145	1261958	none	none	General-Class1 (n=1)
		MAG-92		Gammaproteobacteria	d__Bacteria;p__Proteobacteria;c__Gammaproteobacteria;o__SAR86;f__D2472;g__D2472;s__	no	90.2	3.9	54.0057	10.0513	0.384743	0.96189	1334	1198448	none	none	General-Class1 (n=4)
		MAG-93		Oceanospirillaceae_bacterium	d__Bacteria;p__Proteobacteria;c__Gammaproteobacteria;o__Pseudomonadales;f__Nitrincolaceae;g__ASP10-02a;s__ASP10-02a sp002335115	no	92.2	2	75.4588	3.43756	0.455887	0.913595	1958	1759160	none	none	General-Class1 (n=3)
		MAG-94		Rhodobacterales	d__Bacteria;p__Proteobacteria;c__Alphaproteobacteria;o__Rhodobacterales;f__Rhodobacteraceae;g__Planktomarina;s__Planktomarina temperata	no	64.7	5.9	89.3736	2.42504	0.551258	0.926427	2221	2148615	none	none	none
74741	52	MAG-95	SML-0.2	Bacteroidetes_bacterium	d__Bacteria;p__Bacteroidota;c__Bacteroidia;o__Flavobacteriales;f__Flavobacteriaceae;g__UBA7428;s__	no	100	0	94.0813	1.06007	0.353575	0.931333	1850	1948849	none	none	General-Class1 (n=1)
		MAG-96		Betaproteobacteria_bacterium_MOLA814	d__Bacteria;p__Proteobacteria;c__Gammaproteobacteria;o__Burkholderiales;f__Burkholderiaceae;g__RS62;s__RS62 sp002340675	yes	100	2	99.1433	0.73014	0.570491	0.928306	2322	2426523	none	none	General-Class1 (n=2)
		MAG-97		Candidatus_Thioglobus	d__Bacteria;p__Proteobacteria;c__Gammaproteobacteria;o__PS1;f__Thioglobaceae;g__Thioglobus;s__Thioglobus sp014384565	yes	82.4	0	68.1898	13.1567	0.374868	0.945827	1313	1135797	none	none	General-Class1 (n=3)
		MAG-98		Flavobacteriales	d__Bacteria;p__Bacteroidota;c__Bacteroidia;o__Flavobacteriales;f__Schleiferiaceae;g__UBA3442;s__UBA3442 sp002378565	no	90.2	0	85.7771	0	0.49356	0.9526	1359	1481336	none	none	General-Class1 (n=1)
		MAG-99		Flavobacteriia	d__Bacteria;p__Bacteroidota;c__Bacteroidia;o__Flavobacteriales;f__Flavobacteriaceae;g__MAG-120531;s__MAG-120531 sp000173115	no	70.6	9.8	74.0901	1.56058	0.392016	0.936693	1515	1453608	none	none	General-Class1 (n=2)
		MAG-100		Gammaproteobacteria	d__Bacteria;p__Proteobacteria;c__Gammaproteobacteria;o__Pseudomonadales;f__Pseudohongiellaceae;g__OM182;s__OM182 sp001438145	no	70.6	3.9	29.6062	2.10164	0.524334	0.897963	1020	701497	none	none	General-Class1 (n=1)
		MAG-101		Gammaproteobacteria_bacterium	d__Bacteria;p__Proteobacteria;c__Gammaproteobacteria;o__Pseudomonadales;f__HTCC2089;g__UBA9926;s__UBA9926 sp003451575	yes	86.3	3.9	70.8722	2.65719	0.532596	0.90108	2471	2204165	none	none	General-Class1 (n=5)
		MAG-102		Oceanospirillaceae_bacterium	d__Bacteria;p__Proteobacteria;c__Gammaproteobacteria;o__Pseudomonadales;f__Nitrincolaceae;g__ASP10-02a;s__ASP10-02a sp002335115	yes	94.1	3.9	87.9593	2.67525	0.456785	0.908757	2258	2111433	none	none	General-Class1 (n=7)
		MAG-103		Rhodobacter	d__Bacteria;p__Proteobacteria;c__Alphaproteobacteria;o__Rhodobacterales;f__Rhodobacteraceae;g__UBA10365;s__UBA10365 sp003536295	no	90.2	9.8	77.4062	0.21756	0.515912	0.914834	1846	1731101	none	none	General-Class1 (n=2)
		MAG-104		Rhodobacterales	d__Bacteria;p__Proteobacteria;c__Alphaproteobacteria;o__Rhodobacterales;f__Rhodobacteraceae;g__Planktomarina;s__Planktomarina temperata	no	94.1	0	95.5978	0.927998	0.553972	0.92638	2568	2522586	none	none	General-Class1 (n=3)
		MAG-105		Rhodobacterales	d__Bacteria;p__Proteobacteria;c__Alphaproteobacteria;o__Rhodobacterales;f__Rhodobacteraceae;g__Yoonia;s__Yoonia sp002378665	no	100	0	97.069	0.303951	0.557443	0.9194	3010	2863783	none	none	General-Class1 (n=3)
		MAG-106		SAR86_cluster	d__Bacteria;p__Proteobacteria;c__Gammaproteobacteria;o__SAR86;f__D2472;g__D2472;s__	yes	96.1	3.9	69.9713	3.83142	0.380493	0.966244	1302	1131612	none	none	General-Class1 (n=4)
74743	54	MAG-107	SSW-0.2	Bacteroidetes_bacterium	d__Bacteria;p__Bacteroidota;c__Bacteroidia;o__Flavobacteriales;f__Flavobacteriaceae;g__UBA7428;s__	no	98	0	91.7845	0.0706714	0.353423	0.938263	1793	1933022	none	none	General-Class1 (n=2)
		MAG-108		Betaproteobacteria_bacterium_MOLA814	d__Bacteria;p__Proteobacteria;c__Gammaproteobacteria;o__Burkholderiales;f__Burkholderiaceae;g__RS62;s__RS62 sp002340675	no	100	3.9	90.8411	2.31893	0.56959	0.929743	2258	2182382	none	none	General-Class1 (n=4)
		MAG-109		Candidatus_Pelagibacter_ubique	d__Bacteria;p__Proteobacteria;c__Alphaproteobacteria;o__Pelagibacterales;f__Pelagibacteraceae;g__Pelagibacter;s__Pelagibacter ubique	yes	66.7	5.9	77.5549	13.0332	0.29075	0.967569	1049	905159	none	none	none
		MAG-110		Flavobacteria_bacterium_MS024-2A	d__Bacteria;p__Bacteroidota;c__Bacteroidia;o__Flavobacteriales;f__Flavobacteriaceae;g__MS024-2A;s__MS024-2A sp000173095	yes	96.1	3.9	79.468	7.35188	0.35851	0.945088	1835	1741761	none	none	General-Class1 (n=1)
		MAG-111		Flavobacteriales	d__Bacteria;p__Bacteroidota;c__Bacteroidia;o__Flavobacteriales;f__Flavobacteriaceae;g__MAG-120531;s__MAG-120531 sp000173115	no	84.3	2	85.7622	2.98444	0.390911	0.936896	1748	1733601	none	none	General-Class1 (n=2)
		MAG-112		Flavobacteriales	d__Bacteria;p__Bacteroidota;c__Bacteroidia;o__Flavobacteriales;f__Schleiferiaceae;g__UBA3442;s__UBA3442 sp002378565	no	94.1	3.9	85.2151	0.304659	0.494403	0.954352	1326	1429893	none	none	General-Class1 (n=2)
		MAG-113		Oceanospirillaceae_bacterium	d__Bacteria;p__Proteobacteria;c__Gammaproteobacteria;o__Pseudomonadales;f__Nitrincolaceae;g__ASP10-02a;s__ASP10-02a sp002335115	no	76.5	5.9	67.7815	1.79951	0.456422	0.911263	1805	1540558	none	none	General-Class1 (n=2)
		MAG-114		Rhodobacter	d__Bacteria;p__Proteobacteria;c__Alphaproteobacteria;o__Rhodobacterales;f__Rhodobacteraceae;g__UBA10365;s__UBA10365 sp003536295	no	72.5	7.8	76.3833	7.08622	0.51591	0.914526	2222	1783797	none	none	General-Class1 (n=3)
		MAG-115		Rhodobacterales	d__Bacteria;p__Proteobacteria;c__Alphaproteobacteria;o__Rhodobacterales;f__Rhodobacteraceae;g__Planktomarina;s__Planktomarina temperata	no	62.7	0	87.7763	3.67568	0.554472	0.92828	2378	2162536	none	none	General-Class1 (n=2)
		MAG-116		SAR86_cluster	d__Bacteria;p__Proteobacteria;c__Gammaproteobacteria;o__SAR86;f__D2472;g__D2472;s__	no	92.2	5.9	54.7928	6.92527	0.38067	0.96551	1281	1112655	none	none	General-Class1 (n=4)
References:
1	Bornemann TLV, Esser SP, Stach TL, Burg T, Probst AJ. uBin: A manual refining tool for genomes from metagenomes. Environ Microbiol, (2023)
2	Chaumeil PA, Mussig AJ, Hugenholtz P, Parks DH. GTDB-Tk: a toolkit to classify genomes with the Genome Taxonomy Database. Bioinformatics, (2019).
3	Parks DH, Imelfort M, Skennerton CT, Hugenholtz P, Tyson GW. CheckM: assessing the quality of microbial genomes recovered from isolates, single cells, and metagenomes. Genome Res 25, 1043-1055 (2015)
4	Edgar R. C. (2007) PILER-CR: fast and accurate identification of CRISPR repeats. BMC Bioinformatics, 8: 18.
5	Couvin D, et al. CRISPRCasFinder, an update of CRISRFinder, includes a portable version, enhanced performance and integrates search for Cas proteins. Nucleic Acids Res 46, W246-W251 (2018)
