# Supplementary material for: Marine viruses disperse bidirectionally along the natural water cycle
Source: Nat Commun. 2023 Oct 10;14:6354. doi: 10.1038/s41467-023-42125-5 (PMC10564846; doi:10.1038/s41467-023-42125-5)
Supplement: Supplementary file 6 — Supplementary data 2 [file 41467_2023_42125_MOESM6_ESM.xlsx]

## Sheet: GTDB-tk
Supplementary data 2: GTDB-tk output
Bacteria
user_genome	classification	fastani_reference	fastani_reference_radius	fastani_taxonomy	fastani_ani	fastani_af	closest_placement_reference	closest_placement_radius	closest_placement_taxonomy	closest_placement_ani	closest_placement_af	pplacer_taxonomy	classification_method	note	other_related_references(genome_id,species_name,radius,ANI,AF)	msa_percent	translation_table	red_value	warnings
SA74684_Pedobacter_40_9	d__Bacteria;p__Bacteroidota;c__Bacteroidia;o__Sphingobacteriales;f__Sphingobacteriaceae;g__Pedobacter;s__	N/A	N/A	N/A	N/A	N/A	N/A	N/A	N/A	N/A	N/A	d__Bacteria;p__Bacteroidota;c__Bacteroidia;o__Sphingobacteriales;f__Sphingobacteriaceae;g__Pedobacter;s__	ANI	N/A	GCF_014200605.1, s__Pedobacter cryoconitis_B, 95.0, 79.33, 0.39; GCF_000832545.1, s__Pedobacter lusitanus, 95.0, 79.28, 0.32; GCF_014200595.1, s__Pedobacter cryoconitis_C, 95.0, 79.22, 0.37; GCF_001590605.1, s__Pedobacter cryoconitis_A, 95.0, 79.15, 0.36; GCA_014302835.1, s__Pedobacter sp014302835, 95.0, 79.03, 0.26; GCF_003259615.1, s__Pedobacter cryoconitis, 95.0, 79.01, 0.37; GCF_900182595.1, …	57.77	11	0.972125	N/A
SA74695_Planctomycetaceae_bacterium_49_10	d__Bacteria;p__Planctomycetota;c__Planctomycetes;o__Pirellulales;f__UBA1268;g__UBA1268;s__	N/A	N/A	N/A	N/A	N/A	GCA_003509235.1	95	d__Bacteria;p__Planctomycetota;c__Planctomycetes;o__Pirellulales;f__UBA1268;g__UBA1268;s__UBA1268 sp003509235	87.43	0.88	d__Bacteria;p__Planctomycetota;c__Planctomycetes;o__Pirellulales;f__UBA1268;g__UBA1268;s__	taxonomic classification defined by topology and ANI	N/A	GCA_002171115.1, s__UBA1268 sp002171115, 95.0, 86.93, 0.71; GCA_002712395.1, s__UBA1268 sp002712395, 95.0, 86.12, 0.68; GCA_002862175.1, s__UBA1268 sp002862175, 95.0, 85.67, 0.66; GCA_002694955.1, s__UBA1268 sp002694955, 95.0, 83.48, 0.62; GCA_014238855.1, s__UBA1268 sp014238855, 95.0, 79.49, 0.71; GCA_002862165.1, s__UBA1268 sp002862165, 95.0, 78.89, 0.5; GCA_011523305.1, s__UBA1268 sp011523305,…	35.42	11	0.987971	Genome not assigned to closest species as it falls outside its pre-defined ANI radius
SA74703_Betaproteobacteria_bacterium_MOLA814_57_12	d__Bacteria;p__Proteobacteria;c__Gammaproteobacteria;o__Burkholderiales;f__Burkholderiaceae;g__RS62;s__RS62 sp002340675	GCA_002340675.1	95	d__Bacteria;p__Proteobacteria;c__Gammaproteobacteria;o__Burkholderiales;f__Burkholderiaceae;g__RS62;s__RS62 sp002340675	98.75	0.92	GCA_002340675.1	95	d__Bacteria;p__Proteobacteria;c__Gammaproteobacteria;o__Burkholderiales;f__Burkholderiaceae;g__RS62;s__RS62 sp002340675	98.75	0.92	d__Bacteria;p__Proteobacteria;c__Gammaproteobacteria;o__Burkholderiales;f__Burkholderiaceae;g__RS62;s__	taxonomic classification defined by topology and ANI	topological placement and ANI have congruent species assignments	GCF_000496475.1, s__RS62 sp000496475, 95.0, 77.57, 0.18	76.14	11	N/A	N/A
SA74703_Flavobacteriales_50_11	d__Bacteria;p__Bacteroidota;c__Bacteroidia;o__Flavobacteriales;f__UA16;g__UA16;s__UA16 sp002390615	GCA_002390615.1	95	d__Bacteria;p__Bacteroidota;c__Bacteroidia;o__Flavobacteriales;f__UA16;g__UA16;s__UA16 sp002390615	98.01	0.82	GCA_002390615.1	95	d__Bacteria;p__Bacteroidota;c__Bacteroidia;o__Flavobacteriales;f__UA16;g__UA16;s__UA16 sp002390615	98.01	0.82	d__Bacteria;p__Bacteroidota;c__Bacteroidia;o__Flavobacteriales;f__UA16;g__UA16;s__	taxonomic classification defined by topology and ANI	topological placement and ANI have congruent species assignments	GCA_002390405.1, s__UA16 sp002390405, 95.0, 79.78, 0.12; GCA_002292325.1, s__UA16 sp002292325, 95.0, 76.76, 0.08; GCA_002863125.1, s__UA16 sp002863125, 95.0, 76.58, 0.1; GCA_002477505.1, s__UA16 sp002477505, 95.0, 76.47, 0.11; GCA_002323795.1, s__UA16 sp002323795, 95.0, 76.46, 0.1; GCA_002690915.1, s__UA16 sp002690915, 95.0, 76.36, 0.1; GCA_002420235.1, s__UA16 sp002420235, 95.0, 76.34, 0.06; GCA…	72.72	11	N/A	N/A
SA74703_Flavobacteriales_50_13	d__Bacteria;p__Bacteroidota;c__Bacteroidia;o__Flavobacteriales;f__Schleiferiaceae;g__UBA3442;s__UBA3442 sp002378565	GCA_002378565.1	95	d__Bacteria;p__Bacteroidota;c__Bacteroidia;o__Flavobacteriales;f__Schleiferiaceae;g__UBA3442;s__UBA3442 sp002378565	98.6	0.85	GCA_002378565.1	95	d__Bacteria;p__Bacteroidota;c__Bacteroidia;o__Flavobacteriales;f__Schleiferiaceae;g__UBA3442;s__UBA3442 sp002378565	98.6	0.85	d__Bacteria;p__Bacteroidota;c__Bacteroidia;o__Flavobacteriales;f__Schleiferiaceae;g__;s__	taxonomic classification defined by topology and ANI	topological placement and ANI have congruent species assignments	N/A	71.71	11	N/A	N/A
SA74703_Rhodobacterales_55_22	d__Bacteria;p__Proteobacteria;c__Alphaproteobacteria;o__Rhodobacterales;f__Rhodobacteraceae;g__Planktomarina;s__Planktomarina temperata	GCF_000738435.1	95	d__Bacteria;p__Proteobacteria;c__Alphaproteobacteria;o__Rhodobacterales;f__Rhodobacteraceae;g__Planktomarina;s__Planktomarina temperata	99.23	0.97	GCF_000738435.1	95	d__Bacteria;p__Proteobacteria;c__Alphaproteobacteria;o__Rhodobacterales;f__Rhodobacteraceae;g__Planktomarina;s__Planktomarina temperata	99.23	0.97	d__Bacteria;p__Proteobacteria;c__Alphaproteobacteria;o__Rhodobacterales;f__Rhodobacteraceae;g__Planktomarina;s__	taxonomic classification defined by topology and ANI	topological placement and ANI have congruent species assignments	GCA_002683685.1, s__Planktomarina sp002683685, 95.0, 87.54, 0.72; GCA_000981705.1, s__Planktomarina sp000981705, 95.0, 77.61, 0.22; GCA_002698165.1, s__Planktomarina sp002698165, 95.0, 76.74, 0.05	95.85	11	N/A	N/A
SA74703_SAR86_cluster_37_12	d__Bacteria;p__Proteobacteria;c__Gammaproteobacteria;o__SAR86;f__D2472;g__D2472;s__	N/A	N/A	N/A	N/A	N/A	N/A	N/A	N/A	N/A	N/A	d__Bacteria;p__Proteobacteria;c__Gammaproteobacteria;o__SAR86;f__D2472;g__D2472;s__	ANI	N/A	GCA_002358345.1, s__D2472 sp002358345, 95.0, 81.43, 0.63; GCA_002469975.1, s__D2472 sp002469975, 95.0, 80.84, 0.54; GCA_902511575.1, s__D2472 sp902511575, 95.0, 79.69, 0.33; GCA_003283765.1, s__D2472 sp003283765, 95.0, 79.4, 0.37; GCA_000307935.1, s__D2472 sp000307935, 95.0, 79.03, 0.35; GCA_003284215.1, s__D2472 sp003284215, 95.0, 78.69, 0.37; GCA_902512655.1, s__D2472 sp902512655, 95.0, 78.51, …	36.53	11	0.96944	N/A
SA74705_Rhodobacterales_55_10	d__Bacteria;p__Proteobacteria;c__Alphaproteobacteria;o__Rhodobacterales;f__Rhodobacteraceae;g__Planktomarina;s__Planktomarina temperata	GCF_000738435.1	95	d__Bacteria;p__Proteobacteria;c__Alphaproteobacteria;o__Rhodobacterales;f__Rhodobacteraceae;g__Planktomarina;s__Planktomarina temperata	99.27	0.99	GCF_000738435.1	95	d__Bacteria;p__Proteobacteria;c__Alphaproteobacteria;o__Rhodobacterales;f__Rhodobacteraceae;g__Planktomarina;s__Planktomarina temperata	99.27	0.99	d__Bacteria;p__Proteobacteria;c__Alphaproteobacteria;o__Rhodobacterales;f__Rhodobacteraceae;g__Planktomarina;s__	taxonomic classification defined by topology and ANI	topological placement and ANI have congruent species assignments	GCA_002683685.1, s__Planktomarina sp002683685, 95.0, 87.0, 0.75; GCA_000981705.1, s__Planktomarina sp000981705, 95.0, 77.66, 0.22; GCA_002698165.1, s__Planktomarina sp002698165, 95.0, 76.56, 0.04	64.46	11	N/A	N/A
SA74707_Betaproteobacteria_bacterium_MOLA814_57_21	d__Bacteria;p__Proteobacteria;c__Gammaproteobacteria;o__Burkholderiales;f__Burkholderiaceae;g__RS62;s__RS62 sp002340675	GCA_002340675.1	95	d__Bacteria;p__Proteobacteria;c__Gammaproteobacteria;o__Burkholderiales;f__Burkholderiaceae;g__RS62;s__RS62 sp002340675	98.99	0.85	GCA_002340675.1	95	d__Bacteria;p__Proteobacteria;c__Gammaproteobacteria;o__Burkholderiales;f__Burkholderiaceae;g__RS62;s__RS62 sp002340675	98.99	0.85	d__Bacteria;p__Proteobacteria;c__Gammaproteobacteria;o__Burkholderiales;f__Burkholderiaceae;g__RS62;s__	taxonomic classification defined by topology and ANI	topological placement and ANI have congruent species assignments	GCF_000496475.1, s__RS62 sp000496475, 95.0, 77.38, 0.18	98.99	11	N/A	N/A
SA74707_Flavobacteriales_50_10	d__Bacteria;p__Bacteroidota;c__Bacteroidia;o__Flavobacteriales;f__Schleiferiaceae;g__UBA3442;s__UBA3442 sp002378565	GCA_002378565.1	95	d__Bacteria;p__Bacteroidota;c__Bacteroidia;o__Flavobacteriales;f__Schleiferiaceae;g__UBA3442;s__UBA3442 sp002378565	98.16	0.92	GCA_002378565.1	95	d__Bacteria;p__Bacteroidota;c__Bacteroidia;o__Flavobacteriales;f__Schleiferiaceae;g__UBA3442;s__UBA3442 sp002378565	98.16	0.92	d__Bacteria;p__Bacteroidota;c__Bacteroidia;o__Flavobacteriales;f__Schleiferiaceae;g__;s__	taxonomic classification defined by topology and ANI	topological placement and ANI have congruent species assignments	N/A	60.41	11	N/A	N/A
SA74707_Rhodobacter_51_11	d__Bacteria;p__Proteobacteria;c__Alphaproteobacteria;o__Rhodobacterales;f__Rhodobacteraceae;g__UBA10365;s__UBA10365 sp003536295	GCA_003536295.1	95	d__Bacteria;p__Proteobacteria;c__Alphaproteobacteria;o__Rhodobacterales;f__Rhodobacteraceae;g__UBA10365;s__UBA10365 sp003536295	98.66	0.74	GCA_003536295.1	95	d__Bacteria;p__Proteobacteria;c__Alphaproteobacteria;o__Rhodobacterales;f__Rhodobacteraceae;g__UBA10365;s__UBA10365 sp003536295	98.66	0.74	d__Bacteria;p__Proteobacteria;c__Alphaproteobacteria;o__Rhodobacterales;f__Rhodobacteraceae;g__;s__	taxonomic classification defined by topology and ANI	topological placement and ANI have congruent species assignments	N/A	72.27	11	N/A	N/A
SA74707_Rhodobacterales_56_14	d__Bacteria;p__Proteobacteria;c__Alphaproteobacteria;o__Rhodobacterales;f__Rhodobacteraceae;g__Planktomarina;s__Planktomarina temperata	GCF_000738435.1	95	d__Bacteria;p__Proteobacteria;c__Alphaproteobacteria;o__Rhodobacterales;f__Rhodobacteraceae;g__Planktomarina;s__Planktomarina temperata	99.22	1	GCF_000738435.1	95	d__Bacteria;p__Proteobacteria;c__Alphaproteobacteria;o__Rhodobacterales;f__Rhodobacteraceae;g__Planktomarina;s__Planktomarina temperata	99.22	1	d__Bacteria;p__Proteobacteria;c__Alphaproteobacteria;o__Rhodobacterales;f__Rhodobacteraceae;g__Planktomarina;s__	taxonomic classification defined by topology and ANI	topological placement and ANI have congruent species assignments	GCA_002683685.1, s__Planktomarina sp002683685, 95.0, 87.34, 0.72; GCA_000981705.1, s__Planktomarina sp000981705, 95.0, 77.37, 0.24; GCA_002698165.1, s__Planktomarina sp002698165, 95.0, 77.2, 0.04	81.52	11	N/A	N/A
SA74707_Rhodobacterales_56_23	d__Bacteria;p__Proteobacteria;c__Alphaproteobacteria;o__Rhodobacterales;f__Rhodobacteraceae;g__Yoonia;s__Yoonia sp002378665	GCA_002378665.1	95	d__Bacteria;p__Proteobacteria;c__Alphaproteobacteria;o__Rhodobacterales;f__Rhodobacteraceae;g__Yoonia;s__Yoonia sp002378665	99.64	0.9	GCA_002378665.1	95	d__Bacteria;p__Proteobacteria;c__Alphaproteobacteria;o__Rhodobacterales;f__Rhodobacteraceae;g__Yoonia;s__Yoonia sp002378665	99.64	0.9	d__Bacteria;p__Proteobacteria;c__Alphaproteobacteria;o__Rhodobacterales;f__Rhodobacteraceae;g__Yoonia;s__	taxonomic classification defined by topology and ANI	topological placement and ANI have congruent species assignments	GCF_014199395.1, s__Yoonia ponticola, 95.0, 77.74, 0.3; GCF_003003285.1, s__Yoonia maritima, 95.0, 77.66, 0.23; GCF_000967725.1, s__Yoonia sp000967725, 95.0, 77.65, 0.2; GCF_900156505.1, s__Yoonia rosea, 95.0, 77.59, 0.25; GCF_002933395.1, s__Yoonia maritima_A, 95.0, 77.53, 0.21; GCF_900115105.1, s__Yoonia tamlensis, 95.0, 77.45, 0.27; GCF_003318235.1, s__Yoonia sp003318235, 95.0, 77.35, 0.23; GC…	96.76	11	N/A	N/A
SA74709_Betaproteobacteria_bacterium_MOLA814_57_17	d__Bacteria;p__Proteobacteria;c__Gammaproteobacteria;o__Burkholderiales;f__Burkholderiaceae;g__RS62;s__RS62 sp002340675	GCA_002340675.1	95	d__Bacteria;p__Proteobacteria;c__Gammaproteobacteria;o__Burkholderiales;f__Burkholderiaceae;g__RS62;s__RS62 sp002340675	98.89	0.87	GCA_002340675.1	95	d__Bacteria;p__Proteobacteria;c__Gammaproteobacteria;o__Burkholderiales;f__Burkholderiaceae;g__RS62;s__RS62 sp002340675	98.89	0.87	d__Bacteria;p__Proteobacteria;c__Gammaproteobacteria;o__Burkholderiales;f__Burkholderiaceae;g__RS62;s__	taxonomic classification defined by topology and ANI	topological placement and ANI have congruent species assignments	GCF_000496475.1, s__RS62 sp000496475, 95.0, 77.53, 0.17	92.44	11	N/A	N/A
SA74709_Flavobacteriales_39_10	d__Bacteria;p__Bacteroidota;c__Bacteroidia;o__Flavobacteriales;f__Flavobacteriaceae;g__MAG-120531;s__MAG-120531 sp000173115	GCF_000173115.1	95	d__Bacteria;p__Bacteroidota;c__Bacteroidia;o__Flavobacteriales;f__Flavobacteriaceae;g__MAG-120531;s__MAG-120531 sp000173115	98.9	0.75	GCF_000173115.1	95	d__Bacteria;p__Bacteroidota;c__Bacteroidia;o__Flavobacteriales;f__Flavobacteriaceae;g__MAG-120531;s__MAG-120531 sp000173115	98.9	0.75	d__Bacteria;p__Bacteroidota;c__Bacteroidia;o__Flavobacteriales;f__Flavobacteriaceae;g__MAG-120531;s__	taxonomic classification defined by topology and ANI	topological placement and ANI have congruent species assignments	GCA_002378585.1, s__MAG-120531 sp002378585, 95.0, 77.71, 0.06; GCA_013373635.1, s__MAG-120531 sp013373635, 95.0, 77.4, 0.12	55.29	11	N/A	N/A
SA74709_Flavobacteriales_50_9	d__Bacteria;p__Bacteroidota;c__Bacteroidia;o__Flavobacteriales;f__Schleiferiaceae;g__UBA3442;s__UBA3442 sp002378565	GCA_002378565.1	95	d__Bacteria;p__Bacteroidota;c__Bacteroidia;o__Flavobacteriales;f__Schleiferiaceae;g__UBA3442;s__UBA3442 sp002378565	98.24	0.9	GCA_002378565.1	95	d__Bacteria;p__Bacteroidota;c__Bacteroidia;o__Flavobacteriales;f__Schleiferiaceae;g__UBA3442;s__UBA3442 sp002378565	98.24	0.9	d__Bacteria;p__Bacteroidota;c__Bacteroidia;o__Flavobacteriales;f__Schleiferiaceae;g__;s__	taxonomic classification defined by topology and ANI	topological placement and ANI have congruent species assignments	N/A	67.98	11	N/A	N/A
SA74709_Rhodobacter_51_9	d__Bacteria;p__Proteobacteria;c__Alphaproteobacteria;o__Rhodobacterales;f__Rhodobacteraceae;g__UBA10365;s__UBA10365 sp003536295	GCA_003536295.1	95	d__Bacteria;p__Proteobacteria;c__Alphaproteobacteria;o__Rhodobacterales;f__Rhodobacteraceae;g__UBA10365;s__UBA10365 sp003536295	98.33	0.88	GCA_003536295.1	95	d__Bacteria;p__Proteobacteria;c__Alphaproteobacteria;o__Rhodobacterales;f__Rhodobacteraceae;g__UBA10365;s__UBA10365 sp003536295	98.33	0.88	d__Bacteria;p__Proteobacteria;c__Alphaproteobacteria;o__Rhodobacterales;f__Rhodobacteraceae;g__;s__	taxonomic classification defined by topology and ANI	topological placement and ANI have congruent species assignments	N/A	49.95	11	N/A	N/A
SA74709_Rhodobacterales_56_13	d__Bacteria;p__Proteobacteria;c__Alphaproteobacteria;o__Rhodobacterales;f__Rhodobacteraceae;g__Yoonia;s__Yoonia sp002378665	GCA_002378665.1	95	d__Bacteria;p__Proteobacteria;c__Alphaproteobacteria;o__Rhodobacterales;f__Rhodobacteraceae;g__Yoonia;s__Yoonia sp002378665	99.6	0.92	GCA_002378665.1	95	d__Bacteria;p__Proteobacteria;c__Alphaproteobacteria;o__Rhodobacterales;f__Rhodobacteraceae;g__Yoonia;s__Yoonia sp002378665	99.6	0.92	d__Bacteria;p__Proteobacteria;c__Alphaproteobacteria;o__Rhodobacterales;f__Rhodobacteraceae;g__Yoonia;s__	taxonomic classification defined by topology and ANI	topological placement and ANI have congruent species assignments	GCF_014199395.1, s__Yoonia ponticola, 95.0, 77.43, 0.28; GCF_000967725.1, s__Yoonia sp000967725, 95.0, 77.27, 0.19; GCF_003003285.1, s__Yoonia maritima, 95.0, 77.24, 0.23; GCA_003551805.1, s__Yoonia sp003551805, 95.0, 77.23, 0.17; GCF_002933395.1, s__Yoonia maritima_A, 95.0, 77.2, 0.22; GCF_900156505.1, s__Yoonia rosea, 95.0, 77.15, 0.26; GCF_900115105.1, s__Yoonia tamlensis, 95.0, 77.13, 0.27; G…	71.43	11	N/A	N/A
SA74709_SAR86_cluster_38_15	d__Bacteria;p__Proteobacteria;c__Gammaproteobacteria;o__SAR86;f__D2472;g__D2472;s__	N/A	N/A	N/A	N/A	N/A	N/A	N/A	N/A	N/A	N/A	d__Bacteria;p__Proteobacteria;c__Gammaproteobacteria;o__SAR86;f__D2472;g__D2472;s__	ANI	N/A	GCA_002469975.1, s__D2472 sp002469975, 95.0, 80.25, 0.48; GCA_002358345.1, s__D2472 sp002358345, 95.0, 80.11, 0.48; GCA_003283765.1, s__D2472 sp003283765, 95.0, 79.12, 0.27; GCA_000307935.1, s__D2472 sp000307935, 95.0, 78.99, 0.27; GCA_902511575.1, s__D2472 sp902511575, 95.0, 78.59, 0.31; GCA_902511425.1, s__D2472 sp902511425, 95.0, 78.56, 0.22; GCA_902509555.1, s__D2472 sp902509555, 95.0, 78.55,…	69.6	11	0.967992	N/A
SA74711_marine_sediment_metagenome_41_18	d__Bacteria;p__Proteobacteria;c__Gammaproteobacteria;o__Nitrosococcales;f__Methylophagaceae;g__GCA-002733105;s__	N/A	N/A	N/A	N/A	N/A	GCA_011053005.1	95	d__Bacteria;p__Proteobacteria;c__Gammaproteobacteria;o__Nitrosococcales;f__Methylophagaceae;g__GCA-002733105;s__GCA-002733105 sp011053005	81.68	0.71	d__Bacteria;p__Proteobacteria;c__Gammaproteobacteria;o__Nitrosococcales;f__Methylophagaceae;g__GCA-002733105;s__	taxonomic classification defined by topology and ANI	N/A	GCA_002733105.1, s__GCA-002733105 sp002733105, 95.0, 77.83, 0.19; GCA_013215825.1, s__GCA-002733105 sp013215825, 95.0, 77.69, 0.26; GCA_013215775.1, s__GCA-002733105 sp013215775, 95.0, 77.48, 0.22; GCA_003645385.1, s__GCA-002733105 sp003645385, 95.0, 77.42, 0.18; GCA_002733335.1, s__GCA-002733105 sp002733335, 95.0, 77.38, 0.21; GCA_003645305.1, s__GCA-002733105 sp003645305, 95.0, 77.33, 0.18; GCA…	91.62	11	0.978864	Genome not assigned to closest species as it falls outside its pre-defined ANI radius
SA74713_Betaproteobacteria_bacterium_MOLA814_57_14	d__Bacteria;p__Proteobacteria;c__Gammaproteobacteria;o__Burkholderiales;f__Burkholderiaceae;g__RS62;s__RS62 sp002340675	GCA_002340675.1	95	d__Bacteria;p__Proteobacteria;c__Gammaproteobacteria;o__Burkholderiales;f__Burkholderiaceae;g__RS62;s__RS62 sp002340675	98.97	0.87	GCA_002340675.1	95	d__Bacteria;p__Proteobacteria;c__Gammaproteobacteria;o__Burkholderiales;f__Burkholderiaceae;g__RS62;s__RS62 sp002340675	98.97	0.87	d__Bacteria;p__Proteobacteria;c__Gammaproteobacteria;o__Burkholderiales;f__Burkholderiaceae;g__RS62;s__	taxonomic classification defined by topology and ANI	topological placement and ANI have congruent species assignments	GCF_000496475.1, s__RS62 sp000496475, 95.0, 77.22, 0.16	78.88	11	N/A	N/A
SA74713_Flavobacteriales_50_11	d__Bacteria;p__Bacteroidota;c__Bacteroidia;o__Flavobacteriales;f__Schleiferiaceae;g__UBA3442;s__UBA3442 sp002378565	GCA_002378565.1	95	d__Bacteria;p__Bacteroidota;c__Bacteroidia;o__Flavobacteriales;f__Schleiferiaceae;g__UBA3442;s__UBA3442 sp002378565	98.5	0.9	GCA_002378565.1	95	d__Bacteria;p__Bacteroidota;c__Bacteroidia;o__Flavobacteriales;f__Schleiferiaceae;g__UBA3442;s__UBA3442 sp002378565	98.5	0.9	d__Bacteria;p__Bacteroidota;c__Bacteroidia;o__Flavobacteriales;f__Schleiferiaceae;g__;s__	taxonomic classification defined by topology and ANI	topological placement and ANI have congruent species assignments	N/A	55.81	11	N/A	N/A
SA74713_Gammaproteobacteria_37_15	d__Bacteria;p__Proteobacteria;c__Gammaproteobacteria;o__SAR86;f__D2472;g__D2472;s__	N/A	N/A	N/A	N/A	N/A	N/A	N/A	N/A	N/A	N/A	d__Bacteria;p__Proteobacteria;c__Gammaproteobacteria;o__SAR86;f__D2472;g__D2472;s__	ANI	N/A	GCA_002469975.1, s__D2472 sp002469975, 95.0, 79.97, 0.36; GCA_002358345.1, s__D2472 sp002358345, 95.0, 78.64, 0.42; GCA_902602595.1, s__D2472 sp902602595, 95.0, 78.54, 0.21; GCA_902599315.1, s__D2472 sp902599315, 95.0, 78.38, 0.21; GCA_003283765.1, s__D2472 sp003283765, 95.0, 78.31, 0.22; GCA_902509555.1, s__D2472 sp902509555, 95.0, 78.16, 0.17; GCA_902511575.1, s__D2472 sp902511575, 95.0, 78.12,…	48.16	11	0.96813	N/A
SA74713_Rhodobacterales_56_11	d__Bacteria;p__Proteobacteria;c__Alphaproteobacteria;o__Rhodobacterales;f__Rhodobacteraceae;g__Yoonia;s__Yoonia sp002378665	GCA_002378665.1	95	d__Bacteria;p__Proteobacteria;c__Alphaproteobacteria;o__Rhodobacterales;f__Rhodobacteraceae;g__Yoonia;s__Yoonia sp002378665	99.45	0.94	GCA_002378665.1	95	d__Bacteria;p__Proteobacteria;c__Alphaproteobacteria;o__Rhodobacterales;f__Rhodobacteraceae;g__Yoonia;s__Yoonia sp002378665	99.45	0.94	d__Bacteria;p__Proteobacteria;c__Alphaproteobacteria;o__Rhodobacterales;f__Rhodobacteraceae;g__Yoonia;s__	taxonomic classification defined by topology and ANI	topological placement and ANI have congruent species assignments	GCF_014199395.1, s__Yoonia ponticola, 95.0, 77.03, 0.28; GCF_900156505.1, s__Yoonia rosea, 95.0, 76.95, 0.25; GCF_003318235.1, s__Yoonia sp003318235, 95.0, 76.93, 0.18; GCF_001419985.1, s__Yoonia sp001419985, 95.0, 76.83, 0.25; GCF_900115105.1, s__Yoonia tamlensis, 95.0, 76.83, 0.25; GCF_000169435.1, s__Yoonia sp000169435, 95.0, 76.79, 0.23; GCA_003551805.1, s__Yoonia sp003551805, 95.0, 76.79, 0.…	56.3	11	N/A	N/A
SA74715_Betaproteobacteria_bacterium_MOLA814_57_15	d__Bacteria;p__Proteobacteria;c__Gammaproteobacteria;o__Burkholderiales;f__Burkholderiaceae;g__RS62;s__RS62 sp002340675	GCA_002340675.1	95	d__Bacteria;p__Proteobacteria;c__Gammaproteobacteria;o__Burkholderiales;f__Burkholderiaceae;g__RS62;s__RS62 sp002340675	98.73	0.88	GCA_002340675.1	95	d__Bacteria;p__Proteobacteria;c__Gammaproteobacteria;o__Burkholderiales;f__Burkholderiaceae;g__RS62;s__RS62 sp002340675	98.73	0.88	d__Bacteria;p__Proteobacteria;c__Gammaproteobacteria;o__Burkholderiales;f__Burkholderiaceae;g__RS62;s__	taxonomic classification defined by topology and ANI	topological placement and ANI have congruent species assignments	GCF_000496475.1, s__RS62 sp000496475, 95.0, 77.32, 0.21	93.41	11	N/A	N/A
SA74715_Flavobacteriales_49_13	d__Bacteria;p__Bacteroidota;c__Bacteroidia;o__Flavobacteriales;f__Schleiferiaceae;g__UBA3442;s__UBA3442 sp002378565	GCA_002378565.1	95	d__Bacteria;p__Bacteroidota;c__Bacteroidia;o__Flavobacteriales;f__Schleiferiaceae;g__UBA3442;s__UBA3442 sp002378565	98.53	0.88	GCA_002378565.1	95	d__Bacteria;p__Bacteroidota;c__Bacteroidia;o__Flavobacteriales;f__Schleiferiaceae;g__UBA3442;s__UBA3442 sp002378565	98.53	0.88	d__Bacteria;p__Bacteroidota;c__Bacteroidia;o__Flavobacteriales;f__Schleiferiaceae;g__;s__	taxonomic classification defined by topology and ANI	topological placement and ANI have congruent species assignments	N/A	88.62	11	N/A	N/A
SA74715_Rhodobacterales_56_15	d__Bacteria;p__Proteobacteria;c__Alphaproteobacteria;o__Rhodobacterales;f__Rhodobacteraceae;g__Planktomarina;s__Planktomarina temperata	GCF_000738435.1	95	d__Bacteria;p__Proteobacteria;c__Alphaproteobacteria;o__Rhodobacterales;f__Rhodobacteraceae;g__Planktomarina;s__Planktomarina temperata	99.26	0.99	GCF_000738435.1	95	d__Bacteria;p__Proteobacteria;c__Alphaproteobacteria;o__Rhodobacterales;f__Rhodobacteraceae;g__Planktomarina;s__Planktomarina temperata	99.26	0.99	d__Bacteria;p__Proteobacteria;c__Alphaproteobacteria;o__Rhodobacterales;f__Rhodobacteraceae;g__Planktomarina;s__	taxonomic classification defined by topology and ANI	topological placement and ANI have congruent species assignments	GCA_002683685.1, s__Planktomarina sp002683685, 95.0, 87.28, 0.71; GCA_000981705.1, s__Planktomarina sp000981705, 95.0, 77.6, 0.26; GCA_002698165.1, s__Planktomarina sp002698165, 95.0, 76.85, 0.05	79.79	11	N/A	N/A
SA74715_SAR86_cluster_38_20	d__Bacteria;p__Proteobacteria;c__Gammaproteobacteria;o__SAR86;f__D2472;g__D2472;s__	N/A	N/A	N/A	N/A	N/A	N/A	N/A	N/A	N/A	N/A	d__Bacteria;p__Proteobacteria;c__Gammaproteobacteria;o__SAR86;f__D2472;g__D2472;s__	ANI	N/A	GCA_002469975.1, s__D2472 sp002469975, 95.0, 81.22, 0.47; GCA_002358345.1, s__D2472 sp002358345, 95.0, 80.1, 0.52; GCA_003284215.1, s__D2472 sp003284215, 95.0, 78.86, 0.3; GCA_000307935.1, s__D2472 sp000307935, 95.0, 78.86, 0.35; GCA_003283765.1, s__D2472 sp003283765, 95.0, 78.59, 0.35; GCA_902511575.1, s__D2472 sp902511575, 95.0, 78.47, 0.35; GCA_902513515.1, s__D2472 sp902513515, 95.0, 78.37, 0…	55.75	11	0.969049	N/A
SA74717_Planctomycetaceae_bacterium_49_32	d__Bacteria;p__Planctomycetota;c__Planctomycetes;o__Pirellulales;f__UBA1268;g__UBA1268;s__	N/A	N/A	N/A	N/A	N/A	GCA_003509235.1	95	d__Bacteria;p__Planctomycetota;c__Planctomycetes;o__Pirellulales;f__UBA1268;g__UBA1268;s__UBA1268 sp003509235	87.78	0.73	d__Bacteria;p__Planctomycetota;c__Planctomycetes;o__Pirellulales;f__UBA1268;g__UBA1268;s__	taxonomic classification defined by topology and ANI	N/A	GCA_002171115.1, s__UBA1268 sp002171115, 95.0, 86.73, 0.73; GCA_002862175.1, s__UBA1268 sp002862175, 95.0, 86.09, 0.8; GCA_002712395.1, s__UBA1268 sp002712395, 95.0, 86.06, 0.78; GCA_002694955.1, s__UBA1268 sp002694955, 95.0, 82.92, 0.74; GCA_002862165.1, s__UBA1268 sp002862165, 95.0, 79.64, 0.41; GCA_014238855.1, s__UBA1268 sp014238855, 95.0, 79.57, 0.49; GCA_009922585.1, s__UBA1268 sp009922585,…	84.91	11	0.98889	Genome not assigned to closest species as it falls outside its pre-defined ANI radius
SA74719_Bacteroidetes_bacterium_35_11	d__Bacteria;p__Bacteroidota;c__Bacteroidia;o__Flavobacteriales;f__Flavobacteriaceae;g__UBA7428;s__	N/A	N/A	N/A	N/A	N/A	N/A	N/A	N/A	N/A	N/A	d__Bacteria;p__Bacteroidota;c__Bacteroidia;o__Flavobacteriales;f__Flavobacteriaceae;g__UBA7428;s__	ANI	N/A	GCA_002477625.1, s__UBA7428 sp002477625, 95.0, 79.33, 0.38; GCA_003023645.1, s__UBA7428 sp003023645, 95.0, 78.91, 0.6; GCA_002708445.1, s__UBA7428 sp002708445, 95.0, 77.47, 0.34; GCA_011526265.1, s__UBA7428 sp011526265, 95.0, 76.43, 0.06; GCA_011526285.1, s__UBA7428 sp011526285, 95.0, 76.28, 0.09; GCA_011526335.1, s__UBA7428 sp011526335, 95.0, 75.78, 0.06; GCA_011526275.1, s__UBA7428 sp011526275,…	50.41	11	0.974815	N/A
SA74719_Candidatus_Thioglobus_37_16	d__Bacteria;p__Proteobacteria;c__Gammaproteobacteria;o__PS1;f__Thioglobaceae;g__Thioglobus;s__Thioglobus sp014384565	GCA_014384565.1	95	d__Bacteria;p__Proteobacteria;c__Gammaproteobacteria;o__PS1;f__Thioglobaceae;g__Thioglobus;s__Thioglobus sp014384565	97.44	0.81	GCA_014384565.1	95	d__Bacteria;p__Proteobacteria;c__Gammaproteobacteria;o__PS1;f__Thioglobaceae;g__Thioglobus;s__Thioglobus sp014384565	97.44	0.81	d__Bacteria;p__Proteobacteria;c__Gammaproteobacteria;o__PS1;f__Thioglobaceae;g__Thioglobus;s__	taxonomic classification defined by topology and ANI	topological placement and ANI have congruent species assignments	GCF_001281385.1, s__Thioglobus singularis, 95.0, 85.74, 0.56; GCA_902513495.1, s__Thioglobus sp902513495, 95.0, 80.63, 0.38; GCA_002711905.1, s__Thioglobus sp002711905, 95.0, 80.53, 0.31; GCA_002729805.1, s__Thioglobus sp002729805, 95.0, 80.33, 0.24; GCA_902514405.1, s__Thioglobus sp902514405, 95.0, 80.05, 0.28; GCF_003326015.1, s__Thioglobus singularis_A, 95.0, 79.15, 0.52; GCA_002698045.1, s__T…	41.67	11	N/A	N/A
SA74719_Flavobacteriales_49_27	d__Bacteria;p__Bacteroidota;c__Bacteroidia;o__Flavobacteriales;f__Schleiferiaceae;g__UBA3442;s__UBA3442 sp002378565	GCA_002378565.1	95	d__Bacteria;p__Bacteroidota;c__Bacteroidia;o__Flavobacteriales;f__Schleiferiaceae;g__UBA3442;s__UBA3442 sp002378565	98.62	0.86	GCA_002378565.1	95	d__Bacteria;p__Bacteroidota;c__Bacteroidia;o__Flavobacteriales;f__Schleiferiaceae;g__UBA3442;s__UBA3442 sp002378565	98.62	0.86	d__Bacteria;p__Bacteroidota;c__Bacteroidia;o__Flavobacteriales;f__Schleiferiaceae;g__;s__	taxonomic classification defined by topology and ANI	topological placement and ANI have congruent species assignments	N/A	82.55	11	N/A	N/A
SA74719_Rhodobacterales_55_13	d__Bacteria;p__Proteobacteria;c__Alphaproteobacteria;o__Rhodobacterales;f__Rhodobacteraceae;g__Planktomarina;s__Planktomarina temperata	GCF_000738435.1	95	d__Bacteria;p__Proteobacteria;c__Alphaproteobacteria;o__Rhodobacterales;f__Rhodobacteraceae;g__Planktomarina;s__Planktomarina temperata	99.22	1	GCF_000738435.1	95	d__Bacteria;p__Proteobacteria;c__Alphaproteobacteria;o__Rhodobacterales;f__Rhodobacteraceae;g__Planktomarina;s__Planktomarina temperata	99.22	1	d__Bacteria;p__Proteobacteria;c__Alphaproteobacteria;o__Rhodobacterales;f__Rhodobacteraceae;g__Planktomarina;s__	taxonomic classification defined by topology and ANI	topological placement and ANI have congruent species assignments	GCA_002683685.1, s__Planktomarina sp002683685, 95.0, 87.02, 0.74; GCA_000981705.1, s__Planktomarina sp000981705, 95.0, 77.12, 0.24; GCA_002698165.1, s__Planktomarina sp002698165, 95.0, 76.93, 0.04	75.54	11	N/A	N/A
SA74719_SAR86_cluster_37_21	d__Bacteria;p__Proteobacteria;c__Gammaproteobacteria;o__SAR86;f__D2472;g__D2472;s__	N/A	N/A	N/A	N/A	N/A	N/A	N/A	N/A	N/A	N/A	d__Bacteria;p__Proteobacteria;c__Gammaproteobacteria;o__SAR86;f__D2472;g__D2472;s__	ANI	N/A	GCA_002469975.1, s__D2472 sp002469975, 95.0, 80.67, 0.47; GCA_003283765.1, s__D2472 sp003283765, 95.0, 80.11, 0.3; GCA_000307935.1, s__D2472 sp000307935, 95.0, 79.3, 0.32; GCA_002358345.1, s__D2472 sp002358345, 95.0, 79.18, 0.54; GCA_902596165.1, s__D2472 sp902596165, 95.0, 78.91, 0.3; GCA_003284215.1, s__D2472 sp003284215, 95.0, 78.49, 0.32; GCA_902509555.1, s__D2472 sp902509555, 95.0, 78.42, 0.…	56.16	11	0.968391	N/A
SA74721_Betaproteobacteria_bacterium_MOLA814_57_9	d__Bacteria;p__Proteobacteria;c__Gammaproteobacteria;o__Burkholderiales;f__Burkholderiaceae;g__RS62;s__RS62 sp002340675	GCA_002340675.1	95	d__Bacteria;p__Proteobacteria;c__Gammaproteobacteria;o__Burkholderiales;f__Burkholderiaceae;g__RS62;s__RS62 sp002340675	98.49	0.97	GCA_002340675.1	95	d__Bacteria;p__Proteobacteria;c__Gammaproteobacteria;o__Burkholderiales;f__Burkholderiaceae;g__RS62;s__RS62 sp002340675	98.49	0.97	d__Bacteria;p__Proteobacteria;c__Gammaproteobacteria;o__Burkholderiales;f__Burkholderiaceae;g__RS62;s__	taxonomic classification defined by topology and ANI	topological placement and ANI have congruent species assignments	GCF_000496475.1, s__RS62 sp000496475, 95.0, 77.59, 0.22	50.84	11	N/A	N/A
SA74721_Rhodobacterales_56_18	d__Bacteria;p__Proteobacteria;c__Alphaproteobacteria;o__Rhodobacterales;f__Rhodobacteraceae;g__Yoonia;s__Yoonia sp002378665	GCA_002378665.1	95	d__Bacteria;p__Proteobacteria;c__Alphaproteobacteria;o__Rhodobacterales;f__Rhodobacteraceae;g__Yoonia;s__Yoonia sp002378665	99.58	0.9	GCA_002378665.1	95	d__Bacteria;p__Proteobacteria;c__Alphaproteobacteria;o__Rhodobacterales;f__Rhodobacteraceae;g__Yoonia;s__Yoonia sp002378665	99.58	0.9	d__Bacteria;p__Proteobacteria;c__Alphaproteobacteria;o__Rhodobacterales;f__Rhodobacteraceae;g__Yoonia;s__	taxonomic classification defined by topology and ANI	topological placement and ANI have congruent species assignments	GCF_000967725.1, s__Yoonia sp000967725, 95.0, 77.68, 0.2; GCF_014199395.1, s__Yoonia ponticola, 95.0, 77.51, 0.3; GCF_003003285.1, s__Yoonia maritima, 95.0, 77.44, 0.23; GCF_900156505.1, s__Yoonia rosea, 95.0, 77.43, 0.27; GCF_900115105.1, s__Yoonia tamlensis, 95.0, 77.4, 0.28; GCF_003201935.1, s__Yoonia sp003201935, 95.0, 77.37, 0.26; GCF_003318235.1, s__Yoonia sp003318235, 95.0, 77.37, 0.22; GC…	94.82	11	N/A	N/A
SA74721_marine_sediment_metagenome_41_10	d__Bacteria;p__Proteobacteria;c__Gammaproteobacteria;o__Nitrosococcales;f__Methylophagaceae;g__GCA-002733105;s__	N/A	N/A	N/A	N/A	N/A	GCA_011053005.1	95	d__Bacteria;p__Proteobacteria;c__Gammaproteobacteria;o__Nitrosococcales;f__Methylophagaceae;g__GCA-002733105;s__GCA-002733105 sp011053005	82.06	0.87	d__Bacteria;p__Proteobacteria;c__Gammaproteobacteria;o__Nitrosococcales;f__Methylophagaceae;g__GCA-002733105;s__	taxonomic classification defined by topology and ANI	N/A	GCA_002402245.1, s__GCA-002733105 sp002402245, 95.0, 77.81, 0.2; GCA_002733105.1, s__GCA-002733105 sp002733105, 95.0, 77.5, 0.27; GCA_013215825.1, s__GCA-002733105 sp013215825, 95.0, 77.4, 0.28; GCA_013139345.1, s__GCA-002733105 sp013139345, 95.0, 77.19, 0.24; GCA_002733335.1, s__GCA-002733105 sp002733335, 95.0, 77.12, 0.25; GCA_013215775.1, s__GCA-002733105 sp013215775, 95.0, 76.94, 0.27; GCA_00…	52.11	11	0.974589	Genome not assigned to closest species as it falls outside its pre-defined ANI radius
SA74723_Planctomycetaceae_bacterium_49_31	d__Bacteria;p__Planctomycetota;c__Planctomycetes;o__Pirellulales;f__UBA1268;g__UBA1268;s__	N/A	N/A	N/A	N/A	N/A	GCA_003509235.1	95	d__Bacteria;p__Planctomycetota;c__Planctomycetes;o__Pirellulales;f__UBA1268;g__UBA1268;s__UBA1268 sp003509235	87.89	0.72	d__Bacteria;p__Planctomycetota;c__Planctomycetes;o__Pirellulales;f__UBA1268;g__UBA1268;s__	taxonomic classification defined by topology and ANI	N/A	GCA_002171115.1, s__UBA1268 sp002171115, 95.0, 86.66, 0.73; GCA_002862175.1, s__UBA1268 sp002862175, 95.0, 86.0, 0.78; GCA_002712395.1, s__UBA1268 sp002712395, 95.0, 85.99, 0.79; GCA_002694955.1, s__UBA1268 sp002694955, 95.0, 82.79, 0.77; GCA_002862165.1, s__UBA1268 sp002862165, 95.0, 79.29, 0.41; GCA_014238855.1, s__UBA1268 sp014238855, 95.0, 79.25, 0.49; GCA_009919445.1, s__UBA1268 sp009919445,…	85.65	11	0.989144	Genome not assigned to closest species as it falls outside its pre-defined ANI radius
SA74723_Planctomycetes_bacterium_52_13	d__Bacteria;p__Planctomycetota;c__Planctomycetes;o__Pirellulales;f__UBA1268;g__QWOQ01;s__QWOQ01 sp003669585	GCA_003669585.1	95	d__Bacteria;p__Planctomycetota;c__Planctomycetes;o__Pirellulales;f__UBA1268;g__QWOQ01;s__QWOQ01 sp003669585	99.14	1	GCA_003669585.1	95	d__Bacteria;p__Planctomycetota;c__Planctomycetes;o__Pirellulales;f__UBA1268;g__QWOQ01;s__QWOQ01 sp003669585	99.14	1	d__Bacteria;p__Planctomycetota;c__Planctomycetes;o__Pirellulales;f__UBA1268;g__;s__	taxonomic classification defined by topology and ANI	topological placement and ANI have congruent species assignments	N/A	68.99	11	N/A	N/A
SA74725_Betaproteobacteria_bacterium_MOLA814_57_31	d__Bacteria;p__Proteobacteria;c__Gammaproteobacteria;o__Burkholderiales;f__Burkholderiaceae;g__RS62;s__RS62 sp002340675	GCA_002340675.1	95	d__Bacteria;p__Proteobacteria;c__Gammaproteobacteria;o__Burkholderiales;f__Burkholderiaceae;g__RS62;s__RS62 sp002340675	99.18	0.85	GCA_002340675.1	95	d__Bacteria;p__Proteobacteria;c__Gammaproteobacteria;o__Burkholderiales;f__Burkholderiaceae;g__RS62;s__RS62 sp002340675	99.18	0.85	d__Bacteria;p__Proteobacteria;c__Gammaproteobacteria;o__Burkholderiales;f__Burkholderiaceae;g__RS62;s__	taxonomic classification defined by topology and ANI	topological placement and ANI have congruent species assignments	GCF_000496475.1, s__RS62 sp000496475, 95.0, 77.48, 0.19	99.21	11	N/A	N/A
SA74725_Flavobacteriales_50_12	d__Bacteria;p__Bacteroidota;c__Bacteroidia;o__Flavobacteriales;f__Schleiferiaceae;g__UBA3442;s__UBA3442 sp002378565	GCA_002378565.1	95	d__Bacteria;p__Bacteroidota;c__Bacteroidia;o__Flavobacteriales;f__Schleiferiaceae;g__UBA3442;s__UBA3442 sp002378565	98.43	0.87	GCA_002378565.1	95	d__Bacteria;p__Bacteroidota;c__Bacteroidia;o__Flavobacteriales;f__Schleiferiaceae;g__UBA3442;s__UBA3442 sp002378565	98.43	0.87	d__Bacteria;p__Bacteroidota;c__Bacteroidia;o__Flavobacteriales;f__Schleiferiaceae;g__;s__	taxonomic classification defined by topology and ANI	topological placement and ANI have congruent species assignments	N/A	77.37	11	N/A	N/A
SA74725_Flavobacteriia_40_12	d__Bacteria;p__Bacteroidota;c__Bacteroidia;o__Flavobacteriales;f__Flavobacteriaceae;g__MAG-120531;s__MAG-120531 sp000173115	GCF_000173115.1	95	d__Bacteria;p__Bacteroidota;c__Bacteroidia;o__Flavobacteriales;f__Flavobacteriaceae;g__MAG-120531;s__MAG-120531 sp000173115	99.04	0.81	GCF_000173115.1	95	d__Bacteria;p__Bacteroidota;c__Bacteroidia;o__Flavobacteriales;f__Flavobacteriaceae;g__MAG-120531;s__MAG-120531 sp000173115	99.04	0.81	d__Bacteria;p__Bacteroidota;c__Bacteroidia;o__Flavobacteriales;f__Flavobacteriaceae;g__MAG-120531;s__	taxonomic classification defined by topology and ANI	topological placement and ANI have congruent species assignments	GCA_002378585.1, s__MAG-120531 sp002378585, 95.0, 78.24, 0.06; GCA_013373635.1, s__MAG-120531 sp013373635, 95.0, 76.91, 0.09	54.2	11	N/A	N/A
SA74725_Gammaproteobacteria_54_8	d__Bacteria;p__Proteobacteria;c__Gammaproteobacteria;o__Pseudomonadales;f__Pseudohongiellaceae;g__OM182;s__OM182 sp001438145	GCA_001438145.1	95	d__Bacteria;p__Proteobacteria;c__Gammaproteobacteria;o__Pseudomonadales;f__Pseudohongiellaceae;g__OM182;s__OM182 sp001438145	96.38	0.75	GCA_001438145.1	95	d__Bacteria;p__Proteobacteria;c__Gammaproteobacteria;o__Pseudomonadales;f__Pseudohongiellaceae;g__OM182;s__OM182 sp001438145	96.38	0.75	d__Bacteria;p__Proteobacteria;c__Gammaproteobacteria;o__Pseudomonadales;f__Pseudohongiellaceae;g__OM182;s__	taxonomic classification defined by topology and ANI	topological placement and ANI have congruent species assignments	GCA_003482475.1, s__OM182 sp003482475, 95.0, 78.81, 0.38	33	11	N/A	N/A
SA74725_Reinekea_forsetii_54_17	d__Bacteria;p__Proteobacteria;c__Gammaproteobacteria;o__Pseudomonadales;f__Saccharospirillaceae;g__Reinekea;s__Reinekea forsetii	GCF_002795845.1	95	d__Bacteria;p__Proteobacteria;c__Gammaproteobacteria;o__Pseudomonadales;f__Saccharospirillaceae;g__Reinekea;s__Reinekea forsetii	98.73	0.99	GCF_002795845.1	95	d__Bacteria;p__Proteobacteria;c__Gammaproteobacteria;o__Pseudomonadales;f__Saccharospirillaceae;g__Reinekea;s__Reinekea forsetii	98.73	0.99	d__Bacteria;p__Proteobacteria;c__Gammaproteobacteria;o__Pseudomonadales;f__Saccharospirillaceae;g__Reinekea;s__	taxonomic classification defined by topology and ANI	topological placement and ANI have congruent species assignments	GCF_008041945.1, s__Reinekea sp008041945, 95.0, 78.01, 0.05; GCF_000153185.1, s__Reinekea blandensis, 95.0, 76.99, 0.08; GCF_004341165.1, s__Reinekea marinisedimentorum, 95.0, 76.69, 0.08	75.44	11	N/A	N/A
SA74725_Rhodobacter_51_13	d__Bacteria;p__Proteobacteria;c__Alphaproteobacteria;o__Rhodobacterales;f__Rhodobacteraceae;g__UBA10365;s__UBA10365 sp003536295	GCA_003536295.1	95	d__Bacteria;p__Proteobacteria;c__Alphaproteobacteria;o__Rhodobacterales;f__Rhodobacteraceae;g__UBA10365;s__UBA10365 sp003536295	98.96	0.74	GCA_003536295.1	95	d__Bacteria;p__Proteobacteria;c__Alphaproteobacteria;o__Rhodobacterales;f__Rhodobacteraceae;g__UBA10365;s__UBA10365 sp003536295	98.96	0.74	d__Bacteria;p__Proteobacteria;c__Alphaproteobacteria;o__Rhodobacterales;f__Rhodobacteraceae;g__;s__	taxonomic classification defined by topology and ANI	topological placement and ANI have congruent species assignments	N/A	80.94	11	N/A	N/A
SA74725_Rhodobacterales_56_12	d__Bacteria;p__Proteobacteria;c__Alphaproteobacteria;o__Rhodobacterales;f__Rhodobacteraceae;g__Planktomarina;s__Planktomarina temperata	GCF_000738435.1	95	d__Bacteria;p__Proteobacteria;c__Alphaproteobacteria;o__Rhodobacterales;f__Rhodobacteraceae;g__Planktomarina;s__Planktomarina temperata	99.21	0.98	GCF_000738435.1	95	d__Bacteria;p__Proteobacteria;c__Alphaproteobacteria;o__Rhodobacterales;f__Rhodobacteraceae;g__Planktomarina;s__Planktomarina temperata	99.21	0.98	d__Bacteria;p__Proteobacteria;c__Alphaproteobacteria;o__Rhodobacterales;f__Rhodobacteraceae;g__Planktomarina;s__	taxonomic classification defined by topology and ANI	topological placement and ANI have congruent species assignments	GCA_002683685.1, s__Planktomarina sp002683685, 95.0, 87.33, 0.75; GCA_000981705.1, s__Planktomarina sp000981705, 95.0, 77.77, 0.25; GCA_002698165.1, s__Planktomarina sp002698165, 95.0, 76.88, 0.05	64.64	11	N/A	N/A
SA74725_Rhodobacterales_56_26	d__Bacteria;p__Proteobacteria;c__Alphaproteobacteria;o__Rhodobacterales;f__Rhodobacteraceae;g__Yoonia;s__Yoonia sp002378665	GCA_002378665.1	95	d__Bacteria;p__Proteobacteria;c__Alphaproteobacteria;o__Rhodobacterales;f__Rhodobacteraceae;g__Yoonia;s__Yoonia sp002378665	99.63	0.9	GCA_002378665.1	95	d__Bacteria;p__Proteobacteria;c__Alphaproteobacteria;o__Rhodobacterales;f__Rhodobacteraceae;g__Yoonia;s__Yoonia sp002378665	99.63	0.9	d__Bacteria;p__Proteobacteria;c__Alphaproteobacteria;o__Rhodobacterales;f__Rhodobacteraceae;g__Yoonia;s__	taxonomic classification defined by topology and ANI	topological placement and ANI have congruent species assignments	GCF_900156505.1, s__Yoonia rosea, 95.0, 77.57, 0.25; GCF_000967725.1, s__Yoonia sp000967725, 95.0, 77.57, 0.2; GCF_003003285.1, s__Yoonia maritima, 95.0, 77.54, 0.22; GCF_014199395.1, s__Yoonia ponticola, 95.0, 77.54, 0.29; GCF_003318235.1, s__Yoonia sp003318235, 95.0, 77.4, 0.22; GCF_900115105.1, s__Yoonia tamlensis, 95.0, 77.4, 0.28; GCF_003201935.1, s__Yoonia sp003201935, 95.0, 77.33, 0.26; GC…	96.66	11	N/A	N/A
SA74725_SAR86_cluster_38_16	d__Bacteria;p__Proteobacteria;c__Gammaproteobacteria;o__SAR86;f__D2472;g__D2472;s__	N/A	N/A	N/A	N/A	N/A	N/A	N/A	N/A	N/A	N/A	d__Bacteria;p__Proteobacteria;c__Gammaproteobacteria;o__SAR86;f__D2472;g__D2472;s__	ANI	N/A	GCA_002469975.1, s__D2472 sp002469975, 95.0, 81.04, 0.48; GCA_002358345.1, s__D2472 sp002358345, 95.0, 80.41, 0.52; GCA_003283765.1, s__D2472 sp003283765, 95.0, 79.42, 0.28; GCA_000307935.1, s__D2472 sp000307935, 95.0, 79.28, 0.32; GCA_902513515.1, s__D2472 sp902513515, 95.0, 78.96, 0.21; GCA_902511575.1, s__D2472 sp902511575, 95.0, 78.76, 0.36; GCA_902596165.1, s__D2472 sp902596165, 95.0, 78.71,…	52.65	11	0.968066	N/A
SA74727_Betaproteobacteria_bacterium_MOLA814_57_47	d__Bacteria;p__Proteobacteria;c__Gammaproteobacteria;o__Burkholderiales;f__Burkholderiaceae;g__RS62;s__RS62 sp002340675	GCA_002340675.1	95	d__Bacteria;p__Proteobacteria;c__Gammaproteobacteria;o__Burkholderiales;f__Burkholderiaceae;g__RS62;s__RS62 sp002340675	99.22	0.83	GCA_002340675.1	95	d__Bacteria;p__Proteobacteria;c__Gammaproteobacteria;o__Burkholderiales;f__Burkholderiaceae;g__RS62;s__RS62 sp002340675	99.22	0.83	d__Bacteria;p__Proteobacteria;c__Gammaproteobacteria;o__Burkholderiales;f__Burkholderiaceae;g__RS62;s__	taxonomic classification defined by topology and ANI	topological placement and ANI have congruent species assignments	GCF_000496475.1, s__RS62 sp000496475, 95.0, 77.21, 0.18	87.63	11	N/A	N/A
SA74727_Flavobacteriales_39_15	d__Bacteria;p__Bacteroidota;c__Bacteroidia;o__Flavobacteriales;f__Flavobacteriaceae;g__MAG-120531;s__MAG-120531 sp000173115	GCF_000173115.1	95	d__Bacteria;p__Bacteroidota;c__Bacteroidia;o__Flavobacteriales;f__Flavobacteriaceae;g__MAG-120531;s__MAG-120531 sp000173115	99.11	0.74	GCF_000173115.1	95	d__Bacteria;p__Bacteroidota;c__Bacteroidia;o__Flavobacteriales;f__Flavobacteriaceae;g__MAG-120531;s__MAG-120531 sp000173115	99.11	0.74	d__Bacteria;p__Bacteroidota;c__Bacteroidia;o__Flavobacteriales;f__Flavobacteriaceae;g__MAG-120531;s__	taxonomic classification defined by topology and ANI	topological placement and ANI have congruent species assignments	GCA_002378585.1, s__MAG-120531 sp002378585, 95.0, 77.18, 0.05; GCA_013373635.1, s__MAG-120531 sp013373635, 95.0, 76.74, 0.1	87.33	11	N/A	N/A
SA74727_Flavobacteriales_50_9	d__Bacteria;p__Bacteroidota;c__Bacteroidia;o__Flavobacteriales;f__Schleiferiaceae;g__UBA3442;s__UBA3442 sp002378565	GCA_002378565.1	95	d__Bacteria;p__Bacteroidota;c__Bacteroidia;o__Flavobacteriales;f__Schleiferiaceae;g__UBA3442;s__UBA3442 sp002378565	98.4	0.87	GCA_002378565.1	95	d__Bacteria;p__Bacteroidota;c__Bacteroidia;o__Flavobacteriales;f__Schleiferiaceae;g__UBA3442;s__UBA3442 sp002378565	98.4	0.87	d__Bacteria;p__Bacteroidota;c__Bacteroidia;o__Flavobacteriales;f__Schleiferiaceae;g__;s__	taxonomic classification defined by topology and ANI	topological placement and ANI have congruent species assignments	N/A	66.25	11	N/A	N/A
SA74727_Gammaproteobacteria_54_14	d__Bacteria;p__Proteobacteria;c__Gammaproteobacteria;o__Pseudomonadales;f__Pseudohongiellaceae;g__OM182;s__OM182 sp001438145	GCA_001438145.1	95	d__Bacteria;p__Proteobacteria;c__Gammaproteobacteria;o__Pseudomonadales;f__Pseudohongiellaceae;g__OM182;s__OM182 sp001438145	95.26	0.86	GCA_001438145.1	95	d__Bacteria;p__Proteobacteria;c__Gammaproteobacteria;o__Pseudomonadales;f__Pseudohongiellaceae;g__OM182;s__OM182 sp001438145	95.26	0.86	d__Bacteria;p__Proteobacteria;c__Gammaproteobacteria;o__Pseudomonadales;f__Pseudohongiellaceae;g__OM182;s__	taxonomic classification defined by topology and ANI	topological placement and ANI have congruent species assignments	GCA_003482475.1, s__OM182 sp003482475, 95.0, 79.73, 0.48; GCA_002700775.1, s__OM182 sp002700775, 95.0, 76.83, 0.03	65.08	11	N/A	N/A
SA74727_Porticoccaceae_bacterium_45_6	d__Bacteria;p__Proteobacteria;c__Gammaproteobacteria;o__Pseudomonadales;f__Porticoccaceae;g__Porticoccus;s__	N/A	N/A	N/A	N/A	N/A	N/A	N/A	N/A	N/A	N/A	d__Bacteria;p__Proteobacteria;c__Gammaproteobacteria;o__Pseudomonadales;f__Porticoccaceae;g__Porticoccus;s__	ANI	N/A	GCA_011049795.1, s__Porticoccus sp011049795, 95.0, 78.52, 0.38; GCA_002746985.1, s__Porticoccus sp002746985, 95.0, 78.11, 0.52; GCA_002367235.1, s__Porticoccus sp002367235, 95.0, 77.7, 0.34; GCA_002390285.1, s__Porticoccus sp002390285, 95.0, 77.42, 0.34; GCA_002733125.1, s__Porticoccus sp002733125, 95.0, 76.92, 0.1; GCA_002341315.1, s__Porticoccus sp002341315, 95.0, 76.56, 0.28; GCA_002707685.1, …	38.59	11	0.917002	N/A
SA74727_Reinekea_forsetii_54_24	d__Bacteria;p__Proteobacteria;c__Gammaproteobacteria;o__Pseudomonadales;f__Saccharospirillaceae;g__Reinekea;s__Reinekea forsetii	GCF_002795845.1	95	d__Bacteria;p__Proteobacteria;c__Gammaproteobacteria;o__Pseudomonadales;f__Saccharospirillaceae;g__Reinekea;s__Reinekea forsetii	98.67	0.98	GCF_002795845.1	95	d__Bacteria;p__Proteobacteria;c__Gammaproteobacteria;o__Pseudomonadales;f__Saccharospirillaceae;g__Reinekea;s__Reinekea forsetii	98.67	0.98	d__Bacteria;p__Proteobacteria;c__Gammaproteobacteria;o__Pseudomonadales;f__Saccharospirillaceae;g__Reinekea;s__	taxonomic classification defined by topology and ANI	topological placement and ANI have congruent species assignments	GCF_008041945.1, s__Reinekea sp008041945, 95.0, 77.54, 0.05; GCF_004341165.1, s__Reinekea marinisedimentorum, 95.0, 76.71, 0.09; GCF_000153185.1, s__Reinekea blandensis, 95.0, 76.59, 0.09	83.03	11	N/A	N/A
SA74727_Rhodobacter_51_21	d__Bacteria;p__Proteobacteria;c__Alphaproteobacteria;o__Rhodobacterales;f__Rhodobacteraceae;g__UBA10365;s__UBA10365 sp003536295	GCA_003536295.1	95	d__Bacteria;p__Proteobacteria;c__Alphaproteobacteria;o__Rhodobacterales;f__Rhodobacteraceae;g__UBA10365;s__UBA10365 sp003536295	99.54	0.94	GCA_003536295.1	95	d__Bacteria;p__Proteobacteria;c__Alphaproteobacteria;o__Rhodobacterales;f__Rhodobacteraceae;g__UBA10365;s__UBA10365 sp003536295	99.54	0.94	d__Bacteria;p__Proteobacteria;c__Alphaproteobacteria;o__Rhodobacterales;f__Rhodobacteraceae;g__;s__	taxonomic classification defined by topology and ANI	topological placement and ANI have congruent species assignments	N/A	96.39	11	N/A	N/A
SA74727_Rhodobacterales_56_35	d__Bacteria;p__Proteobacteria;c__Alphaproteobacteria;o__Rhodobacterales;f__Rhodobacteraceae;g__Yoonia;s__Yoonia sp002378665	GCA_002378665.1	95	d__Bacteria;p__Proteobacteria;c__Alphaproteobacteria;o__Rhodobacterales;f__Rhodobacteraceae;g__Yoonia;s__Yoonia sp002378665	99.63	0.92	GCA_002378665.1	95	d__Bacteria;p__Proteobacteria;c__Alphaproteobacteria;o__Rhodobacterales;f__Rhodobacteraceae;g__Yoonia;s__Yoonia sp002378665	99.63	0.92	d__Bacteria;p__Proteobacteria;c__Alphaproteobacteria;o__Rhodobacterales;f__Rhodobacteraceae;g__Yoonia;s__	taxonomic classification defined by topology and ANI	topological placement and ANI have congruent species assignments	GCF_000967725.1, s__Yoonia sp000967725, 95.0, 77.64, 0.21; GCF_014199395.1, s__Yoonia ponticola, 95.0, 77.55, 0.29; GCF_900156505.1, s__Yoonia rosea, 95.0, 77.44, 0.27; GCF_003003285.1, s__Yoonia maritima, 95.0, 77.42, 0.23; GCF_003318235.1, s__Yoonia sp003318235, 95.0, 77.37, 0.22; GCF_900115105.1, s__Yoonia tamlensis, 95.0, 77.36, 0.27; GCF_003201935.1, s__Yoonia sp003201935, 95.0, 77.27, 0.27;…	96.66	11	N/A	N/A
SA74727_SAR92_bacterium_BACL16_MAG-120619-bin48_51_10	d__Bacteria;p__Proteobacteria;c__Gammaproteobacteria;o__Pseudomonadales;f__Porticoccaceae;g__HTCC2207;s__HTCC2207 sp001438605	GCA_001438605.1	95	d__Bacteria;p__Proteobacteria;c__Gammaproteobacteria;o__Pseudomonadales;f__Porticoccaceae;g__HTCC2207;s__HTCC2207 sp001438605	98.98	0.84	GCA_001438605.1	95	d__Bacteria;p__Proteobacteria;c__Gammaproteobacteria;o__Pseudomonadales;f__Porticoccaceae;g__HTCC2207;s__HTCC2207 sp001438605	98.98	0.84	d__Bacteria;p__Proteobacteria;c__Gammaproteobacteria;o__Pseudomonadales;f__Porticoccaceae;g__HTCC2207;s__	taxonomic classification defined by topology and ANI	topological placement and ANI have congruent species assignments	GCA_002382445.1, s__HTCC2207 sp002382445, 95.0, 78.98, 0.03; GCF_000511875.1, s__HTCC2207 sp000511875, 95.0, 77.77, 0.18; GCF_000153445.1, s__HTCC2207 sp000153445, 95.0, 77.76, 0.17; GCA_004211905.1, s__HTCC2207 sp004211905, 95.0, 77.74, 0.03; GCA_002334915.1, s__HTCC2207 sp002334915, 95.0, 77.51, 0.1; GCA_002335945.1, s__HTCC2207 sp002335945, 95.0, 77.35, 0.13; GCA_002685195.1, s__HTCC2207 sp002…	72.11	11	N/A	N/A
SA74729_Betaproteobacteria_bacterium_MOLA814_57_28	d__Bacteria;p__Proteobacteria;c__Gammaproteobacteria;o__Burkholderiales;f__Burkholderiaceae;g__RS62;s__RS62 sp002340675	GCA_002340675.1	95	d__Bacteria;p__Proteobacteria;c__Gammaproteobacteria;o__Burkholderiales;f__Burkholderiaceae;g__RS62;s__RS62 sp002340675	99.06	0.84	GCA_002340675.1	95	d__Bacteria;p__Proteobacteria;c__Gammaproteobacteria;o__Burkholderiales;f__Burkholderiaceae;g__RS62;s__RS62 sp002340675	99.06	0.84	d__Bacteria;p__Proteobacteria;c__Gammaproteobacteria;o__Burkholderiales;f__Burkholderiaceae;g__RS62;s__	taxonomic classification defined by topology and ANI	topological placement and ANI have congruent species assignments	GCF_000496475.1, s__RS62 sp000496475, 95.0, 77.6, 0.22	97.54	11	N/A	N/A
SA74729_Flavobacteriales_50_10	d__Bacteria;p__Bacteroidota;c__Bacteroidia;o__Flavobacteriales;f__Schleiferiaceae;g__UBA3442;s__UBA3442 sp002378565	GCA_002378565.1	95	d__Bacteria;p__Bacteroidota;c__Bacteroidia;o__Flavobacteriales;f__Schleiferiaceae;g__UBA3442;s__UBA3442 sp002378565	98.49	0.93	GCA_002378565.1	95	d__Bacteria;p__Bacteroidota;c__Bacteroidia;o__Flavobacteriales;f__Schleiferiaceae;g__UBA3442;s__UBA3442 sp002378565	98.49	0.93	d__Bacteria;p__Bacteroidota;c__Bacteroidia;o__Flavobacteriales;f__Schleiferiaceae;g__;s__	taxonomic classification defined by topology and ANI	topological placement and ANI have congruent species assignments	N/A	74.93	11	N/A	N/A
SA74729_Flavobacteriia_39_17	d__Bacteria;p__Bacteroidota;c__Bacteroidia;o__Flavobacteriales;f__Flavobacteriaceae;g__MAG-120531;s__MAG-120531 sp000173115	GCF_000173115.1	95	d__Bacteria;p__Bacteroidota;c__Bacteroidia;o__Flavobacteriales;f__Flavobacteriaceae;g__MAG-120531;s__MAG-120531 sp000173115	99.05	0.79	GCF_000173115.1	95	d__Bacteria;p__Bacteroidota;c__Bacteroidia;o__Flavobacteriales;f__Flavobacteriaceae;g__MAG-120531;s__MAG-120531 sp000173115	99.05	0.79	d__Bacteria;p__Bacteroidota;c__Bacteroidia;o__Flavobacteriales;f__Flavobacteriaceae;g__MAG-120531;s__	taxonomic classification defined by topology and ANI	topological placement and ANI have congruent species assignments	GCA_002378585.1, s__MAG-120531 sp002378585, 95.0, 77.76, 0.06; GCA_013373635.1, s__MAG-120531 sp013373635, 95.0, 76.86, 0.1	93.63	11	N/A	N/A
SA74729_Gammaproteobacteria_53_8	d__Bacteria;p__Proteobacteria;c__Gammaproteobacteria;o__Pseudomonadales;f__Pseudohongiellaceae;g__OM182;s__OM182 sp001438145	GCA_001438145.1	95	d__Bacteria;p__Proteobacteria;c__Gammaproteobacteria;o__Pseudomonadales;f__Pseudohongiellaceae;g__OM182;s__OM182 sp001438145	96.18	0.9	GCA_001438145.1	95	d__Bacteria;p__Proteobacteria;c__Gammaproteobacteria;o__Pseudomonadales;f__Pseudohongiellaceae;g__OM182;s__OM182 sp001438145	96.18	0.9	d__Bacteria;p__Proteobacteria;c__Gammaproteobacteria;o__Pseudomonadales;f__Pseudohongiellaceae;g__OM182;s__	taxonomic classification defined by topology and ANI	topological placement and ANI have congruent species assignments	GCA_003482475.1, s__OM182 sp003482475, 95.0, 80.17, 0.5	44.49	11	N/A	N/A
SA74729_Reinekea_forsetii_54_13	d__Bacteria;p__Proteobacteria;c__Gammaproteobacteria;o__Pseudomonadales;f__Saccharospirillaceae;g__Reinekea;s__Reinekea forsetii	GCF_002795845.1	95	d__Bacteria;p__Proteobacteria;c__Gammaproteobacteria;o__Pseudomonadales;f__Saccharospirillaceae;g__Reinekea;s__Reinekea forsetii	98.63	0.99	GCF_002795845.1	95	d__Bacteria;p__Proteobacteria;c__Gammaproteobacteria;o__Pseudomonadales;f__Saccharospirillaceae;g__Reinekea;s__Reinekea forsetii	98.63	0.99	d__Bacteria;p__Proteobacteria;c__Gammaproteobacteria;o__Pseudomonadales;f__Saccharospirillaceae;g__Reinekea;s__	taxonomic classification defined by topology and ANI	topological placement and ANI have congruent species assignments	GCF_008041945.1, s__Reinekea sp008041945, 95.0, 77.43, 0.05; GCF_004341165.1, s__Reinekea marinisedimentorum, 95.0, 76.75, 0.08; GCF_000153185.1, s__Reinekea blandensis, 95.0, 76.2, 0.09	64.66	11	N/A	N/A
SA74729_Rhodobacter_51_15	d__Bacteria;p__Proteobacteria;c__Alphaproteobacteria;o__Rhodobacterales;f__Rhodobacteraceae;g__UBA10365;s__UBA10365 sp003536295	GCA_003536295.1	95	d__Bacteria;p__Proteobacteria;c__Alphaproteobacteria;o__Rhodobacterales;f__Rhodobacteraceae;g__UBA10365;s__UBA10365 sp003536295	99.26	0.86	GCA_003536295.1	95	d__Bacteria;p__Proteobacteria;c__Alphaproteobacteria;o__Rhodobacterales;f__Rhodobacteraceae;g__UBA10365;s__UBA10365 sp003536295	99.26	0.86	d__Bacteria;p__Proteobacteria;c__Alphaproteobacteria;o__Rhodobacterales;f__Rhodobacteraceae;g__;s__	taxonomic classification defined by topology and ANI	topological placement and ANI have congruent species assignments	N/A	92.5	11	N/A	N/A
SA74729_Rhodobacterales_55_12	d__Bacteria;p__Proteobacteria;c__Alphaproteobacteria;o__Rhodobacterales;f__Rhodobacteraceae;g__Planktomarina;s__Planktomarina temperata	GCF_000738435.1	95	d__Bacteria;p__Proteobacteria;c__Alphaproteobacteria;o__Rhodobacterales;f__Rhodobacteraceae;g__Planktomarina;s__Planktomarina temperata	99.21	0.99	GCF_000738435.1	95	d__Bacteria;p__Proteobacteria;c__Alphaproteobacteria;o__Rhodobacterales;f__Rhodobacteraceae;g__Planktomarina;s__Planktomarina temperata	99.21	0.99	d__Bacteria;p__Proteobacteria;c__Alphaproteobacteria;o__Rhodobacterales;f__Rhodobacteraceae;g__Planktomarina;s__	taxonomic classification defined by topology and ANI	topological placement and ANI have congruent species assignments	GCA_002683685.1, s__Planktomarina sp002683685, 95.0, 87.15, 0.75; GCA_000981705.1, s__Planktomarina sp000981705, 95.0, 77.38, 0.22; GCA_002698165.1, s__Planktomarina sp002698165, 95.0, 77.06, 0.04	81.76	11	N/A	N/A
SA74729_Rhodobacterales_56_29	d__Bacteria;p__Proteobacteria;c__Alphaproteobacteria;o__Rhodobacterales;f__Rhodobacteraceae;g__Yoonia;s__Yoonia sp002378665	GCA_002378665.1	95	d__Bacteria;p__Proteobacteria;c__Alphaproteobacteria;o__Rhodobacterales;f__Rhodobacteraceae;g__Yoonia;s__Yoonia sp002378665	99.63	0.92	GCA_002378665.1	95	d__Bacteria;p__Proteobacteria;c__Alphaproteobacteria;o__Rhodobacterales;f__Rhodobacteraceae;g__Yoonia;s__Yoonia sp002378665	99.63	0.92	d__Bacteria;p__Proteobacteria;c__Alphaproteobacteria;o__Rhodobacterales;f__Rhodobacteraceae;g__Yoonia;s__	taxonomic classification defined by topology and ANI	topological placement and ANI have congruent species assignments	GCF_014199395.1, s__Yoonia ponticola, 95.0, 77.61, 0.3; GCF_000967725.1, s__Yoonia sp000967725, 95.0, 77.6, 0.2; GCF_900156505.1, s__Yoonia rosea, 95.0, 77.48, 0.25; GCF_003003285.1, s__Yoonia maritima, 95.0, 77.47, 0.22; GCF_003318235.1, s__Yoonia sp003318235, 95.0, 77.42, 0.22; GCF_900115105.1, s__Yoonia tamlensis, 95.0, 77.4, 0.27; GCF_001419985.1, s__Yoonia sp001419985, 95.0, 77.25, 0.26; GCF…	96.76	11	N/A	N/A
SA74731_Flavobacteriales_36_14	d__Bacteria;p__Bacteroidota;c__Bacteroidia;o__Flavobacteriales;f__Crocinitomicaceae;g__UBA952;s__	N/A	N/A	N/A	N/A	N/A	N/A	N/A	N/A	N/A	N/A	d__Bacteria;p__Bacteroidota;c__Bacteroidia;o__Flavobacteriales;f__Crocinitomicaceae;g__UBA952;s__	ANI	N/A	GCA_011522905.1, s__UBA952 sp011522905, 95.0, 78.98, 0.42; GCA_903935095.1, s__UBA952 sp903935095, 95.0, 78.75, 0.05; GCA_903860985.1, s__UBA952 sp903860985, 95.0, 78.37, 0.06; GCA_003331365.1, s__UBA952 sp003331365, 95.0, 78.32, 0.37; GCA_009926905.1, s__UBA952 sp009926905, 95.0, 77.94, 0.05; GCA_002167775.1, s__UBA952 sp002167775, 95.0, 77.39, 0.2; GCA_004295165.1, s__UBA952 sp004295165, 95.0, …	70.9	11	0.982531	N/A
SA74731_Rhodobacterales_56_8	d__Bacteria;p__Proteobacteria;c__Alphaproteobacteria;o__Rhodobacterales;f__Rhodobacteraceae;g__Yoonia;s__Yoonia sp002378665	GCA_002378665.1	95	d__Bacteria;p__Proteobacteria;c__Alphaproteobacteria;o__Rhodobacterales;f__Rhodobacteraceae;g__Yoonia;s__Yoonia sp002378665	99.33	0.95	GCA_002378665.1	95	d__Bacteria;p__Proteobacteria;c__Alphaproteobacteria;o__Rhodobacterales;f__Rhodobacteraceae;g__Yoonia;s__Yoonia sp002378665	99.33	0.95	d__Bacteria;p__Proteobacteria;c__Alphaproteobacteria;o__Rhodobacterales;f__Rhodobacteraceae;g__Yoonia;s__	taxonomic classification defined by topology and ANI	topological placement and ANI have congruent species assignments	GCF_000967725.1, s__Yoonia sp000967725, 95.0, 78.16, 0.2; GCF_014199395.1, s__Yoonia ponticola, 95.0, 77.83, 0.28; GCF_900115105.1, s__Yoonia tamlensis, 95.0, 77.67, 0.27; GCF_003003285.1, s__Yoonia maritima, 95.0, 77.55, 0.25; GCF_002933395.1, s__Yoonia maritima_A, 95.0, 77.51, 0.21; GCF_003201935.1, s__Yoonia sp003201935, 95.0, 77.48, 0.29; GCF_000169435.1, s__Yoonia sp000169435, 95.0, 77.46, 0…	70.16	11	N/A	N/A
SA74731_marine_sediment_metagenome_41_21	d__Bacteria;p__Proteobacteria;c__Gammaproteobacteria;o__Nitrosococcales;f__Methylophagaceae;g__GCA-002733105;s__	N/A	N/A	N/A	N/A	N/A	GCA_011053005.1	95	d__Bacteria;p__Proteobacteria;c__Gammaproteobacteria;o__Nitrosococcales;f__Methylophagaceae;g__GCA-002733105;s__GCA-002733105 sp011053005	81.73	0.64	d__Bacteria;p__Proteobacteria;c__Gammaproteobacteria;o__Nitrosococcales;f__Methylophagaceae;g__GCA-002733105;s__	taxonomic classification defined by topology and ANI	N/A	GCA_013215825.1, s__GCA-002733105 sp013215825, 95.0, 77.59, 0.26; GCA_002733105.1, s__GCA-002733105 sp002733105, 95.0, 77.59, 0.21; GCA_003645385.1, s__GCA-002733105 sp003645385, 95.0, 77.54, 0.2; GCA_003645305.1, s__GCA-002733105 sp003645305, 95.0, 77.53, 0.19; GCA_013139345.1, s__GCA-002733105 sp013139345, 95.0, 77.45, 0.27; GCA_002733335.1, s__GCA-002733105 sp002733335, 95.0, 77.44, 0.2; GCA_0…	96.76	11	0.979357	N/A
SA74732_Flavobacteriales_36_14	d__Bacteria;p__Bacteroidota;c__Bacteroidia;o__Flavobacteriales;f__Crocinitomicaceae;g__UBA952;s__	N/A	N/A	N/A	N/A	N/A	N/A	N/A	N/A	N/A	N/A	d__Bacteria;p__Bacteroidota;c__Bacteroidia;o__Flavobacteriales;f__Crocinitomicaceae;g__UBA952;s__	ANI	N/A	GCA_009925805.1, s__UBA952 sp009925805, 95.0, 78.8, 0.01; GCA_903860985.1, s__UBA952 sp903860985, 95.0, 78.67, 0.03; GCA_003331365.1, s__UBA952 sp003331365, 95.0, 78.5, 0.3; GCA_011522905.1, s__UBA952 sp011522905, 95.0, 78.44, 0.33; GCA_002167775.1, s__UBA952 sp002167775, 95.0, 77.66, 0.14; GCA_903823565.1, s__UBA952 sp903823565, 95.0, 77.52, 0.03; GCA_002480215.1, s__UBA952 sp002480215, 95.0, 77…	75.96	11	0.981082	N/A
SA74733_Bacteroidetes_bacterium_35_16	d__Bacteria;p__Bacteroidota;c__Bacteroidia;o__Flavobacteriales;f__Flavobacteriaceae;g__UBA7428;s__	N/A	N/A	N/A	N/A	N/A	N/A	N/A	N/A	N/A	N/A	d__Bacteria;p__Bacteroidota;c__Bacteroidia;o__Flavobacteriales;f__Flavobacteriaceae;g__UBA7428;s__	ANI	N/A	GCA_003023645.1, s__UBA7428 sp003023645, 95.0, 79.24, 0.5; GCA_002477625.1, s__UBA7428 sp002477625, 95.0, 78.97, 0.46; GCA_002708445.1, s__UBA7428 sp002708445, 95.0, 77.62, 0.29; GCA_011526285.1, s__UBA7428 sp011526285, 95.0, 76.28, 0.09; GCA_011526265.1, s__UBA7428 sp011526265, 95.0, 75.85, 0.05; GCA_011526275.1, s__UBA7428 sp011526275, 95.0, 75.81, 0.08; GCA_011526335.1, s__UBA7428 sp011526335,…	75	11	0.976653	N/A
SA74733_Gammaproteobacteria_39_12	d__Bacteria;p__Proteobacteria;c__Gammaproteobacteria;o__SAR86;f__D2472;g__D2472;s__	N/A	N/A	N/A	N/A	N/A	N/A	N/A	N/A	N/A	N/A	d__Bacteria;p__Proteobacteria;c__Gammaproteobacteria;o__SAR86;f__D2472;g__D2472;s__	ANI	N/A	GCA_002469975.1, s__D2472 sp002469975, 95.0, 81.75, 0.22; GCA_000307935.1, s__D2472 sp000307935, 95.0, 80.46, 0.09; GCA_002358345.1, s__D2472 sp002358345, 95.0, 79.47, 0.21; GCA_902599315.1, s__D2472 sp902599315, 95.0, 78.95, 0.07; GCA_003283765.1, s__D2472 sp003283765, 95.0, 78.94, 0.11; GCA_902602595.1, s__D2472 sp902602595, 95.0, 78.65, 0.13; GCA_902511575.1, s__D2472 sp902511575, 95.0, 78.42,…	42.45	11	0.963419	N/A
SA74735_Bacteroidetes_bacterium_35_16	d__Bacteria;p__Bacteroidota;c__Bacteroidia;o__Flavobacteriales;f__Flavobacteriaceae;g__UBA7428;s__	N/A	N/A	N/A	N/A	N/A	N/A	N/A	N/A	N/A	N/A	d__Bacteria;p__Bacteroidota;c__Bacteroidia;o__Flavobacteriales;f__Flavobacteriaceae;g__UBA7428;s__	ANI	N/A	GCA_003023645.1, s__UBA7428 sp003023645, 95.0, 79.09, 0.49; GCA_002477625.1, s__UBA7428 sp002477625, 95.0, 78.89, 0.5; GCA_002708445.1, s__UBA7428 sp002708445, 95.0, 77.68, 0.32; GCA_011526335.1, s__UBA7428 sp011526335, 95.0, 76.36, 0.07; GCA_011526275.1, s__UBA7428 sp011526275, 95.0, 76.23, 0.09; GCA_011526285.1, s__UBA7428 sp011526285, 95.0, 76.12, 0.1; GCA_011526265.1, s__UBA7428 sp011526265, …	90.97	11	0.977802	N/A
SA74735_Betaproteobacteria_bacterium_MOLA814_57_18	d__Bacteria;p__Proteobacteria;c__Gammaproteobacteria;o__Burkholderiales;f__Burkholderiaceae;g__RS62;s__RS62 sp002340675	GCA_002340675.1	95	d__Bacteria;p__Proteobacteria;c__Gammaproteobacteria;o__Burkholderiales;f__Burkholderiaceae;g__RS62;s__RS62 sp002340675	98.94	0.85	GCA_002340675.1	95	d__Bacteria;p__Proteobacteria;c__Gammaproteobacteria;o__Burkholderiales;f__Burkholderiaceae;g__RS62;s__RS62 sp002340675	98.94	0.85	d__Bacteria;p__Proteobacteria;c__Gammaproteobacteria;o__Burkholderiales;f__Burkholderiaceae;g__RS62;s__	taxonomic classification defined by topology and ANI	topological placement and ANI have congruent species assignments	GCF_000496475.1, s__RS62 sp000496475, 95.0, 77.41, 0.17	97.86	11	N/A	N/A
SA74735_Flavobacteriales_39_12	d__Bacteria;p__Bacteroidota;c__Bacteroidia;o__Flavobacteriales;f__Flavobacteriaceae;g__MAG-120531;s__MAG-120531 sp000173115	GCF_000173115.1	95	d__Bacteria;p__Bacteroidota;c__Bacteroidia;o__Flavobacteriales;f__Flavobacteriaceae;g__MAG-120531;s__MAG-120531 sp000173115	98.94	0.75	GCF_000173115.1	95	d__Bacteria;p__Bacteroidota;c__Bacteroidia;o__Flavobacteriales;f__Flavobacteriaceae;g__MAG-120531;s__MAG-120531 sp000173115	98.94	0.75	d__Bacteria;p__Bacteroidota;c__Bacteroidia;o__Flavobacteriales;f__Flavobacteriaceae;g__MAG-120531;s__	taxonomic classification defined by topology and ANI	topological placement and ANI have congruent species assignments	GCA_002378585.1, s__MAG-120531 sp002378585, 95.0, 77.33, 0.06; GCA_013373635.1, s__MAG-120531 sp013373635, 95.0, 76.98, 0.08	79.71	11	N/A	N/A
SA74735_Flavobacteriales_49_16	d__Bacteria;p__Bacteroidota;c__Bacteroidia;o__Flavobacteriales;f__Schleiferiaceae;g__UBA3442;s__UBA3442 sp002378565	GCA_002378565.1	95	d__Bacteria;p__Bacteroidota;c__Bacteroidia;o__Flavobacteriales;f__Schleiferiaceae;g__UBA3442;s__UBA3442 sp002378565	98.67	0.85	GCA_002378565.1	95	d__Bacteria;p__Bacteroidota;c__Bacteroidia;o__Flavobacteriales;f__Schleiferiaceae;g__UBA3442;s__UBA3442 sp002378565	98.67	0.85	d__Bacteria;p__Bacteroidota;c__Bacteroidia;o__Flavobacteriales;f__Schleiferiaceae;g__;s__	taxonomic classification defined by topology and ANI	topological placement and ANI have congruent species assignments	N/A	85.55	11	N/A	N/A
SA74735_Rhodobacterales_55_12	d__Bacteria;p__Proteobacteria;c__Alphaproteobacteria;o__Rhodobacterales;f__Rhodobacteraceae;g__Planktomarina;s__Planktomarina temperata	GCF_000738435.1	95	d__Bacteria;p__Proteobacteria;c__Alphaproteobacteria;o__Rhodobacterales;f__Rhodobacteraceae;g__Planktomarina;s__Planktomarina temperata	99.25	0.95	GCF_000738435.1	95	d__Bacteria;p__Proteobacteria;c__Alphaproteobacteria;o__Rhodobacterales;f__Rhodobacteraceae;g__Planktomarina;s__Planktomarina temperata	99.25	0.95	d__Bacteria;p__Proteobacteria;c__Alphaproteobacteria;o__Rhodobacterales;f__Rhodobacteraceae;g__Planktomarina;s__	taxonomic classification defined by topology and ANI	topological placement and ANI have congruent species assignments	GCA_002683685.1, s__Planktomarina sp002683685, 95.0, 87.01, 0.7; GCA_000981705.1, s__Planktomarina sp000981705, 95.0, 77.67, 0.2; GCA_002698165.1, s__Planktomarina sp002698165, 95.0, 76.9, 0.05	70.22	11	N/A	N/A
SA74735_Rhodobacterales_56_13	d__Bacteria;p__Proteobacteria;c__Alphaproteobacteria;o__Rhodobacterales;f__Rhodobacteraceae;g__Yoonia;s__Yoonia sp002378665	GCA_002378665.1	95	d__Bacteria;p__Proteobacteria;c__Alphaproteobacteria;o__Rhodobacterales;f__Rhodobacteraceae;g__Yoonia;s__Yoonia sp002378665	99.56	0.93	GCA_002378665.1	95	d__Bacteria;p__Proteobacteria;c__Alphaproteobacteria;o__Rhodobacterales;f__Rhodobacteraceae;g__Yoonia;s__Yoonia sp002378665	99.56	0.93	d__Bacteria;p__Proteobacteria;c__Alphaproteobacteria;o__Rhodobacterales;f__Rhodobacteraceae;g__Yoonia;s__	taxonomic classification defined by topology and ANI	topological placement and ANI have congruent species assignments	GCF_900156505.1, s__Yoonia rosea, 95.0, 77.62, 0.26; GCF_000967725.1, s__Yoonia sp000967725, 95.0, 77.53, 0.21; GCF_003003285.1, s__Yoonia maritima, 95.0, 77.49, 0.24; GCF_014199395.1, s__Yoonia ponticola, 95.0, 77.48, 0.31; GCF_000169435.1, s__Yoonia sp000169435, 95.0, 77.39, 0.24; GCF_003201935.1, s__Yoonia sp003201935, 95.0, 77.37, 0.26; GCF_003318235.1, s__Yoonia sp003318235, 95.0, 77.35, 0.2…	86.3	11	N/A	N/A
SA74735_SAR86_cluster_38_15	d__Bacteria;p__Proteobacteria;c__Gammaproteobacteria;o__SAR86;f__D2472;g__D2472;s__	N/A	N/A	N/A	N/A	N/A	N/A	N/A	N/A	N/A	N/A	d__Bacteria;p__Proteobacteria;c__Gammaproteobacteria;o__SAR86;f__D2472;g__D2472;s__	ANI	N/A	GCA_002469975.1, s__D2472 sp002469975, 95.0, 80.21, 0.49; GCA_002358345.1, s__D2472 sp002358345, 95.0, 79.88, 0.55; GCA_003283765.1, s__D2472 sp003283765, 95.0, 78.18, 0.35; GCA_000307935.1, s__D2472 sp000307935, 95.0, 78.11, 0.32; GCA_902513515.1, s__D2472 sp902513515, 95.0, 78.08, 0.22; GCA_003284215.1, s__D2472 sp003284215, 95.0, 77.93, 0.29; GCA_902512655.1, s__D2472 sp902512655, 95.0, 77.88,…	60.65	11	0.967713	N/A
SA74737_Bacteroidetes_bacterium_35_21	d__Bacteria;p__Bacteroidota;c__Bacteroidia;o__Flavobacteriales;f__Flavobacteriaceae;g__UBA7428;s__	N/A	N/A	N/A	N/A	N/A	N/A	N/A	N/A	N/A	N/A	d__Bacteria;p__Bacteroidota;c__Bacteroidia;o__Flavobacteriales;f__Flavobacteriaceae;g__UBA7428;s__	ANI	N/A	GCA_003023645.1, s__UBA7428 sp003023645, 95.0, 79.32, 0.49; GCA_002477625.1, s__UBA7428 sp002477625, 95.0, 78.9, 0.54; GCA_002708445.1, s__UBA7428 sp002708445, 95.0, 77.69, 0.35; GCA_011526275.1, s__UBA7428 sp011526275, 95.0, 76.26, 0.1; GCA_011526335.1, s__UBA7428 sp011526335, 95.0, 76.2, 0.08; GCA_011526285.1, s__UBA7428 sp011526285, 95.0, 76.1, 0.1; GCA_011526265.1, s__UBA7428 sp011526265, 95.…	97.74	11	0.978003	N/A
SA74737_Betaproteobacteria_bacterium_MOLA814_57_18	d__Bacteria;p__Proteobacteria;c__Gammaproteobacteria;o__Burkholderiales;f__Burkholderiaceae;g__RS62;s__RS62 sp002340675	GCA_002340675.1	95	d__Bacteria;p__Proteobacteria;c__Gammaproteobacteria;o__Burkholderiales;f__Burkholderiaceae;g__RS62;s__RS62 sp002340675	98.93	0.86	GCA_002340675.1	95	d__Bacteria;p__Proteobacteria;c__Gammaproteobacteria;o__Burkholderiales;f__Burkholderiaceae;g__RS62;s__RS62 sp002340675	98.93	0.86	d__Bacteria;p__Proteobacteria;c__Gammaproteobacteria;o__Burkholderiales;f__Burkholderiaceae;g__RS62;s__	taxonomic classification defined by topology and ANI	topological placement and ANI have congruent species assignments	GCF_000496475.1, s__RS62 sp000496475, 95.0, 77.27, 0.16	90.87	11	N/A	N/A
SA74737_Flavobacteriales_39_12	d__Bacteria;p__Bacteroidota;c__Bacteroidia;o__Flavobacteriales;f__Flavobacteriaceae;g__MAG-120531;s__MAG-120531 sp000173115	GCF_000173115.1	95	d__Bacteria;p__Bacteroidota;c__Bacteroidia;o__Flavobacteriales;f__Flavobacteriaceae;g__MAG-120531;s__MAG-120531 sp000173115	99.05	0.74	GCF_000173115.1	95	d__Bacteria;p__Bacteroidota;c__Bacteroidia;o__Flavobacteriales;f__Flavobacteriaceae;g__MAG-120531;s__MAG-120531 sp000173115	99.05	0.74	d__Bacteria;p__Bacteroidota;c__Bacteroidia;o__Flavobacteriales;f__Flavobacteriaceae;g__MAG-120531;s__	taxonomic classification defined by topology and ANI	topological placement and ANI have congruent species assignments	GCA_002378585.1, s__MAG-120531 sp002378585, 95.0, 76.99, 0.04; GCA_013373635.1, s__MAG-120531 sp013373635, 95.0, 76.61, 0.1	75.54	11	N/A	N/A
SA74737_Flavobacteriales_50_14	d__Bacteria;p__Bacteroidota;c__Bacteroidia;o__Flavobacteriales;f__Schleiferiaceae;g__UBA3442;s__UBA3442 sp002378565	GCA_002378565.1	95	d__Bacteria;p__Bacteroidota;c__Bacteroidia;o__Flavobacteriales;f__Schleiferiaceae;g__UBA3442;s__UBA3442 sp002378565	98.47	0.86	GCA_002378565.1	95	d__Bacteria;p__Bacteroidota;c__Bacteroidia;o__Flavobacteriales;f__Schleiferiaceae;g__UBA3442;s__UBA3442 sp002378565	98.47	0.86	d__Bacteria;p__Bacteroidota;c__Bacteroidia;o__Flavobacteriales;f__Schleiferiaceae;g__;s__	taxonomic classification defined by topology and ANI	topological placement and ANI have congruent species assignments	N/A	89.99	11	N/A	N/A
SA74737_Gammaproteobacteria_38_15	d__Bacteria;p__Proteobacteria;c__Gammaproteobacteria;o__SAR86;f__D2472;g__D2472;s__	N/A	N/A	N/A	N/A	N/A	N/A	N/A	N/A	N/A	N/A	d__Bacteria;p__Proteobacteria;c__Gammaproteobacteria;o__SAR86;f__D2472;g__D2472;s__	ANI	N/A	GCA_002469975.1, s__D2472 sp002469975, 95.0, 80.38, 0.46; GCA_002358345.1, s__D2472 sp002358345, 95.0, 79.13, 0.52; GCA_003283765.1, s__D2472 sp003283765, 95.0, 79.05, 0.24; GCA_000307935.1, s__D2472 sp000307935, 95.0, 78.39, 0.21; GCA_902596165.1, s__D2472 sp902596165, 95.0, 78.07, 0.23; GCA_902511575.1, s__D2472 sp902511575, 95.0, 77.87, 0.34; GCA_902509555.1, s__D2472 sp902509555, 95.0, 77.8, …	61.43	11	0.967173	N/A
SA74739_Bacteroidetes_bacterium_35_23	d__Bacteria;p__Bacteroidota;c__Bacteroidia;o__Flavobacteriales;f__Flavobacteriaceae;g__UBA7428;s__	N/A	N/A	N/A	N/A	N/A	N/A	N/A	N/A	N/A	N/A	d__Bacteria;p__Bacteroidota;c__Bacteroidia;o__Flavobacteriales;f__Flavobacteriaceae;g__UBA7428;s__	ANI	N/A	GCA_003023645.1, s__UBA7428 sp003023645, 95.0, 79.34, 0.5; GCA_002477625.1, s__UBA7428 sp002477625, 95.0, 79.22, 0.52; GCA_002708445.1, s__UBA7428 sp002708445, 95.0, 77.74, 0.33; GCA_011526335.1, s__UBA7428 sp011526335, 95.0, 76.36, 0.07; GCA_011526275.1, s__UBA7428 sp011526275, 95.0, 76.34, 0.09; GCA_011526285.1, s__UBA7428 sp011526285, 95.0, 76.16, 0.1; GCA_011526265.1, s__UBA7428 sp011526265, …	94.24	11	0.978649	N/A
SA74739_Candidatus_Pelagibacter_ubique_32_23	d__Bacteria;p__Proteobacteria;c__Alphaproteobacteria;o__Pelagibacterales;f__Pelagibacteraceae;g__Pelagibacter;s__	N/A	N/A	N/A	N/A	N/A	N/A	N/A	N/A	N/A	N/A	d__Bacteria;p__Proteobacteria;c__Alphaproteobacteria;o__Pelagibacterales;f__Pelagibacteraceae;g__Pelagibacter;s__	taxonomic classification defined by topology and ANI	N/A	GCF_000012345.1, s__Pelagibacter ubique, 95.0, 90.55, 0.68; GCF_012276695.1, s__Pelagibacter giovannonii, 95.0, 86.58, 0.76; GCA_013204495.1, s__Pelagibacter sp013204495, 95.0, 83.52, 0.49; GCF_012932795.1, s__Pelagibacter ubique_S, 95.0, 83.32, 0.63; GCA_902560015.1, s__Pelagibacter sp902560015, 95.0, 82.29, 0.54; GCA_902514755.1, s__Pelagibacter sp902514755, 95.0, 81.45, 0.54; GCA_902579105.1, …	24.94	11	0.953514	Genome not assigned to closest species as it falls outside its pre-defined ANI radius
SA74739_Flavobacteria_bacterium_MS024-2A_36_10	d__Bacteria;p__Bacteroidota;c__Bacteroidia;o__Flavobacteriales;f__Flavobacteriaceae;g__MS024-2A;s__MS024-2A sp000173095	GCF_000173095.1	95	d__Bacteria;p__Bacteroidota;c__Bacteroidia;o__Flavobacteriales;f__Flavobacteriaceae;g__MS024-2A;s__MS024-2A sp000173095	99.46	0.93	GCF_000173095.1	95	d__Bacteria;p__Bacteroidota;c__Bacteroidia;o__Flavobacteriales;f__Flavobacteriaceae;g__MS024-2A;s__MS024-2A sp000173095	99.46	0.93	d__Bacteria;p__Bacteroidota;c__Bacteroidia;o__Flavobacteriales;f__Flavobacteriaceae;g__MS024-2A;s__	taxonomic classification defined by topology and ANI	topological placement and ANI have congruent species assignments	GCA_009886625.1, s__MS024-2A sp009886625, 95.0, 80.07, 0.63; GCA_002292265.1, s__MS024-2A sp002292265, 95.0, 79.65, 0.25; GCA_002384715.1, s__MS024-2A sp002384715, 95.0, 76.97, 0.1; GCA_902606525.1, s__MS024-2A sp902606525, 95.0, 76.85, 0.12; GCA_902546725.1, s__MS024-2A sp902546725, 95.0, 76.64, 0.17; GCA_002167945.1, s__MS024-2A sp002167945, 95.0, 76.6, 0.18; GCA_002169865.1, s__MS024-2A sp0021…	69.27	11	N/A	Genome has more than 11.7% of markers with multiple hits
SA74739_Flavobacteriales_49_25	d__Bacteria;p__Bacteroidota;c__Bacteroidia;o__Flavobacteriales;f__Schleiferiaceae;g__UBA3442;s__UBA3442 sp002378565	GCA_002378565.1	95	d__Bacteria;p__Bacteroidota;c__Bacteroidia;o__Flavobacteriales;f__Schleiferiaceae;g__UBA3442;s__UBA3442 sp002378565	98.92	0.92	GCA_002378565.1	95	d__Bacteria;p__Bacteroidota;c__Bacteroidia;o__Flavobacteriales;f__Schleiferiaceae;g__UBA3442;s__UBA3442 sp002378565	98.92	0.92	d__Bacteria;p__Bacteroidota;c__Bacteroidia;o__Flavobacteriales;f__Schleiferiaceae;g__;s__	taxonomic classification defined by topology and ANI	topological placement and ANI have congruent species assignments	N/A	27.12	11	N/A	N/A
SA74739_Flavobacteriales_49_31	d__Bacteria;p__Bacteroidota;c__Bacteroidia;o__Flavobacteriales;f__Schleiferiaceae;g__UBA3442;s__UBA3442 sp002378565	GCA_002378565.1	95	d__Bacteria;p__Bacteroidota;c__Bacteroidia;o__Flavobacteriales;f__Schleiferiaceae;g__UBA3442;s__UBA3442 sp002378565	98.7	0.8	GCA_002378565.1	95	d__Bacteria;p__Bacteroidota;c__Bacteroidia;o__Flavobacteriales;f__Schleiferiaceae;g__UBA3442;s__UBA3442 sp002378565	98.7	0.8	d__Bacteria;p__Bacteroidota;c__Bacteroidia;o__Flavobacteriales;f__Schleiferiaceae;g__;s__	taxonomic classification defined by topology and ANI	topological placement and ANI have congruent species assignments	N/A	78.66	11	N/A	N/A
SA74739_Gammaproteobacteria_38_18	d__Bacteria;p__Proteobacteria;c__Gammaproteobacteria;o__SAR86;f__D2472;g__D2472;s__	N/A	N/A	N/A	N/A	N/A	N/A	N/A	N/A	N/A	N/A	d__Bacteria;p__Proteobacteria;c__Gammaproteobacteria;o__SAR86;f__D2472;g__D2472;s__	ANI	N/A	GCA_002469975.1, s__D2472 sp002469975, 95.0, 80.92, 0.32; GCA_002358345.1, s__D2472 sp002358345, 95.0, 80.21, 0.37; GCA_003283765.1, s__D2472 sp003283765, 95.0, 78.98, 0.28; GCA_000307935.1, s__D2472 sp000307935, 95.0, 78.74, 0.24; GCA_902511575.1, s__D2472 sp902511575, 95.0, 78.68, 0.26; GCA_003284215.1, s__D2472 sp003284215, 95.0, 78.62, 0.25; GCA_902511425.1, s__D2472 sp902511425, 95.0, 78.49,…	57.32	11	0.967925	Genome has more than 12.5% of markers with multiple hits
SA74739_Oceanospirillaceae_bacterium_46_10	d__Bacteria;p__Proteobacteria;c__Gammaproteobacteria;o__Pseudomonadales;f__Nitrincolaceae;g__ASP10-02a;s__ASP10-02a sp002335115	GCA_002335115.1	95	d__Bacteria;p__Proteobacteria;c__Gammaproteobacteria;o__Pseudomonadales;f__Nitrincolaceae;g__ASP10-02a;s__ASP10-02a sp002335115	99.2	0.86	GCA_002335115.1	95	d__Bacteria;p__Proteobacteria;c__Gammaproteobacteria;o__Pseudomonadales;f__Nitrincolaceae;g__ASP10-02a;s__ASP10-02a sp002335115	99.2	0.86	d__Bacteria;p__Proteobacteria;c__Gammaproteobacteria;o__Pseudomonadales;f__Nitrincolaceae;g__ASP10-02a;s__	taxonomic classification defined by topology and ANI	topological placement and ANI have congruent species assignments	GCA_002312935.1, s__ASP10-02a sp002312935, 95.0, 79.02, 0.43; GCA_002470565.1, s__ASP10-02a sp002470565, 95.0, 78.34, 0.34; GCA_003523085.1, s__ASP10-02a sp003523085, 95.0, 77.79, 0.24; GCA_003521845.1, s__ASP10-02a sp003521845, 95.0, 76.96, 0.1; GCA_002686055.1, s__ASP10-02a sp002686055, 95.0, 76.87, 0.04; GCA_003497765.1, s__ASP10-02a sp003497765, 95.0, 75.91, 0.06	70.28	11	N/A	N/A
SA74739_Rhodobacterales_55_15	d__Bacteria;p__Proteobacteria;c__Alphaproteobacteria;o__Rhodobacterales;f__Rhodobacteraceae;g__Planktomarina;s__Planktomarina temperata	GCF_000738435.1	95	d__Bacteria;p__Proteobacteria;c__Alphaproteobacteria;o__Rhodobacterales;f__Rhodobacteraceae;g__Planktomarina;s__Planktomarina temperata	99.14	0.98	GCF_000738435.1	95	d__Bacteria;p__Proteobacteria;c__Alphaproteobacteria;o__Rhodobacterales;f__Rhodobacteraceae;g__Planktomarina;s__Planktomarina temperata	99.14	0.98	d__Bacteria;p__Proteobacteria;c__Alphaproteobacteria;o__Rhodobacterales;f__Rhodobacteraceae;g__Planktomarina;s__	taxonomic classification defined by topology and ANI	topological placement and ANI have congruent species assignments	GCA_002683685.1, s__Planktomarina sp002683685, 95.0, 87.28, 0.69; GCA_000981705.1, s__Planktomarina sp000981705, 95.0, 77.29, 0.23; GCA_002698165.1, s__Planktomarina sp002698165, 95.0, 76.22, 0.04	76.45	11	N/A	N/A
SA74741_Bacteroidetes_bacterium_35_22	d__Bacteria;p__Bacteroidota;c__Bacteroidia;o__Flavobacteriales;f__Flavobacteriaceae;g__UBA7428;s__	N/A	N/A	N/A	N/A	N/A	N/A	N/A	N/A	N/A	N/A	d__Bacteria;p__Bacteroidota;c__Bacteroidia;o__Flavobacteriales;f__Flavobacteriaceae;g__UBA7428;s__	ANI	N/A	GCA_003023645.1, s__UBA7428 sp003023645, 95.0, 79.31, 0.52; GCA_002477625.1, s__UBA7428 sp002477625, 95.0, 79.05, 0.53; GCA_002708445.1, s__UBA7428 sp002708445, 95.0, 77.63, 0.35; GCA_011526335.1, s__UBA7428 sp011526335, 95.0, 76.42, 0.08; GCA_011526275.1, s__UBA7428 sp011526275, 95.0, 76.34, 0.1; GCA_011526285.1, s__UBA7428 sp011526285, 95.0, 76.1, 0.1; GCA_011526265.1, s__UBA7428 sp011526265, 9…	95.45	11	0.97783	N/A
SA74741_Betaproteobacteria_bacterium_MOLA814_57_27	d__Bacteria;p__Proteobacteria;c__Gammaproteobacteria;o__Burkholderiales;f__Burkholderiaceae;g__RS62;s__RS62 sp002340675	GCA_002340675.1	95	d__Bacteria;p__Proteobacteria;c__Gammaproteobacteria;o__Burkholderiales;f__Burkholderiaceae;g__RS62;s__RS62 sp002340675	99.09	0.89	GCA_002340675.1	95	d__Bacteria;p__Proteobacteria;c__Gammaproteobacteria;o__Burkholderiales;f__Burkholderiaceae;g__RS62;s__RS62 sp002340675	99.09	0.89	d__Bacteria;p__Proteobacteria;c__Gammaproteobacteria;o__Burkholderiales;f__Burkholderiaceae;g__RS62;s__	taxonomic classification defined by topology and ANI	topological placement and ANI have congruent species assignments	GCF_000496475.1, s__RS62 sp000496475, 95.0, 77.44, 0.17	99.21	11	N/A	N/A
SA74741_Candidatus_Thioglobus_37_14	d__Bacteria;p__Proteobacteria;c__Gammaproteobacteria;o__PS1;f__Thioglobaceae;g__Thioglobus;s__Thioglobus sp014384565	GCA_014384565.1	95	d__Bacteria;p__Proteobacteria;c__Gammaproteobacteria;o__PS1;f__Thioglobaceae;g__Thioglobus;s__Thioglobus sp014384565	99.39	0.83	GCA_014384565.1	95	d__Bacteria;p__Proteobacteria;c__Gammaproteobacteria;o__PS1;f__Thioglobaceae;g__Thioglobus;s__Thioglobus sp014384565	99.39	0.83	d__Bacteria;p__Proteobacteria;c__Gammaproteobacteria;o__PS1;f__Thioglobaceae;g__Thioglobus;s__	taxonomic classification defined by topology and ANI	topological placement and ANI have congruent species assignments	GCF_001281385.1, s__Thioglobus singularis, 95.0, 80.56, 0.52; GCF_003326015.1, s__Thioglobus singularis_A, 95.0, 79.64, 0.54; GCA_002711905.1, s__Thioglobus sp002711905, 95.0, 79.23, 0.33; GCA_002729805.1, s__Thioglobus sp002729805, 95.0, 78.86, 0.28; GCA_902514405.1, s__Thioglobus sp902514405, 95.0, 78.8, 0.26; GCA_902509905.1, s__Thioglobus sp902509905, 95.0, 78.52, 0.34; GCA_902513495.1, s__Th…	60.33	11	N/A	Genome has more than 10.0% of markers with multiple hits
SA74741_Flavobacteriales_49_26	d__Bacteria;p__Bacteroidota;c__Bacteroidia;o__Flavobacteriales;f__Schleiferiaceae;g__UBA3442;s__UBA3442 sp002378565	GCA_002378565.1	95	d__Bacteria;p__Bacteroidota;c__Bacteroidia;o__Flavobacteriales;f__Schleiferiaceae;g__UBA3442;s__UBA3442 sp002378565	98.63	0.87	GCA_002378565.1	95	d__Bacteria;p__Bacteroidota;c__Bacteroidia;o__Flavobacteriales;f__Schleiferiaceae;g__UBA3442;s__UBA3442 sp002378565	98.63	0.87	d__Bacteria;p__Bacteroidota;c__Bacteroidia;o__Flavobacteriales;f__Schleiferiaceae;g__;s__	taxonomic classification defined by topology and ANI	topological placement and ANI have congruent species assignments	N/A	85.19	11	N/A	N/A
SA74741_Flavobacteriia_39_12	d__Bacteria;p__Bacteroidota;c__Bacteroidia;o__Flavobacteriales;f__Flavobacteriaceae;g__MAG-120531;s__MAG-120531 sp000173115	GCF_000173115.1	95	d__Bacteria;p__Bacteroidota;c__Bacteroidia;o__Flavobacteriales;f__Flavobacteriaceae;g__MAG-120531;s__MAG-120531 sp000173115	99.28	0.8	GCF_000173115.1	95	d__Bacteria;p__Bacteroidota;c__Bacteroidia;o__Flavobacteriales;f__Flavobacteriaceae;g__MAG-120531;s__MAG-120531 sp000173115	99.28	0.8	d__Bacteria;p__Bacteroidota;c__Bacteroidia;o__Flavobacteriales;f__Flavobacteriaceae;g__MAG-120531;s__	taxonomic classification defined by topology and ANI	topological placement and ANI have congruent species assignments	GCA_013373635.1, s__MAG-120531 sp013373635, 95.0, 77.08, 0.08; GCA_002378585.1, s__MAG-120531 sp002378585, 95.0, 76.54, 0.05	69.72	11	N/A	N/A
SA74741_Gammaproteobacteria_52_8	d__Bacteria;p__Proteobacteria;c__Gammaproteobacteria;o__Pseudomonadales;f__Pseudohongiellaceae;g__OM182;s__OM182 sp001438145	GCA_001438145.1	95	d__Bacteria;p__Proteobacteria;c__Gammaproteobacteria;o__Pseudomonadales;f__Pseudohongiellaceae;g__OM182;s__OM182 sp001438145	97.55	1	GCA_001438145.1	95	d__Bacteria;p__Proteobacteria;c__Gammaproteobacteria;o__Pseudomonadales;f__Pseudohongiellaceae;g__OM182;s__OM182 sp001438145	97.55	1	d__Bacteria;p__Proteobacteria;c__Gammaproteobacteria;o__Pseudomonadales;f__Pseudohongiellaceae;g__OM182;s__	taxonomic classification defined by topology and ANI	topological placement and ANI have congruent species assignments	GCA_003482475.1, s__OM182 sp003482475, 95.0, 83.35, 0.55; GCA_002700775.1, s__OM182 sp002700775, 95.0, 77.1, 0.09	28.77	11	N/A	N/A
SA74741_Gammaproteobacteria_bacterium_53_10	d__Bacteria;p__Proteobacteria;c__Gammaproteobacteria;o__Pseudomonadales;f__HTCC2089;g__UBA9926;s__UBA9926 sp003451575	GCA_003451575.1	95	d__Bacteria;p__Proteobacteria;c__Gammaproteobacteria;o__Pseudomonadales;f__HTCC2089;g__UBA9926;s__UBA9926 sp003451575	98.38	0.92	GCA_003451575.1	95	d__Bacteria;p__Proteobacteria;c__Gammaproteobacteria;o__Pseudomonadales;f__HTCC2089;g__UBA9926;s__UBA9926 sp003451575	98.38	0.92	d__Bacteria;p__Proteobacteria;c__Gammaproteobacteria;o__Pseudomonadales;f__HTCC2089;g__UBA9926;s__	taxonomic classification defined by topology and ANI	topological placement and ANI have congruent species assignments	GCA_002689445.1, s__UBA9926 sp002689445, 95.0, 77.41, 0.04; GCA_002697205.1, s__UBA9926 sp002697205, 95.0, 75.88, 0.02; GCA_012960535.1, s__UBA9926 sp012960535, 95.0, 75.58, 0.02; GCA_002728935.1, s__UBA9926 sp002728935, 95.0, 75.53, 0.01	67	11	N/A	N/A
SA74741_Oceanospirillaceae_bacterium_46_12	d__Bacteria;p__Proteobacteria;c__Gammaproteobacteria;o__Pseudomonadales;f__Nitrincolaceae;g__ASP10-02a;s__ASP10-02a sp002335115	GCA_002335115.1	95	d__Bacteria;p__Proteobacteria;c__Gammaproteobacteria;o__Pseudomonadales;f__Nitrincolaceae;g__ASP10-02a;s__ASP10-02a sp002335115	99.35	0.87	GCA_002335115.1	95	d__Bacteria;p__Proteobacteria;c__Gammaproteobacteria;o__Pseudomonadales;f__Nitrincolaceae;g__ASP10-02a;s__ASP10-02a sp002335115	99.35	0.87	d__Bacteria;p__Proteobacteria;c__Gammaproteobacteria;o__Pseudomonadales;f__Nitrincolaceae;g__ASP10-02a;s__	taxonomic classification defined by topology and ANI	topological placement and ANI have congruent species assignments	GCA_002312935.1, s__ASP10-02a sp002312935, 95.0, 79.06, 0.43; GCA_002470565.1, s__ASP10-02a sp002470565, 95.0, 78.8, 0.32; GCA_003521845.1, s__ASP10-02a sp003521845, 95.0, 77.51, 0.06; GCA_003523085.1, s__ASP10-02a sp003523085, 95.0, 77.45, 0.26; GCA_002686055.1, s__ASP10-02a sp002686055, 95.0, 76.87, 0.05; GCA_003497765.1, s__ASP10-02a sp003497765, 95.0, 76.62, 0.05	87.63	11	N/A	N/A
SA74741_Rhodobacter_52_14	d__Bacteria;p__Proteobacteria;c__Alphaproteobacteria;o__Rhodobacterales;f__Rhodobacteraceae;g__UBA10365;s__UBA10365 sp003536295	GCA_003536295.1	95	d__Bacteria;p__Proteobacteria;c__Alphaproteobacteria;o__Rhodobacterales;f__Rhodobacteraceae;g__UBA10365;s__UBA10365 sp003536295	98.83	0.77	GCA_003536295.1	95	d__Bacteria;p__Proteobacteria;c__Alphaproteobacteria;o__Rhodobacterales;f__Rhodobacteraceae;g__UBA10365;s__UBA10365 sp003536295	98.83	0.77	d__Bacteria;p__Proteobacteria;c__Alphaproteobacteria;o__Rhodobacterales;f__Rhodobacteraceae;g__;s__	taxonomic classification defined by topology and ANI	topological placement and ANI have congruent species assignments	N/A	74.59	11	N/A	N/A
SA74741_Rhodobacterales_55_18	d__Bacteria;p__Proteobacteria;c__Alphaproteobacteria;o__Rhodobacterales;f__Rhodobacteraceae;g__Planktomarina;s__Planktomarina temperata	GCF_000738435.1	95	d__Bacteria;p__Proteobacteria;c__Alphaproteobacteria;o__Rhodobacterales;f__Rhodobacteraceae;g__Planktomarina;s__Planktomarina temperata	99.17	0.96	GCF_000738435.1	95	d__Bacteria;p__Proteobacteria;c__Alphaproteobacteria;o__Rhodobacterales;f__Rhodobacteraceae;g__Planktomarina;s__Planktomarina temperata	99.17	0.96	d__Bacteria;p__Proteobacteria;c__Alphaproteobacteria;o__Rhodobacterales;f__Rhodobacteraceae;g__Planktomarina;s__	taxonomic classification defined by topology and ANI	topological placement and ANI have congruent species assignments	GCA_002683685.1, s__Planktomarina sp002683685, 95.0, 87.46, 0.73; GCA_000981705.1, s__Planktomarina sp000981705, 95.0, 77.71, 0.2; GCA_002698165.1, s__Planktomarina sp002698165, 95.0, 77.28, 0.05	87.81	11	N/A	N/A
SA74741_Rhodobacterales_56_19	d__Bacteria;p__Proteobacteria;c__Alphaproteobacteria;o__Rhodobacterales;f__Rhodobacteraceae;g__Yoonia;s__Yoonia sp002378665	GCA_002378665.1	95	d__Bacteria;p__Proteobacteria;c__Alphaproteobacteria;o__Rhodobacterales;f__Rhodobacteraceae;g__Yoonia;s__Yoonia sp002378665	99.6	0.9	GCA_002378665.1	95	d__Bacteria;p__Proteobacteria;c__Alphaproteobacteria;o__Rhodobacterales;f__Rhodobacteraceae;g__Yoonia;s__Yoonia sp002378665	99.6	0.9	d__Bacteria;p__Proteobacteria;c__Alphaproteobacteria;o__Rhodobacterales;f__Rhodobacteraceae;g__Yoonia;s__	taxonomic classification defined by topology and ANI	topological placement and ANI have congruent species assignments	GCF_000967725.1, s__Yoonia sp000967725, 95.0, 77.6, 0.2; GCF_900156505.1, s__Yoonia rosea, 95.0, 77.56, 0.25; GCF_003003285.1, s__Yoonia maritima, 95.0, 77.56, 0.23; GCF_014199395.1, s__Yoonia ponticola, 95.0, 77.53, 0.29; GCF_900115105.1, s__Yoonia tamlensis, 95.0, 77.39, 0.27; GCF_003318235.1, s__Yoonia sp003318235, 95.0, 77.38, 0.22; GCF_003201935.1, s__Yoonia sp003201935, 95.0, 77.36, 0.27; G…	94.18	11	N/A	N/A
SA74741_SAR86_cluster_38_19	d__Bacteria;p__Proteobacteria;c__Gammaproteobacteria;o__SAR86;f__D2472;g__D2472;s__	N/A	N/A	N/A	N/A	N/A	N/A	N/A	N/A	N/A	N/A	d__Bacteria;p__Proteobacteria;c__Gammaproteobacteria;o__SAR86;f__D2472;g__D2472;s__	ANI	N/A	GCA_002469975.1, s__D2472 sp002469975, 95.0, 80.5, 0.46; GCA_002358345.1, s__D2472 sp002358345, 95.0, 79.71, 0.52; GCA_000307935.1, s__D2472 sp000307935, 95.0, 78.53, 0.28; GCA_003283765.1, s__D2472 sp003283765, 95.0, 78.5, 0.27; GCA_902511575.1, s__D2472 sp902511575, 95.0, 78.46, 0.31; GCA_003284215.1, s__D2472 sp003284215, 95.0, 78.25, 0.24; GCA_902512655.1, s__D2472 sp902512655, 95.0, 78.03, 0…	75.82	11	0.968104	N/A
SA74743_Bacteroidetes_bacterium_35_28	d__Bacteria;p__Bacteroidota;c__Bacteroidia;o__Flavobacteriales;f__Flavobacteriaceae;g__UBA7428;s__	N/A	N/A	N/A	N/A	N/A	N/A	N/A	N/A	N/A	N/A	d__Bacteria;p__Bacteroidota;c__Bacteroidia;o__Flavobacteriales;f__Flavobacteriaceae;g__UBA7428;s__	ANI	N/A	GCA_003023645.1, s__UBA7428 sp003023645, 95.0, 79.46, 0.49; GCA_002477625.1, s__UBA7428 sp002477625, 95.0, 79.19, 0.52; GCA_002708445.1, s__UBA7428 sp002708445, 95.0, 77.72, 0.34; GCA_011526335.1, s__UBA7428 sp011526335, 95.0, 76.36, 0.08; GCA_011526275.1, s__UBA7428 sp011526275, 95.0, 76.31, 0.1; GCA_011526285.1, s__UBA7428 sp011526285, 95.0, 76.11, 0.1; GCA_011526265.1, s__UBA7428 sp011526265, …	95.43	11	0.978507	N/A
SA74743_Betaproteobacteria_bacterium_MOLA814_57_15	d__Bacteria;p__Proteobacteria;c__Gammaproteobacteria;o__Burkholderiales;f__Burkholderiaceae;g__RS62;s__RS62 sp002340675	GCA_002340675.1	95	d__Bacteria;p__Proteobacteria;c__Gammaproteobacteria;o__Burkholderiales;f__Burkholderiaceae;g__RS62;s__RS62 sp002340675	98.94	0.85	GCA_002340675.1	95	d__Bacteria;p__Proteobacteria;c__Gammaproteobacteria;o__Burkholderiales;f__Burkholderiaceae;g__RS62;s__RS62 sp002340675	98.94	0.85	d__Bacteria;p__Proteobacteria;c__Gammaproteobacteria;o__Burkholderiales;f__Burkholderiaceae;g__RS62;s__	taxonomic classification defined by topology and ANI	topological placement and ANI have congruent species assignments	GCF_000496475.1, s__RS62 sp000496475, 95.0, 77.37, 0.18	93.01	11	N/A	N/A
SA74743_Candidatus_Pelagibacter_ubique_29_42	d__Bacteria;p__Proteobacteria;c__Alphaproteobacteria;o__Pelagibacterales;f__Pelagibacteraceae;g__Pelagibacter;s__Pelagibacter ubique	GCF_000012345.1	95	d__Bacteria;p__Proteobacteria;c__Alphaproteobacteria;o__Pelagibacterales;f__Pelagibacteraceae;g__Pelagibacter;s__Pelagibacter ubique	96.61	0.89	GCF_000012345.1	95	d__Bacteria;p__Proteobacteria;c__Alphaproteobacteria;o__Pelagibacterales;f__Pelagibacteraceae;g__Pelagibacter;s__Pelagibacter ubique	96.61	0.89	d__Bacteria;p__Proteobacteria;c__Alphaproteobacteria;o__Pelagibacterales;f__Pelagibacteraceae;g__Pelagibacter;s__	taxonomic classification defined by topology and ANI	topological placement and ANI have congruent species assignments	GCF_012276695.1, s__Pelagibacter giovannonii, 95.0, 90.04, 0.86; GCF_012932795.1, s__Pelagibacter ubique_S, 95.0, 83.66, 0.78; GCA_013204495.1, s__Pelagibacter sp013204495, 95.0, 82.53, 0.65; GCA_014653975.1, s__Pelagibacter sp014653975, 95.0, 80.73, 0.53; GCA_902560015.1, s__Pelagibacter sp902560015, 95.0, 80.12, 0.53; GCA_014653455.1, s__Pelagibacter sp014653455, 95.0, 80.01, 0.3; GCF_000701385…	49.45	11	N/A	Genome has more than 10.0% of markers with multiple hits
SA74743_Flavobacteria_bacterium_MS024-2A_36_12	d__Bacteria;p__Bacteroidota;c__Bacteroidia;o__Flavobacteriales;f__Flavobacteriaceae;g__MS024-2A;s__MS024-2A sp000173095	GCF_000173095.1	95	d__Bacteria;p__Bacteroidota;c__Bacteroidia;o__Flavobacteriales;f__Flavobacteriaceae;g__MS024-2A;s__MS024-2A sp000173095	99.47	0.89	GCF_000173095.1	95	d__Bacteria;p__Bacteroidota;c__Bacteroidia;o__Flavobacteriales;f__Flavobacteriaceae;g__MS024-2A;s__MS024-2A sp000173095	99.47	0.89	d__Bacteria;p__Bacteroidota;c__Bacteroidia;o__Flavobacteriales;f__Flavobacteriaceae;g__MS024-2A;s__	taxonomic classification defined by topology and ANI	topological placement and ANI have congruent species assignments	GCA_009886625.1, s__MS024-2A sp009886625, 95.0, 79.6, 0.65; GCA_002292265.1, s__MS024-2A sp002292265, 95.0, 79.15, 0.22; GCA_002169865.1, s__MS024-2A sp002169865, 95.0, 77.0, 0.14; GCA_011525195.1, s__MS024-2A sp011525195, 95.0, 76.9, 0.19; GCA_902517245.1, s__MS024-2A sp902517245, 95.0, 76.87, 0.12; GCA_902546725.1, s__MS024-2A sp902546725, 95.0, 76.87, 0.17; GCA_008081175.1, s__MS024-2A sp00808…	79.83	11	N/A	N/A
SA74743_Flavobacteriales_39_13	d__Bacteria;p__Bacteroidota;c__Bacteroidia;o__Flavobacteriales;f__Flavobacteriaceae;g__MAG-120531;s__MAG-120531 sp000173115	GCF_000173115.1	95	d__Bacteria;p__Bacteroidota;c__Bacteroidia;o__Flavobacteriales;f__Flavobacteriaceae;g__MAG-120531;s__MAG-120531 sp000173115	99.07	0.75	GCF_000173115.1	95	d__Bacteria;p__Bacteroidota;c__Bacteroidia;o__Flavobacteriales;f__Flavobacteriaceae;g__MAG-120531;s__MAG-120531 sp000173115	99.07	0.75	d__Bacteria;p__Bacteroidota;c__Bacteroidia;o__Flavobacteriales;f__Flavobacteriaceae;g__MAG-120531;s__	taxonomic classification defined by topology and ANI	topological placement and ANI have congruent species assignments	GCA_002378585.1, s__MAG-120531 sp002378585, 95.0, 77.04, 0.05; GCA_013373635.1, s__MAG-120531 sp013373635, 95.0, 76.72, 0.11	85.13	11	N/A	N/A
SA74743_Flavobacteriales_49_17	d__Bacteria;p__Bacteroidota;c__Bacteroidia;o__Flavobacteriales;f__Schleiferiaceae;g__UBA3442;s__UBA3442 sp002378565	GCA_002378565.1	95	d__Bacteria;p__Bacteroidota;c__Bacteroidia;o__Flavobacteriales;f__Schleiferiaceae;g__UBA3442;s__UBA3442 sp002378565	98.68	0.85	GCA_002378565.1	95	d__Bacteria;p__Bacteroidota;c__Bacteroidia;o__Flavobacteriales;f__Schleiferiaceae;g__UBA3442;s__UBA3442 sp002378565	98.68	0.85	d__Bacteria;p__Bacteroidota;c__Bacteroidia;o__Flavobacteriales;f__Schleiferiaceae;g__;s__	taxonomic classification defined by topology and ANI	topological placement and ANI have congruent species assignments	N/A	84.44	11	N/A	N/A
SA74743_Oceanospirillaceae_bacterium_46_8	d__Bacteria;p__Proteobacteria;c__Gammaproteobacteria;o__Pseudomonadales;f__Nitrincolaceae;g__ASP10-02a;s__ASP10-02a sp002335115	GCA_002335115.1	95	d__Bacteria;p__Proteobacteria;c__Gammaproteobacteria;o__Pseudomonadales;f__Nitrincolaceae;g__ASP10-02a;s__ASP10-02a sp002335115	98.96	0.94	GCA_002335115.1	95	d__Bacteria;p__Proteobacteria;c__Gammaproteobacteria;o__Pseudomonadales;f__Nitrincolaceae;g__ASP10-02a;s__ASP10-02a sp002335115	98.96	0.94	d__Bacteria;p__Proteobacteria;c__Gammaproteobacteria;o__Pseudomonadales;f__Nitrincolaceae;g__ASP10-02a;s__	taxonomic classification defined by topology and ANI	topological placement and ANI have congruent species assignments	GCA_002312935.1, s__ASP10-02a sp002312935, 95.0, 79.23, 0.46; GCA_002470565.1, s__ASP10-02a sp002470565, 95.0, 79.08, 0.35; GCA_002686055.1, s__ASP10-02a sp002686055, 95.0, 77.52, 0.03; GCA_003523085.1, s__ASP10-02a sp003523085, 95.0, 77.5, 0.29; GCA_003521845.1, s__ASP10-02a sp003521845, 95.0, 76.93, 0.08; GCA_003497765.1, s__ASP10-02a sp003497765, 95.0, 76.57, 0.04	58.75	11	N/A	N/A
SA74743_Rhodobacter_52_9	d__Bacteria;p__Proteobacteria;c__Alphaproteobacteria;o__Rhodobacterales;f__Rhodobacteraceae;g__UBA10365;s__UBA10365 sp003536295	GCA_003536295.1	95	d__Bacteria;p__Proteobacteria;c__Alphaproteobacteria;o__Rhodobacterales;f__Rhodobacteraceae;g__UBA10365;s__UBA10365 sp003536295	98.41	0.83	GCA_003536295.1	95	d__Bacteria;p__Proteobacteria;c__Alphaproteobacteria;o__Rhodobacterales;f__Rhodobacteraceae;g__UBA10365;s__UBA10365 sp003536295	98.41	0.83	d__Bacteria;p__Proteobacteria;c__Alphaproteobacteria;o__Rhodobacterales;f__Rhodobacteraceae;g__;s__	taxonomic classification defined by topology and ANI	topological placement and ANI have congruent species assignments	N/A	58.21	11	N/A	N/A
SA74743_Rhodobacterales_55_12	d__Bacteria;p__Proteobacteria;c__Alphaproteobacteria;o__Rhodobacterales;f__Rhodobacteraceae;g__Planktomarina;s__Planktomarina temperata	GCF_000738435.1	95	d__Bacteria;p__Proteobacteria;c__Alphaproteobacteria;o__Rhodobacterales;f__Rhodobacteraceae;g__Planktomarina;s__Planktomarina temperata	99.24	0.97	GCF_000738435.1	95	d__Bacteria;p__Proteobacteria;c__Alphaproteobacteria;o__Rhodobacterales;f__Rhodobacteraceae;g__Planktomarina;s__Planktomarina temperata	99.24	0.97	d__Bacteria;p__Proteobacteria;c__Alphaproteobacteria;o__Rhodobacterales;f__Rhodobacteraceae;g__Planktomarina;s__	taxonomic classification defined by topology and ANI	topological placement and ANI have congruent species assignments	GCA_002683685.1, s__Planktomarina sp002683685, 95.0, 87.05, 0.72; GCA_000981705.1, s__Planktomarina sp000981705, 95.0, 77.17, 0.22; GCA_002698165.1, s__Planktomarina sp002698165, 95.0, 76.46, 0.03	76.34	11	N/A	N/A
SA74743_SAR86_cluster_38_16	d__Bacteria;p__Proteobacteria;c__Gammaproteobacteria;o__SAR86;f__D2472;g__D2472;s__	N/A	N/A	N/A	N/A	N/A	N/A	N/A	N/A	N/A	N/A	d__Bacteria;p__Proteobacteria;c__Gammaproteobacteria;o__SAR86;f__D2472;g__D2472;s__	ANI	N/A	GCA_002469975.1, s__D2472 sp002469975, 95.0, 80.7, 0.44; GCA_002358345.1, s__D2472 sp002358345, 95.0, 79.75, 0.45; GCA_003283765.1, s__D2472 sp003283765, 95.0, 78.97, 0.26; GCA_902596165.1, s__D2472 sp902596165, 95.0, 78.76, 0.23; GCA_000307935.1, s__D2472 sp000307935, 95.0, 78.73, 0.28; GCA_902511575.1, s__D2472 sp902511575, 95.0, 78.65, 0.29; GCA_003284215.1, s__D2472 sp003284215, 95.0, 78.54, …	57.08	11	0.969428	Genome has more than 12.5% of markers with multiple hits
Archaea
user_genome	classification	fastani_reference	fastani_reference_radius	fastani_taxonomy	fastani_ani	fastani_af	closest_placement_reference	closest_placement_radius	closest_placement_taxonomy	closest_placement_ani	closest_placement_af	pplacer_taxonomy	classification_method	note	other_related_references(genome_id,species_name,radius,ANI,AF)	msa_percent	translation_table	red_value	warnings
SA74703_Nitrosopumilaceae_31_13	d__Archaea;p__Thermoproteota;c__Nitrososphaeria;o__Nitrososphaerales;f__Nitrosopumilaceae;g__Nitrosopumilus;s__	N/A	N/A	N/A	N/A	N/A	GCA_902514275.1	95	d__Archaea;p__Thermoproteota;c__Nitrososphaeria;o__Nitrososphaerales;f__Nitrosopumilaceae;g__Nitrosopumilus;s__Nitrosopumilus sp902514275	86.16	0.6	d__Archaea;p__Thermoproteota;c__Nitrososphaeria;o__Nitrososphaerales;f__Nitrosopumilaceae;g__Nitrosopumilus;s__	taxonomic classification defined by topology and ANI	N/A	GCA_003331425.1, s__Nitrosopumilus sp002690535, 95.0, 88.67, 0.9; GCF_002156965.1, s__Nitrosopumilus catalinensis, 95.0, 88.52, 1.0; GCA_902514095.1, s__Nitrosopumilus sp902514095, 95.0, 87.38, 0.9; GCA_002737455.1, s__Nitrosopumilus sp002737455, 95.0, 87.34, 0.9; GCA_001437625.1, s__Nitrosopumilus sp001437625, 95.0, 86.82, 0.9; GCA_003702465.1, s__Nitrosopumilus sp003702465, 95.0, 85.79, 0.9; GC…	21.84	11	0.990041	Genome not assigned to closest species as it falls outside its pre-defined ANI radius
SA74705_Nitrosopumilaceae_31_12	d__Archaea;p__Thermoproteota;c__Nitrososphaeria;o__Nitrososphaerales;f__Nitrosopumilaceae;g__Nitrosopumilus;s__	N/A	N/A	N/A	N/A	N/A	GCA_902514275.1	95	d__Archaea;p__Thermoproteota;c__Nitrososphaeria;o__Nitrososphaerales;f__Nitrosopumilaceae;g__Nitrosopumilus;s__Nitrosopumilus sp902514275	88.54	0.8	d__Archaea;p__Thermoproteota;c__Nitrososphaeria;o__Nitrososphaerales;f__Nitrosopumilaceae;g__Nitrosopumilus;s__	taxonomic classification defined by topology and ANI	N/A	GCA_002737455.1, s__Nitrosopumilus sp002737455, 95.0, 88.15, 0.93; GCA_902514095.1, s__Nitrosopumilus sp902514095, 95.0, 88.01, 0.87; GCA_003331425.1, s__Nitrosopumilus sp002690535, 95.0, 87.76, 1.0; GCF_002156965.1, s__Nitrosopumilus catalinensis, 95.0, 87.53, 1.0; GCF_001541925.1, s__Nitrosopumilus sp001541925, 95.0, 86.88, 1.0; GCA_014384445.1, s__Nitrosopumilus sp014384445, 95.0, 85.66, 0.93;…	32.26	11	0.989948	Genome not assigned to closest species as it falls outside its pre-defined ANI radius
SA74713_Nitrosopumilaceae_31_17	d__Archaea;p__Thermoproteota;c__Nitrososphaeria;o__Nitrososphaerales;f__Nitrosopumilaceae;g__Nitrosopumilus;s__	N/A	N/A	N/A	N/A	N/A	N/A	N/A	N/A	N/A	N/A	d__Archaea;p__Thermoproteota;c__Nitrososphaeria;o__Nitrososphaerales;f__Nitrosopumilaceae;g__Nitrosopumilus;s__	taxonomic classification defined by topology and ANI	N/A	GCA_902514275.1, s__Nitrosopumilus sp902514275, 95.0, 88.21, 0.67; GCA_003331425.1, s__Nitrosopumilus sp002690535, 95.0, 87.31, 0.95; GCA_902514095.1, s__Nitrosopumilus sp902514095, 95.0, 86.79, 0.71; GCA_002737455.1, s__Nitrosopumilus sp002737455, 95.0, 86.59, 0.9; GCF_002156965.1, s__Nitrosopumilus catalinensis, 95.0, 86.21, 0.98; GCF_001541925.1, s__Nitrosopumilus sp001541925, 95.0, 85.4, 0.9;…	45.08	11	0.992228	Genome not assigned to closest species as it falls outside its pre-defined ANI radius
Reference: Chaumeil PA, Mussig AJ, Hugenholtz P, Parks DH. GTDB-Tk: a toolkit to classify genomes with the Genome Taxonomy Database. Bioinformatics (2019).
