# Supplementary material for: Marine viruses disperse bidirectionally along the natural water cycle
Source: Nat Commun. 2023 Oct 10;14:6354. doi: 10.1038/s41467-023-42125-5 (PMC10564846; doi:10.1038/s41467-023-42125-5)
Supplement: Supplementary file 7 — Supplementary data 3 [file 41467_2023_42125_MOESM7_ESM.xlsx]

## Sheet: MAG_ecosystem
Supplementary data 3: Proportion of metagenome-assembled genome covered with reads at coverage=1 across different samples and ecosystems; threshold for "presence" of MAG is 0.9 as indicated by green dots
	MAG number:	MAG-01	MAG-02	MAG-03	MAG-04	MAG-05	MAG-06	MAG-07	MAG-08	MAG-09	MAG-10	MAG-11	MAG-12	MAG-13	MAG-14	MAG-15	MAG-16	MAG-17	MAG-18	MAG-19	MAG-20	MAG-21	MAG-22	MAG-23	MAG-24	MAG-25	MAG-26	MAG-27	MAG-28	MAG-29	MAG-30	MAG-31	MAG-32	MAG-33	MAG-34	MAG-35	MAG-36	MAG-37	MAG-38	MAG-39	MAG-40	MAG-41	MAG-42	MAG-43	MAG-44	MAG-45	MAG-46	MAG-47	MAG-48
Sample number	Sample	SA74684_Pedobacter_40_9	SA74695_Planctomycetaceae_bacterium_49_10	SA74703_Betaproteobacteria_bacterium_MOLA814_57_12	SA74703_Flavobacteriales_50_11	SA74703_Flavobacteriales_50_13	SA74703_Nitrosopumilaceae_31_13	SA74703_Rhodobacterales_55_22	SA74703_SAR86_cluster_37_12	SA74705_Nitrosopumilaceae_31_12	SA74705_Rhodobacterales_55_10	SA74707_Betaproteobacteria_bacterium_MOLA814_57_21	SA74707_Flavobacteriales_50_10	SA74707_Rhodobacter_51_11	SA74707_Rhodobacterales_56_14	SA74707_Rhodobacterales_56_23	SA74709_Betaproteobacteria_bacterium_MOLA814_57_17	SA74709_Flavobacteriales_39_10	SA74709_Flavobacteriales_50_9	SA74709_Rhodobacter_51_9	SA74709_Rhodobacterales_56_13	SA74709_SAR86_cluster_38_15	SA74711_marine_sediment_metagenome_41_18	SA74713_Betaproteobacteria_bacterium_MOLA814_57_14	SA74713_Flavobacteriales_50_11	SA74713_Gammaproteobacteria_37_15	SA74713_Nitrosopumilaceae_31_17	SA74713_Rhodobacterales_56_11	SA74715_Betaproteobacteria_bacterium_MOLA814_57_15	SA74715_Flavobacteriales_49_13	SA74715_Rhodobacterales_56_15	SA74715_SAR86_cluster_38_20	SA74717_Planctomycetaceae_bacterium_49_32	SA74719_Bacteroidetes_bacterium_35_11	SA74719_Candidatus_Thioglobus_37_16	SA74719_Flavobacteriales_49_27	SA74719_Rhodobacterales_55_13	SA74719_SAR86_cluster_37_21	SA74721_Betaproteobacteria_bacterium_MOLA814_57_9	SA74721_marine_sediment_metagenome_41_10	SA74721_Rhodobacterales_56_18	SA74723_Planctomycetaceae_bacterium_49_31	SA74723_Planctomycetes_bacterium_52_13	SA74725_Betaproteobacteria_bacterium_MOLA814_57_31	SA74725_Flavobacteriales_50_12	SA74725_Flavobacteriia_40_12	SA74725_Gammaproteobacteria_54_8	SA74725_Reinekea_forsetii_54_17	SA74725_Rhodobacter_51_13
1	Rain_>0.2µm	1	0.921368	0.802635	0.998653	0.773961	0.725295	0.541372	0.993671	0.723623	0.855425	0.49	0.971045	0.852212	0.736588	0.515864	0.524294	0.627916	1	0.59198	0.643309	0.987042	0.243636	0.403142	0.984568	0.911327	0.927301	1	0.68163	0.925727	0.524111	0.613999	0.980745	0.691034	0.632159	0.444146	0.999821	0.531271	0.972317	0.958632	0.631011	0.964527	0.84653	0.207453	0.973826	0.515628	0.623529	0.158243	0.846776
2	Rain_<0.2µm	1	0.61549	0.792955	0.999461	0.977949	1	0.445142	0.986438	0.998133	0.910495	0.5	1	0.846189	0.685544	0.703368	0.396412	0.663289	1	0.721969	0.722073	0.99831	0.647729	0.337118	1	0.999428	1	0.998858	0.790055	0.994791	0.454818	0.852967	0.403147	0.977241	0.784774	0.879224	0.963295	0.997251	0.897471	0.997607	0.776548	0.391611	0.280908	0.192629	0.998924	0.709234	0.939706	0.230398	0.727142
3	Rain_>0.2µm	1	1	1	0.997575	0.910996	0.408885	0.879185	0.998192	0.611578	0.994534	0.9975	0.983785	1	0.95476	0.999685	0.997529	0.992352	1	0.991828	0.999781	0.999437	0.917763	0.886189	0.986883	0.963577	0.597834	1	0.989641	0.991934	0.824612	0.722922	1	0.991724	0.814123	0.655912	0.999284	0.998625	0.999316	1	1	1	0.999301	0.982546	0.999104	0.968744	0.797794	0.850152	1
4	Rain_<0.2µm	1	1	1	1	1	1	1	0.999096	1	1	1	1	1	1	1	0.999765	1	1	1	1	1	0.931456	0.986819	1	1	1	1	1	1	1	0.999184	1	1	1	0.999895	1	0.99244	1	1	1	1	1	0.999819	1	1	1	0.999107	1
5	Aerosol_0.1µm	0.0620091	0.896206	0.922829	0.788254	0.17153	0.63282	0.162605	0.833635	0.845005	0.512162	0.779167	0.523512	0.800788	0.371305	0.825458	0.595412	0.490249	0.743994	0.563854	0.868791	0.529577	0.430268	0.364997	0.513117	0.716056	0.760247	0.999619	0.642956	0.35137	0.189349	0.27922	0.849354	0.737931	0.0144077	0.0557752	0.735721	0.401375	0.930964	0.971966	0.904303	0.843683	0.709068	0.246668	0.456257	0.353813	0.536029	0.204858	0.677385
6	Aerosol_0.1µm	0.258371	0.764694	0.514923	0.520474	0.108144	0.805984	0.141943	0.678119	0.840336	0.623531	0.293333	0.317582	0.779245	0.309086	0.778293	0.238765	0.195985	0.197447	0.639871	0.788201	0.373333	0.353658	0.211058	0.395062	0.28013	0.815159	0.999429	0.28453	0.165518	0.182215	0.179124	0.756257	0.342069	0.0667022	0.0113343	0.641898	0.489347	0.64149	0.934701	0.873122	0.745371	0.693216	0.129794	0.237899	0.229327	0.260294	0.0823361	0.785163
7	Aerosol_0.1µm	1	1	0.980102	0.994343	0.687213	0.94107	0.643493	0.953888	0.956116	0.985788	0.935	0.942089	0.961084	0.850176	0.850417	0.725882	0.538432	0.990991	0.810338	0.860148	0.923192	0.789824	0.54666	1	0.754577	1	1	0.997238	0.903882	0.621378	0.454263	1	0.977241	0.407328	0.296695	0.999284	0.817869	0.977785	1	0.92151	1	0.965498	0.47434	0.951058	0.562422	0.541912	0.199143	0.922759
8	Aerosol_0.1µm	0.193882	0.995872	0.998656	0.999461	0.996216	0.995467	0.821553	1	0.997199	0.996037	0.96	1	1	0.9099	0.957547	0.849824	0.86673	1	0.792474	0.957075	0.999437	0.57571	0.567696	0.996914	0.998474	0.998453	1	0.95442	1	0.753522	0.952094	1	1	0.72572	0.946439	1	0.989691	0.995557	1	0.989147	0.999766	0.844122	0.574485	0.999104	0.867655	0.945588	0.414717	0.995689
9	Aerosol_0.1µm	1	1	0.997849	1	0.97613	0.983681	0.763625	0.997288	0.990663	1	0.9575	0.999073	0.996989	0.943748	0.978941	0.856824	0.848375	0.993994	0.869251	0.947531	0.998873	0.928331	0.553776	1	1	1	1	0.986188	1	0.686026	0.871282	1	0.99931	0.8328	0.753598	0.999642	0.997938	0.998633	0.999658	0.996191	1	0.995493	0.56084	1	0.704947	0.870588	0.586533	0.992456
10	Aerosol_0.1µm	0.834642	1	0.998387	1	0.972491	1	0.827923	1	0.999066	0.988931	0.9	1	0.996989	0.91706	0.907103	0.875529	0.876482	1	0.91011	0.890095	0.999812	0.454912	0.566879	1	0.996949	0.99768	1	0.934392	0.99916	0.756448	0.877863	1	1	0.847207	0.794243	1	0.995876	0.995557	0.997607	0.946753	1	0.988966	0.478829	0.995518	0.714235	0.997059	0.287551	0.989761
11	Aerosol_0.1µm	0.0372055	0.988795	0.96128	0.878502	0.612837	0.966455	0.286474	0.946655	0.979458	0.779858	0.919167	0.873523	0.996062	0.523407	0.984113	0.646412	0.63652	0.989489	0.876283	0.957246	0.934836	0.850063	0.432849	0.882716	0.835431	0.983759	1	0.868785	0.760376	0.33933	0.484465	0.993882	0.92069	0.281928	0.218936	0.933214	0.81512	0.986671	1	0.995012	0.986161	0.834564	0.407109	0.875224	0.383283	0.758088	0.420789	0.986528
12	Aerosol_0.1µm	0.171145	0.733438	0.102716	0.0695043	0	0	0.0288318	0	0	0.118748	0	0	0.0715775	0.0932465	0.018478	0.033	0	0	0	0.0382012	0.0640376	0.00253455	0.0328175	0	0.0287948	0.167827	0.141062	0	0.00739372	0.0367766	0.00382634	0.719572	0.271034	0.0266809	0	0.198389	0	0.128161	0.054359	0.0277878	0.620454	0.421789	0.0118778	0	0.0228612	0	0.0539382	0.057302
13	Snow	0.446879	0.146059	0.105405	0	0.0218325	0.0652765	0.00342572	0	0.117647	0.050287	0.109167	0.0694927	0.0180681	0.00623813	0.149172	0.0402941	0.0166348	0	0.0157735	0.260908	0.0505164	0.0170883	0.0351505	0.114969	0.0282227	0.153132	0.707215	0.162983	0.0470509	0.00567176	0.0137238	0.0488988	0.0606897	0.019566	0.006906	0.0182632	0	0.111415	0.120684	0.200092	0.042763	0.0803481	0.00825097	0.0772678	0	0.0286765	0.106626	0.0335908
14	SML_>0.2µm	0.174039	1	1	1	1	1	1	1	1	1	1	1	1	1	1	1	1	1	1	1	1	0.997768	1	1	1	1	1	1	1	1	1	0.974778	1	1	1	1	1	1	1	1	0.953183	0.837905	1	1	1	1	1	1
15	SML_<0.2µm	0.153369	0.264399	0.988438	0.998653	0.511462	0.993654	0.437841	1	1	0.854605	0.815833	0.927496	0.780635	0.706157	0.189865	0.577059	0.604207	0.984985	0.605473	0.310382	0.999812	0.0497984	0.435143	1	0.99733	0.999227	0.86522	0.991713	0.769451	0.4715	0.864344	0.0644614	1	0.795802	0.200643	0.986213	0.993127	0.898496	0.429744	0.226572	0.0949791	0.106147	0.416493	0.825923	0.311484	0.860294	0.0948384	0.836537
16	SSW_>0.2µm	0.169078	0.855711	1	1	1	1	1	1	1	1	1	1	1	1	1	1	1	1	1	1	1	0.983916	1	1	1	1	1	1	1	1	1	0.87346	1	1	0.999947	1	1	1	1	1	0.836101	0.650633	1	1	1	1	0.999643	1
17	SSW_<0.2µm	0.124845	0.051897	1	1	0.995197	0.998187	0.414094	1	1	0.908582	0.995833	0.998147	0.945564	0.670681	0.20343	0.784941	0.724857	1	0.639491	0.285645	1	0.0377792	0.54351	1	1	1	0.913192	0.981354	0.996303	0.422174	0.989082	0.0286996	1	0.999822	0.855976	0.963295	0.993127	0.989064	0.254359	0.252174	0.0694266	0.0104903	0.500544	0.999104	0.728166	1	0.47312	0.846596
18	SML_>0.2µm	0.321207	0.982504	1	1	1	1	1	1	1	1	1	1	1	1	1	1	1	1	1	1	1	0.999968	1	1	1	1	1	1	1	1	1	0.984287	1	1	1	1	1	1	1	1	0.97322	0.953221	1	1	1	1	1	1
19	SML_<0.2µm	0.442745	0.650088	1	1	0.89011	1	0.993815	0.970163	0.995331	1	1	1	1	0.999892	0.999149	0.999941	1	0.997748	1	0.998734	0.998122	0.971753	0.963527	1	0.999809	1	1	1	1	0.980906	0.866588	0.417486	1	0.998577	0.672782	1	0.997938	1	1	0.999957	0.383659	0.454348	0.999501	1	0.99875	0.981618	1	1
20	SSW_>0.2µm	0.406366	0.915274	1	1	1	1	1	1	1	1	1	1	1	1	1	1	1	1	1	1	1	0.999984	1	1	1	1	1	1	1	1	1	0.93468	1	1	1	1	1	1	1	1	0.884633	0.935737	0.999955	1	1	1	1	1
21	SSW_<0.2µm	0.177346	0.320621	1	1	0.999636	1	0.518958	0.999096	1	0.972124	0.996667	1	0.987723	0.743586	0.779344	0.985765	0.926004	1	0.848727	0.767262	1	0.513972	0.784003	0.993056	1	1	0.999619	1	0.998824	0.562479	0.975307	0.0974327	1	1	0.929833	1	0.997938	0.998291	1	0.81897	0.086637	0.153159	0.82342	1	0.98339	0.997794	0.999643	0.983474
22	Sea foam_>0.2µm	0.398512	0.97071	1	1	1	1	0.99969	1	1	1	1	1	1	1	1	0.999882	1	1	1	1	1	1	0.99479	1	1	1	1	1	1	0.999974	1	0.999141	1	1	0.999842	1	1	1	1	1	0.999513	1	0.999955	1	1	1	1	1
23	Sea foam_<0.2µm	0.172799	0.758797	1	1	0.999927	1	0.848819	1	1	0.994671	0.993333	1	1	0.949281	0.90697	1	1	1	1	0.875024	0.999624	0.969219	0.904386	1	1	1	1	1	0.99916	0.780572	0.999133	0.556154	1	0.998577	0.997628	1	1	1	1	0.950563	0.571434	0.869065	0.998232	1	1	1	0.994463	1
24	SML_>0.2µm	0.303018	0.983487	1	1	1	1	1	1	1	1	1	1	1	1	1	1	1	1	1	1	1	0.999872	1	1	1	1	1	1	1	1	1	0.985167	1	1	0.999947	1	1	1	1	1	0.979359	0.955785	1	1	1	1	1	1
25	SML_<0.2µm	0.108309	0.897779	1	1	0.935813	0.895739	0.837922	1	0.964519	1	0.9925	0.98865	0.99861	0.924925	0.995259	0.955059	0.992734	1	0.923223	0.994157	1	1	0.730461	0.993827	0.996758	1	1	0.993785	0.999496	0.789991	0.775522	0.843172	0.993103	0.790466	0.519848	0.999642	0.914089	0.999316	1	0.999597	0.841636	1	0.856243	0.989781	0.990713	1	0.646365	1
26	SSW_>0.2µm	0.271186	0.960291	1	1	1	1	1	1	1	1	1	1	1	1	1	1	1	1	1	1	1	0.989224	1	1	1	1	1	1	1	1	1	0.973984	1	1	0.999895	1	1	1	1	1	0.944704	0.854456	1	1	1	1	1	1
27	SSW_<0.2µm	0.0880529	0.22528	1	0.999461	0.979769	1	0.315306	0.997288	1	0.841077	0.996667	1	0.992587	0.572227	0.436646	0.906824	0.807457	0.996997	0.701634	0.553808	0.999061	0.210256	0.657205	1	1	1	0.991433	0.993094	0.996975	0.34839	0.999898	0.0729618	1	0.999644	0.889135	0.942167	1	1	0.921368	0.536708	0.0719799	0.190613	0.630112	0.999283	0.702625	0.992647	0.619754	0.952218
28	SML_>0.2µm	0	1	0.99516	0.983567	0.892075	0.980961	0.574405	0.94123	0.94958	0.938098	0.809167	0.996989	0.714153	0.781286	0.234794	0.755588	0.667113	1	0.631889	0.330298	0.999437	0.0361054	0.495528	0.993827	0.969298	0.991493	0.90691	0.993094	0.985213	0.559784	0.794041	1	0.927586	0.849342	0.578892	0.995882	0.966323	0.996924	0.225641	0.288472	1	1	0.422749	0.993725	0.522236	0.713971	0.299339	0.834022
29	SML_<0.2µm	0.0777181	0.311775	0.899704	0.488685	0.196419	0.0915684	0.176401	0.165461	0.190476	0.646488	0.851667	0.452397	0.839935	0.396528	0.36065	0.629176	0.222753	0.807808	0.638921	0.467082	0.250892	0.109703	0.432382	0.599537	0.235889	0.221191	0.956215	0.970304	0.268862	0.249788	0.0729555	0.154381	0.451034	0.0985414	0.0977911	0.765801	0.11134	0.993506	0.555556	0.433693	0.137528	0.145544	0.31331	0.517031	0.207894	0.430882	0.657796	0.724987
30	SSW_>0.2µm	0.289376	0.98565	1	1	1	1	1	1	1	1	1	1	1	1	0.996501	1	1	1	1	0.982665	1	0.10253	0.999261	1	1	1	1	1	1	1	1	0.983772	1	1	1	1	1	1	0.637265	0.998792	0.970647	0.791281	0.999547	1	1	1	0.999643	1
31	SSW_<0.2µm	0.261678	0.318066	0.995967	0.999731	0.984426	1	0.433454	1	1	0.912408	0.985	1	0.946027	0.680608	0.352888	0.806647	0.754493	1	0.790384	0.438912	1	0.0214879	0.54841	0.999228	1	1	0.977346	0.918508	1	0.468318	1	0.111235	0.997931	1	0.88613	0.99427	1	0.942584	0.211282	0.449535	0.110806	0.0857876	0.535225	0.999104	0.693159	0.914706	0.76085	0.925992
32	Sea foam_>0.2µm	0.681687	1	1	1	1	1	1	1	1	1	1	1	1	1	1	1	1	1	1	1	1	1	1	1	1	1	1	1	1	1	1	0.999807	1	1	0.999789	1	1	1	1	1	0.999532	1	1	1	1	1	1	1
33	Sea foam_<0.2µm	0.384043	0.207195	0.994891	1	1	1	0.217479	1	1	0.710303	0.9825	1	0.930507	0.477136	0.62133	0.773941	0.996558	1	0.777081	0.680366	1	0.799627	0.572712	1	1	1	0.999048	0.997238	1	0.280765	0.995663	0.0671876	0.996552	1	0.997997	0.826141	1	0.993165	1	0.714029	0.0750594	0.0560261	0.559253	1	0.997142	0.998529	1	0.974852
34	SML_>0.2µm	0.190161	1	0.999731	0.968211	0.7637	1	0.785203	0.888788	1	0.994807	0.973333	0.962474	0.999768	0.929807	0.995278	0.996588	0.982027	0.983483	0.992208	0.985367	0.958122	0.921413	0.862548	0.983025	0.914378	1	1	1	0.912452	0.74549	0.499005	1	0.924138	0.840982	0.507091	0.997672	0.887285	1	0.997607	0.999827	1	1	0.97901	0.99247	1	0.9375	0.999643	0.99982
35	SML_<0.2µm	0.0347251	0.527226	0.977682	0.995959	0.941489	0.998187	0.1609	0.977396	0.998133	0.561629	0.9025	0.990503	0.673616	0.386059	0.442783	0.695941	0.684321	0.99024	0.621247	0.552858	0.985352	0.135112	0.494712	0.999228	0.938215	0.99536	0.969351	0.891575	0.997647	0.199384	0.649304	0.234577	0.942069	0.727143	0.534451	0.712623	0.975258	0.997608	0.705641	0.541423	0.231065	0.282384	0.418216	0.99749	0.704054	0.930882	0.817289	0.769175
36	SSW_>0.2µm	0.426209	0.970513	1	1	1	1	1	1	1	1	1	1	1	1	1	1	1	1	1	1	1	0.993082	1	1	1	1	1	1	1	1	1	0.964088	1	1	1	1	1	1	1	1	0.947043	0.96814	1	1	1	1	1	1
37	SSW_<0.2µm	0.0669698	0.0581875	0.999193	0.997306	0.999782	1	0.311074	0.998192	1	0.731757	0.965833	1	0.969655	0.517006	0.66102	0.955647	0.931931	1	0.565374	0.697069	1	0.39005	0.719146	1	1	1	1	0.973066	0.99916	0.337713	0.94786	0.0207358	0.99931	0.999822	0.965259	0.931603	0.999313	0.998633	0.940171	0.745281	0.064281	0.0590566	0.645661	1	0.923022	0.983088	0.98589	0.889887
38	SML_>0.2µm	0.192228	0.943189	1	1	1	1	1	1	1	1	1	1	1	1	1	1	1	1	1	1	1	1	1	1	1	1	1	1	1	1	1	0.979693	1	1	1	1	1	1	1	1	0.978326	0.987956	1	1	1	1	1	1
39	SML_<0.2µm	0.0897065	0.891095	1	1	0.985299	1	0.832527	0.987342	1	1	0.995833	0.999305	1	0.915867	0.994475	1	0.999809	1	1	0.984296	0.996995	0.861859	0.955751	0.996142	0.999619	1	1	1	1	0.788913	0.849395	0.786717	0.998621	0.996976	0.773262	0.999642	0.997251	1	1	0.998318	0.788134	0.882431	0.999637	0.999641	0.99875	0.998529	0.999464	1
40	SSW_>0.2µm	0.437784	0.962257	1	1	1	1	1	1	1	1	1	1	1	1	1	1	1	1	1	1	1	1	1	1	1	1	1	1	1	1	1	0.942472	1	1	1	1	1	1	1	1	0.926207	0.963167	1	1	1	1	1	1
41	SSW_<0.2µm	0.095494	0.087871	0.998656	0.997306	0.992068	0.999093	0.331628	0.993671	0.996265	0.830281	0.935833	0.998842	0.945101	0.637103	0.635602	0.925	0.78088	0.998498	0.786963	0.669848	0.993803	0.317728	0.70682	1	0.999237	0.99768	0.999048	1	0.999832	0.342795	0.895771	0.0418151	1	0.99662	0.885919	0.989794	0.991065	0.998975	0.959316	0.720843	0.0864811	0.106224	0.705458	0.999641	0.814431	0.961029	0.999286	0.936591
42	Sea foam_>0.2µm	0.548987	0.921565	1	1	1	1	1	1	1	1	0.999167	1	1	1	1	1	1	1	1	1	1	1	0.992301	1	1	1	1	1	1	0.990787	1	0.949642	1	1	0.999947	1	0.999313	1	1	1	0.910732	0.913358	1	1	1	1	0.999821	1
43	Sea foam_<0.2µm	0.112857	0.297032	1	1	1	1	0.817941	1	1	0.999863	1	1	1	0.936534	0.920362	0.999941	1	1	0.948499	0.929709	1	0.91086	0.880045	1	1	1	1	1	1	0.721571	0.999847	0.108015	1	1	1	1	0.999313	1	1	0.974009	0.153374	0.180978	0.997461	1	0.999643	1	1	1
44	SML_>0.2µm	0.413394	1	1	1	1	1	1	1	1	1	1	1	1	1	1	1	1	1	1	1	1	1	1	1	1	1	1	1	1	1	1	1	1	1	0.999842	1	1	1	1	1	0.999201	1	1	1	1	1	1	1
45	SML_<0.2µm	0.125672	0.83448	0.993547	0.938578	0.654028	0.99728	0.421891	0.910488	0.991597	0.927029	0.955	0.960621	0.973361	0.691239	0.536741	0.848824	0.726769	0.997748	0.731281	0.590037	0.921315	0.196754	0.581072	0.994599	0.907513	0.998453	0.982105	0.953729	0.921862	0.442397	0.564257	0.711222	0.928966	0.794913	0.300596	0.972963	0.95945	0.999316	0.90359	0.616865	0.699275	0.990831	0.594796	0.936178	0.562243	0.744118	0.55242	0.967128
46	SSW_>0.2µm	0.331955	0.973265	1	1	1	1	1	1	1	1	1	1	1	1	1	1	1	1	1	1	1	0.926147	1	1	1	1	1	1	1	1	1	0.955308	1	1	1	1	1	1	0.999658	1	0.926305	0.830212	1	1	1	1	1	1
47	SSW_<0.2µm	0.162464	0.336348	1	1	0.999927	1	0.833085	1	1	1	0.998333	0.998842	0.997915	0.949607	0.863045	0.998765	0.999618	1	0.943938	0.885956	1	0.477819	0.83599	1	1	1	1	0.990331	1	0.80965	0.99801	0.144485	1	1	0.991618	1	0.998625	0.998291	0.989744	0.918046	0.158169	0.133344	0.974703	1	0.987141	0.998529	0.999286	1
48	SML_>0.2µm	0.731294	0.983684	1	1	1	1	1	1	1	1	1	1	1	1	1	1	1	1	1	1	1	0.984123	1	1	1	1	1	1	1	1	1	0.993281	1	1	1	1	1	1	1	1	0.976747	0.81164	1	1	1	1	1	1
49	SML_<0.2µm	0.162877	0.735601	0.999193	1	1	1	0.636858	0.995479	1	0.978546	1	1	0.999305	0.829455	0.857673	0.997412	1	1	0.824211	0.84795	1	0.499578	0.832258	1	0.998474	1	1	0.999309	1	0.593918	0.978675	0.573198	1	1	0.998208	1	0.991753	0.997266	0.992479	0.916349	0.503996	0.342917	0.963143	0.999641	0.99875	0.994853	0.804072	0.99497
50	SSW_>0.2µm	0.435717	0.980932	1	1	1	1	1	1	1	1	1	1	1	1	1	1	1	1	1	1	1	0.251144	1	1	1	1	1	1	1	1	1	0.978062	1	1	1	1	1	1	0.918632	1	0.948719	0.602689	1	1	1	1	1	1
51	SSW_<0.2µm	0.231501	0.801455	1	1	1	1	0.995164	1	1	1	0.999167	1	1	1	0.922513	0.999471	1	1	1	0.884447	1	0.313376	0.971537	1	1	1	1	1	1	0.984422	1	0.862791	1	1	1	1	0.999313	1	0.894359	0.954344	0.838791	0.468257	0.999547	1	1	1	0.999821	1
52	SML_>0.2µm	0.333196	0.950855	1	1	1	1	1	1	1	1	1	1	1	1	1	1	1	1	1	1	1	0.999936	1	1	1	1	1	1	1	1	1	0.98448	1	1	1	1	1	1	1	1	0.979593	0.996814	0.999955	1	1	1	1	1
53	SML_<0.2µm	0.0814386	0.389817	0.990589	0.999731	0.977003	0.99184	0.380348	0.987342	0.999066	0.804181	0.9775	0.999073	0.905953	0.632221	0.508751	0.902765	0.946654	0.995495	0.686241	0.584291	0.997746	0.380326	0.714869	0.983025	0.96968	0.999227	1	0.923343	1	0.388964	0.713433	0.0959945	0.98069	0.801672	0.830618	0.978693	0.980756	0.999316	0.969573	0.579173	0.110279	0.123164	0.678983	0.997132	0.80943	0.991176	0.846044	0.880726
54	SSW_>0.2µm	0.299297	0.943778	1	1	1	1	1	1	1	1	1	1	1	1	1	1	1	1	1	1	1	0.847847	1	1	1	1	1	1	1	1	1	0.90744	1	1	1	1	1	1	1	1	0.892566	0.813972	1	1	1	1	1	1
55	SSW_<0.2µm	0.234394	0.162571	0.998118	0.998922	0.999636	1	0.468083	1	1	0.837387	0.928333	1	0.931897	0.692921	0.554636	0.945824	0.974187	1	0.798936	0.655361	1	0.290246	0.695194	1	1	1	1	0.984807	1	0.457308	1	0.0714378	0.982759	0.999822	0.965681	0.961146	1	0.998975	0.875556	0.607248	0.089931	0.163027	0.718152	1	0.972674	0.995588	0.978925	0.945213
[truncated: 68 more columns]
