# Supplementary material for: Marine viruses disperse bidirectionally along the natural water cycle
Source: Nat Commun. 2023 Oct 10;14:6354. doi: 10.1038/s41467-023-42125-5 (PMC10564846; doi:10.1038/s41467-023-42125-5)
Supplement: Supplementary file 8 — Supplementary data 4 [file 41467_2023_42125_MOESM8_ESM.xlsx]

## Sheet: VCs
Supplementary data 4: Information on viral clusters (VC) defined by vConTACT21. Level, weight and accession are parameters determined by graphanalyzer (https://github.com/lazzarigioele/graphanalyzer)
Scaffold	Closer	Accession	Status	Status2	VC	Level	Weight	Host	Taxonomic prediction by PhaGCN2.02 (family level)
FT_SA74684_FT_SPN01265_HFF5YCCX2_unmapped_stringent_10_length_15418_cov_17_	n.a.	n.a.	Outlier	Outlier	n.a.	F	n.a.	n.a.	n.a.
FT_SA74684_FT_SPN01265_HFF5YCCX2_unmapped_stringent_13_length_11987_cov_16_	n.a.	n.a.	Outlier	Outlier	n.a.	F	n.a.	n.a.	n.a.
FT_SA74684_FT_SPN01265_HFF5YCCX2_unmapped_stringent_16_length_11071_cov_10_	n.a.	n.a.	Outlier	Outlier	n.a.	F	n.a.	n.a.	n.a.
FT_SA74684_FT_SPN01265_HFF5YCCX2_unmapped_stringent_1_length_270006_cov_17_	n.a.	n.a.	Clustered/Singleton	VC_719_0	VC_719_0	F	n.a.	n.a.	n.a.
FT_SA74684_FT_SPN01265_HFF5YCCX2_unmapped_stringent_2_length_91177_cov_16_	n.a.	n.a.	Clustered/Singleton	VC_719_2	VC_719_2	F	n.a.	n.a.	n.a.
FT_SA74684_FT_SPN01265_HFF5YCCX2_unmapped_stringent_4_length_58949_cov_16_	n.a.	n.a.	Outlier	Outlier	n.a.	F	n.a.	n.a.	n.a.
FT_SA74684_FT_SPN01265_HFF5YCCX2_unmapped_stringent_6_length_48369_cov_19_	n.a.	n.a.	Outlier	Outlier	n.a.	F	n.a.	n.a.	n.a.
FT_SA74684_FT_SPN01265_HFF5YCCX2_unmapped_stringent_7_length_39626_cov_10_	n.a.	n.a.	Clustered	VC_720_0	VC_720_0	F	n.a.	n.a.	n.a.
FT_SA74685_FT_SPN01265_HFF5YCCX2_unmapped_stringentMV_1_length_64996_cov_6_991475_cutoff_metaplasmid_type_circular_	n.a.	n.a.	Clustered	VC_721_0	VC_721_0	F	n.a.	n.a.	Gracegardnervirinae
FT_SA74685_FT_SPN01265_HFF5YCCX2_unmapped_stringentMV_1_length_70697_cov_6_649299_cutoff_5_type_linears_	Gordonia phage Apricot	MH536812	Clustered	VC_722_0	VC_722_0	N2	2	Gordonia	Gracegardnervirinae
FT_SA74685_FT_SPN01265_HFF5YCCX2_unmapped_stringentMV_2_length_39072_cov_35_316010_cutoff_metaplasmid_type_circular_	n.a.	n.a.	Clustered	VC_723_0	VC_723_0	A	n.a.	n.a.	n.a.
FT_SA74685_FT_SPN01265_HFF5YCCX2_unmapped_stringentMV_3_length_16389_cov_2_893863_cutoff_metaplasmid_type_circular_	Arthrobacter phage Idaho	MK757448	Outlier	Outlier	n.a.	N1	8	Arthrobacter	n.a.
FT_SA74685_FT_SPN01265_HFF5YCCX2_unmapped_stringent_100_length_10653_cov_9_	n.a.	n.a.	Singleton	Singleton	n.a.	G	n.a.	n.a.	n.a.
FT_SA74685_FT_SPN01265_HFF5YCCX2_unmapped_stringent_101_length_10584_cov_9_	Sphingomonas phage Kharn	MN734439	Outlier	Outlier	n.a.	N1	17	Sphingomonas	Queuovirinae
FT_SA74685_FT_SPN01265_HFF5YCCX2_unmapped_stringent_104_length_10202_cov_7_	Burkholderia phage phiE131	MH809532	Outlier	Outlier	n.a.	N1	19	Burkholderia	Obolenskvirus
FT_SA74685_FT_SPN01265_HFF5YCCX2_unmapped_stringent_10_length_51131_cov_20_	n.a.	n.a.	Singleton	Singleton	n.a.	G	n.a.	n.a.	Korravirus
FT_SA74685_FT_SPN01265_HFF5YCCX2_unmapped_stringent_11_length_48020_cov_16_	n.a.	n.a.	Outlier	Outlier	n.a.	F	n.a.	n.a.	n.a.
FT_SA74685_FT_SPN01265_HFF5YCCX2_unmapped_stringent_12_length_47598_cov_10_	Acetobacter phage phiAO1	LC644971	Outlier	Outlier	n.a.	N1	31	Acetobacter	Obolenskvirus
FT_SA74685_FT_SPN01265_HFF5YCCX2_unmapped_stringent_13_length_45556_cov_17_	n.a.	n.a.	Singleton	Singleton	n.a.	G	n.a.	n.a.	n.a.
FT_SA74685_FT_SPN01265_HFF5YCCX2_unmapped_stringent_14_length_44798_cov_32_	n.a.	n.a.	Singleton	Singleton	n.a.	G	n.a.	n.a.	n.a.
FT_SA74685_FT_SPN01265_HFF5YCCX2_unmapped_stringent_15_length_44544_cov_11_	n.a.	n.a.	Singleton	Singleton	n.a.	G	n.a.	n.a.	Casjensviridae_like
FT_SA74685_FT_SPN01265_HFF5YCCX2_unmapped_stringent_16_length_44276_cov_17_	Paracoccus phage vB_PthS_Pthi1	MK291444	Outlier	Outlier	n.a.	N1	6	Paracoccus	Mesyanzhinovviridae_like
FT_SA74685_FT_SPN01265_HFF5YCCX2_unmapped_stringent_17_length_43182_cov_21_	n.a.	n.a.	Singleton	Singleton	n.a.	G	n.a.	n.a.	Peduoviridae
FT_SA74685_FT_SPN01265_HFF5YCCX2_unmapped_stringent_18_length_43143_cov_11_	n.a.	n.a.	Clustered	VC_726_0	VC_726_0	F	n.a.	n.a.	Casjensviridae_like
FT_SA74685_FT_SPN01265_HFF5YCCX2_unmapped_stringent_19_length_42916_cov_16_	n.a.	n.a.	Singleton	Singleton	n.a.	G	n.a.	n.a.	Nclasvirinae
FT_SA74685_FT_SPN01265_HFF5YCCX2_unmapped_stringent_1_length_496472_cov_27_	n.a.	n.a.	Clustered/Singleton	VC_719_1	VC_719_1	F	n.a.	n.a.	n.a.
FT_SA74685_FT_SPN01265_HFF5YCCX2_unmapped_stringent_20_length_42724_cov_12_	n.a.	n.a.	Clustered	VC_726_0	VC_726_0	F	n.a.	n.a.	Casjensviridae_like
FT_SA74685_FT_SPN01265_HFF5YCCX2_unmapped_stringent_21_length_42414_cov_15_	Salicola phage CGphi29	HQ634153	Clustered	VC_727_0	VC_727_0	C1	7	Unspecified	Mesyanzhinovviridae
FT_SA74685_FT_SPN01265_HFF5YCCX2_unmapped_stringent_22_length_40091_cov_13_	Rhizobium phage RHph_N3_2	MN988526	Clustered	VC_723_0	VC_723_0	N2	2	Rhizobium	n.a.
FT_SA74685_FT_SPN01265_HFF5YCCX2_unmapped_stringent_23_length_38090_cov_27_	Proteobacteria phage MWH-Nonnen-W8red 2	CP017837	Outlier	Outlier	n.a.	N1	14	Proteobacteria	n.a.
FT_SA74685_FT_SPN01265_HFF5YCCX2_unmapped_stringent_24_length_37201_cov_11_	n.a.	n.a.	Singleton	Singleton	n.a.	G	n.a.	n.a.	n.a.
FT_SA74685_FT_SPN01265_HFF5YCCX2_unmapped_stringent_25_length_37189_cov_10_	n.a.	n.a.	Singleton	Singleton	n.a.	G	n.a.	n.a.	Mesyanzhinovviridae
FT_SA74685_FT_SPN01265_HFF5YCCX2_unmapped_stringent_26_length_36472_cov_24_	n.a.	n.a.	Singleton	Singleton	n.a.	G	n.a.	n.a.	Bclasvirinae_like
FT_SA74685_FT_SPN01265_HFF5YCCX2_unmapped_stringent_27_length_31207_cov_12_	n.a.	n.a.	Singleton	Singleton	n.a.	G	n.a.	n.a.	n.a.
FT_SA74685_FT_SPN01265_HFF5YCCX2_unmapped_stringent_28_length_30284_cov_26_	Vibrio phage Marilyn	MT448615	Clustered	VC_106_0	VC_106_0	C1	7	Vibrio	n.a.
FT_SA74685_FT_SPN01265_HFF5YCCX2_unmapped_stringent_29_length_25680_cov_31_	n.a.	n.a.	Singleton	Singleton	n.a.	G	n.a.	n.a.	n.a.
FT_SA74685_FT_SPN01265_HFF5YCCX2_unmapped_stringent_2_length_127841_cov_29_	n.a.	n.a.	Singleton	Singleton	n.a.	G	n.a.	n.a.	Pclasvirinae
FT_SA74685_FT_SPN01265_HFF5YCCX2_unmapped_stringent_30_length_25578_cov_10_	Burkholderia phage BgManors32	OK665842	Outlier	Outlier	n.a.	N1	34	Burkholderia	Obolenskvirus
FT_SA74685_FT_SPN01265_HFF5YCCX2_unmapped_stringent_31_length_25544_cov_31_	n.a.	n.a.	Singleton	Singleton	n.a.	G	n.a.	n.a.	n.a.
FT_SA74685_FT_SPN01265_HFF5YCCX2_unmapped_stringent_32_length_25130_cov_23_	n.a.	n.a.	Singleton	Singleton	n.a.	G	n.a.	n.a.	n.a.
FT_SA74685_FT_SPN01265_HFF5YCCX2_unmapped_stringent_34_length_23521_cov_10_	Sphingobium phage Lacusarx	KY629563	Outlier	Outlier	n.a.	N1	5	Sphingobium	n.a.
FT_SA74685_FT_SPN01265_HFF5YCCX2_unmapped_stringent_35_length_22990_cov_8_	n.a.	n.a.	Singleton	Singleton	n.a.	G	n.a.	n.a.	n.a.
FT_SA74685_FT_SPN01265_HFF5YCCX2_unmapped_stringent_36_length_22481_cov_6_	Synechococcus virus S-ESS1	KY249644	Outlier	Outlier	n.a.	N1	6	Synechococcus	Casjensviridae
FT_SA74685_FT_SPN01265_HFF5YCCX2_unmapped_stringent_37_length_22341_cov_12_	Streptomyces phage Ignacio	MT451980	Outlier	Outlier	n.a.	N1	7	Streptomyces	n.a.
FT_SA74685_FT_SPN01265_HFF5YCCX2_unmapped_stringent_38_length_22195_cov_9_	n.a.	n.a.	Singleton	Singleton	n.a.	G	n.a.	n.a.	n.a.
FT_SA74685_FT_SPN01265_HFF5YCCX2_unmapped_stringent_3_length_84158_cov_17_	n.a.	n.a.	Clustered	VC_733_0	VC_733_0	F	n.a.	n.a.	n.a.
FT_SA74685_FT_SPN01265_HFF5YCCX2_unmapped_stringent_40_length_20655_cov_15_	n.a.	n.a.	Clustered	VC_733_0	VC_733_0	F	n.a.	n.a.	n.a.
FT_SA74685_FT_SPN01265_HFF5YCCX2_unmapped_stringent_42_length_18935_cov_9_	n.a.	n.a.	Singleton	Singleton	n.a.	G	n.a.	n.a.	Queuovirinae_like
FT_SA74685_FT_SPN01265_HFF5YCCX2_unmapped_stringent_43_length_18850_cov_9_	n.a.	n.a.	Singleton	Singleton	n.a.	G	n.a.	n.a.	n.a.
FT_SA74685_FT_SPN01265_HFF5YCCX2_unmapped_stringent_44_length_18837_cov_9_	n.a.	n.a.	Singleton	Singleton	n.a.	G	n.a.	n.a.	Wizardvirus
FT_SA74685_FT_SPN01265_HFF5YCCX2_unmapped_stringent_45_length_18336_cov_7_	Cronobacter phage JC01	MT330372	Outlier	Outlier	n.a.	N1	37	Cronobacter	Casjensviridae
FT_SA74685_FT_SPN01265_HFF5YCCX2_unmapped_stringent_46_length_18126_cov_8_	n.a.	n.a.	Singleton	Singleton	n.a.	G	n.a.	n.a.	n.a.
FT_SA74685_FT_SPN01265_HFF5YCCX2_unmapped_stringent_47_length_18073_cov_13_	Shewanella phage vB_Sb_QDWS	OK094664	Outlier	Outlier	n.a.	N1	13	Shewanella	n.a.
FT_SA74685_FT_SPN01265_HFF5YCCX2_unmapped_stringent_48_length_18067_cov_8_	n.a.	n.a.	Clustered	VC_721_0	VC_721_0	F	n.a.	n.a.	n.a.
FT_SA74685_FT_SPN01265_HFF5YCCX2_unmapped_stringent_49_length_17025_cov_9_	Streptomyces phage ToastyFinz	KY676784	Outlier	Outlier	n.a.	N1	6	Streptomyces	n.a.
FT_SA74685_FT_SPN01265_HFF5YCCX2_unmapped_stringent_4_length_81543_cov_13_	Caulobacter phage Seuss	KT001914	Clustered	VC_734_0	VC_734_0	C1	34	Caulobacter	n.a.
FT_SA74685_FT_SPN01265_HFF5YCCX2_unmapped_stringent_50_length_16391_cov_9_	n.a.	n.a.	Singleton	Singleton	n.a.	G	n.a.	n.a.	n.a.
FT_SA74685_FT_SPN01265_HFF5YCCX2_unmapped_stringent_51_length_16389_cov_8_	n.a.	n.a.	Singleton	Singleton	n.a.	G	n.a.	n.a.	Straboviridae
FT_SA74685_FT_SPN01265_HFF5YCCX2_unmapped_stringent_52_length_16327_cov_11_	n.a.	n.a.	Singleton	Singleton	n.a.	G	n.a.	n.a.	Peduoviridae
FT_SA74685_FT_SPN01265_HFF5YCCX2_unmapped_stringent_53_length_16111_cov_8_	Salmonella phage SAP012	LC553736	Outlier	Outlier	n.a.	N1	10	Salmonella	Casjensviridae
FT_SA74685_FT_SPN01265_HFF5YCCX2_unmapped_stringent_54_length_16090_cov_10_	n.a.	n.a.	Singleton	Singleton	n.a.	G	n.a.	n.a.	n.a.
FT_SA74685_FT_SPN01265_HFF5YCCX2_unmapped_stringent_55_length_16035_cov_6_	n.a.	n.a.	Singleton	Singleton	n.a.	G	n.a.	n.a.	n.a.
FT_SA74685_FT_SPN01265_HFF5YCCX2_unmapped_stringent_56_length_15977_cov_8_	Ralstonia phage Firinga	MT740737	Outlier	Outlier	n.a.	N1	6	Ralstonia	Obolenskvirus
FT_SA74685_FT_SPN01265_HFF5YCCX2_unmapped_stringent_57_length_15974_cov_9_	n.a.	n.a.	Singleton	Singleton	n.a.	G	n.a.	n.a.	n.a.
FT_SA74685_FT_SPN01265_HFF5YCCX2_unmapped_stringent_58_length_15530_cov_15_	n.a.	n.a.	Singleton	Singleton	n.a.	G	n.a.	n.a.	n.a.
FT_SA74685_FT_SPN01265_HFF5YCCX2_unmapped_stringent_59_length_14964_cov_25_	n.a.	n.a.	Singleton	Singleton	n.a.	G	n.a.	n.a.	n.a.
FT_SA74685_FT_SPN01265_HFF5YCCX2_unmapped_stringent_5_length_80744_cov_16_	n.a.	n.a.	Clustered	VC_720_0	VC_720_0	F	n.a.	n.a.	n.a.
FT_SA74685_FT_SPN01265_HFF5YCCX2_unmapped_stringent_60_length_14822_cov_6_	Sphingobium phage Lacusarx	KY629563	Outlier	Outlier	n.a.	N1	15	Sphingobium	Dolichocephalovirinae
FT_SA74685_FT_SPN01265_HFF5YCCX2_unmapped_stringent_61_length_14717_cov_8_	n.a.	n.a.	Singleton	Singleton	n.a.	G	n.a.	n.a.	n.a.
FT_SA74685_FT_SPN01265_HFF5YCCX2_unmapped_stringent_62_length_14640_cov_14_	n.a.	n.a.	Singleton	Singleton	n.a.	G	n.a.	n.a.	Arenaviridae
FT_SA74685_FT_SPN01265_HFF5YCCX2_unmapped_stringent_63_length_14532_cov_9_	n.a.	n.a.	Singleton	Singleton	n.a.	G	n.a.	n.a.	n.a.
FT_SA74685_FT_SPN01265_HFF5YCCX2_unmapped_stringent_64_length_14490_cov_10_	n.a.	n.a.	Singleton	Singleton	n.a.	G	n.a.	n.a.	n.a.
FT_SA74685_FT_SPN01265_HFF5YCCX2_unmapped_stringent_65_length_14459_cov_9_	n.a.	n.a.	Singleton	Singleton	n.a.	G	n.a.	n.a.	Autographiviridae
FT_SA74685_FT_SPN01265_HFF5YCCX2_unmapped_stringent_66_length_14413_cov_8_	n.a.	n.a.	Singleton	Singleton	n.a.	G	n.a.	n.a.	n.a.
FT_SA74685_FT_SPN01265_HFF5YCCX2_unmapped_stringent_67_length_14331_cov_10_	n.a.	n.a.	Singleton	Singleton	n.a.	G	n.a.	n.a.	n.a.
FT_SA74685_FT_SPN01265_HFF5YCCX2_unmapped_stringent_68_length_14179_cov_7_	n.a.	n.a.	Clustered	VC_721_0	VC_721_0	F	n.a.	n.a.	Casjensviridae
FT_SA74685_FT_SPN01265_HFF5YCCX2_unmapped_stringent_6_length_77627_cov_16_	n.a.	n.a.	Singleton	Singleton	n.a.	G	n.a.	n.a.	n.a.
FT_SA74685_FT_SPN01265_HFF5YCCX2_unmapped_stringent_70_length_14073_cov_32_	n.a.	n.a.	Singleton	Singleton	n.a.	G	n.a.	n.a.	n.a.
FT_SA74685_FT_SPN01265_HFF5YCCX2_unmapped_stringent_71_length_13238_cov_6_	n.a.	n.a.	Singleton	Singleton	n.a.	G	n.a.	n.a.	Weiservirinae
FT_SA74685_FT_SPN01265_HFF5YCCX2_unmapped_stringent_72_length_13137_cov_9_	n.a.	n.a.	Clustered	VC_722_0	VC_722_0	A	n.a.	n.a.	n.a.
FT_SA74685_FT_SPN01265_HFF5YCCX2_unmapped_stringent_74_length_12558_cov_6_	n.a.	n.a.	Singleton	Singleton	n.a.	G	n.a.	n.a.	n.a.
FT_SA74685_FT_SPN01265_HFF5YCCX2_unmapped_stringent_75_length_12465_cov_7_	Sphingopyxis phage VSN-002	MZ127829	Clustered	VC_145_0	VC_145_0	C1	3	Sphingopyxis	n.a.
FT_SA74685_FT_SPN01265_HFF5YCCX2_unmapped_stringent_77_length_12003_cov_8_	n.a.	n.a.	Singleton	Singleton	n.a.	G	n.a.	n.a.	Mesyanzhinovviridae
FT_SA74685_FT_SPN01265_HFF5YCCX2_unmapped_stringent_78_length_11964_cov_8_	Salicola phage CGphi29	HQ634153	Clustered	VC_727_0	VC_727_0	C1	8	Unspecified	n.a.
FT_SA74685_FT_SPN01265_HFF5YCCX2_unmapped_stringent_79_length_11938_cov_6_	n.a.	n.a.	Singleton	Singleton	n.a.	G	n.a.	n.a.	n.a.
FT_SA74685_FT_SPN01265_HFF5YCCX2_unmapped_stringent_7_length_67909_cov_18_	Serratia phage vB_SspM_BZS1	MT843275	Clustered	VC_369_0	VC_369_0	C1	26	Serratia	Casjensviridae_like
FT_SA74685_FT_SPN01265_HFF5YCCX2_unmapped_stringent_80_length_11904_cov_6_	n.a.	n.a.	Singleton	Singleton	n.a.	G	n.a.	n.a.	n.a.
FT_SA74685_FT_SPN01265_HFF5YCCX2_unmapped_stringent_81_length_11660_cov_7_	n.a.	n.a.	Singleton	Singleton	n.a.	G	n.a.	n.a.	n.a.
FT_SA74685_FT_SPN01265_HFF5YCCX2_unmapped_stringent_82_length_11650_cov_7_	n.a.	n.a.	Singleton	Singleton	n.a.	G	n.a.	n.a.	n.a.
FT_SA74685_FT_SPN01265_HFF5YCCX2_unmapped_stringent_83_length_11586_cov_12_	n.a.	n.a.	Singleton	Singleton	n.a.	G	n.a.	n.a.	n.a.
FT_SA74685_FT_SPN01265_HFF5YCCX2_unmapped_stringent_85_length_11555_cov_22_	n.a.	n.a.	Singleton	Singleton	n.a.	G	n.a.	n.a.	n.a.
FT_SA74685_FT_SPN01265_HFF5YCCX2_unmapped_stringent_86_length_11344_cov_6_	n.a.	n.a.	Singleton	Singleton	n.a.	G	n.a.	n.a.	n.a.
FT_SA74685_FT_SPN01265_HFF5YCCX2_unmapped_stringent_87_length_11334_cov_8_	Croceibacter phage P2559Y	KC688701	Outlier	Outlier	n.a.	N1	10	Croceibacter	n.a.
FT_SA74685_FT_SPN01265_HFF5YCCX2_unmapped_stringent_89_length_11240_cov_8_	n.a.	n.a.	Singleton	Singleton	n.a.	G	n.a.	n.a.	Hendrixvirinae
FT_SA74685_FT_SPN01265_HFF5YCCX2_unmapped_stringent_8_length_66288_cov_16_	Achromobacter phage vB_AchrS_AchV4	MW269554	Clustered	VC_527_0	VC_527_0	C1	29	Achromobacter	Casjensviridae
FT_SA74685_FT_SPN01265_HFF5YCCX2_unmapped_stringent_90_length_11176_cov_42_	n.a.	n.a.	Singleton	Singleton	n.a.	G	n.a.	n.a.	n.a.
FT_SA74685_FT_SPN01265_HFF5YCCX2_unmapped_stringent_91_length_11111_cov_10_	n.a.	n.a.	Singleton	Singleton	n.a.	G	n.a.	n.a.	n.a.
FT_SA74685_FT_SPN01265_HFF5YCCX2_unmapped_stringent_92_length_11107_cov_8_	n.a.	n.a.	Singleton	Singleton	n.a.	G	n.a.	n.a.	Tectiviridae
FT_SA74685_FT_SPN01265_HFF5YCCX2_unmapped_stringent_93_length_11101_cov_55_	n.a.	n.a.	Singleton	Singleton	n.a.	G	n.a.	n.a.	n.a.
FT_SA74685_FT_SPN01265_HFF5YCCX2_unmapped_stringent_94_length_11004_cov_6_	Bordetella phage BPP-1	AY029185	Outlier	Outlier	n.a.	N1	6	Bordetella	n.a.
FT_SA74685_FT_SPN01265_HFF5YCCX2_unmapped_stringent_96_length_10872_cov_9_	n.a.	n.a.	Singleton	Singleton	n.a.	G	n.a.	n.a.	Suoliviridae
FT_SA74685_FT_SPN01265_HFF5YCCX2_unmapped_stringent_97_length_10868_cov_6_	n.a.	n.a.	Singleton	Singleton	n.a.	G	n.a.	n.a.	n.a.
FT_SA74685_FT_SPN01265_HFF5YCCX2_unmapped_stringent_98_length_10759_cov_9_	n.a.	n.a.	Singleton	Singleton	n.a.	G	n.a.	n.a.	n.a.
FT_SA74685_FT_SPN01265_HFF5YCCX2_unmapped_stringent_9_length_57115_cov_35_	Arthrobacter phage Hestia	MH910036	Outlier	Outlier	n.a.	N1	5	Arthrobacter	Vilmaviridae
FT_SA74686_FT_SPN01265_HFF5YCCX2_unmapped_stringent_2_length_24208_cov_8_	n.a.	n.a.	Singleton	Singleton	n.a.	G	n.a.	n.a.	n.a.
FT_SA74687_FT_SPN01265_HFF5YCCX2_unmapped_stringent_10_length_18629_cov_14_	n.a.	n.a.	Clustered	VC_738_0	VC_738_0	F	n.a.	n.a.	n.a.
FT_SA74687_FT_SPN01265_HFF5YCCX2_unmapped_stringent_11_length_14543_cov_11_	Flavobacterium phage vB_FspM_immuto_3-5A	MW353176	Outlier	Outlier	n.a.	N1	21	Flavobacterium	n.a.
FT_SA74687_FT_SPN01265_HFF5YCCX2_unmapped_stringent_12_length_14293_cov_16_	n.a.	n.a.	Singleton	Singleton	n.a.	G	n.a.	n.a.	n.a.
FT_SA74687_FT_SPN01265_HFF5YCCX2_unmapped_stringent_13_length_13999_cov_10_	n.a.	n.a.	Clustered	VC_743_0	VC_743_0	A	n.a.	n.a.	n.a.
FT_SA74687_FT_SPN01265_HFF5YCCX2_unmapped_stringent_14_length_13695_cov_13_	n.a.	n.a.	Singleton	Singleton	n.a.	G	n.a.	n.a.	n.a.
FT_SA74687_FT_SPN01265_HFF5YCCX2_unmapped_stringent_15_length_12589_cov_23_	n.a.	n.a.	Singleton	Singleton	n.a.	G	n.a.	n.a.	n.a.
FT_SA74687_FT_SPN01265_HFF5YCCX2_unmapped_stringent_16_length_12403_cov_12_	n.a.	n.a.	Singleton	Singleton	n.a.	G	n.a.	n.a.	n.a.
FT_SA74687_FT_SPN01265_HFF5YCCX2_unmapped_stringent_18_length_11372_cov_20_	n.a.	n.a.	Outlier	Outlier	n.a.	A	n.a.	n.a.	n.a.
FT_SA74687_FT_SPN01265_HFF5YCCX2_unmapped_stringent_19_length_11288_cov_20_	Pelagibacter phage HTVC023P	MN698239	Overlap (VC_746/VC_747)	Overlap (VC_746/VC_747)	n.a.	N11	4	Pelagibacter	n.a.
FT_SA74687_FT_SPN01265_HFF5YCCX2_unmapped_stringent_1_length_55830_cov_19_	Pelagibacter phage HTVC023P	MN698239	Outlier	Outlier	n.a.	N5	23	Pelagibacter	Stephanstirmvirinae_like
FT_SA74687_FT_SPN01265_HFF5YCCX2_unmapped_stringent_21_length_10897_cov_13_	n.a.	n.a.	Singleton	Singleton	n.a.	G	n.a.	n.a.	n.a.
FT_SA74687_FT_SPN01265_HFF5YCCX2_unmapped_stringent_22_length_10757_cov_11_	n.a.	n.a.	Singleton	Singleton	n.a.	G	n.a.	n.a.	n.a.
FT_SA74687_FT_SPN01265_HFF5YCCX2_unmapped_stringent_23_length_10509_cov_11_	n.a.	n.a.	Singleton	Singleton	n.a.	G	n.a.	n.a.	n.a.
FT_SA74687_FT_SPN01265_HFF5YCCX2_unmapped_stringent_24_length_10405_cov_10_	Pelagibacter phage HTVC027P	MN698241	Outlier	Outlier	n.a.	N1	11	Pelagibacter	Mesyanzhinovviridae
FT_SA74687_FT_SPN01265_HFF5YCCX2_unmapped_stringent_25_length_10045_cov_11_	n.a.	n.a.	Clustered	VC_743_0	VC_743_0	A	n.a.	n.a.	n.a.
FT_SA74687_FT_SPN01265_HFF5YCCX2_unmapped_stringent_2_length_52197_cov_52_	Pelagibacter phage HTVC023P	MN698239	Clustered	VC_633_0	VC_633_0	N9	37	Pelagibacter	n.a.
FT_SA74687_FT_SPN01265_HFF5YCCX2_unmapped_stringent_3_length_44935_cov_15_	Flavobacterium phage vB_FspM_immuto_3-5A	MW353176	Clustered	VC_771_0	VC_771_0	N1	33	Flavobacterium	n.a.
FT_SA74687_FT_SPN01265_HFF5YCCX2_unmapped_stringent_4_length_41112_cov_14_	Komagataeibacter phage phiKX1	LC644975	Outlier	Outlier	n.a.	N1	23	Komagataeibacter	n.a.
FT_SA74687_FT_SPN01265_HFF5YCCX2_unmapped_stringent_7_length_36893_cov_18_	n.a.	n.a.	Clustered	VC_775_0	VC_775_0	F	n.a.	n.a.	n.a.
FT_SA74687_FT_SPN01265_HFF5YCCX2_unmapped_stringent_8_length_36030_cov_14_1_	Komagataeibacter phage phiKX1	LC644975	Outlier	Outlier	n.a.	N1	5	Komagataeibacter	Kostyavirus
FT_SA74690_FT_SPN01265_HFF5YCCX2_unmapped_stringent_2_length_19287_cov_16_	n.a.	n.a.	Singleton	Singleton	n.a.	G	n.a.	n.a.	n.a.
FT_SA74692_FT_SPN01265_HFF5YCCX2_unmapped_stringent_1_length_70535_cov_13_	n.a.	n.a.	Singleton	Singleton	n.a.	G	n.a.	n.a.	Weiservirinae
FT_SA74692_FT_SPN01265_HFF5YCCX2_unmapped_stringent_2_length_23659_cov_7_	n.a.	n.a.	Singleton	Singleton	n.a.	G	n.a.	n.a.	Dolichocephalovirinae
FT_SA74692_FT_SPN01265_HFF5YCCX2_unmapped_stringent_3_length_20313_cov_7_	n.a.	n.a.	Singleton	Singleton	n.a.	G	n.a.	n.a.	n.a.
FT_SA74692_FT_SPN01265_HFF5YCCX2_unmapped_stringent_4_length_15966_cov_7_	n.a.	n.a.	Singleton	Singleton	n.a.	G	n.a.	n.a.	Pakpunavirus
FT_SA74692_FT_SPN01265_HFF5YCCX2_unmapped_stringent_5_length_12141_cov_7_	n.a.	n.a.	Singleton	Singleton	n.a.	G	n.a.	n.a.	Pakpunavirus
FT_SA74703_FT_SPN01265_HFF5YCCX2_unmapped_stringent_169_length_10153_cov_20_	n.a.	n.a.	Singleton	Singleton	n.a.	G	n.a.	n.a.	n.a.
FT_SA74704_FT_SPN01265_HFF5YCCX2_unmapped_stringentMV_1_length_37648_cov_16_495936_cutoff_10_type_circular_	n.a.	n.a.	Overlap (VC_778/VC_781)	Overlap (VC_778/VC_781)	n.a.	A	n.a.	n.a.	Autographiviridae
FT_SA74704_FT_SPN01265_HFF5YCCX2_unmapped_stringent_100_length_12762_cov_8_	n.a.	n.a.	Outlier	Outlier	n.a.	A	n.a.	n.a.	n.a.
FT_SA74704_FT_SPN01265_HFF5YCCX2_unmapped_stringent_101_length_12737_cov_6_	Pelagibacter phage Lederberg EXVC029P	MT647605	Outlier	Outlier	n.a.	N4	2	Pelagibacter	Intestiviridae_like
FT_SA74704_FT_SPN01265_HFF5YCCX2_unmapped_stringent_102_length_12675_cov_39_	n.a.	n.a.	Clustered	VC_793_0	VC_793_0	F	n.a.	n.a.	Inoviridae_like
FT_SA74704_FT_SPN01265_HFF5YCCX2_unmapped_stringent_103_length_12514_cov_7_	n.a.	n.a.	Clustered	VC_795_0	VC_795_0	A	n.a.	n.a.	n.a.
FT_SA74704_FT_SPN01265_HFF5YCCX2_unmapped_stringent_104_length_12508_cov_27_	n.a.	n.a.	Clustered	VC_797_0	VC_797_0	F	n.a.	n.a.	n.a.
FT_SA74704_FT_SPN01265_HFF5YCCX2_unmapped_stringent_105_length_12481_cov_7_	n.a.	n.a.	Clustered	VC_798_0	VC_798_0	F	n.a.	n.a.	n.a.
FT_SA74704_FT_SPN01265_HFF5YCCX2_unmapped_stringent_107_length_12337_cov_10_	Roseobacter phage CRP-2	MK613344	Overlap (VC_269/VC_270)	Overlap (VC_269/VC_270)	n.a.	C56	11	Roseobacter	Zobellviridae
FT_SA74704_FT_SPN01265_HFF5YCCX2_unmapped_stringent_108_length_12278_cov_8_	n.a.	n.a.	Clustered	VC_805_0	VC_805_0	A	n.a.	n.a.	n.a.
FT_SA74704_FT_SPN01265_HFF5YCCX2_unmapped_stringent_109_length_12256_cov_8_	n.a.	n.a.	Singleton	Singleton	n.a.	G	n.a.	n.a.	n.a.
FT_SA74704_FT_SPN01265_HFF5YCCX2_unmapped_stringent_10_length_36442_cov_14_	Roseobacter phage CRP-13	MW514247	Clustered	VC_263_0	VC_263_0	N16	30	Roseobacter	Zobellviridae
FT_SA74704_FT_SPN01265_HFF5YCCX2_unmapped_stringent_110_length_12043_cov_11_	n.a.	n.a.	Overlap (VC_766/VC_811)	Overlap (VC_766/VC_811)	n.a.	A	n.a.	n.a.	n.a.
FT_SA74704_FT_SPN01265_HFF5YCCX2_unmapped_stringent_111_length_12003_cov_6_	n.a.	n.a.	Clustered	VC_738_0	VC_738_0	F	n.a.	n.a.	n.a.
FT_SA74704_FT_SPN01265_HFF5YCCX2_unmapped_stringent_112_length_11966_cov_7_	n.a.	n.a.	Overlap (VC_787/VC_789)	Overlap (VC_787/VC_789)	n.a.	A	n.a.	n.a.	n.a.
FT_SA74704_FT_SPN01265_HFF5YCCX2_unmapped_stringent_113_length_11957_cov_11_	n.a.	n.a.	Clustered	VC_794_0	VC_794_0	A	n.a.	n.a.	n.a.
FT_SA74704_FT_SPN01265_HFF5YCCX2_unmapped_stringent_114_length_11933_cov_12_	n.a.	n.a.	Outlier	Outlier	n.a.	A	n.a.	n.a.	n.a.
FT_SA74704_FT_SPN01265_HFF5YCCX2_unmapped_stringent_115_length_11893_cov_16_	n.a.	n.a.	Clustered	VC_794_0	VC_794_0	A	n.a.	n.a.	n.a.
FT_SA74704_FT_SPN01265_HFF5YCCX2_unmapped_stringent_116_length_11862_cov_16_	Roseobacter phage CRP-9	MW514246	Clustered	VC_268_0	VC_268_0	C5	27	Roseobacter	Marthavirus
FT_SA74704_FT_SPN01265_HFF5YCCX2_unmapped_stringent_117_length_11823_cov_13_	Roseobacter phage CRP-2	MK613344	Outlier	Outlier	n.a.	N27	8	Roseobacter	n.a.
FT_SA74704_FT_SPN01265_HFF5YCCX2_unmapped_stringent_118_length_11809_cov_11_	n.a.	n.a.	Outlier	Outlier	n.a.	A	n.a.	n.a.	n.a.
FT_SA74704_FT_SPN01265_HFF5YCCX2_unmapped_stringent_119_length_11765_cov_15_	Rhizobium phage RHph_TM29	MN988463	Clustered	VC_815_0	VC_815_0	N13	3	Rhizobium	Queuovirinae_like
FT_SA74704_FT_SPN01265_HFF5YCCX2_unmapped_stringent_11_length_35787_cov_27_	n.a.	n.a.	Overlap (VC_777/VC_779)	Overlap (VC_777/VC_779)	n.a.	A	n.a.	n.a.	n.a.
FT_SA74704_FT_SPN01265_HFF5YCCX2_unmapped_stringent_120_length_11706_cov_11_	Pelagibacter phage HTVC023P	MN698239	Overlap (VC_425/VC_764)	Overlap (VC_425/VC_764)	n.a.	N15	12	Pelagibacter	Stephanstirmvirinae_like
FT_SA74704_FT_SPN01265_HFF5YCCX2_unmapped_stringent_122_length_11591_cov_19_	n.a.	n.a.	Clustered	VC_818_0	VC_818_0	F	n.a.	n.a.	n.a.
FT_SA74704_FT_SPN01265_HFF5YCCX2_unmapped_stringent_123_length_11537_cov_6_	n.a.	n.a.	Clustered	VC_819_0	VC_819_0	F	n.a.	n.a.	n.a.
FT_SA74704_FT_SPN01265_HFF5YCCX2_unmapped_stringent_124_length_11532_cov_10_	Pelagibacter phage HTVC023P	MN698239	Clustered	VC_755_0	VC_755_0	N20	5	Pelagibacter	n.a.
FT_SA74704_FT_SPN01265_HFF5YCCX2_unmapped_stringent_125_length_11526_cov_8_	n.a.	n.a.	Clustered	VC_750_0	VC_750_0	A	n.a.	n.a.	Stephanstirmvirinae_like
FT_SA74704_FT_SPN01265_HFF5YCCX2_unmapped_stringent_126_length_11456_cov_8_	Pelagibacter phage Mosig EXVC030M	MT647606	Clustered	VC_820_0	VC_820_0	N14	3	Pelagibacter	Kyanoviridae_like
FT_SA74704_FT_SPN01265_HFF5YCCX2_unmapped_stringent_127_length_11264_cov_5_	n.a.	n.a.	Outlier	Outlier	n.a.	A	n.a.	n.a.	Tybeckvirinae
FT_SA74704_FT_SPN01265_HFF5YCCX2_unmapped_stringent_128_length_11195_cov_11_	Roseobacter phage CRP-3	MK613345	Outlier	Outlier	n.a.	N20	7	Roseobacter	n.a.
FT_SA74704_FT_SPN01265_HFF5YCCX2_unmapped_stringent_12_length_34622_cov_10_	Pelagibacter phage HTVC103P	MN698242	Clustered	VC_824_0	VC_824_0	N23	18	Pelagibacter	Zobellviridae
FT_SA74704_FT_SPN01265_HFF5YCCX2_unmapped_stringent_131_length_11112_cov_12_	Flavobacterium phage vB_FspM_immuto_3-5A	MW353176	Outlier	Outlier	n.a.	N2	10	Flavobacterium	n.a.
FT_SA74704_FT_SPN01265_HFF5YCCX2_unmapped_stringent_132_length_10964_cov_8_	n.a.	n.a.	Outlier	Outlier	n.a.	A	n.a.	n.a.	n.a.
FT_SA74704_FT_SPN01265_HFF5YCCX2_unmapped_stringent_133_length_10932_cov_6_	n.a.	n.a.	Clustered	VC_830_0	VC_830_0	A	n.a.	n.a.	n.a.
FT_SA74704_FT_SPN01265_HFF5YCCX2_unmapped_stringent_134_length_10739_cov_11_	Pelagibacter phage HTVC028P	MW273921	Clustered	VC_832_0	VC_832_0	N4	11	Pelagibacter	n.a.
FT_SA74704_FT_SPN01265_HFF5YCCX2_unmapped_stringent_135_length_10701_cov_9_	n.a.	n.a.	Clustered	VC_833_0	VC_833_0	F	n.a.	n.a.	n.a.
FT_SA74704_FT_SPN01265_HFF5YCCX2_unmapped_stringent_136_length_10648_cov_10_	n.a.	n.a.	Clustered	VC_800_0	VC_800_0	A	n.a.	n.a.	n.a.
FT_SA74704_FT_SPN01265_HFF5YCCX2_unmapped_stringent_137_length_10599_cov_30_	Roseobacter phage CRP-6	MK613348	Clustered	VC_835_0	VC_835_0	N12	3	Roseobacter	n.a.
FT_SA74704_FT_SPN01265_HFF5YCCX2_unmapped_stringent_138_length_10574_cov_7_	n.a.	n.a.	Clustered	VC_782_0	VC_782_0	A	n.a.	n.a.	n.a.
FT_SA74704_FT_SPN01265_HFF5YCCX2_unmapped_stringent_139_length_10562_cov_7_	n.a.	n.a.	Clustered	VC_831_0	VC_831_0	A	n.a.	n.a.	Tectiviridae_like
FT_SA74704_FT_SPN01265_HFF5YCCX2_unmapped_stringent_13_length_34111_cov_10_	n.a.	n.a.	Clustered	VC_844_0	VC_844_0	A	n.a.	n.a.	n.a.
FT_SA74704_FT_SPN01265_HFF5YCCX2_unmapped_stringent_140_length_10524_cov_8_	n.a.	n.a.	Singleton	Singleton	n.a.	G	n.a.	n.a.	n.a.
FT_SA74704_FT_SPN01265_HFF5YCCX2_unmapped_stringent_141_length_10469_cov_6_	Pelagibacter phage HTVC023P	MN698239	Clustered	VC_751_0	VC_751_0	N20	2	Pelagibacter	n.a.
FT_SA74704_FT_SPN01265_HFF5YCCX2_unmapped_stringent_143_length_10329_cov_11_	Synechococcus phage S-CBS1	HM480106	Clustered	VC_846_0	VC_846_0	C1	26	Synechococcus	n.a.
FT_SA74704_FT_SPN01265_HFF5YCCX2_unmapped_stringent_144_length_10307_cov_16_	n.a.	n.a.	Outlier	Outlier	n.a.	A	n.a.	n.a.	n.a.
FT_SA74704_FT_SPN01265_HFF5YCCX2_unmapped_stringent_145_length_10303_cov_9_	n.a.	n.a.	Clustered	VC_848_0	VC_848_0	A	n.a.	n.a.	n.a.
FT_SA74704_FT_SPN01265_HFF5YCCX2_unmapped_stringent_146_length_10288_cov_7_	Methylophilales phage MEP301	MW452941	Clustered	VC_851_0	VC_851_0	N9	7	Methylophilales	n.a.
FT_SA74704_FT_SPN01265_HFF5YCCX2_unmapped_stringent_147_length_10246_cov_6_	n.a.	n.a.	Outlier	Outlier	n.a.	A	n.a.	n.a.	Demerecviridae_like
FT_SA74704_FT_SPN01265_HFF5YCCX2_unmapped_stringent_148_length_10231_cov_10_	n.a.	n.a.	Outlier	Outlier	n.a.	A	n.a.	n.a.	Kyanoviridae
FT_SA74704_FT_SPN01265_HFF5YCCX2_unmapped_stringent_14_length_32610_cov_12_	Pelagibacter phage HTVC008M	KC465899	Clustered	VC_855_0	VC_855_0	N18	22	Pelagibacter	Kyanoviridae
FT_SA74704_FT_SPN01265_HFF5YCCX2_unmapped_stringent_150_length_10161_cov_7_	Roseobacter phage CRP-6	MK613348	Clustered	VC_264_0	VC_264_0	N17	18	Roseobacter	Zobellviridae
FT_SA74704_FT_SPN01265_HFF5YCCX2_unmapped_stringent_151_length_10131_cov_6_	n.a.	n.a.	Overlap (VC_751/VC_753)	Overlap (VC_751/VC_753)	n.a.	A	n.a.	n.a.	Stephanstirmvirinae_like
FT_SA74704_FT_SPN01265_HFF5YCCX2_unmapped_stringent_152_length_10069_cov_14_	n.a.	n.a.	Clustered	VC_866_0	VC_866_0	A	n.a.	n.a.	n.a.
FT_SA74704_FT_SPN01265_HFF5YCCX2_unmapped_stringent_153_length_10064_cov_19_	n.a.	n.a.	Clustered/Singleton	VC_767_0	VC_767_0	A	n.a.	n.a.	n.a.
FT_SA74704_FT_SPN01265_HFF5YCCX2_unmapped_stringent_15_length_32535_cov_11_	Caulobacter phage Cr30	KF301602	Clustered	VC_854_0	VC_854_0	N7	44	Caulobacter	Kyanoviridae
FT_SA74704_FT_SPN01265_HFF5YCCX2_unmapped_stringent_17_length_30252_cov_10_	Methylophilales phage MEP301	MW452941	Clustered	VC_838_0	VC_838_0	N45	9	Methylophilales	n.a.
FT_SA74704_FT_SPN01265_HFF5YCCX2_unmapped_stringent_18_length_30088_cov_13_	n.a.	n.a.	Clustered	VC_870_0	VC_870_0	F	n.a.	n.a.	Queuovirinae_like
FT_SA74704_FT_SPN01265_HFF5YCCX2_unmapped_stringent_19_length_28909_cov_13_	Roseobacter phage CRP-1	MK613343	Overlap (VC_269/VC_270/VC_800)	Overlap (VC_269/VC_270/VC_800)	n.a.	C4	40	Roseobacter	Zobellviridae
FT_SA74704_FT_SPN01265_HFF5YCCX2_unmapped_stringent_20_length_28343_cov_10_	Pelagibacter phage HTVC027P	MN698241	Overlap (VC_425/VC_757/VC_767)	Overlap (VC_425/VC_757/VC_767)	n.a.	N20	14	Pelagibacter	n.a.
FT_SA74704_FT_SPN01265_HFF5YCCX2_unmapped_stringent_21_length_26530_cov_13_	n.a.	n.a.	Clustered	VC_855_0	VC_855_0	A	n.a.	n.a.	Kyanoviridae
FT_SA74704_FT_SPN01265_HFF5YCCX2_unmapped_stringent_22_length_26511_cov_10_	n.a.	n.a.	Clustered	VC_876_0	VC_876_0	F	n.a.	n.a.	Eucampyvirinae_like
FT_SA74704_FT_SPN01265_HFF5YCCX2_unmapped_stringent_23_length_26427_cov_18_	n.a.	n.a.	Clustered	VC_878_0	VC_878_0	A	n.a.	n.a.	Demerecviridae_like
FT_SA74704_FT_SPN01265_HFF5YCCX2_unmapped_stringent_25_length_26104_cov_9_	n.a.	n.a.	Clustered	VC_781_0	VC_781_0	A	n.a.	n.a.	n.a.
FT_SA74704_FT_SPN01265_HFF5YCCX2_unmapped_stringent_26_length_25848_cov_11_	n.a.	n.a.	Clustered	VC_879_0	VC_879_0	F	n.a.	n.a.	Montyvirus_like
FT_SA74704_FT_SPN01265_HFF5YCCX2_unmapped_stringent_27_length_25412_cov_13_	Sinorhizobium phage phiM5	MF074189	Clustered	VC_850_0	VC_850_0	N12	7	Sinorhizobium	n.a.
FT_SA74704_FT_SPN01265_HFF5YCCX2_unmapped_stringent_28_length_24621_cov_7_	Pelagibacter phage HTVC023P	MN698239	Clustered	VC_748_0	VC_748_0	N30	5	Pelagibacter	Suoliviridae_like
FT_SA74704_FT_SPN01265_HFF5YCCX2_unmapped_stringent_29_length_24390_cov_18_	uncultured phage	LR756508	Overlap (VC_773/VC_885)	Overlap (VC_773/VC_885)	n.a.	N17	16	Unspecified	Intestiviridae_like
FT_SA74704_FT_SPN01265_HFF5YCCX2_unmapped_stringent_30_length_24241_cov_14_	Pelagibacter phage HTVC027P	MN698241	Overlap (VC_425/VC_764/VC_765)	Overlap (VC_425/VC_764/VC_765)	n.a.	N11	12	Pelagibacter	Queuovirinae_like
FT_SA74704_FT_SPN01265_HFF5YCCX2_unmapped_stringent_32_length_23611_cov_9_	Rhizobium phage RHph_X3_9	MW960034	Outlier	Outlier	n.a.	N4	9	Rhizobium	Autographiviridae
FT_SA74704_FT_SPN01265_HFF5YCCX2_unmapped_stringent_33_length_23276_cov_11_	Pelagibacter phage HTVC103P	MN698242	Overlap (VC_827/VC_828)	Overlap (VC_827/VC_828)	n.a.	C14	1	Pelagibacter	Suoliviridae_like
FT_SA74704_FT_SPN01265_HFF5YCCX2_unmapped_stringent_34_length_23243_cov_11_	n.a.	n.a.	Overlap (VC_766/VC_811)	Overlap (VC_766/VC_811)	n.a.	A	n.a.	n.a.	Zobellviridae_like
FT_SA74704_FT_SPN01265_HFF5YCCX2_unmapped_stringent_35_length_22943_cov_9_	n.a.	n.a.	Clustered	VC_892_0	VC_892_0	F	n.a.	n.a.	n.a.
FT_SA74704_FT_SPN01265_HFF5YCCX2_unmapped_stringent_36_length_22917_cov_14_	Sinorhizobium phage phiM5	MF074189	Clustered	VC_847_0	VC_847_0	N8	8	Sinorhizobium	n.a.
FT_SA74704_FT_SPN01265_HFF5YCCX2_unmapped_stringent_37_length_22725_cov_14_	n.a.	n.a.	Clustered	VC_815_0	VC_815_0	A	n.a.	n.a.	n.a.
FT_SA74704_FT_SPN01265_HFF5YCCX2_unmapped_stringent_38_length_22317_cov_20_	n.a.	n.a.	Clustered	VC_875_0	VC_875_0	F	n.a.	n.a.	Steigviridae_like
FT_SA74704_FT_SPN01265_HFF5YCCX2_unmapped_stringent_39_length_22229_cov_13_	n.a.	n.a.	Overlap (VC_790/VC_813)	Overlap (VC_790/VC_813)	n.a.	A	n.a.	n.a.	Demerecviridae_like
FT_SA74704_FT_SPN01265_HFF5YCCX2_unmapped_stringent_40_length_22197_cov_50_	n.a.	n.a.	Clustered	VC_895_0	VC_895_0	F	n.a.	n.a.	n.a.
FT_SA74704_FT_SPN01265_HFF5YCCX2_unmapped_stringent_41_length_21591_cov_11_	Stenotrophomonas phage vB_SmaS-DLP_6	KU682439	Clustered	VC_869_0	VC_869_0	N11	7	Stenotrophomonas	n.a.
FT_SA74704_FT_SPN01265_HFF5YCCX2_unmapped_stringent_42_length_20689_cov_13_	Roseobacter phage CRP-2	MK613344	Overlap (VC_269/VC_270)	Overlap (VC_269/VC_270)	n.a.	C13	25	Roseobacter	Zobellviridae
FT_SA74704_FT_SPN01265_HFF5YCCX2_unmapped_stringent_44_length_19696_cov_8_	Vibrio phage vB_VorS-PVo5	KT345706	Clustered	VC_852_0	VC_852_0	N9	4	Vibrio	Demerecviridae
FT_SA74704_FT_SPN01265_HFF5YCCX2_unmapped_stringent_45_length_19665_cov_34_	Sinorhizobium phage phiM5	MF074189	Clustered	VC_881_0	VC_881_0	N9	8	Sinorhizobium	Obolenskvirus
FT_SA74704_FT_SPN01265_HFF5YCCX2_unmapped_stringent_46_length_18590_cov_13_	n.a.	n.a.	Clustered	VC_762_0	VC_762_0	A	n.a.	n.a.	Suoliviridae_like
FT_SA74704_FT_SPN01265_HFF5YCCX2_unmapped_stringent_47_length_18372_cov_8_	n.a.	n.a.	Clustered	VC_900_0	VC_900_0	F	n.a.	n.a.	Smacoviridae_like
FT_SA74704_FT_SPN01265_HFF5YCCX2_unmapped_stringent_48_length_18340_cov_9_	n.a.	n.a.	Clustered	VC_838_0	VC_838_0	A	n.a.	n.a.	Autographiviridae_like
FT_SA74704_FT_SPN01265_HFF5YCCX2_unmapped_stringent_51_length_17742_cov_13_	Pelagibacter phage HTVC027P	MN698241	Clustered	VC_753_0	VC_753_0	N9	19	Pelagibacter	Arquatrovirinae_like
FT_SA74704_FT_SPN01265_HFF5YCCX2_unmapped_stringent_52_length_17617_cov_9_	Bacteriophage sp. 103231	MW091529	Clustered	VC_901_0	VC_901_0	N4	4	Unspecified	Peduoviridae_like
FT_SA74704_FT_SPN01265_HFF5YCCX2_unmapped_stringent_53_length_17458_cov_11_	n.a.	n.a.	Clustered	VC_903_0	VC_903_0	F	n.a.	n.a.	Eucampyvirinae_like
FT_SA74704_FT_SPN01265_HFF5YCCX2_unmapped_stringent_54_length_17318_cov_10_	n.a.	n.a.	Clustered	VC_905_0	VC_905_0	F	n.a.	n.a.	n.a.
FT_SA74704_FT_SPN01265_HFF5YCCX2_unmapped_stringent_55_length_17059_cov_17_	Roseobacter phage CRP-1	MK613343	Clustered	VC_906_0	VC_906_0	N2	2	Roseobacter	n.a.
FT_SA74704_FT_SPN01265_HFF5YCCX2_unmapped_stringent_56_length_16876_cov_11_	n.a.	n.a.	Overlap (VC_839/VC_840)	Overlap (VC_839/VC_840)	n.a.	A	n.a.	n.a.	Autographiviridae
FT_SA74704_FT_SPN01265_HFF5YCCX2_unmapped_stringent_57_length_16815_cov_8_	Tenacibaculum phage Gundel_1	MT732474	Overlap (VC_760/VC_899)	Overlap (VC_760/VC_899)	n.a.	N35	5	Tenacibaculum	Demerecviridae_like
FT_SA74704_FT_SPN01265_HFF5YCCX2_unmapped_stringent_58_length_16737_cov_7_	n.a.	n.a.	Clustered	VC_908_0	VC_908_0	F	n.a.	n.a.	Autographiviridae_like
FT_SA74704_FT_SPN01265_HFF5YCCX2_unmapped_stringent_59_length_16685_cov_15_	uncultured phage	LR756508	Clustered	VC_770_0	VC_770_0	N12	8	Unspecified	n.a.
FT_SA74704_FT_SPN01265_HFF5YCCX2_unmapped_stringent_60_length_16407_cov_31_	n.a.	n.a.	Clustered	VC_909_0	VC_909_0	F	n.a.	n.a.	n.a.
FT_SA74704_FT_SPN01265_HFF5YCCX2_unmapped_stringent_61_length_16388_cov_11_	n.a.	n.a.	Clustered	VC_762_0	VC_762_0	A	n.a.	n.a.	n.a.
FT_SA74704_FT_SPN01265_HFF5YCCX2_unmapped_stringent_62_length_16385_cov_13_	Pelagibacter phage HTVC103P	MN698242	Overlap (VC_824/VC_828)	Overlap (VC_824/VC_828)	n.a.	C19	3	Pelagibacter	Zobellviridae
FT_SA74704_FT_SPN01265_HFF5YCCX2_unmapped_stringent_63_length_16277_cov_9_	n.a.	n.a.	Clustered	VC_838_0	VC_838_0	A	n.a.	n.a.	Demerecviridae_like
FT_SA74704_FT_SPN01265_HFF5YCCX2_unmapped_stringent_64_length_16151_cov_12_	Pelagibacter phage Mosig EXVC030M	MT647606	Clustered	VC_910_0	VC_910_0	N8	9	Pelagibacter	Mesoniviridae_like
FT_SA74704_FT_SPN01265_HFF5YCCX2_unmapped_stringent_65_length_16071_cov_10_	Pelagibacter phage HTVC112P	MN698246	Clustered	VC_911_0	VC_911_0	N5	2	Pelagibacter	n.a.
FT_SA74704_FT_SPN01265_HFF5YCCX2_unmapped_stringent_66_length_15992_cov_29_	n.a.	n.a.	Clustered	VC_913_0	VC_913_0	F	n.a.	n.a.	Inoviridae_like
FT_SA74704_FT_SPN01265_HFF5YCCX2_unmapped_stringent_67_length_15757_cov_13_	n.a.	n.a.	Outlier	Outlier	n.a.	A	n.a.	n.a.	Demerecviridae_like
FT_SA74704_FT_SPN01265_HFF5YCCX2_unmapped_stringent_68_length_15701_cov_15_	n.a.	n.a.	Overlap (VC_743/VC_763)	Overlap (VC_743/VC_763)	n.a.	A	n.a.	n.a.	n.a.
FT_SA74704_FT_SPN01265_HFF5YCCX2_unmapped_stringent_69_length_15638_cov_9_	Roseobacter phage CRP-1	MK613343	Overlap (VC_269/VC_808)	Overlap (VC_269/VC_808)	n.a.	C9	18	Roseobacter	Demerecviridae_like
FT_SA74704_FT_SPN01265_HFF5YCCX2_unmapped_stringent_70_length_15544_cov_10_	Puniceispirillum phage HMO-2011	GU557055	Clustered	VC_268_0	VC_268_0	C2	24	Puniceispirillum	Demerecviridae_like
FT_SA74704_FT_SPN01265_HFF5YCCX2_unmapped_stringent_71_length_15450_cov_8_	n.a.	n.a.	Outlier	Outlier	n.a.	A	n.a.	n.a.	n.a.
FT_SA74704_FT_SPN01265_HFF5YCCX2_unmapped_stringent_72_length_15372_cov_8_	n.a.	n.a.	Outlier	Outlier	n.a.	A	n.a.	n.a.	n.a.
FT_SA74704_FT_SPN01265_HFF5YCCX2_unmapped_stringent_74_length_14957_cov_7_	n.a.	n.a.	Clustered	VC_788_0	VC_788_0	A	n.a.	n.a.	n.a.
FT_SA74704_FT_SPN01265_HFF5YCCX2_unmapped_stringent_75_length_14915_cov_17_	n.a.	n.a.	Clustered	VC_785_0	VC_785_0	A	n.a.	n.a.	n.a.
FT_SA74704_FT_SPN01265_HFF5YCCX2_unmapped_stringent_76_length_14835_cov_12_	Stenotrophomonas phage vB_SmaS-DLP_6	KU682439	Overlap (VC_856/VC_858)	Overlap (VC_856/VC_858)	n.a.	N12	3	Stenotrophomonas	Kyanoviridae
FT_SA74704_FT_SPN01265_HFF5YCCX2_unmapped_stringent_77_length_14622_cov_9_	Pelagibacter phage HTVC027P	MN698241	Clustered	VC_424_0	VC_424_0	C12	12	Pelagibacter	Mesyanzhinovviridae
FT_SA74704_FT_SPN01265_HFF5YCCX2_unmapped_stringent_79_length_14516_cov_9_	Pelagibacter phage HTVC112P	MN698246	Clustered	VC_834_0	VC_834_0	N2	15	Pelagibacter	n.a.
FT_SA74704_FT_SPN01265_HFF5YCCX2_unmapped_stringent_80_length_14200_cov_7_	Roseobacter phage CRP-6	MK613348	Outlier	Outlier	n.a.	N9	18	Roseobacter	Zobellviridae
FT_SA74704_FT_SPN01265_HFF5YCCX2_unmapped_stringent_81_length_14021_cov_10_	Verrucomicrobia phage P8625	KP792622	Clustered	VC_917_0	VC_917_0	C4	36	Verrucomicrobia	Obolenskvirus_like
FT_SA74704_FT_SPN01265_HFF5YCCX2_unmapped_stringent_82_length_14000_cov_8_	n.a.	n.a.	Clustered	VC_836_0	VC_836_0	A	n.a.	n.a.	Autographiviridae
FT_SA74704_FT_SPN01265_HFF5YCCX2_unmapped_stringent_83_length_13943_cov_7_	n.a.	n.a.	Clustered	VC_787_0	VC_787_0	A	n.a.	n.a.	n.a.
FT_SA74704_FT_SPN01265_HFF5YCCX2_unmapped_stringent_84_length_13674_cov_9_	n.a.	n.a.	Clustered	VC_744_0	VC_744_0	A	n.a.	n.a.	Mesyanzhinovviridae_like
FT_SA74704_FT_SPN01265_HFF5YCCX2_unmapped_stringent_86_length_13607_cov_17_	n.a.	n.a.	Overlap (VC_766/VC_811)	Overlap (VC_766/VC_811)	n.a.	A	n.a.	n.a.	n.a.
FT_SA74704_FT_SPN01265_HFF5YCCX2_unmapped_stringent_87_length_13587_cov_17_	Pelagibacter phage HTVC023P	MN698239	Clustered	VC_755_0	VC_755_0	N20	2	Pelagibacter	n.a.
FT_SA74704_FT_SPN01265_HFF5YCCX2_unmapped_stringent_89_length_13430_cov_9_	n.a.	n.a.	Clustered	VC_803_0	VC_803_0	A	n.a.	n.a.	Herelleviridae_like
FT_SA74704_FT_SPN01265_HFF5YCCX2_unmapped_stringent_91_length_13366_cov_6_	n.a.	n.a.	Singleton	Singleton	n.a.	G	n.a.	n.a.	n.a.
FT_SA74704_FT_SPN01265_HFF5YCCX2_unmapped_stringent_93_length_13255_cov_10_	n.a.	n.a.	Clustered	VC_893_0	VC_893_0	F	n.a.	n.a.	n.a.
FT_SA74704_FT_SPN01265_HFF5YCCX2_unmapped_stringent_94_length_13088_cov_14_	Roseobacter phage CRP-6	MK613348	Clustered	VC_264_0	VC_264_0	N14	28	Roseobacter	Zobellviridae
FT_SA74704_FT_SPN01265_HFF5YCCX2_unmapped_stringent_95_length_13041_cov_14_	Pelagibacter phage HTVC115P	MN698247	Overlap (VC_891/VC_892)	Overlap (VC_891/VC_892)	n.a.	N29	1	Pelagibacter	Zobellviridae
FT_SA74704_FT_SPN01265_HFF5YCCX2_unmapped_stringent_96_length_12845_cov_10_	n.a.	n.a.	Singleton	Singleton	n.a.	G	n.a.	n.a.	n.a.
FT_SA74704_FT_SPN01265_HFF5YCCX2_unmapped_stringent_97_length_12796_cov_10_	n.a.	n.a.	Clustered	VC_886_0	VC_886_0	A	n.a.	n.a.	n.a.
FT_SA74704_FT_SPN01265_HFF5YCCX2_unmapped_stringent_98_length_12780_cov_9_	Roseobacter phage CRP-1	MK613343	Clustered	VC_801_0	VC_801_0	N2	12	Roseobacter	Zobellviridae
FT_SA74704_FT_SPN01265_HFF5YCCX2_unmapped_stringent_99_length_12775_cov_10_	Roseobacter phage CRP-13	MW514247	Overlap (VC_839/VC_842)	Overlap (VC_839/VC_842)	n.a.	N26	6	Roseobacter	n.a.
FT_SA74705_FT_SPN01265_HFF5YCCX2_unmapped_stringent_12_length_12500_cov_7_	Stenotrophomonas phage vB_SmaS-DLP_6	KU682439	Overlap (VC_856/VC_858)	Overlap (VC_856/VC_858)	n.a.	N12	1	Stenotrophomonas	Kyanoviridae
FT_SA74705_FT_SPN01265_HFF5YCCX2_unmapped_stringent_30_length_10678_cov_7_	n.a.	n.a.	Outlier	Outlier	n.a.	A	n.a.	n.a.	Kyanoviridae
FT_SA74705_FT_SPN01265_HFF5YCCX2_unmapped_stringent_4_length_15270_cov_6_	n.a.	n.a.	Clustered	VC_919_0	VC_919_0	F	n.a.	n.a.	Peduoviridae
FT_SA74706_FT_SPN01265_HFF5YCCX2_unmapped_stringentMV_1_length_16024_cov_5_844939_cutoff_5_type_linears_	Roseobacter phage CRP-2	MK613344	Overlap (VC_269/VC_270)	Overlap (VC_269/VC_270)	n.a.	C27	29	Roseobacter	Zobellviridae
FT_SA74706_FT_SPN01265_HFF5YCCX2_unmapped_stringent_100_length_10647_cov_10_	n.a.	n.a.	Clustered	VC_838_0	VC_838_0	A	n.a.	n.a.	Autographiviridae_like
FT_SA74706_FT_SPN01265_HFF5YCCX2_unmapped_stringent_101_length_10627_cov_23_	n.a.	n.a.	Clustered	VC_920_0	VC_920_0	F	n.a.	n.a.	n.a.
FT_SA74706_FT_SPN01265_HFF5YCCX2_unmapped_stringent_102_length_10537_cov_16_	n.a.	n.a.	Clustered	VC_921_0	VC_921_0	F	n.a.	n.a.	n.a.
FT_SA74706_FT_SPN01265_HFF5YCCX2_unmapped_stringent_103_length_10535_cov_10_	n.a.	n.a.	Clustered	VC_894_0	VC_894_0	A	n.a.	n.a.	n.a.
FT_SA74706_FT_SPN01265_HFF5YCCX2_unmapped_stringent_104_length_10440_cov_8_	Puniceispirillum phage HMO-2011	GU557055	Clustered	VC_268_0	VC_268_0	C9	18	Puniceispirillum	Demerecviridae_like
FT_SA74706_FT_SPN01265_HFF5YCCX2_unmapped_stringent_105_length_10433_cov_5_	n.a.	n.a.	Singleton	Singleton	n.a.	G	n.a.	n.a.	Autographiviridae
FT_SA74706_FT_SPN01265_HFF5YCCX2_unmapped_stringent_106_length_10421_cov_11_	Roseobacter phage CRP-2	MK613344	Overlap (VC_269/VC_270)	Overlap (VC_269/VC_270)	n.a.	C36	22	Roseobacter	Zobellviridae
FT_SA74706_FT_SPN01265_HFF5YCCX2_unmapped_stringent_107_length_10407_cov_8_	n.a.	n.a.	Clustered	VC_892_0	VC_892_0	F	n.a.	n.a.	n.a.
FT_SA74706_FT_SPN01265_HFF5YCCX2_unmapped_stringent_108_length_10375_cov_7_	Puniceispirillum phage HMO-2011	GU557055	Outlier	Outlier	n.a.	N6	8	Puniceispirillum	Marthavirus
FT_SA74706_FT_SPN01265_HFF5YCCX2_unmapped_stringent_110_length_10350_cov_7_	n.a.	n.a.	Singleton	Singleton	n.a.	G	n.a.	n.a.	n.a.
FT_SA74706_FT_SPN01265_HFF5YCCX2_unmapped_stringent_111_length_10256_cov_7_	Pelagibacter phage HTVC028P	MW273921	Outlier	Outlier	n.a.	N3	17	Pelagibacter	n.a.
FT_SA74706_FT_SPN01265_HFF5YCCX2_unmapped_stringent_113_length_10013_cov_9_	n.a.	n.a.	Clustered	VC_803_0	VC_803_0	A	n.a.	n.a.	Herelleviridae_like
FT_SA74706_FT_SPN01265_HFF5YCCX2_unmapped_stringent_11_length_36797_cov_9_	n.a.	n.a.	Clustered	VC_870_0	VC_870_0	F	n.a.	n.a.	Queuovirinae_like
FT_SA74706_FT_SPN01265_HFF5YCCX2_unmapped_stringent_15_length_29394_cov_9_	Pelagibacter phage HTVC027P	MN698241	Overlap (VC_425/VC_754)	Overlap (VC_425/VC_754)	n.a.	N13	28	Pelagibacter	Mesyanzhinovviridae
FT_SA74706_FT_SPN01265_HFF5YCCX2_unmapped_stringent_16_length_28606_cov_13_	n.a.	n.a.	Clustered	VC_875_0	VC_875_0	F	n.a.	n.a.	Steigviridae_like
FT_SA74706_FT_SPN01265_HFF5YCCX2_unmapped_stringent_17_length_27777_cov_8_	Ralstonia phage DU_RP_II	MF150911	Clustered	VC_538_0	VC_538_0	N9	13	Ralstonia	Inoviridae_like
FT_SA74706_FT_SPN01265_HFF5YCCX2_unmapped_stringent_18_length_27667_cov_16_	n.a.	n.a.	Clustered	VC_899_0	VC_899_0	F	n.a.	n.a.	Genomoviridae_like
FT_SA74706_FT_SPN01265_HFF5YCCX2_unmapped_stringent_20_length_24646_cov_13_	Stenotrophomonas phage vB_SmaS-DLP_6	KU682439	Overlap (VC_856/VC_858)	Overlap (VC_856/VC_858)	n.a.	N14	7	Stenotrophomonas	n.a.
FT_SA74706_FT_SPN01265_HFF5YCCX2_unmapped_stringent_22_length_23957_cov_17_	Pelagibacter phage HTVC023P	MN698239	Overlap (VC_425/VC_748)	Overlap (VC_425/VC_748)	n.a.	N7	30	Pelagibacter	n.a.
FT_SA74706_FT_SPN01265_HFF5YCCX2_unmapped_stringent_23_length_22927_cov_18_	Flavobacterium phage vB_FspM_immuto_3-5A	MW353176	Overlap (VC_773/VC_829/VC_885)	Overlap (VC_773/VC_829/VC_885)	n.a.	N13	18	Flavobacterium	n.a.
FT_SA74706_FT_SPN01265_HFF5YCCX2_unmapped_stringent_24_length_22777_cov_9_	Stenotrophomonas phage vB_SmaS-DLP_6	KU682439	Clustered	VC_854_0	VC_854_0	N7	32	Stenotrophomonas	Kyanoviridae
FT_SA74706_FT_SPN01265_HFF5YCCX2_unmapped_stringent_26_length_20627_cov_9_	n.a.	n.a.	Clustered	VC_838_0	VC_838_0	A	n.a.	n.a.	Autographiviridae_like
FT_SA74706_FT_SPN01265_HFF5YCCX2_unmapped_stringent_28_length_19414_cov_7_	Pelagibacter phage Mosig EXVC030M	MT647606	Clustered	VC_820_0	VC_820_0	N11	7	Pelagibacter	Kyanoviridae
FT_SA74706_FT_SPN01265_HFF5YCCX2_unmapped_stringent_29_length_18906_cov_21_	n.a.	n.a.	Clustered	VC_913_0	VC_913_0	F	n.a.	n.a.	Inoviridae_like
FT_SA74706_FT_SPN01265_HFF5YCCX2_unmapped_stringent_2_length_57832_cov_13_	Pelagibacter phage HTVC008M	KC465899	Clustered	VC_855_0	VC_855_0	N25	30	Pelagibacter	n.a.
FT_SA74706_FT_SPN01265_HFF5YCCX2_unmapped_stringent_30_length_18268_cov_26_	n.a.	n.a.	Clustered	VC_866_0	VC_866_0	A	n.a.	n.a.	n.a.
FT_SA74706_FT_SPN01265_HFF5YCCX2_unmapped_stringent_31_length_18123_cov_16_	n.a.	n.a.	Clustered	VC_878_0	VC_878_0	A	n.a.	n.a.	Demerecviridae_like
FT_SA74706_FT_SPN01265_HFF5YCCX2_unmapped_stringent_32_length_17975_cov_16_	uncultured phage	LR756508	Clustered	VC_770_0	VC_770_0	N13	3	Unspecified	Kyanoviridae
FT_SA74706_FT_SPN01265_HFF5YCCX2_unmapped_stringent_33_length_17365_cov_17_	Flavobacterium phage vB_FspM_immuto_3-5A	MW353176	Clustered	VC_739_0	VC_739_0	N7	11	Flavobacterium	n.a.
FT_SA74706_FT_SPN01265_HFF5YCCX2_unmapped_stringent_34_length_17266_cov_10_	n.a.	n.a.	Overlap (VC_743/VC_763)	Overlap (VC_743/VC_763)	n.a.	A	n.a.	n.a.	n.a.
FT_SA74706_FT_SPN01265_HFF5YCCX2_unmapped_stringent_35_length_17219_cov_10_	Sinorhizobium phage phiM5	MF074189	Clustered	VC_847_0	VC_847_0	N8	8	Sinorhizobium	n.a.
FT_SA74706_FT_SPN01265_HFF5YCCX2_unmapped_stringent_36_length_17172_cov_8_	Pelagibacter phage HTVC027P	MN698241	Overlap (VC_425/VC_767)	Overlap (VC_425/VC_767)	n.a.	N31	8	Pelagibacter	Mesyanzhinovviridae
FT_SA74706_FT_SPN01265_HFF5YCCX2_unmapped_stringent_37_length_16904_cov_9_	n.a.	n.a.	Clustered	VC_903_0	VC_903_0	F	n.a.	n.a.	Eucampyvirinae_like
FT_SA74706_FT_SPN01265_HFF5YCCX2_unmapped_stringent_38_length_16735_cov_13_	Roseobacter phage CRP-9	MW514246	Clustered	VC_268_0	VC_268_0	C4	29	Roseobacter	Demerecviridae_like
FT_SA74706_FT_SPN01265_HFF5YCCX2_unmapped_stringent_39_length_16341_cov_6_	n.a.	n.a.	Clustered	VC_908_0	VC_908_0	F	n.a.	n.a.	Autographiviridae_like
FT_SA74706_FT_SPN01265_HFF5YCCX2_unmapped_stringent_41_length_16123_cov_24_	Sinorhizobium phage phiM5	MF074189	Clustered	VC_881_0	VC_881_0	N9	8	Sinorhizobium	n.a.
FT_SA74706_FT_SPN01265_HFF5YCCX2_unmapped_stringent_43_length_15781_cov_9_1_	n.a.	n.a.	Clustered	VC_869_0	VC_869_0	A	n.a.	n.a.	Kyanoviridae
FT_SA74706_FT_SPN01265_HFF5YCCX2_unmapped_stringent_46_length_15686_cov_6_	Methylophilales phage MEP301	MW452941	Clustered	VC_791_0	VC_791_0	C7	13	Methylophilales	n.a.
FT_SA74706_FT_SPN01265_HFF5YCCX2_unmapped_stringent_47_length_15615_cov_7_	n.a.	n.a.	Clustered	VC_781_0	VC_781_0	A	n.a.	n.a.	n.a.
FT_SA74706_FT_SPN01265_HFF5YCCX2_unmapped_stringent_48_length_15253_cov_10_	n.a.	n.a.	Clustered	VC_868_0	VC_868_0	A	n.a.	n.a.	Kyanoviridae
FT_SA74706_FT_SPN01265_HFF5YCCX2_unmapped_stringent_49_length_15170_cov_17_	n.a.	n.a.	Clustered	VC_891_0	VC_891_0	A	n.a.	n.a.	Zobellviridae_like
FT_SA74706_FT_SPN01265_HFF5YCCX2_unmapped_stringent_4_length_43954_cov_7_	Rhizobium phage RHph_X3_9	MW960034	Clustered	VC_886_0	VC_886_0	N9	21	Rhizobium	Autographiviridae
FT_SA74706_FT_SPN01265_HFF5YCCX2_unmapped_stringent_50_length_15155_cov_16_	n.a.	n.a.	Outlier	Outlier	n.a.	A	n.a.	n.a.	Fimoviridae_like
FT_SA74706_FT_SPN01265_HFF5YCCX2_unmapped_stringent_51_length_15152_cov_16_	uncultured phage	LR756508	Outlier	Outlier	n.a.	N10	6	Unspecified	Intestiviridae_like
FT_SA74706_FT_SPN01265_HFF5YCCX2_unmapped_stringent_52_length_15071_cov_12_	n.a.	n.a.	Clustered	VC_904_0	VC_904_0	F	n.a.	n.a.	n.a.
FT_SA74706_FT_SPN01265_HFF5YCCX2_unmapped_stringent_56_length_14742_cov_29_	n.a.	n.a.	Clustered	VC_909_0	VC_909_0	F	n.a.	n.a.	Phycodnaviridae
FT_SA74706_FT_SPN01265_HFF5YCCX2_unmapped_stringent_57_length_14585_cov_10_	n.a.	n.a.	Overlap (VC_764/VC_765/VC_886)	Overlap (VC_764/VC_765/VC_886)	n.a.	A	n.a.	n.a.	Queuovirinae_like
FT_SA74706_FT_SPN01265_HFF5YCCX2_unmapped_stringent_58_length_14408_cov_12_	n.a.	n.a.	Overlap (VC_790/VC_813)	Overlap (VC_790/VC_813)	n.a.	A	n.a.	n.a.	Demerecviridae_like
FT_SA74706_FT_SPN01265_HFF5YCCX2_unmapped_stringent_59_length_14400_cov_11_	n.a.	n.a.	Overlap (VC_891/VC_892)	Overlap (VC_891/VC_892)	n.a.	A	n.a.	n.a.	Zobellviridae
FT_SA74706_FT_SPN01265_HFF5YCCX2_unmapped_stringent_60_length_14374_cov_21_	n.a.	n.a.	Overlap (VC_777/VC_779)	Overlap (VC_777/VC_779)	n.a.	A	n.a.	n.a.	n.a.
FT_SA74706_FT_SPN01265_HFF5YCCX2_unmapped_stringent_61_length_14240_cov_9_	n.a.	n.a.	Clustered	VC_800_0	VC_800_0	A	n.a.	n.a.	n.a.
FT_SA74706_FT_SPN01265_HFF5YCCX2_unmapped_stringent_62_length_14006_cov_8_1_	n.a.	n.a.	Clustered	VC_852_0	VC_852_0	A	n.a.	n.a.	Demerecviridae
FT_SA74706_FT_SPN01265_HFF5YCCX2_unmapped_stringent_63_length_14000_cov_9_	Caulobacter phage Cr30	KF301602	Clustered	VC_927_0	VC_927_0	N3	8	Caulobacter	Kyanoviridae
FT_SA74706_FT_SPN01265_HFF5YCCX2_unmapped_stringent_64_length_13864_cov_7_	n.a.	n.a.	Clustered	VC_836_0	VC_836_0	A	n.a.	n.a.	Autographiviridae
FT_SA74706_FT_SPN01265_HFF5YCCX2_unmapped_stringent_65_length_13758_cov_20_	Flavobacterium phage vB_FspM_immuto_3-5A	MW353176	Clustered	VC_853_0	VC_853_0	N3	3	Flavobacterium	n.a.
FT_SA74706_FT_SPN01265_HFF5YCCX2_unmapped_stringent_66_length_13756_cov_14_	n.a.	n.a.	Clustered	VC_910_0	VC_910_0	A	n.a.	n.a.	Mesoniviridae_like
FT_SA74706_FT_SPN01265_HFF5YCCX2_unmapped_stringent_68_length_13679_cov_7_	n.a.	n.a.	Clustered	VC_928_0	VC_928_0	A	n.a.	n.a.	Zobellviridae
FT_SA74706_FT_SPN01265_HFF5YCCX2_unmapped_stringent_69_length_13568_cov_7_	n.a.	n.a.	Clustered	VC_768_0	VC_768_0	A	n.a.	n.a.	Autographiviridae
FT_SA74706_FT_SPN01265_HFF5YCCX2_unmapped_stringent_6_length_42083_cov_10_	Sinorhizobium phage phiM5	MF074189	Clustered	VC_882_0	VC_882_0	N16	8	Sinorhizobium	Mesyanzhinovviridae_like
FT_SA74706_FT_SPN01265_HFF5YCCX2_unmapped_stringent_70_length_13556_cov_43_	Roseobacter phage CRP-13	MW514247	Clustered	VC_268_0	VC_268_0	C5	23	Roseobacter	Demerecviridae_like
FT_SA74706_FT_SPN01265_HFF5YCCX2_unmapped_stringent_71_length_13534_cov_7_	n.a.	n.a.	Clustered	VC_838_0	VC_838_0	A	n.a.	n.a.	Demerecviridae_like
FT_SA74706_FT_SPN01265_HFF5YCCX2_unmapped_stringent_72_length_13350_cov_6_	Methylophilales phage Venkman EXVC282S	MT375522	Clustered	VC_744_0	VC_744_0	N8	5	Methylophilales	Autographiviridae_like
FT_SA74706_FT_SPN01265_HFF5YCCX2_unmapped_stringent_73_length_13328_cov_10_	n.a.	n.a.	Outlier	Outlier	n.a.	A	n.a.	n.a.	Zobellviridae
FT_SA74706_FT_SPN01265_HFF5YCCX2_unmapped_stringent_75_length_12880_cov_13_	Roseobacter phage CRP-13	MW514247	Clustered	VC_806_0	VC_806_0	N5	43	Roseobacter	Demerecviridae_like
FT_SA74706_FT_SPN01265_HFF5YCCX2_unmapped_stringent_76_length_12809_cov_8_	n.a.	n.a.	Outlier	Outlier	n.a.	F	n.a.	n.a.	Straboviridae
FT_SA74706_FT_SPN01265_HFF5YCCX2_unmapped_stringent_77_length_12677_cov_9_	Stenotrophomonas phage vB_SmaS-DLP_6	KU682439	Outlier	Outlier	n.a.	N8	2	Stenotrophomonas	Straboviridae_like
FT_SA74706_FT_SPN01265_HFF5YCCX2_unmapped_stringent_78_length_12634_cov_7_	n.a.	n.a.	Clustered	VC_824_0	VC_824_0	A	n.a.	n.a.	Zobellviridae
FT_SA74706_FT_SPN01265_HFF5YCCX2_unmapped_stringent_79_length_12502_cov_16_	n.a.	n.a.	Overlap (VC_766/VC_811)	Overlap (VC_766/VC_811)	n.a.	A	n.a.	n.a.	n.a.
FT_SA74706_FT_SPN01265_HFF5YCCX2_unmapped_stringent_7_length_41720_cov_10_	n.a.	n.a.	Clustered	VC_930_0	VC_930_0	F	n.a.	n.a.	n.a.
FT_SA74706_FT_SPN01265_HFF5YCCX2_unmapped_stringent_83_length_12106_cov_5_	Methylophilales phage Melnitz-1 EXVC043M	MZ577095	Overlap (VC_860/VC_925)	Overlap (VC_860/VC_925)	n.a.	N5	15	Methylophilales	Kyanoviridae_like
FT_SA74706_FT_SPN01265_HFF5YCCX2_unmapped_stringent_84_length_12050_cov_14_	Pelagibacter phage HTVC103P	MN698242	Overlap (VC_824/VC_828)	Overlap (VC_824/VC_828)	n.a.	C11	10	Pelagibacter	n.a.
FT_SA74706_FT_SPN01265_HFF5YCCX2_unmapped_stringent_85_length_12041_cov_6_	n.a.	n.a.	Outlier	Outlier	n.a.	F	n.a.	n.a.	n.a.
FT_SA74706_FT_SPN01265_HFF5YCCX2_unmapped_stringent_86_length_12014_cov_20_	n.a.	n.a.	Clustered	VC_778_0	VC_778_0	A	n.a.	n.a.	Intestiviridae_like
FT_SA74706_FT_SPN01265_HFF5YCCX2_unmapped_stringent_87_length_11762_cov_11_	n.a.	n.a.	Clustered	VC_829_0	VC_829_0	A	n.a.	n.a.	n.a.
FT_SA74706_FT_SPN01265_HFF5YCCX2_unmapped_stringent_88_length_11657_cov_11_	Rhizobium phage RHph_TM29	MN988463	Clustered	VC_815_0	VC_815_0	N13	2	Rhizobium	n.a.
FT_SA74706_FT_SPN01265_HFF5YCCX2_unmapped_stringent_89_length_11656_cov_31_	Roseobacter phage CRP-6	MK613348	Clustered	VC_264_0	VC_264_0	N10	29	Roseobacter	n.a.
FT_SA74706_FT_SPN01265_HFF5YCCX2_unmapped_stringent_90_length_11574_cov_7_	n.a.	n.a.	Clustered	VC_876_0	VC_876_0	F	n.a.	n.a.	Eucampyvirinae_like
FT_SA74706_FT_SPN01265_HFF5YCCX2_unmapped_stringent_91_length_11515_cov_10_	n.a.	n.a.	Outlier	Outlier	n.a.	A	n.a.	n.a.	n.a.
FT_SA74706_FT_SPN01265_HFF5YCCX2_unmapped_stringent_92_length_11460_cov_7_	n.a.	n.a.	Clustered	VC_933_0	VC_933_0	F	n.a.	n.a.	Herelleviridae_like
FT_SA74706_FT_SPN01265_HFF5YCCX2_unmapped_stringent_94_length_11391_cov_14_	n.a.	n.a.	Outlier	Outlier	n.a.	F	n.a.	n.a.	n.a.
FT_SA74706_FT_SPN01265_HFF5YCCX2_unmapped_stringent_95_length_11327_cov_6_	n.a.	n.a.	Clustered	VC_798_0	VC_798_0	F	n.a.	n.a.	n.a.
FT_SA74706_FT_SPN01265_HFF5YCCX2_unmapped_stringent_96_length_11158_cov_6_	n.a.	n.a.	Outlier	Outlier	n.a.	A	n.a.	n.a.	Mesoniviridae_like
FT_SA74706_FT_SPN01265_HFF5YCCX2_unmapped_stringent_98_length_10728_cov_7_	Flavobacterium phage vB_FspM_immuto_3-5A	MW353176	Clustered	VC_771_0	VC_771_0	N3	13	Flavobacterium	n.a.
FT_SA74706_FT_SPN01265_HFF5YCCX2_unmapped_stringent_99_length_10717_cov_7_	n.a.	n.a.	Clustered	VC_879_0	VC_879_0	F	n.a.	n.a.	Deejayvirinae_like
FT_SA74707_FT_SPN01265_HFF5YCCX2_unmapped_stringent_156_length_12936_cov_8_	n.a.	n.a.	Clustered	VC_919_0	VC_919_0	F	n.a.	n.a.	Peduoviridae
FT_SA74707_FT_SPN01265_HFF5YCCX2_unmapped_stringent_198_length_10851_cov_5_	n.a.	n.a.	Outlier	Outlier	n.a.	A	n.a.	n.a.	Queuovirinae_like
FT_SA74707_FT_SPN01265_HFF5YCCX2_unmapped_stringent_219_length_10128_cov_6_	Roseobacter phage CRP-9	MW514246	Clustered	VC_268_0	VC_268_0	C14	15	Roseobacter	n.a.
FT_SA74708_FT_SPN01265_HFF5YCCX2_unmapped_stringentMV_1_length_50878_cov_5_911292_cutoff_5_type_linears_	Pseudomonas phage phiR18	LC102729	Clustered	VC_158_0	VC_158_0	N10	6	Pseudomonas	Sepvirinae
FT_SA74708_FT_SPN01265_HFF5YCCX2_unmapped_stringentMV_2_length_18103_cov_5_329050_cutoff_5_type_linears_	n.a.	n.a.	Clustered	VC_793_0	VC_793_0	F	n.a.	n.a.	Inoviridae_like
FT_SA74708_FT_SPN01265_HFF5YCCX2_unmapped_stringent_100_length_12707_cov_11_	Verrucomicrobia phage P8625	KP792622	Clustered	VC_917_0	VC_917_0	C4	32	Verrucomicrobia	Obolenskvirus_like
FT_SA74708_FT_SPN01265_HFF5YCCX2_unmapped_stringent_101_length_12706_cov_6_	Methylophilales phage Melnitz-1 EXVC043M	MZ577095	Outlier	Outlier	n.a.	N4	7	Methylophilales	Kyanoviridae_like
FT_SA74708_FT_SPN01265_HFF5YCCX2_unmapped_stringent_103_length_12513_cov_5_	n.a.	n.a.	Outlier	Outlier	n.a.	A	n.a.	n.a.	n.a.
FT_SA74708_FT_SPN01265_HFF5YCCX2_unmapped_stringent_105_length_12453_cov_8_	n.a.	n.a.	Singleton	Singleton	n.a.	G	n.a.	n.a.	n.a.
FT_SA74708_FT_SPN01265_HFF5YCCX2_unmapped_stringent_106_length_12449_cov_10_	n.a.	n.a.	Clustered	VC_840_0	VC_840_0	A	n.a.	n.a.	n.a.
FT_SA74708_FT_SPN01265_HFF5YCCX2_unmapped_stringent_107_length_12355_cov_6_	n.a.	n.a.	Outlier	Outlier	n.a.	A	n.a.	n.a.	n.a.
FT_SA74708_FT_SPN01265_HFF5YCCX2_unmapped_stringent_108_length_12258_cov_7_	Methylophilales phage MEP301	MW452941	Clustered	VC_791_0	VC_791_0	C8	19	Methylophilales	n.a.
FT_SA74708_FT_SPN01265_HFF5YCCX2_unmapped_stringent_109_length_12063_cov_14_	n.a.	n.a.	Clustered	VC_937_0	VC_937_0	A	n.a.	n.a.	n.a.
FT_SA74708_FT_SPN01265_HFF5YCCX2_unmapped_stringent_10_length_39045_cov_9_	n.a.	n.a.	Clustered	VC_900_0	VC_900_0	F	n.a.	n.a.	Smacoviridae_like
FT_SA74708_FT_SPN01265_HFF5YCCX2_unmapped_stringent_110_length_12022_cov_8_	n.a.	n.a.	Outlier	Outlier	n.a.	A	n.a.	n.a.	n.a.
FT_SA74708_FT_SPN01265_HFF5YCCX2_unmapped_stringent_111_length_11928_cov_8_	n.a.	n.a.	Clustered	VC_938_0	VC_938_0	F	n.a.	n.a.	n.a.
FT_SA74708_FT_SPN01265_HFF5YCCX2_unmapped_stringent_112_length_11890_cov_11_	Rhizobium phage RHph_TM29	MN988463	Overlap (VC_581/VC_816)	Overlap (VC_581/VC_816)	n.a.	C7	2	Rhizobium	Queuovirinae_like
FT_SA74708_FT_SPN01265_HFF5YCCX2_unmapped_stringent_114_length_11748_cov_5_	Ralstonia phage DU_RP_I	MF979559	Outlier	Outlier	n.a.	N9	3	Ralstonia	n.a.
FT_SA74708_FT_SPN01265_HFF5YCCX2_unmapped_stringent_115_length_11741_cov_8_	n.a.	n.a.	Clustered	VC_769_0	VC_769_0	A	n.a.	n.a.	n.a.
FT_SA74708_FT_SPN01265_HFF5YCCX2_unmapped_stringent_116_length_11691_cov_16_	n.a.	n.a.	Outlier	Outlier	n.a.	A	n.a.	n.a.	n.a.
FT_SA74708_FT_SPN01265_HFF5YCCX2_unmapped_stringent_117_length_11672_cov_7_	n.a.	n.a.	Outlier	Outlier	n.a.	A	n.a.	n.a.	n.a.
FT_SA74708_FT_SPN01265_HFF5YCCX2_unmapped_stringent_118_length_11571_cov_38_	Roseobacter phage CRP-6	MK613348	Clustered	VC_264_0	VC_264_0	N10	29	Roseobacter	n.a.
FT_SA74708_FT_SPN01265_HFF5YCCX2_unmapped_stringent_119_length_11547_cov_12_	n.a.	n.a.	Overlap (VC_765/VC_886)	Overlap (VC_765/VC_886)	n.a.	A	n.a.	n.a.	Queuovirinae_like
FT_SA74708_FT_SPN01265_HFF5YCCX2_unmapped_stringent_11_length_39005_cov_11_	n.a.	n.a.	Clustered	VC_810_0	VC_810_0	A	n.a.	n.a.	Zobellviridae
FT_SA74708_FT_SPN01265_HFF5YCCX2_unmapped_stringent_120_length_11520_cov_6_	Stenotrophomonas phage BUCT555	MW291508	Clustered	VC_306_0	VC_306_0	N2	3	Stenotrophomonas	n.a.
FT_SA74708_FT_SPN01265_HFF5YCCX2_unmapped_stringent_123_length_11064_cov_10_	uncultured phage	LR756508	Overlap (VC_773/VC_885)	Overlap (VC_773/VC_885)	n.a.	N14	5	Unspecified	Intestiviridae_like
FT_SA74708_FT_SPN01265_HFF5YCCX2_unmapped_stringent_124_length_11022_cov_9_	n.a.	n.a.	Clustered	VC_942_0	VC_942_0	F	n.a.	n.a.	n.a.
FT_SA74708_FT_SPN01265_HFF5YCCX2_unmapped_stringent_125_length_11008_cov_9_	Methylophilales phage MEP301	MW452941	Clustered	VC_791_0	VC_791_0	C5	27	Methylophilales	Queuovirinae_like
FT_SA74708_FT_SPN01265_HFF5YCCX2_unmapped_stringent_126_length_10947_cov_6_	Pelagibacter phage HTVC202P	MN698248	Clustered	VC_834_0	VC_834_0	N5	6	Pelagibacter	Autographiviridae_like
FT_SA74708_FT_SPN01265_HFF5YCCX2_unmapped_stringent_127_length_10938_cov_6_	n.a.	n.a.	Outlier	Outlier	n.a.	A	n.a.	n.a.	Autographiviridae_like
FT_SA74708_FT_SPN01265_HFF5YCCX2_unmapped_stringent_128_length_10888_cov_7_	n.a.	n.a.	Clustered	VC_795_0	VC_795_0	A	n.a.	n.a.	n.a.
FT_SA74708_FT_SPN01265_HFF5YCCX2_unmapped_stringent_12_length_37382_cov_10_	Pelagibacter phage HTVC027P	MN698241	Overlap (VC_425/VC_754)	Overlap (VC_425/VC_754)	n.a.	N11	51	Pelagibacter	Mesyanzhinovviridae
FT_SA74708_FT_SPN01265_HFF5YCCX2_unmapped_stringent_130_length_10862_cov_6_	n.a.	n.a.	Outlier	Outlier	n.a.	F	n.a.	n.a.	n.a.
FT_SA74708_FT_SPN01265_HFF5YCCX2_unmapped_stringent_131_length_10801_cov_7_	n.a.	n.a.	Outlier	Outlier	n.a.	A	n.a.	n.a.	Autographiviridae_like
FT_SA74708_FT_SPN01265_HFF5YCCX2_unmapped_stringent_132_length_10797_cov_6_	n.a.	n.a.	Outlier	Outlier	n.a.	F	n.a.	n.a.	n.a.
FT_SA74708_FT_SPN01265_HFF5YCCX2_unmapped_stringent_133_length_10772_cov_16_	Rhodobacter phage RcapNL	JQ066768	Clustered	VC_646_0	VC_646_0	N3	6	Rhodobacter	Inoviridae_like
FT_SA74708_FT_SPN01265_HFF5YCCX2_unmapped_stringent_134_length_10747_cov_7_	n.a.	n.a.	Outlier	Outlier	n.a.	A	n.a.	n.a.	n.a.
FT_SA74708_FT_SPN01265_HFF5YCCX2_unmapped_stringent_135_length_10725_cov_6_	n.a.	n.a.	Singleton	Singleton	n.a.	G	n.a.	n.a.	n.a.
FT_SA74708_FT_SPN01265_HFF5YCCX2_unmapped_stringent_138_length_10603_cov_8_	n.a.	n.a.	Clustered	VC_871_0	VC_871_0	F	n.a.	n.a.	Autographiviridae
FT_SA74708_FT_SPN01265_HFF5YCCX2_unmapped_stringent_139_length_10602_cov_10_	n.a.	n.a.	Clustered	VC_943_0	VC_943_0	A	n.a.	n.a.	n.a.
FT_SA74708_FT_SPN01265_HFF5YCCX2_unmapped_stringent_13_length_36358_cov_19_	Tenacibaculum phage Gundel_1	MT732474	Overlap (VC_760/VC_761/VC_763)	Overlap (VC_760/VC_761/VC_763)	n.a.	N51	2	Tenacibaculum	Demerecviridae_like
FT_SA74708_FT_SPN01265_HFF5YCCX2_unmapped_stringent_143_length_10414_cov_11_	Roseobacter phage CRP-2	MK613344	Clustered	VC_872_0	VC_872_0	N6	2	Roseobacter	n.a.
FT_SA74708_FT_SPN01265_HFF5YCCX2_unmapped_stringent_144_length_10302_cov_16_	Roseobacter phage CRP-9	MW514246	Clustered	VC_268_0	VC_268_0	C1	29	Roseobacter	n.a.
FT_SA74708_FT_SPN01265_HFF5YCCX2_unmapped_stringent_145_length_10275_cov_12_	Rhizobium phage RHph_TM29	MN988463	Clustered	VC_815_0	VC_815_0	N13	2	Rhizobium	n.a.
FT_SA74708_FT_SPN01265_HFF5YCCX2_unmapped_stringent_146_length_10272_cov_10_	n.a.	n.a.	Clustered	VC_831_0	VC_831_0	A	n.a.	n.a.	Tectiviridae_like
FT_SA74708_FT_SPN01265_HFF5YCCX2_unmapped_stringent_147_length_10230_cov_10_	n.a.	n.a.	Clustered	VC_944_0	VC_944_0	F	n.a.	n.a.	n.a.
FT_SA74708_FT_SPN01265_HFF5YCCX2_unmapped_stringent_148_length_10225_cov_13_	n.a.	n.a.	Clustered	VC_904_0	VC_904_0	F	n.a.	n.a.	n.a.
FT_SA74708_FT_SPN01265_HFF5YCCX2_unmapped_stringent_14_length_34045_cov_10_	Pelagibacter phage HTVC115P	MN698247	Clustered	VC_824_0	VC_824_0	N26	16	Pelagibacter	Zobellviridae
FT_SA74708_FT_SPN01265_HFF5YCCX2_unmapped_stringent_150_length_10045_cov_8_	Bacteriophage sp. 103231	MW091529	Clustered	VC_901_0	VC_901_0	N4	4	Unspecified	Peduoviridae_like
FT_SA74708_FT_SPN01265_HFF5YCCX2_unmapped_stringent_17_length_32218_cov_11_	n.a.	n.a.	Clustered	VC_879_0	VC_879_0	F	n.a.	n.a.	Triavirus
FT_SA74708_FT_SPN01265_HFF5YCCX2_unmapped_stringent_19_length_31847_cov_10_	Vibrio phage 1.097.O._10N.286.49.B3	MG592470	Overlap (VC_946/VC_947)	Overlap (VC_946/VC_947)	n.a.	N6	8	Vibrio	Schitoviridae
FT_SA74708_FT_SPN01265_HFF5YCCX2_unmapped_stringent_20_length_31640_cov_11_	Roseobacter phage CRP-13	MW514247	Clustered	VC_838_0	VC_838_0	N49	5	Roseobacter	Autographiviridae
FT_SA74708_FT_SPN01265_HFF5YCCX2_unmapped_stringent_22_length_30130_cov_11_	n.a.	n.a.	Clustered	VC_928_0	VC_928_0	A	n.a.	n.a.	Zobellviridae
FT_SA74708_FT_SPN01265_HFF5YCCX2_unmapped_stringent_24_length_29060_cov_9_	n.a.	n.a.	Clustered	VC_893_0	VC_893_0	F	n.a.	n.a.	n.a.
FT_SA74708_FT_SPN01265_HFF5YCCX2_unmapped_stringent_25_length_28388_cov_13_	Methylophilales phage MEP301	MW452941	Clustered	VC_838_0	VC_838_0	N56	1	Methylophilales	Autographiviridae_like
FT_SA74708_FT_SPN01265_HFF5YCCX2_unmapped_stringent_26_length_28327_cov_14_	Sinorhizobium phage phiM5	MF074189	Clustered	VC_850_0	VC_850_0	N13	7	Sinorhizobium	n.a.
FT_SA74708_FT_SPN01265_HFF5YCCX2_unmapped_stringent_27_length_27545_cov_19_	Roseobacter phage CRP-6	MK613348	Clustered	VC_264_0	VC_264_0	N8	43	Roseobacter	Zobellviridae
FT_SA74708_FT_SPN01265_HFF5YCCX2_unmapped_stringent_28_length_27273_cov_10_	n.a.	n.a.	Clustered	VC_838_0	VC_838_0	A	n.a.	n.a.	Autographiviridae_like
FT_SA74708_FT_SPN01265_HFF5YCCX2_unmapped_stringent_29_length_26115_cov_8_	n.a.	n.a.	Clustered	VC_933_0	VC_933_0	F	n.a.	n.a.	Herelleviridae_like
FT_SA74708_FT_SPN01265_HFF5YCCX2_unmapped_stringent_2_length_45349_cov_20_	n.a.	n.a.	Clustered	VC_899_0	VC_899_0	F	n.a.	n.a.	Genomoviridae_like
FT_SA74708_FT_SPN01265_HFF5YCCX2_unmapped_stringent_30_length_25951_cov_11_	n.a.	n.a.	Clustered	VC_781_0	VC_781_0	A	n.a.	n.a.	n.a.
FT_SA74708_FT_SPN01265_HFF5YCCX2_unmapped_stringent_31_length_25926_cov_6_	n.a.	n.a.	Clustered	VC_819_0	VC_819_0	F	n.a.	n.a.	n.a.
FT_SA74708_FT_SPN01265_HFF5YCCX2_unmapped_stringent_32_length_24896_cov_46_	Roseobacter phage CRP-9	MW514246	Clustered	VC_268_0	VC_268_0	C13	11	Roseobacter	Demerecviridae_like
FT_SA74708_FT_SPN01265_HFF5YCCX2_unmapped_stringent_35_length_23908_cov_8_	Vibrio phage 1.238.A._10N.261.52.F10	MG592603	Overlap (VC_947/VC_951)	Overlap (VC_947/VC_951)	n.a.	C4	3	Vibrio	Schitoviridae
FT_SA74708_FT_SPN01265_HFF5YCCX2_unmapped_stringent_36_length_22513_cov_7_1_	Stenotrophomonas phage vB_SmaS-DLP_6	KU682439	Clustered	VC_869_0	VC_869_0	N9	7	Stenotrophomonas	n.a.
FT_SA74708_FT_SPN01265_HFF5YCCX2_unmapped_stringent_37_length_22309_cov_12_	n.a.	n.a.	Clustered	VC_870_0	VC_870_0	F	n.a.	n.a.	Queuovirinae_like
FT_SA74708_FT_SPN01265_HFF5YCCX2_unmapped_stringent_38_length_21784_cov_21_	Roseobacter phage CRP-2	MK613344	Clustered	VC_802_0	VC_802_0	N9	11	Roseobacter	n.a.
FT_SA74708_FT_SPN01265_HFF5YCCX2_unmapped_stringent_39_length_20531_cov_8_	n.a.	n.a.	Clustered	VC_876_0	VC_876_0	F	n.a.	n.a.	n.a.
FT_SA74708_FT_SPN01265_HFF5YCCX2_unmapped_stringent_3_length_42160_cov_21_	Vibrio phage Saratov-12	MT066160	Clustered	VC_625_0	VC_625_0	N5	16	Vibrio	Zobellviridae
FT_SA74708_FT_SPN01265_HFF5YCCX2_unmapped_stringent_40_length_20191_cov_15_	n.a.	n.a.	Overlap (VC_760/VC_762)	Overlap (VC_760/VC_762)	n.a.	A	n.a.	n.a.	n.a.
FT_SA74708_FT_SPN01265_HFF5YCCX2_unmapped_stringent_41_length_20146_cov_13_	Pelagibacter phage HTVC103P	MN698242	Overlap (VC_824/VC_826/VC_828)	Overlap (VC_824/VC_826/VC_828)	n.a.	C15	21	Pelagibacter	Demerecviridae_like
FT_SA74708_FT_SPN01265_HFF5YCCX2_unmapped_stringent_42_length_19867_cov_49_	n.a.	n.a.	Clustered	VC_782_0	VC_782_0	A	n.a.	n.a.	n.a.
FT_SA74708_FT_SPN01265_HFF5YCCX2_unmapped_stringent_43_length_19768_cov_17_	Ralstonia phage DU_RP_II	MF150911	Clustered	VC_538_0	VC_538_0	N9	14	Ralstonia	Inoviridae_like
FT_SA74708_FT_SPN01265_HFF5YCCX2_unmapped_stringent_44_length_19760_cov_9_	n.a.	n.a.	Clustered	VC_878_0	VC_878_0	A	n.a.	n.a.	Demerecviridae_like
FT_SA74708_FT_SPN01265_HFF5YCCX2_unmapped_stringent_45_length_19568_cov_8_	Ralstonia phage DU_RP_I	MF979559	Clustered	VC_918_0	VC_918_0	N12	2	Ralstonia	n.a.
FT_SA74708_FT_SPN01265_HFF5YCCX2_unmapped_stringent_46_length_19486_cov_7_	n.a.	n.a.	Overlap (VC_750/VC_756)	Overlap (VC_750/VC_756)	n.a.	A	n.a.	n.a.	n.a.
FT_SA74708_FT_SPN01265_HFF5YCCX2_unmapped_stringent_47_length_19485_cov_26_	n.a.	n.a.	Overlap (VC_777/VC_779)	Overlap (VC_777/VC_779)	n.a.	A	n.a.	n.a.	n.a.
FT_SA74708_FT_SPN01265_HFF5YCCX2_unmapped_stringent_48_length_19419_cov_9_	n.a.	n.a.	Overlap (VC_827/VC_828)	Overlap (VC_827/VC_828)	n.a.	A	n.a.	n.a.	Suoliviridae_like
FT_SA74708_FT_SPN01265_HFF5YCCX2_unmapped_stringent_49_length_19134_cov_15_	n.a.	n.a.	Clustered	VC_953_0	VC_953_0	F	n.a.	n.a.	Autographiviridae
FT_SA74708_FT_SPN01265_HFF5YCCX2_unmapped_stringent_50_length_19086_cov_20_	n.a.	n.a.	Clustered	VC_754_0	VC_754_0	A	n.a.	n.a.	Fimoviridae_like
FT_SA74708_FT_SPN01265_HFF5YCCX2_unmapped_stringent_51_length_18887_cov_16_	Pelagibacter phage HTVC023P	MN698239	Overlap (VC_425/VC_748)	Overlap (VC_425/VC_748)	n.a.	N7	31	Pelagibacter	Mesyanzhinovviridae_like
FT_SA74708_FT_SPN01265_HFF5YCCX2_unmapped_stringent_52_length_18113_cov_14_	n.a.	n.a.	Overlap (VC_839/VC_840)	Overlap (VC_839/VC_840)	n.a.	A	n.a.	n.a.	n.a.
FT_SA74708_FT_SPN01265_HFF5YCCX2_unmapped_stringent_53_length_18030_cov_6_	n.a.	n.a.	Clustered	VC_908_0	VC_908_0	F	n.a.	n.a.	Autographiviridae_like
FT_SA74708_FT_SPN01265_HFF5YCCX2_unmapped_stringent_54_length_17975_cov_14_	Roseobacter phage CRP-9	MW514246	Clustered	VC_268_0	VC_268_0	C5	34	Roseobacter	n.a.
FT_SA74708_FT_SPN01265_HFF5YCCX2_unmapped_stringent_55_length_17957_cov_49_	Roseobacter phage CRP-2	MK613344	Overlap (VC_269/VC_270)	Overlap (VC_269/VC_270)	n.a.	C36	24	Roseobacter	Zobellviridae
FT_SA74708_FT_SPN01265_HFF5YCCX2_unmapped_stringent_56_length_17866_cov_20_	Roseobacter phage CRP-1	MK613343	Overlap (VC_269/VC_808)	Overlap (VC_269/VC_808)	n.a.	C9	21	Roseobacter	n.a.
FT_SA74708_FT_SPN01265_HFF5YCCX2_unmapped_stringent_57_length_17752_cov_10_	n.a.	n.a.	Clustered	VC_836_0	VC_836_0	A	n.a.	n.a.	Autographiviridae
FT_SA74708_FT_SPN01265_HFF5YCCX2_unmapped_stringent_58_length_17682_cov_6_	n.a.	n.a.	Clustered	VC_954_0	VC_954_0	F	n.a.	n.a.	n.a.
FT_SA74708_FT_SPN01265_HFF5YCCX2_unmapped_stringent_59_length_17240_cov_10_	Marine virus AG-345-O18	MH319759	Outlier	Outlier	n.a.	N13	9	Unspecified	Kyanoviridae
FT_SA74708_FT_SPN01265_HFF5YCCX2_unmapped_stringent_61_length_17071_cov_8_	n.a.	n.a.	Clustered	VC_918_0	VC_918_0	A	n.a.	n.a.	n.a.
FT_SA74708_FT_SPN01265_HFF5YCCX2_unmapped_stringent_62_length_17045_cov_18_	n.a.	n.a.	Clustered	VC_805_0	VC_805_0	A	n.a.	n.a.	n.a.
FT_SA74708_FT_SPN01265_HFF5YCCX2_unmapped_stringent_63_length_16733_cov_7_	Rhizobium phage RHph_I1_18	MN988519	Clustered	VC_854_0	VC_854_0	N10	13	Rhizobium	Kyanoviridae
FT_SA74708_FT_SPN01265_HFF5YCCX2_unmapped_stringent_64_length_16352_cov_41_	Roseobacter phage CRP-6	MK613348	Clustered	VC_270_0	VC_270_0	N6	35	Roseobacter	n.a.
FT_SA74708_FT_SPN01265_HFF5YCCX2_unmapped_stringent_65_length_16129_cov_7_	n.a.	n.a.	Clustered	VC_955_0	VC_955_0	F	n.a.	n.a.	n.a.
FT_SA74708_FT_SPN01265_HFF5YCCX2_unmapped_stringent_66_length_16073_cov_8_	Methylophilales phage Venkman EXVC282S	MT375522	Clustered	VC_744_0	VC_744_0	N8	5	Methylophilales	Autographiviridae_like
FT_SA74708_FT_SPN01265_HFF5YCCX2_unmapped_stringent_67_length_16022_cov_13_	n.a.	n.a.	Overlap (VC_766/VC_811)	Overlap (VC_766/VC_811)	n.a.	A	n.a.	n.a.	n.a.
FT_SA74708_FT_SPN01265_HFF5YCCX2_unmapped_stringent_68_length_15983_cov_22_	n.a.	n.a.	Clustered	VC_913_0	VC_913_0	F	n.a.	n.a.	Inoviridae_like
FT_SA74708_FT_SPN01265_HFF5YCCX2_unmapped_stringent_70_length_15779_cov_9_	n.a.	n.a.	Clustered	VC_833_0	VC_833_0	F	n.a.	n.a.	n.a.
FT_SA74708_FT_SPN01265_HFF5YCCX2_unmapped_stringent_71_length_15775_cov_8_	Sinorhizobium phage phiM5	MF074189	Outlier	Outlier	n.a.	N1	18	Sinorhizobium	Adenoviridae_like
FT_SA74708_FT_SPN01265_HFF5YCCX2_unmapped_stringent_72_length_15670_cov_11_	n.a.	n.a.	Overlap (VC_891/VC_892)	Overlap (VC_891/VC_892)	n.a.	A	n.a.	n.a.	Zobellviridae
FT_SA74708_FT_SPN01265_HFF5YCCX2_unmapped_stringent_73_length_15594_cov_16_	n.a.	n.a.	Clustered	VC_923_0	VC_923_0	A	n.a.	n.a.	Inoviridae_like
FT_SA74708_FT_SPN01265_HFF5YCCX2_unmapped_stringent_75_length_15352_cov_15_	Oceanospirillum phage vB_OliS_GJ44	MW560978	Clustered	VC_843_0	VC_843_0	N14	2	Oceanospirillum	Guernseyvirinae
FT_SA74708_FT_SPN01265_HFF5YCCX2_unmapped_stringent_76_length_15266_cov_8_	n.a.	n.a.	Singleton	Singleton	n.a.	G	n.a.	n.a.	n.a.
FT_SA74708_FT_SPN01265_HFF5YCCX2_unmapped_stringent_78_length_14848_cov_31_	n.a.	n.a.	Clustered	VC_849_0	VC_849_0	A	n.a.	n.a.	n.a.
FT_SA74708_FT_SPN01265_HFF5YCCX2_unmapped_stringent_80_length_14700_cov_17_	Sinorhizobium phage phiM5	MF074189	Clustered	VC_847_0	VC_847_0	N9	6	Sinorhizobium	n.a.
FT_SA74708_FT_SPN01265_HFF5YCCX2_unmapped_stringent_81_length_14369_cov_11_	n.a.	n.a.	Clustered	VC_918_0	VC_918_0	A	n.a.	n.a.	Stephanstirmvirinae_like
FT_SA74708_FT_SPN01265_HFF5YCCX2_unmapped_stringent_83_length_14298_cov_8_	n.a.	n.a.	Clustered	VC_926_0	VC_926_0	A	n.a.	n.a.	Tybeckvirinae_like
FT_SA74708_FT_SPN01265_HFF5YCCX2_unmapped_stringent_84_length_14294_cov_10_	Roseobacter phage CRP-3	MK613345	Outlier	Outlier	n.a.	N12	13	Roseobacter	Demerecviridae_like
FT_SA74708_FT_SPN01265_HFF5YCCX2_unmapped_stringent_85_length_14226_cov_7_	n.a.	n.a.	Singleton	Singleton	n.a.	G	n.a.	n.a.	n.a.
FT_SA74708_FT_SPN01265_HFF5YCCX2_unmapped_stringent_86_length_14116_cov_12_	Roseobacter phage CRP-13	MW514247	Overlap (VC_839/VC_842)	Overlap (VC_839/VC_842)	n.a.	N27	3	Roseobacter	n.a.
FT_SA74708_FT_SPN01265_HFF5YCCX2_unmapped_stringent_87_length_13962_cov_8_	n.a.	n.a.	Clustered	VC_833_0	VC_833_0	F	n.a.	n.a.	n.a.
FT_SA74708_FT_SPN01265_HFF5YCCX2_unmapped_stringent_88_length_13958_cov_7_	n.a.	n.a.	Clustered	VC_830_0	VC_830_0	A	n.a.	n.a.	n.a.
FT_SA74708_FT_SPN01265_HFF5YCCX2_unmapped_stringent_89_length_13698_cov_8_	Pelagibacter phage HTVC023P	MN698239	Clustered	VC_755_0	VC_755_0	N15	13	Pelagibacter	Hantaviridae_like
FT_SA74708_FT_SPN01265_HFF5YCCX2_unmapped_stringent_90_length_13646_cov_13_	n.a.	n.a.	Clustered	VC_783_0	VC_783_0	A	n.a.	n.a.	n.a.
FT_SA74708_FT_SPN01265_HFF5YCCX2_unmapped_stringent_91_length_13497_cov_7_	n.a.	n.a.	Clustered	VC_762_0	VC_762_0	A	n.a.	n.a.	Eucampyvirinae_like
FT_SA74708_FT_SPN01265_HFF5YCCX2_unmapped_stringent_92_length_13304_cov_9_	n.a.	n.a.	Outlier	Outlier	n.a.	F	n.a.	n.a.	Fimoviridae_like
FT_SA74708_FT_SPN01265_HFF5YCCX2_unmapped_stringent_93_length_13251_cov_6_	n.a.	n.a.	Clustered	VC_910_0	VC_910_0	A	n.a.	n.a.	Kyanoviridae
FT_SA74708_FT_SPN01265_HFF5YCCX2_unmapped_stringent_94_length_13130_cov_16_	Roseobacter phage CRP-1	MK613343	Overlap (VC_269/VC_270)	Overlap (VC_269/VC_270)	n.a.	C3	41	Roseobacter	n.a.
FT_SA74708_FT_SPN01265_HFF5YCCX2_unmapped_stringent_96_length_13029_cov_10_	n.a.	n.a.	Singleton	Singleton	n.a.	G	n.a.	n.a.	n.a.
FT_SA74708_FT_SPN01265_HFF5YCCX2_unmapped_stringent_97_length_12944_cov_20_	n.a.	n.a.	Clustered	VC_754_0	VC_754_0	A	n.a.	n.a.	n.a.
FT_SA74708_FT_SPN01265_HFF5YCCX2_unmapped_stringent_98_length_12936_cov_6_	n.a.	n.a.	Outlier	Outlier	n.a.	F	n.a.	n.a.	n.a.
FT_SA74708_FT_SPN01265_HFF5YCCX2_unmapped_stringent_99_length_12927_cov_14_	n.a.	n.a.	Clustered	VC_875_0	VC_875_0	F	n.a.	n.a.	n.a.
FT_SA74708_FT_SPN01265_HFF5YCCX2_unmapped_stringent_9_length_39209_cov_11_	Vibrio phage 1.275.O._10N.286.54.E11	MG592643	Clustered	VC_467_0	VC_467_0	N5	11	Vibrio	Queuovirinae_like
FT_SA74709_FT_SPN01265_HFF5YCCX2_unmapped_stringent_106_length_16229_cov_10_	Roseobacter phage CRP-2	MK613344	Overlap (VC_268/VC_269/VC_270)	Overlap (VC_268/VC_269/VC_270)	n.a.	C36	15	Roseobacter	Zobellviridae
FT_SA74709_FT_SPN01265_HFF5YCCX2_unmapped_stringent_179_length_12519_cov_8_	n.a.	n.a.	Clustered	VC_910_0	VC_910_0	A	n.a.	n.a.	Kyanoviridae
FT_SA74709_FT_SPN01265_HFF5YCCX2_unmapped_stringent_185_length_12261_cov_7_	n.a.	n.a.	Overlap (VC_778/VC_781)	Overlap (VC_778/VC_781)	n.a.	A	n.a.	n.a.	Demerecviridae_like
FT_SA74709_FT_SPN01265_HFF5YCCX2_unmapped_stringent_266_length_10286_cov_6_	n.a.	n.a.	Outlier	Outlier	n.a.	A	n.a.	n.a.	n.a.
FT_SA74709_FT_SPN01265_HFF5YCCX2_unmapped_stringent_58_length_21696_cov_6_	n.a.	n.a.	Clustered	VC_754_0	VC_754_0	A	n.a.	n.a.	Stephanstirmvirinae_like
FT_SA74709_FT_SPN01265_HFF5YCCX2_unmapped_stringent_76_length_18682_cov_8_	n.a.	n.a.	Clustered	VC_780_0	VC_780_0	A	n.a.	n.a.	n.a.
FT_SA74710_FT_SPN01265_HFF5YCCX2_unmapped_stringentMV_1_length_51059_cov_2_433598_cutoff_5_type_circular_	Pelagibacter phage HTVC103P	MN698242	Overlap (VC_824/VC_826/VC_828)	Overlap (VC_824/VC_826/VC_828)	n.a.	C20	30	Pelagibacter	Zobellviridae
FT_SA74710_FT_SPN01265_HFF5YCCX2_unmapped_stringent_100_length_14526_cov_8_	n.a.	n.a.	Singleton	Singleton	n.a.	G	n.a.	n.a.	Kyanoviridae
FT_SA74710_FT_SPN01265_HFF5YCCX2_unmapped_stringent_101_length_14341_cov_12_	n.a.	n.a.	Overlap (VC_946/VC_947)	Overlap (VC_946/VC_947)	n.a.	A	n.a.	n.a.	Demerecviridae_like
FT_SA74710_FT_SPN01265_HFF5YCCX2_unmapped_stringent_103_length_14316_cov_27_	Chlorobiaceae phage CV-1-33	MT192033	Clustered	VC_881_0	VC_881_0	N13	3	Unspecified	Obolenskvirus
FT_SA74710_FT_SPN01265_HFF5YCCX2_unmapped_stringent_104_length_14034_cov_10_	n.a.	n.a.	Clustered	VC_874_0	VC_874_0	A	n.a.	n.a.	Zobellviridae
FT_SA74710_FT_SPN01265_HFF5YCCX2_unmapped_stringent_105_length_13940_cov_7_	n.a.	n.a.	Clustered	VC_785_0	VC_785_0	A	n.a.	n.a.	n.a.
FT_SA74710_FT_SPN01265_HFF5YCCX2_unmapped_stringent_106_length_13846_cov_17_	Methylophilales phage Melnitz-1 EXVC043M	MZ577095	Clustered	VC_856_0	VC_856_0	N17	4	Methylophilales	n.a.
FT_SA74710_FT_SPN01265_HFF5YCCX2_unmapped_stringent_107_length_13750_cov_13_	n.a.	n.a.	Clustered	VC_858_1	VC_858_1	A	n.a.	n.a.	Kyanoviridae
FT_SA74710_FT_SPN01265_HFF5YCCX2_unmapped_stringent_109_length_13686_cov_12_	n.a.	n.a.	Clustered	VC_800_0	VC_800_0	A	n.a.	n.a.	n.a.
FT_SA74710_FT_SPN01265_HFF5YCCX2_unmapped_stringent_10_length_40993_cov_13_	Stenotrophomonas phage vB_SmaS-DLP_6	KU682439	Clustered	VC_869_0	VC_869_0	N8	14	Stenotrophomonas	n.a.
FT_SA74710_FT_SPN01265_HFF5YCCX2_unmapped_stringent_110_length_13556_cov_10_	n.a.	n.a.	Overlap (VC_864/VC_961)	Overlap (VC_864/VC_961)	n.a.	A	n.a.	n.a.	Kyanoviridae
FT_SA74710_FT_SPN01265_HFF5YCCX2_unmapped_stringent_111_length_13499_cov_11_	Pelagibacter phage Mosig EXVC030M	MT647606	Outlier	Outlier	n.a.	N4	6	Pelagibacter	Kyanoviridae
FT_SA74710_FT_SPN01265_HFF5YCCX2_unmapped_stringent_113_length_13408_cov_6_	n.a.	n.a.	Clustered	VC_936_0	VC_936_0	A	n.a.	n.a.	n.a.
FT_SA74710_FT_SPN01265_HFF5YCCX2_unmapped_stringent_114_length_13366_cov_6_	n.a.	n.a.	Clustered	VC_936_0	VC_936_0	A	n.a.	n.a.	Demerecviridae_like
FT_SA74710_FT_SPN01265_HFF5YCCX2_unmapped_stringent_116_length_13283_cov_11_	n.a.	n.a.	Clustered	VC_961_0	VC_961_0	F	n.a.	n.a.	n.a.
FT_SA74710_FT_SPN01265_HFF5YCCX2_unmapped_stringent_117_length_13230_cov_15_	Pelagibacter phage HTVC027P	MN698241	Clustered	VC_962_0	VC_962_0	N3	14	Pelagibacter	Arquatrovirinae_like
FT_SA74710_FT_SPN01265_HFF5YCCX2_unmapped_stringent_118_length_13210_cov_14_	n.a.	n.a.	Clustered	VC_877_0	VC_877_0	F	n.a.	n.a.	Steigviridae_like
FT_SA74710_FT_SPN01265_HFF5YCCX2_unmapped_stringent_121_length_12950_cov_8_	Roseobacter phage CRP-1	MK613343	Outlier	Outlier	n.a.	N5	20	Roseobacter	Zobellviridae_like
FT_SA74710_FT_SPN01265_HFF5YCCX2_unmapped_stringent_122_length_12893_cov_8_	n.a.	n.a.	Clustered	VC_938_0	VC_938_0	F	n.a.	n.a.	n.a.
FT_SA74710_FT_SPN01265_HFF5YCCX2_unmapped_stringent_123_length_12717_cov_11_	Rhizobium phage RHph_TM29	MN988463	Overlap (VC_581/VC_816)	Overlap (VC_581/VC_816)	n.a.	C7	7	Rhizobium	Autographiviridae_like
FT_SA74710_FT_SPN01265_HFF5YCCX2_unmapped_stringent_124_length_12637_cov_8_	n.a.	n.a.	Outlier	Outlier	n.a.	A	n.a.	n.a.	n.a.
FT_SA74710_FT_SPN01265_HFF5YCCX2_unmapped_stringent_125_length_12606_cov_6_	n.a.	n.a.	Clustered	VC_963_0	VC_963_0	A	n.a.	n.a.	Autographiviridae
FT_SA74710_FT_SPN01265_HFF5YCCX2_unmapped_stringent_129_length_12360_cov_9_	n.a.	n.a.	Clustered	VC_789_0	VC_789_0	A	n.a.	n.a.	Skunavirus_like
FT_SA74710_FT_SPN01265_HFF5YCCX2_unmapped_stringent_130_length_12298_cov_8_	n.a.	n.a.	Clustered	VC_908_0	VC_908_0	F	n.a.	n.a.	n.a.
FT_SA74710_FT_SPN01265_HFF5YCCX2_unmapped_stringent_131_length_12261_cov_7_	Pelagibacter phage HTVC028P	MW273921	Clustered	VC_832_0	VC_832_0	N4	14	Pelagibacter	n.a.
FT_SA74710_FT_SPN01265_HFF5YCCX2_unmapped_stringent_133_length_12139_cov_7_	n.a.	n.a.	Singleton	Singleton	n.a.	G	n.a.	n.a.	n.a.
FT_SA74710_FT_SPN01265_HFF5YCCX2_unmapped_stringent_135_length_12078_cov_22_	n.a.	n.a.	Clustered	VC_797_0	VC_797_0	F	n.a.	n.a.	n.a.
FT_SA74710_FT_SPN01265_HFF5YCCX2_unmapped_stringent_136_length_12025_cov_7_	Pelagibacter phage HTVC023P	MN698239	Clustered	VC_755_0	VC_755_0	N25	2	Pelagibacter	n.a.
FT_SA74710_FT_SPN01265_HFF5YCCX2_unmapped_stringent_138_length_11869_cov_11_	n.a.	n.a.	Clustered	VC_905_0	VC_905_0	F	n.a.	n.a.	n.a.
FT_SA74710_FT_SPN01265_HFF5YCCX2_unmapped_stringent_139_length_11808_cov_8_	n.a.	n.a.	Clustered	VC_918_0	VC_918_0	A	n.a.	n.a.	Stephanstirmvirinae_like
FT_SA74710_FT_SPN01265_HFF5YCCX2_unmapped_stringent_140_length_11696_cov_9_	Pelagibacter phage HTVC023P	MN698239	Outlier	Outlier	n.a.	N21	5	Pelagibacter	n.a.
FT_SA74710_FT_SPN01265_HFF5YCCX2_unmapped_stringent_141_length_11686_cov_14_	n.a.	n.a.	Outlier	Outlier	n.a.	A	n.a.	n.a.	n.a.
FT_SA74710_FT_SPN01265_HFF5YCCX2_unmapped_stringent_142_length_11675_cov_14_	n.a.	n.a.	Clustered	VC_875_0	VC_875_0	F	n.a.	n.a.	Eucampyvirinae_like
FT_SA74710_FT_SPN01265_HFF5YCCX2_unmapped_stringent_144_length_11534_cov_10_	Pelagibacter phage HTVC027P	MN698241	Clustered	VC_424_0	VC_424_0	C13	10	Pelagibacter	Mesyanzhinovviridae
FT_SA74710_FT_SPN01265_HFF5YCCX2_unmapped_stringent_145_length_11528_cov_7_	n.a.	n.a.	Clustered	VC_813_0	VC_813_0	A	n.a.	n.a.	Arquatrovirinae
FT_SA74710_FT_SPN01265_HFF5YCCX2_unmapped_stringent_146_length_11501_cov_31_	uncultured phage	LR756508	Overlap (VC_773/VC_885)	Overlap (VC_773/VC_885)	n.a.	N14	5	Unspecified	Kyanoviridae_like
FT_SA74710_FT_SPN01265_HFF5YCCX2_unmapped_stringent_147_length_11415_cov_11_	n.a.	n.a.	Singleton	Singleton	n.a.	G	n.a.	n.a.	Tybeckvirinae
FT_SA74710_FT_SPN01265_HFF5YCCX2_unmapped_stringent_148_length_11404_cov_16_	Pelagibacter phage HTVC023P	MN698239	Clustered	VC_755_0	VC_755_0	N24	5	Pelagibacter	n.a.
FT_SA74710_FT_SPN01265_HFF5YCCX2_unmapped_stringent_149_length_11311_cov_10_	n.a.	n.a.	Clustered	VC_893_0	VC_893_0	F	n.a.	n.a.	Herelleviridae_like
FT_SA74710_FT_SPN01265_HFF5YCCX2_unmapped_stringent_14_length_36892_cov_14_	Pelagibacter phage HTVC008M	KC465899	Clustered	VC_616_0	VC_616_0	N17	9	Pelagibacter	Kyanoviridae
FT_SA74710_FT_SPN01265_HFF5YCCX2_unmapped_stringent_150_length_11298_cov_10_	n.a.	n.a.	Clustered	VC_964_0	VC_964_0	F	n.a.	n.a.	n.a.
FT_SA74710_FT_SPN01265_HFF5YCCX2_unmapped_stringent_151_length_11278_cov_19_	n.a.	n.a.	Clustered	VC_935_0	VC_935_0	A	n.a.	n.a.	Zobellviridae_like
FT_SA74710_FT_SPN01265_HFF5YCCX2_unmapped_stringent_153_length_11253_cov_6_	Marine virus AG-345-F15	MH319753	Clustered	VC_965_0	VC_965_0	N7	1	Unspecified	Kyanoviridae
FT_SA74710_FT_SPN01265_HFF5YCCX2_unmapped_stringent_154_length_11188_cov_9_	n.a.	n.a.	Outlier	Outlier	n.a.	A	n.a.	n.a.	n.a.
FT_SA74710_FT_SPN01265_HFF5YCCX2_unmapped_stringent_155_length_11079_cov_6_	Vibrio phage 1.275.O._10N.286.54.E11	MG592643	Clustered	VC_467_0	VC_467_0	N3	6	Vibrio	n.a.
FT_SA74710_FT_SPN01265_HFF5YCCX2_unmapped_stringent_156_length_11068_cov_9_	n.a.	n.a.	Overlap (VC_751/VC_753)	Overlap (VC_751/VC_753)	n.a.	A	n.a.	n.a.	n.a.
FT_SA74710_FT_SPN01265_HFF5YCCX2_unmapped_stringent_157_length_11032_cov_8_	Roseobacter phage CRP-1	MK613343	Clustered	VC_801_0	VC_801_0	N3	12	Roseobacter	Zobellviridae
FT_SA74710_FT_SPN01265_HFF5YCCX2_unmapped_stringent_158_length_10982_cov_12_	n.a.	n.a.	Clustered	VC_805_0	VC_805_0	A	n.a.	n.a.	n.a.
FT_SA74710_FT_SPN01265_HFF5YCCX2_unmapped_stringent_159_length_10965_cov_19_	n.a.	n.a.	Outlier	Outlier	n.a.	A	n.a.	n.a.	n.a.
FT_SA74710_FT_SPN01265_HFF5YCCX2_unmapped_stringent_15_length_36709_cov_11_	n.a.	n.a.	Overlap (VC_761/VC_763)	Overlap (VC_761/VC_763)	n.a.	A	n.a.	n.a.	n.a.
FT_SA74710_FT_SPN01265_HFF5YCCX2_unmapped_stringent_161_length_10913_cov_16_	n.a.	n.a.	Clustered	VC_959_0	VC_959_0	A	n.a.	n.a.	Kyanoviridae_like
FT_SA74710_FT_SPN01265_HFF5YCCX2_unmapped_stringent_162_length_10879_cov_8_	Flavobacterium phage vB_FspM_immuto_3-5A	MW353176	Clustered	VC_771_0	VC_771_0	N3	7	Flavobacterium	n.a.
FT_SA74710_FT_SPN01265_HFF5YCCX2_unmapped_stringent_163_length_10876_cov_8_	n.a.	n.a.	Clustered	VC_840_0	VC_840_0	A	n.a.	n.a.	n.a.
FT_SA74710_FT_SPN01265_HFF5YCCX2_unmapped_stringent_165_length_10805_cov_9_	n.a.	n.a.	Clustered	VC_923_0	VC_923_0	A	n.a.	n.a.	Inoviridae_like
FT_SA74710_FT_SPN01265_HFF5YCCX2_unmapped_stringent_166_length_10786_cov_9_	n.a.	n.a.	Singleton	Singleton	n.a.	G	n.a.	n.a.	n.a.
FT_SA74710_FT_SPN01265_HFF5YCCX2_unmapped_stringent_167_length_10756_cov_7_	Verrucomicrobia phage P8625	KP792622	Clustered	VC_917_0	VC_917_0	C4	29	Verrucomicrobia	Drexlerviridae_like
FT_SA74710_FT_SPN01265_HFF5YCCX2_unmapped_stringent_169_length_10692_cov_5_	n.a.	n.a.	Clustered	VC_744_0	VC_744_0	A	n.a.	n.a.	n.a.
FT_SA74710_FT_SPN01265_HFF5YCCX2_unmapped_stringent_16_length_36681_cov_11_	n.a.	n.a.	Clustered	VC_810_0	VC_810_0	A	n.a.	n.a.	Zobellviridae
FT_SA74710_FT_SPN01265_HFF5YCCX2_unmapped_stringent_170_length_10648_cov_7_	n.a.	n.a.	Outlier	Outlier	n.a.	F	n.a.	n.a.	Smacoviridae_like
FT_SA74710_FT_SPN01265_HFF5YCCX2_unmapped_stringent_171_length_10643_cov_6_	n.a.	n.a.	Clustered	VC_751_0	VC_751_0	A	n.a.	n.a.	n.a.
FT_SA74710_FT_SPN01265_HFF5YCCX2_unmapped_stringent_172_length_10615_cov_7_	Roseobacter phage CRP-2	MK613344	Outlier	Outlier	n.a.	N21	9	Roseobacter	Zobellviridae
FT_SA74710_FT_SPN01265_HFF5YCCX2_unmapped_stringent_173_length_10572_cov_8_	n.a.	n.a.	Outlier	Outlier	n.a.	A	n.a.	n.a.	Skunavirus_like
FT_SA74710_FT_SPN01265_HFF5YCCX2_unmapped_stringent_174_length_10564_cov_11_	n.a.	n.a.	Overlap (VC_839/VC_840)	Overlap (VC_839/VC_840)	n.a.	A	n.a.	n.a.	Herelleviridae_like
FT_SA74710_FT_SPN01265_HFF5YCCX2_unmapped_stringent_175_length_10564_cov_8_	n.a.	n.a.	Outlier	Outlier	n.a.	A	n.a.	n.a.	Mesyanzhinovviridae
FT_SA74710_FT_SPN01265_HFF5YCCX2_unmapped_stringent_178_length_10487_cov_8_	Flavobacterium phage vB_FspM_immuto_3-5A	MW353176	Outlier	Outlier	n.a.	N8	2	Flavobacterium	n.a.
FT_SA74710_FT_SPN01265_HFF5YCCX2_unmapped_stringent_179_length_10430_cov_10_	n.a.	n.a.	Clustered	VC_967_0	VC_967_0	A	n.a.	n.a.	n.a.
FT_SA74710_FT_SPN01265_HFF5YCCX2_unmapped_stringent_17_length_35356_cov_14_	Roseobacter phage CRP-4	MK613346	Clustered	VC_265_0	VC_265_0	N9	21	Roseobacter	Zobellviridae
FT_SA74710_FT_SPN01265_HFF5YCCX2_unmapped_stringent_180_length_10378_cov_6_	n.a.	n.a.	Outlier	Outlier	n.a.	F	n.a.	n.a.	n.a.
FT_SA74710_FT_SPN01265_HFF5YCCX2_unmapped_stringent_181_length_10331_cov_7_	n.a.	n.a.	Singleton	Singleton	n.a.	G	n.a.	n.a.	Kyanoviridae
FT_SA74710_FT_SPN01265_HFF5YCCX2_unmapped_stringent_182_length_10281_cov_7_	n.a.	n.a.	Singleton	Singleton	n.a.	G	n.a.	n.a.	n.a.
FT_SA74710_FT_SPN01265_HFF5YCCX2_unmapped_stringent_183_length_10243_cov_7_	n.a.	n.a.	Clustered	VC_748_0	VC_748_0	A	n.a.	n.a.	Demerecviridae_like
FT_SA74710_FT_SPN01265_HFF5YCCX2_unmapped_stringent_186_length_10131_cov_6_	n.a.	n.a.	Clustered	VC_926_0	VC_926_0	A	n.a.	n.a.	Autographiviridae_like
FT_SA74710_FT_SPN01265_HFF5YCCX2_unmapped_stringent_187_length_10123_cov_17_	Roseobacter phage CRP-1	MK613343	Clustered	VC_808_0	VC_808_0	N6	11	Roseobacter	Autographiviridae_like
FT_SA74710_FT_SPN01265_HFF5YCCX2_unmapped_stringent_188_length_10105_cov_15_	n.a.	n.a.	Overlap (VC_777/VC_779)	Overlap (VC_777/VC_779)	n.a.	A	n.a.	n.a.	n.a.
FT_SA74710_FT_SPN01265_HFF5YCCX2_unmapped_stringent_189_length_10072_cov_7_	Roseobacter phage CRP-2	MK613344	Clustered/Singleton	VC_804_0	VC_804_0	N19	8	Roseobacter	n.a.
FT_SA74710_FT_SPN01265_HFF5YCCX2_unmapped_stringent_191_length_10026_cov_7_	n.a.	n.a.	Outlier	Outlier	n.a.	A	n.a.	n.a.	Queuovirinae_like
FT_SA74710_FT_SPN01265_HFF5YCCX2_unmapped_stringent_192_length_10010_cov_13_	Pelagibacter phage HTVC023P	MN698239	Overlap (VC_425/VC_764)	Overlap (VC_425/VC_764)	n.a.	N15	12	Pelagibacter	Arquatrovirinae_like
FT_SA74710_FT_SPN01265_HFF5YCCX2_unmapped_stringent_193_length_10006_cov_10_	n.a.	n.a.	Overlap (VC_948/VC_951)	Overlap (VC_948/VC_951)	n.a.	A	n.a.	n.a.	Schitoviridae
FT_SA74710_FT_SPN01265_HFF5YCCX2_unmapped_stringent_19_length_34528_cov_9_	Pelagibacter phage HTVC023P	MN698239	Overlap (VC_750/VC_756)	Overlap (VC_750/VC_756)	n.a.	N20	12	Pelagibacter	n.a.
FT_SA74710_FT_SPN01265_HFF5YCCX2_unmapped_stringent_1_length_126010_cov_23_1_	Pelagibacter phage Mosig EXVC030M	MT647606	Clustered/Singleton	VC_855_1	VC_855_1	N27	47	Pelagibacter	Kyanoviridae
FT_SA74710_FT_SPN01265_HFF5YCCX2_unmapped_stringent_20_length_32980_cov_15_	Pelagibacter phage HTVC103P	MN698242	Clustered	VC_825_0	VC_825_0	N19	22	Pelagibacter	Demerecviridae_like
FT_SA74710_FT_SPN01265_HFF5YCCX2_unmapped_stringent_22_length_32132_cov_13_	Pelagibacter phage Mosig EXVC030M	MT647606	Overlap (VC_862/VC_865/VC_866)	Overlap (VC_862/VC_865/VC_866)	n.a.	N21	2	Pelagibacter	Kyanoviridae
FT_SA74710_FT_SPN01265_HFF5YCCX2_unmapped_stringent_23_length_30748_cov_10_	n.a.	n.a.	Clustered	VC_970_0	VC_970_0	F	n.a.	n.a.	n.a.
FT_SA74710_FT_SPN01265_HFF5YCCX2_unmapped_stringent_24_length_30558_cov_9_	Sinorhizobium phage phiM5	MF074189	Clustered	VC_882_0	VC_882_0	N15	7	Sinorhizobium	Adenoviridae_like
FT_SA74710_FT_SPN01265_HFF5YCCX2_unmapped_stringent_26_length_29981_cov_13_	Methylophilales phage Melnitz-1 EXVC043M	MZ577095	Clustered	VC_858_1	VC_858_1	N26	13	Methylophilales	n.a.
FT_SA74710_FT_SPN01265_HFF5YCCX2_unmapped_stringent_28_length_28590_cov_10_	Pelagibacter phage HTVC115P	MN698247	Clustered	VC_824_0	VC_824_0	N25	3	Pelagibacter	n.a.
FT_SA74710_FT_SPN01265_HFF5YCCX2_unmapped_stringent_29_length_28548_cov_15_	n.a.	n.a.	Clustered	VC_891_0	VC_891_0	A	n.a.	n.a.	Zobellviridae
FT_SA74710_FT_SPN01265_HFF5YCCX2_unmapped_stringent_2_length_99812_cov_11_	Methylophilales phage Melnitz-1 EXVC043M	MZ577095	Clustered/Singleton	VC_565_3	VC_565_3	C1	101	Methylophilales	Kyanoviridae
FT_SA74710_FT_SPN01265_HFF5YCCX2_unmapped_stringent_30_length_28485_cov_10_	uncultured phage	LR756508	Clustered	VC_770_0	VC_770_0	N10	19	Unspecified	Kyanoviridae
FT_SA74710_FT_SPN01265_HFF5YCCX2_unmapped_stringent_31_length_28276_cov_15_	Roseobacter phage CRP-13	MW514247	Clustered	VC_268_0	VC_268_0	C3	55	Roseobacter	Demerecviridae_like
FT_SA74710_FT_SPN01265_HFF5YCCX2_unmapped_stringent_33_length_28074_cov_41_	n.a.	n.a.	Clustered	VC_158_0	VC_158_0	A	n.a.	n.a.	Queuovirinae_like
FT_SA74710_FT_SPN01265_HFF5YCCX2_unmapped_stringent_35_length_26627_cov_14_	Stenotrophomonas phage vB_SmaS-DLP_6	KU682439	Clustered	VC_916_0	VC_916_0	N19	2	Stenotrophomonas	Kyanoviridae
FT_SA74710_FT_SPN01265_HFF5YCCX2_unmapped_stringent_36_length_26058_cov_12_	Methylophilales phage Melnitz-1 EXVC043M	MZ577095	Clustered	VC_859_0	VC_859_0	N5	46	Methylophilales	n.a.
FT_SA74710_FT_SPN01265_HFF5YCCX2_unmapped_stringent_38_length_25824_cov_8_	Methylophilales phage MEP301	MW452941	Clustered	VC_838_0	VC_838_0	N34	13	Methylophilales	n.a.
FT_SA74710_FT_SPN01265_HFF5YCCX2_unmapped_stringent_39_length_25084_cov_13_	n.a.	n.a.	Clustered	VC_944_0	VC_944_0	F	n.a.	n.a.	n.a.
FT_SA74710_FT_SPN01265_HFF5YCCX2_unmapped_stringent_41_length_24340_cov_27_	n.a.	n.a.	Clustered	VC_782_0	VC_782_0	A	n.a.	n.a.	n.a.
FT_SA74710_FT_SPN01265_HFF5YCCX2_unmapped_stringent_43_length_24242_cov_9_	n.a.	n.a.	Clustered	VC_930_0	VC_930_0	F	n.a.	n.a.	n.a.
FT_SA74710_FT_SPN01265_HFF5YCCX2_unmapped_stringent_44_length_23768_cov_12_	Pelagibacter phage HTVC027P	MN698241	Clustered	VC_753_0	VC_753_0	N9	34	Pelagibacter	Parvoviridae_like
FT_SA74710_FT_SPN01265_HFF5YCCX2_unmapped_stringent_45_length_23744_cov_23_	n.a.	n.a.	Clustered	VC_814_0	VC_814_0	A	n.a.	n.a.	Intestiviridae_like
FT_SA74710_FT_SPN01265_HFF5YCCX2_unmapped_stringent_46_length_23149_cov_19_	n.a.	n.a.	Clustered	VC_878_0	VC_878_0	A	n.a.	n.a.	Demerecviridae_like
FT_SA74710_FT_SPN01265_HFF5YCCX2_unmapped_stringent_47_length_22338_cov_12_	Rhizobium phage RHph_X3_9	MW960034	Outlier	Outlier	n.a.	N4	9	Rhizobium	Autographiviridae
FT_SA74710_FT_SPN01265_HFF5YCCX2_unmapped_stringent_48_length_22301_cov_9_	n.a.	n.a.	Clustered	VC_788_0	VC_788_0	A	n.a.	n.a.	n.a.
FT_SA74710_FT_SPN01265_HFF5YCCX2_unmapped_stringent_49_length_22073_cov_14_	Roseobacter phage CRP-4	MK613346	Clustered	VC_263_0	VC_263_0	N12	21	Roseobacter	Zobellviridae
FT_SA74710_FT_SPN01265_HFF5YCCX2_unmapped_stringent_51_length_21753_cov_11_	Flavobacterium phage vB_FspM_immuto_3-5A	MW353176	Overlap (VC_773/VC_885)	Overlap (VC_773/VC_885)	n.a.	N13	6	Flavobacterium	Phycodnaviridae
FT_SA74710_FT_SPN01265_HFF5YCCX2_unmapped_stringent_53_length_21458_cov_9_	Ralstonia phage DU_RP_II	MF150911	Clustered	VC_538_0	VC_538_0	N9	15	Ralstonia	n.a.
FT_SA74710_FT_SPN01265_HFF5YCCX2_unmapped_stringent_54_length_21202_cov_31_	Roseobacter phage CRP-2	MK613344	Overlap (VC_269/VC_270)	Overlap (VC_269/VC_270)	n.a.	C17	24	Roseobacter	n.a.
FT_SA74710_FT_SPN01265_HFF5YCCX2_unmapped_stringent_57_length_20638_cov_6_	n.a.	n.a.	Singleton	Singleton	n.a.	G	n.a.	n.a.	n.a.
FT_SA74710_FT_SPN01265_HFF5YCCX2_unmapped_stringent_59_length_20337_cov_20_	Pelagibacter phage HTVC023P	MN698239	Overlap (VC_425/VC_748)	Overlap (VC_425/VC_748)	n.a.	N7	37	Pelagibacter	n.a.
FT_SA74710_FT_SPN01265_HFF5YCCX2_unmapped_stringent_60_length_20204_cov_10_	Pelagibacter phage HTVC115P	MN698247	Clustered	VC_768_0	VC_768_0	N11	4	Pelagibacter	Eucampyvirinae_like
FT_SA74710_FT_SPN01265_HFF5YCCX2_unmapped_stringent_62_length_19921_cov_11_	Pelagibacter phage HTVC027P	MN698241	Overlap (VC_757/VC_767)	Overlap (VC_757/VC_767)	n.a.	N15	8	Pelagibacter	n.a.
FT_SA74710_FT_SPN01265_HFF5YCCX2_unmapped_stringent_63_length_19914_cov_12_	Agrobacterium phage Atu_ph03	MF403006	Clustered	VC_886_0	VC_886_0	N7	5	Agrobacterium	n.a.
FT_SA74710_FT_SPN01265_HFF5YCCX2_unmapped_stringent_64_length_19902_cov_15_	n.a.	n.a.	Clustered	VC_867_0	VC_867_0	A	n.a.	n.a.	n.a.
FT_SA74710_FT_SPN01265_HFF5YCCX2_unmapped_stringent_65_length_19670_cov_15_	n.a.	n.a.	Outlier	Outlier	n.a.	F	n.a.	n.a.	n.a.
FT_SA74710_FT_SPN01265_HFF5YCCX2_unmapped_stringent_67_length_19441_cov_16_	Roseobacter phage CRP-13	MW514247	Clustered	VC_268_0	VC_268_0	C4	34	Roseobacter	Demerecviridae_like
FT_SA74710_FT_SPN01265_HFF5YCCX2_unmapped_stringent_68_length_19367_cov_20_	n.a.	n.a.	Clustered	VC_899_0	VC_899_0	F	n.a.	n.a.	Smacoviridae_like
FT_SA74710_FT_SPN01265_HFF5YCCX2_unmapped_stringent_6_length_43420_cov_18_	Roseobacter phage CRP-6	MK613348	Clustered	VC_264_0	VC_264_0	N6	86	Roseobacter	n.a.
FT_SA74710_FT_SPN01265_HFF5YCCX2_unmapped_stringent_71_length_18489_cov_8_	n.a.	n.a.	Clustered	VC_918_0	VC_918_0	A	n.a.	n.a.	n.a.
FT_SA74710_FT_SPN01265_HFF5YCCX2_unmapped_stringent_72_length_18428_cov_12_	n.a.	n.a.	Clustered	VC_829_0	VC_829_0	A	n.a.	n.a.	n.a.
FT_SA74710_FT_SPN01265_HFF5YCCX2_unmapped_stringent_75_length_17048_cov_7_	n.a.	n.a.	Clustered	VC_915_0	VC_915_0	A	n.a.	n.a.	n.a.
FT_SA74710_FT_SPN01265_HFF5YCCX2_unmapped_stringent_76_length_16919_cov_13_	Roseobacter phage CRP-1	MK613343	Overlap (VC_269/VC_270/VC_800)	Overlap (VC_269/VC_270/VC_800)	n.a.	C8	29	Roseobacter	n.a.
FT_SA74710_FT_SPN01265_HFF5YCCX2_unmapped_stringent_77_length_16871_cov_9_	Pelagibacter phage HTVC023P	MN698239	Outlier	Outlier	n.a.	N4	21	Pelagibacter	n.a.
FT_SA74710_FT_SPN01265_HFF5YCCX2_unmapped_stringent_78_length_16860_cov_7_	Stenotrophomonas phage vB_SmaS-DLP_6	KU682439	Clustered	VC_860_0	VC_860_0	N10	14	Stenotrophomonas	Kyanoviridae
FT_SA74710_FT_SPN01265_HFF5YCCX2_unmapped_stringent_79_length_16848_cov_9_	n.a.	n.a.	Singleton	Singleton	n.a.	G	n.a.	n.a.	Kyanoviridae
FT_SA74710_FT_SPN01265_HFF5YCCX2_unmapped_stringent_7_length_43036_cov_10_	Vibrio phage 1.097.O._10N.286.49.B3	MG592470	Clustered	VC_946_0	VC_946_0	N5	19	Vibrio	n.a.
FT_SA74710_FT_SPN01265_HFF5YCCX2_unmapped_stringent_80_length_16479_cov_8_	n.a.	n.a.	Clustered	VC_790_0	VC_790_0	A	n.a.	n.a.	n.a.
FT_SA74710_FT_SPN01265_HFF5YCCX2_unmapped_stringent_81_length_16422_cov_8_	n.a.	n.a.	Clustered	VC_931_0	VC_931_0	F	n.a.	n.a.	Redondoviridae_like
FT_SA74710_FT_SPN01265_HFF5YCCX2_unmapped_stringent_85_length_16114_cov_10_1_	n.a.	n.a.	Clustered	VC_852_0	VC_852_0	A	n.a.	n.a.	Demerecviridae
FT_SA74710_FT_SPN01265_HFF5YCCX2_unmapped_stringent_86_length_16039_cov_9_	Sinorhizobium phage phiM5	MF074189	Clustered	VC_847_0	VC_847_0	N8	9	Sinorhizobium	n.a.
FT_SA74710_FT_SPN01265_HFF5YCCX2_unmapped_stringent_88_length_15694_cov_7_	n.a.	n.a.	Clustered	VC_954_0	VC_954_0	F	n.a.	n.a.	n.a.
FT_SA74710_FT_SPN01265_HFF5YCCX2_unmapped_stringent_89_length_15652_cov_14_	Pelagibacter phage HTVC008M	KC465899	Clustered	VC_815_0	VC_815_0	N28	5	Pelagibacter	n.a.
FT_SA74710_FT_SPN01265_HFF5YCCX2_unmapped_stringent_8_length_41445_cov_15_	Methylophilales phage Melnitz-1 EXVC043M	MZ577095	Clustered	VC_821_0	VC_821_0	N7	19	Methylophilales	Kyanoviridae
FT_SA74710_FT_SPN01265_HFF5YCCX2_unmapped_stringent_90_length_15594_cov_13_	n.a.	n.a.	Clustered	VC_953_0	VC_953_0	F	n.a.	n.a.	Vequintavirinae
FT_SA74710_FT_SPN01265_HFF5YCCX2_unmapped_stringent_91_length_15284_cov_15_	Roseobacter phage CRP-1	MK613343	Clustered	VC_976_0	VC_976_0	N4	2	Roseobacter	Arquatrovirinae
FT_SA74710_FT_SPN01265_HFF5YCCX2_unmapped_stringent_93_length_14964_cov_20_	Roseobacter phage CRP-2	MK613344	Clustered	VC_802_0	VC_802_0	N9	8	Roseobacter	Zobellviridae_like
FT_SA74710_FT_SPN01265_HFF5YCCX2_unmapped_stringent_94_length_14954_cov_7_	n.a.	n.a.	Clustered	VC_467_0	VC_467_0	A	n.a.	n.a.	Queuovirinae_like
FT_SA74710_FT_SPN01265_HFF5YCCX2_unmapped_stringent_95_length_14831_cov_54_	Roseobacter phage CRP-2	MK613344	Overlap (VC_269/VC_270)	Overlap (VC_269/VC_270)	n.a.	C27	29	Roseobacter	Zobellviridae
FT_SA74710_FT_SPN01265_HFF5YCCX2_unmapped_stringent_96_length_14633_cov_10_	n.a.	n.a.	Outlier	Outlier	n.a.	F	n.a.	n.a.	n.a.
FT_SA74711_FT_SPN01265_HFF5YCCX2_unmapped_stringent_101_length_11591_cov_7_	Flavobacterium phage vB_FspM_immuto_3-5A	MW353176	Clustered	VC_739_0	VC_739_0	N8	4	Flavobacterium	Eucampyvirinae_like
FT_SA74711_FT_SPN01265_HFF5YCCX2_unmapped_stringent_103_length_11288_cov_13_	n.a.	n.a.	Clustered	VC_934_0	VC_934_0	A	n.a.	n.a.	n.a.
FT_SA74711_FT_SPN01265_HFF5YCCX2_unmapped_stringent_104_length_11197_cov_7_	Agrobacterium phage Atu_ph07	MF403008	Outlier	Outlier	n.a.	N1	4	Agrobacterium	Kyanoviridae
FT_SA74711_FT_SPN01265_HFF5YCCX2_unmapped_stringent_105_length_11124_cov_10_	n.a.	n.a.	Clustered	VC_789_0	VC_789_0	A	n.a.	n.a.	Skunavirus_like
FT_SA74711_FT_SPN01265_HFF5YCCX2_unmapped_stringent_106_length_11065_cov_7_	n.a.	n.a.	Clustered	VC_817_0	VC_817_0	A	n.a.	n.a.	n.a.
FT_SA74711_FT_SPN01265_HFF5YCCX2_unmapped_stringent_107_length_11028_cov_6_	n.a.	n.a.	Clustered	VC_150_0	VC_150_0	A	n.a.	n.a.	Mccleskeyvirinae_like
FT_SA74711_FT_SPN01265_HFF5YCCX2_unmapped_stringent_108_length_10944_cov_8_	n.a.	n.a.	Singleton	Singleton	n.a.	G	n.a.	n.a.	Kyanoviridae
FT_SA74711_FT_SPN01265_HFF5YCCX2_unmapped_stringent_112_length_10696_cov_6_	n.a.	n.a.	Singleton	Singleton	n.a.	G	n.a.	n.a.	n.a.
FT_SA74711_FT_SPN01265_HFF5YCCX2_unmapped_stringent_113_length_10565_cov_7_	n.a.	n.a.	Outlier	Outlier	n.a.	F	n.a.	n.a.	n.a.
FT_SA74711_FT_SPN01265_HFF5YCCX2_unmapped_stringent_115_length_10337_cov_8_	n.a.	n.a.	Singleton	Singleton	n.a.	G	n.a.	n.a.	Kyanoviridae
FT_SA74711_FT_SPN01265_HFF5YCCX2_unmapped_stringent_116_length_10207_cov_5_	Nonlabens phage P12024L	JQ823123	Clustered	VC_813_0	VC_813_0	N6	3	Nonlabens	n.a.
FT_SA74711_FT_SPN01265_HFF5YCCX2_unmapped_stringent_14_length_55325_cov_9_	Rhizobium phage RHph_I1_18	MN988519	Clustered	VC_860_0	VC_860_0	N8	23	Rhizobium	Kyanoviridae
FT_SA74711_FT_SPN01265_HFF5YCCX2_unmapped_stringent_28_length_36145_cov_12_	n.a.	n.a.	Overlap (VC_761/VC_763)	Overlap (VC_761/VC_763)	n.a.	A	n.a.	n.a.	Skunavirus_like
FT_SA74711_FT_SPN01265_HFF5YCCX2_unmapped_stringent_31_length_33202_cov_11_	Pelagibacter phage HTVC008M	KC465899	Outlier	Outlier	n.a.	N36	2	Pelagibacter	n.a.
FT_SA74711_FT_SPN01265_HFF5YCCX2_unmapped_stringent_32_length_31970_cov_11_	Pelagibacter phage Mosig EXVC030M	MT647606	Outlier	Outlier	n.a.	N15	3	Pelagibacter	Kyanoviridae
FT_SA74711_FT_SPN01265_HFF5YCCX2_unmapped_stringent_33_length_31620_cov_10_	Stenotrophomonas phage vB_SmaS-DLP_6	KU682439	Clustered	VC_968_0	VC_968_0	N6	2	Stenotrophomonas	Kyanoviridae
FT_SA74711_FT_SPN01265_HFF5YCCX2_unmapped_stringent_35_length_31138_cov_12_	n.a.	n.a.	Clustered	VC_754_0	VC_754_0	A	n.a.	n.a.	Stephanstirmvirinae_like
FT_SA74711_FT_SPN01265_HFF5YCCX2_unmapped_stringent_36_length_30615_cov_11_	n.a.	n.a.	Clustered/Singleton	VC_861_0	VC_861_0	A	n.a.	n.a.	n.a.
FT_SA74711_FT_SPN01265_HFF5YCCX2_unmapped_stringent_39_length_28588_cov_11_	Lentibacter virus vB_LenP_ICBM2	MF431616	Clustered	VC_266_0	VC_266_0	N11	23	Lentibacter	Zobellviridae
FT_SA74711_FT_SPN01265_HFF5YCCX2_unmapped_stringent_42_length_27445_cov_20_	n.a.	n.a.	Clustered	VC_780_0	VC_780_0	A	n.a.	n.a.	n.a.
FT_SA74711_FT_SPN01265_HFF5YCCX2_unmapped_stringent_43_length_27363_cov_19_	Pelagibacter phage HTVC023P	MN698239	Clustered	VC_633_0	VC_633_0	N13	16	Pelagibacter	n.a.
FT_SA74711_FT_SPN01265_HFF5YCCX2_unmapped_stringent_49_length_23229_cov_10_1_	Pelagibacter phage Mosig EXVC030M	MT647606	Outlier	Outlier	n.a.	N24	4	Pelagibacter	n.a.
FT_SA74711_FT_SPN01265_HFF5YCCX2_unmapped_stringent_51_length_22508_cov_11_	Sinorhizobium phage phiM5	MF074189	Clustered	VC_883_0	VC_883_0	N13	4	Sinorhizobium	n.a.
FT_SA74711_FT_SPN01265_HFF5YCCX2_unmapped_stringent_57_length_19677_cov_11_	n.a.	n.a.	Clustered	VC_754_0	VC_754_0	A	n.a.	n.a.	Fimoviridae_like
FT_SA74711_FT_SPN01265_HFF5YCCX2_unmapped_stringent_58_length_19663_cov_10_	n.a.	n.a.	Clustered	VC_788_0	VC_788_0	A	n.a.	n.a.	n.a.
FT_SA74711_FT_SPN01265_HFF5YCCX2_unmapped_stringent_59_length_19556_cov_19_	Bordetella phage vB_BbrP_BB8	MK984681	Clustered	VC_939_0	VC_939_0	C4	32	Bordetella	Autographiviridae
FT_SA74711_FT_SPN01265_HFF5YCCX2_unmapped_stringent_61_length_18995_cov_11_	n.a.	n.a.	Outlier	Outlier	n.a.	A	n.a.	n.a.	Kyanoviridae
FT_SA74711_FT_SPN01265_HFF5YCCX2_unmapped_stringent_62_length_18874_cov_17_	n.a.	n.a.	Clustered	VC_966_0	VC_966_0	A	n.a.	n.a.	n.a.
FT_SA74711_FT_SPN01265_HFF5YCCX2_unmapped_stringent_67_length_18105_cov_7_	Pseudomonas phage vB_PaeM_PA5oct	MK797984	Outlier	Outlier	n.a.	N1	17	Pseudomonas	Kyanoviridae
FT_SA74711_FT_SPN01265_HFF5YCCX2_unmapped_stringent_68_length_17665_cov_12_	Pelagibacter phage HTVC112P	MN698246	Clustered	VC_911_0	VC_911_0	N6	5	Pelagibacter	Mccleskeyvirinae_like
FT_SA74711_FT_SPN01265_HFF5YCCX2_unmapped_stringent_69_length_17616_cov_15_	Pelagibacter phage HTVC027P	MN698241	Clustered	VC_424_0	VC_424_0	C10	14	Pelagibacter	Mesyanzhinovviridae_like
FT_SA74711_FT_SPN01265_HFF5YCCX2_unmapped_stringent_74_length_16734_cov_15_	n.a.	n.a.	Outlier	Outlier	n.a.	A	n.a.	n.a.	Kyanoviridae
FT_SA74711_FT_SPN01265_HFF5YCCX2_unmapped_stringent_75_length_16392_cov_15_	Stenotrophomonas phage vB_SmaS-DLP_6	KU682439	Overlap (VC_856/VC_858)	Overlap (VC_856/VC_858)	n.a.	N12	6	Stenotrophomonas	n.a.
FT_SA74711_FT_SPN01265_HFF5YCCX2_unmapped_stringent_79_length_15481_cov_8_	n.a.	n.a.	Clustered	VC_979_0	VC_979_0	F	n.a.	n.a.	Smacoviridae_like
FT_SA74711_FT_SPN01265_HFF5YCCX2_unmapped_stringent_80_length_15435_cov_7_	Pseudomonas phage vB_PaeM_PA5oct	MK797984	Outlier	Outlier	n.a.	N1	3	Pseudomonas	Kyanoviridae
FT_SA74711_FT_SPN01265_HFF5YCCX2_unmapped_stringent_81_length_15307_cov_12_	Marine virus AG-345-F15	MH319753	Clustered	VC_965_0	VC_965_0	N6	4	Unspecified	Kyanoviridae
FT_SA74711_FT_SPN01265_HFF5YCCX2_unmapped_stringent_83_length_14589_cov_11_	Rhizobium phage RHph_I1_18	MN988519	Clustered	VC_971_0	VC_971_0	N3	4	Rhizobium	Kyanoviridae
FT_SA74711_FT_SPN01265_HFF5YCCX2_unmapped_stringent_86_length_13980_cov_9_	Flavobacterium phage vB_FspM_immuto_3-5A	MW353176	Clustered	VC_771_0	VC_771_0	N2	15	Flavobacterium	n.a.
FT_SA74711_FT_SPN01265_HFF5YCCX2_unmapped_stringent_87_length_13979_cov_18_	n.a.	n.a.	Clustered	VC_788_0	VC_788_0	A	n.a.	n.a.	n.a.
FT_SA74711_FT_SPN01265_HFF5YCCX2_unmapped_stringent_90_length_13335_cov_6_	n.a.	n.a.	Singleton	Singleton	n.a.	G	n.a.	n.a.	n.a.
FT_SA74711_FT_SPN01265_HFF5YCCX2_unmapped_stringent_91_length_13141_cov_16_	Synechococcus phage S-PM2	LN828717	Clustered	VC_391_0	VC_391_0	N6	3	Synechococcus	Kyanoviridae
FT_SA74711_FT_SPN01265_HFF5YCCX2_unmapped_stringent_97_length_12326_cov_15_	n.a.	n.a.	Outlier	Outlier	n.a.	A	n.a.	n.a.	n.a.
FT_SA74711_FT_SPN01265_HFF5YCCX2_unmapped_stringent_99_length_11659_cov_11_	Ochrobactrum phage vB_OspM_OC	MT028491	Clustered	VC_925_0	VC_925_0	N10	2	Ochrobactrum	Kyanoviridae_like
FT_SA74712_FT_SPN01265_HFF5YCCX2_unmapped_stringentMV_1_length_60350_cov_8_373944_cutoff_5_type_circular_	Pseudomonas phage phiR18	LC102729	Clustered	VC_158_0	VC_158_0	N11	6	Pseudomonas	Sepvirinae
FT_SA74712_FT_SPN01265_HFF5YCCX2_unmapped_stringentMV_2_length_58938_cov_3_347520_cutoff_5_type_circular_	Flavobacterium phage vB_FspP_elemoF_6-3D	MT497071	Overlap (VC_743/VC_744/VC_763)	Overlap (VC_743/VC_744/VC_763)	n.a.	N40	2	Flavobacterium	Mesyanzhinovviridae
FT_SA74712_FT_SPN01265_HFF5YCCX2_unmapped_stringent_10_length_36728_cov_17_	Sinorhizobium phage phiM5	MF074189	Clustered	VC_881_0	VC_881_0	N8	11	Sinorhizobium	Inoviridae_like
FT_SA74712_FT_SPN01265_HFF5YCCX2_unmapped_stringent_11_length_36645_cov_10_	n.a.	n.a.	Clustered	VC_789_0	VC_789_0	A	n.a.	n.a.	Skunavirus_like
FT_SA74712_FT_SPN01265_HFF5YCCX2_unmapped_stringent_12_length_32634_cov_11_	Vibrio phage vB_VorS-PVo5	KT345706	Clustered	VC_852_0	VC_852_0	N14	2	Vibrio	Demerecviridae
FT_SA74712_FT_SPN01265_HFF5YCCX2_unmapped_stringent_13_length_30164_cov_11_	Pelagibacter phage HTVC115P	MN698247	Overlap (VC_746/VC_747)	Overlap (VC_746/VC_747)	n.a.	N17	3	Pelagibacter	Autographiviridae
FT_SA74712_FT_SPN01265_HFF5YCCX2_unmapped_stringent_14_length_29547_cov_10_	Methylophilales phage Melnitz-2 EXVC040M	MZ577096	Outlier	Outlier	n.a.	N15	14	Methylophilales	Kyanoviridae
FT_SA74712_FT_SPN01265_HFF5YCCX2_unmapped_stringent_15_length_29331_cov_8_	n.a.	n.a.	Clustered	VC_895_0	VC_895_0	F	n.a.	n.a.	Steigviridae_like
FT_SA74712_FT_SPN01265_HFF5YCCX2_unmapped_stringent_16_length_28199_cov_13_	n.a.	n.a.	Clustered	VC_979_0	VC_979_0	F	n.a.	n.a.	Smacoviridae_like
FT_SA74712_FT_SPN01265_HFF5YCCX2_unmapped_stringent_17_length_27758_cov_22_	n.a.	n.a.	Clustered	VC_934_0	VC_934_0	A	n.a.	n.a.	n.a.
FT_SA74712_FT_SPN01265_HFF5YCCX2_unmapped_stringent_18_length_27389_cov_9_	Methylophilales phage Melnitz-1 EXVC043M	MZ577095	Clustered	VC_862_0	VC_862_0	N2	17	Methylophilales	Kyanoviridae
FT_SA74712_FT_SPN01265_HFF5YCCX2_unmapped_stringent_19_length_26981_cov_9_	Stenotrophomonas phage vB_SmaS-DLP_6	KU682439	Clustered	VC_860_0	VC_860_0	N8	15	Stenotrophomonas	Kyanoviridae
FT_SA74712_FT_SPN01265_HFF5YCCX2_unmapped_stringent_1_length_150350_cov_18_	Pelagibacter phage Mosig EXVC030M	MT647606	Overlap (VC_859/VC_862)	Overlap (VC_859/VC_862)	n.a.	N20	29	Pelagibacter	n.a.
FT_SA74712_FT_SPN01265_HFF5YCCX2_unmapped_stringent_20_length_26672_cov_27_	Pelagibacter phage HTVC023P	MN698239	Clustered	VC_633_0	VC_633_0	N13	16	Pelagibacter	n.a.
FT_SA74712_FT_SPN01265_HFF5YCCX2_unmapped_stringent_21_length_25423_cov_63_	Bordetella phage vB_BbrP_BB8	MK984681	Clustered	VC_939_0	VC_939_0	C4	33	Bordetella	n.a.
FT_SA74712_FT_SPN01265_HFF5YCCX2_unmapped_stringent_22_length_24285_cov_10_	Methylophilales phage Melnitz-1 EXVC043M	MZ577095	Outlier	Outlier	n.a.	N3	22	Methylophilales	n.a.
FT_SA74712_FT_SPN01265_HFF5YCCX2_unmapped_stringent_23_length_23889_cov_48_	Methylophilales phage Melnitz-1 EXVC043M	MZ577095	Clustered	VC_391_0	VC_391_0	N3	9	Methylophilales	n.a.
FT_SA74712_FT_SPN01265_HFF5YCCX2_unmapped_stringent_24_length_22719_cov_12_	n.a.	n.a.	Overlap (VC_761/VC_763)	Overlap (VC_761/VC_763)	n.a.	A	n.a.	n.a.	Skunavirus_like
FT_SA74712_FT_SPN01265_HFF5YCCX2_unmapped_stringent_25_length_22441_cov_32_	n.a.	n.a.	Clustered	VC_762_0	VC_762_0	A	n.a.	n.a.	Skunavirus_like
FT_SA74712_FT_SPN01265_HFF5YCCX2_unmapped_stringent_27_length_21615_cov_15_	Pelagibacter phage HTVC008M	KC465899	Clustered	VC_815_0	VC_815_0	N28	5	Pelagibacter	Tybeckvirinae_like
FT_SA74712_FT_SPN01265_HFF5YCCX2_unmapped_stringent_28_length_21427_cov_10_	Roseobacter phage CRP-6	MK613348	Clustered	VC_264_0	VC_264_0	N15	25	Roseobacter	Zobellviridae
FT_SA74712_FT_SPN01265_HFF5YCCX2_unmapped_stringent_29_length_21318_cov_9_	n.a.	n.a.	Clustered	VC_852_0	VC_852_0	A	n.a.	n.a.	Demerecviridae
FT_SA74712_FT_SPN01265_HFF5YCCX2_unmapped_stringent_2_length_60061_cov_10_	Pelagibacter phage Mosig EXVC030M	MT647606	Clustered	VC_858_1	VC_858_1	N30	15	Pelagibacter	n.a.
FT_SA74712_FT_SPN01265_HFF5YCCX2_unmapped_stringent_30_length_21261_cov_13_	n.a.	n.a.	Clustered	VC_925_0	VC_925_0	A	n.a.	n.a.	n.a.
FT_SA74712_FT_SPN01265_HFF5YCCX2_unmapped_stringent_31_length_21055_cov_8_1_	n.a.	n.a.	Clustered	VC_981_0	VC_981_0	F	n.a.	n.a.	n.a.
FT_SA74712_FT_SPN01265_HFF5YCCX2_unmapped_stringent_32_length_20680_cov_24_	n.a.	n.a.	Singleton	Singleton	n.a.	G	n.a.	n.a.	n.a.
FT_SA74712_FT_SPN01265_HFF5YCCX2_unmapped_stringent_33_length_20481_cov_9_	n.a.	n.a.	Clustered	VC_914_0	VC_914_0	F	n.a.	n.a.	Tectiviridae_like
FT_SA74712_FT_SPN01265_HFF5YCCX2_unmapped_stringent_34_length_20455_cov_8_	Methylophilales phage Melnitz-1 EXVC043M	MZ577095	Clustered	VC_971_0	VC_971_0	N11	2	Methylophilales	Kyanoviridae
FT_SA74712_FT_SPN01265_HFF5YCCX2_unmapped_stringent_35_length_20387_cov_14_	n.a.	n.a.	Clustered	VC_762_0	VC_762_0	A	n.a.	n.a.	Suoliviridae_like
FT_SA74712_FT_SPN01265_HFF5YCCX2_unmapped_stringent_36_length_20188_cov_14_	Roseobacter phage CRP-4	MK613346	Clustered	VC_265_0	VC_265_0	N9	21	Roseobacter	n.a.
FT_SA74712_FT_SPN01265_HFF5YCCX2_unmapped_stringent_37_length_20163_cov_8_	Vibrio phage vB_VorS-PVo5	KT345706	Outlier	Outlier	n.a.	N1	5	Vibrio	Demerecviridae
FT_SA74712_FT_SPN01265_HFF5YCCX2_unmapped_stringent_39_length_18846_cov_14_	n.a.	n.a.	Clustered	VC_817_0	VC_817_0	A	n.a.	n.a.	n.a.
FT_SA74712_FT_SPN01265_HFF5YCCX2_unmapped_stringent_40_length_18792_cov_22_	Ochrobactrum phage vB_OspP_OH	MT028492	Clustered	VC_881_0	VC_881_0	N15	2	Ochrobactrum	Autographiviridae_like
FT_SA74712_FT_SPN01265_HFF5YCCX2_unmapped_stringent_42_length_16698_cov_17_	n.a.	n.a.	Outlier	Outlier	n.a.	A	n.a.	n.a.	n.a.
FT_SA74712_FT_SPN01265_HFF5YCCX2_unmapped_stringent_43_length_16441_cov_6_	Salicola phage SCTP-2	MF360958	Clustered	VC_150_0	VC_150_0	N2	9	Unspecified	Mccleskeyvirinae_like
FT_SA74712_FT_SPN01265_HFF5YCCX2_unmapped_stringent_44_length_16436_cov_14_	n.a.	n.a.	Clustered	VC_910_0	VC_910_0	A	n.a.	n.a.	Kyanoviridae
FT_SA74712_FT_SPN01265_HFF5YCCX2_unmapped_stringent_46_length_16064_cov_15_	Pelagibacter phage HTVC023P	MN698239	Clustered	VC_755_0	VC_755_0	N10	10	Pelagibacter	n.a.
FT_SA74712_FT_SPN01265_HFF5YCCX2_unmapped_stringent_47_length_15484_cov_14_	n.a.	n.a.	Overlap (VC_790/VC_813)	Overlap (VC_790/VC_813)	n.a.	A	n.a.	n.a.	Skunavirus_like
FT_SA74712_FT_SPN01265_HFF5YCCX2_unmapped_stringent_49_length_15278_cov_10_	Pelagibacter phage HTVC115P	MN698247	Outlier	Outlier	n.a.	N13	20	Pelagibacter	Demerecviridae_like
FT_SA74712_FT_SPN01265_HFF5YCCX2_unmapped_stringent_50_length_14665_cov_9_	n.a.	n.a.	Clustered	VC_878_0	VC_878_0	A	n.a.	n.a.	Skunavirus_like
FT_SA74712_FT_SPN01265_HFF5YCCX2_unmapped_stringent_51_length_14601_cov_23_	Pelagibacter phage HTVC027P	MN698241	Clustered	VC_424_0	VC_424_0	C9	15	Pelagibacter	Mesyanzhinovviridae_like
FT_SA74712_FT_SPN01265_HFF5YCCX2_unmapped_stringent_52_length_14404_cov_7_	Burkholderia phage BcepC6B	AY605181	Outlier	Outlier	n.a.	N5	3	Burkholderia	Autographiviridae
FT_SA74712_FT_SPN01265_HFF5YCCX2_unmapped_stringent_53_length_13890_cov_8_	n.a.	n.a.	Overlap (VC_760/VC_899)	Overlap (VC_760/VC_899)	n.a.	A	n.a.	n.a.	Demerecviridae_like
FT_SA74712_FT_SPN01265_HFF5YCCX2_unmapped_stringent_54_length_13742_cov_10_	n.a.	n.a.	Outlier	Outlier	n.a.	A	n.a.	n.a.	Demerecviridae_like
FT_SA74712_FT_SPN01265_HFF5YCCX2_unmapped_stringent_55_length_13694_cov_8_	n.a.	n.a.	Outlier	Outlier	n.a.	A	n.a.	n.a.	Kyanoviridae_like
FT_SA74712_FT_SPN01265_HFF5YCCX2_unmapped_stringent_56_length_13665_cov_6_	n.a.	n.a.	Overlap (VC_760/VC_761/VC_763)	Overlap (VC_760/VC_761/VC_763)	n.a.	A	n.a.	n.a.	Demerecviridae_like
FT_SA74712_FT_SPN01265_HFF5YCCX2_unmapped_stringent_57_length_13518_cov_32_	n.a.	n.a.	Clustered	VC_965_0	VC_965_0	A	n.a.	n.a.	Kyanoviridae
FT_SA74712_FT_SPN01265_HFF5YCCX2_unmapped_stringent_58_length_13513_cov_15_	n.a.	n.a.	Clustered	VC_965_0	VC_965_0	A	n.a.	n.a.	Kyanoviridae
FT_SA74712_FT_SPN01265_HFF5YCCX2_unmapped_stringent_59_length_13486_cov_7_	n.a.	n.a.	Outlier	Outlier	n.a.	A	n.a.	n.a.	Casjensviridae
FT_SA74712_FT_SPN01265_HFF5YCCX2_unmapped_stringent_5_length_40821_cov_8_	Vibrio phage vB_VorS-PVo5	KT345706	Outlier	Outlier	n.a.	N9	16	Vibrio	Demerecviridae
FT_SA74712_FT_SPN01265_HFF5YCCX2_unmapped_stringent_60_length_13399_cov_28_	Ochrobactrum phage vB_OspM_OC	MT028491	Clustered	VC_925_0	VC_925_0	N11	1	Ochrobactrum	Kyanoviridae
FT_SA74712_FT_SPN01265_HFF5YCCX2_unmapped_stringent_61_length_13164_cov_15_	n.a.	n.a.	Outlier	Outlier	n.a.	A	n.a.	n.a.	n.a.
FT_SA74712_FT_SPN01265_HFF5YCCX2_unmapped_stringent_62_length_13138_cov_7_	Pelagibacter phage HTVC103P	MN698242	Outlier	Outlier	n.a.	N5	28	Pelagibacter	Demerecviridae_like
FT_SA74712_FT_SPN01265_HFF5YCCX2_unmapped_stringent_63_length_12691_cov_16_	n.a.	n.a.	Outlier	Outlier	n.a.	A	n.a.	n.a.	Kyanoviridae_like
FT_SA74712_FT_SPN01265_HFF5YCCX2_unmapped_stringent_64_length_12649_cov_16_	n.a.	n.a.	Clustered	VC_762_0	VC_762_0	A	n.a.	n.a.	n.a.
FT_SA74712_FT_SPN01265_HFF5YCCX2_unmapped_stringent_65_length_12638_cov_12_	Roseobacter phage CRP-6	MK613348	Clustered	VC_270_0	VC_270_0	N5	44	Roseobacter	Autographiviridae_like
FT_SA74712_FT_SPN01265_HFF5YCCX2_unmapped_stringent_66_length_12531_cov_8_	n.a.	n.a.	Clustered	VC_981_0	VC_981_0	F	n.a.	n.a.	n.a.
FT_SA74712_FT_SPN01265_HFF5YCCX2_unmapped_stringent_67_length_12461_cov_8_	Pelagibacter phage HTVC115P	MN698247	Outlier	Outlier	n.a.	N20	4	Pelagibacter	Demerecviridae_like
FT_SA74712_FT_SPN01265_HFF5YCCX2_unmapped_stringent_68_length_12375_cov_30_	Methylophilales phage Melnitz-1 EXVC043M	MZ577095	Outlier	Outlier	n.a.	N26	3	Methylophilales	Demerecviridae_like
FT_SA74712_FT_SPN01265_HFF5YCCX2_unmapped_stringent_6_length_40426_cov_15_	Roseobacter phage CRP-2	MK613344	Overlap (VC_269/VC_270)	Overlap (VC_269/VC_270)	n.a.	C8	52	Roseobacter	n.a.
FT_SA74712_FT_SPN01265_HFF5YCCX2_unmapped_stringent_70_length_12222_cov_9_	n.a.	n.a.	Clustered	VC_968_0	VC_968_0	A	n.a.	n.a.	Kyanoviridae
FT_SA74712_FT_SPN01265_HFF5YCCX2_unmapped_stringent_71_length_12002_cov_9_	n.a.	n.a.	Overlap (VC_743/VC_763)	Overlap (VC_743/VC_763)	n.a.	A	n.a.	n.a.	n.a.
FT_SA74712_FT_SPN01265_HFF5YCCX2_unmapped_stringent_72_length_11531_cov_9_	n.a.	n.a.	Outlier	Outlier	n.a.	F	n.a.	n.a.	Tectiviridae_like
FT_SA74712_FT_SPN01265_HFF5YCCX2_unmapped_stringent_73_length_11415_cov_5_	n.a.	n.a.	Singleton	Singleton	n.a.	G	n.a.	n.a.	n.a.
FT_SA74712_FT_SPN01265_HFF5YCCX2_unmapped_stringent_74_length_11244_cov_8_	n.a.	n.a.	Singleton	Singleton	n.a.	G	n.a.	n.a.	n.a.
FT_SA74712_FT_SPN01265_HFF5YCCX2_unmapped_stringent_75_length_11239_cov_8_	n.a.	n.a.	Outlier	Outlier	n.a.	A	n.a.	n.a.	n.a.
FT_SA74712_FT_SPN01265_HFF5YCCX2_unmapped_stringent_76_length_11054_cov_10_	n.a.	n.a.	Outlier	Outlier	n.a.	A	n.a.	n.a.	n.a.
FT_SA74712_FT_SPN01265_HFF5YCCX2_unmapped_stringent_77_length_11039_cov_6_	n.a.	n.a.	Clustered	VC_984_0	VC_984_0	A	n.a.	n.a.	Tybeckvirinae_like
FT_SA74712_FT_SPN01265_HFF5YCCX2_unmapped_stringent_79_length_10856_cov_6_	Pseudomonas phage vB_PaeM_PA5oct	MK797984	Outlier	Outlier	n.a.	N1	8	Pseudomonas	n.a.
FT_SA74712_FT_SPN01265_HFF5YCCX2_unmapped_stringent_7_length_39769_cov_15_	n.a.	n.a.	Clustered	VC_880_0	VC_880_0	F	n.a.	n.a.	Stephanstirmvirinae
FT_SA74712_FT_SPN01265_HFF5YCCX2_unmapped_stringent_80_length_10830_cov_6_	n.a.	n.a.	Singleton	Singleton	n.a.	G	n.a.	n.a.	n.a.
FT_SA74712_FT_SPN01265_HFF5YCCX2_unmapped_stringent_83_length_10645_cov_61_	Ralstonia phage DU_RP_I	MF979559	Outlier	Outlier	n.a.	N2	9	Ralstonia	Autographiviridae
FT_SA74712_FT_SPN01265_HFF5YCCX2_unmapped_stringent_85_length_10511_cov_7_	n.a.	n.a.	Overlap (VC_746/VC_747)	Overlap (VC_746/VC_747)	n.a.	A	n.a.	n.a.	Demerecviridae_like
FT_SA74712_FT_SPN01265_HFF5YCCX2_unmapped_stringent_87_length_10411_cov_11_	Pelagibacter phage HTVC023P	MN698239	Clustered	VC_424_0	VC_424_0	C11	16	Pelagibacter	Mesyanzhinovviridae_like
FT_SA74712_FT_SPN01265_HFF5YCCX2_unmapped_stringent_89_length_10062_cov_12_	n.a.	n.a.	Outlier	Outlier	n.a.	A	n.a.	n.a.	n.a.
FT_SA74713_FT_SPN01265_HFF5YCCX2_unmapped_stringent_254_length_10068_cov_8_	Puniceispirillum phage HMO-2011	GU557055	Outlier	Outlier	n.a.	N21	6	Puniceispirillum	Demerecviridae_like
FT_SA74714_FT_SPN01265_HFF5YCCX2_unmapped_stringent_1_length_13024_cov_32_	n.a.	n.a.	Singleton	Singleton	n.a.	G	n.a.	n.a.	n.a.
FT_SA74715_FT_SPN01265_HFF5YCCX2_unmapped_stringent_100_length_19534_cov_8_	n.a.	n.a.	Clustered	VC_754_0	VC_754_0	A	n.a.	n.a.	Demerecviridae_like
FT_SA74715_FT_SPN01265_HFF5YCCX2_unmapped_stringent_207_length_14453_cov_9_	Roseobacter phage CRP-2	MK613344	Outlier	Outlier	n.a.	N30	3	Roseobacter	Demerecviridae_like
FT_SA74715_FT_SPN01265_HFF5YCCX2_unmapped_stringent_212_length_14301_cov_10_	Roseobacter phage CRP-2	MK613344	Overlap (VC_269/VC_270)	Overlap (VC_269/VC_270)	n.a.	C25	24	Roseobacter	n.a.
FT_SA74715_FT_SPN01265_HFF5YCCX2_unmapped_stringent_258_length_13061_cov_7_	n.a.	n.a.	Outlier	Outlier	n.a.	A	n.a.	n.a.	Kyanoviridae
FT_SA74715_FT_SPN01265_HFF5YCCX2_unmapped_stringent_60_length_23528_cov_10_	n.a.	n.a.	Clustered	VC_780_0	VC_780_0	A	n.a.	n.a.	Autographiviridae
FT_SA74715_FT_SPN01265_HFF5YCCX2_unmapped_stringent_67_length_22215_cov_8_	Roseobacter virus SIO1	AF189021	Clustered	VC_266_0	VC_266_0	N10	21	Roseobacter	Zobellviridae
FT_SA74716_FT_SPN01265_HFF5YCCX2_unmapped_stringent_101_length_13494_cov_8_	n.a.	n.a.	Clustered	VC_961_0	VC_961_0	F	n.a.	n.a.	n.a.
FT_SA74716_FT_SPN01265_HFF5YCCX2_unmapped_stringent_102_length_13348_cov_20_	n.a.	n.a.	Clustered	VC_891_0	VC_891_0	A	n.a.	n.a.	Zobellviridae
FT_SA74716_FT_SPN01265_HFF5YCCX2_unmapped_stringent_103_length_13296_cov_8_	n.a.	n.a.	Clustered	VC_892_0	VC_892_0	F	n.a.	n.a.	n.a.
FT_SA74716_FT_SPN01265_HFF5YCCX2_unmapped_stringent_104_length_13265_cov_7_	Methylophilales phage Venkman EXVC282S	MT375522	Clustered	VC_744_0	VC_744_0	N8	5	Methylophilales	Autographiviridae_like
FT_SA74716_FT_SPN01265_HFF5YCCX2_unmapped_stringent_106_length_13162_cov_6_	n.a.	n.a.	Clustered	VC_908_0	VC_908_0	F	n.a.	n.a.	n.a.
FT_SA74716_FT_SPN01265_HFF5YCCX2_unmapped_stringent_107_length_12979_cov_10_	n.a.	n.a.	Clustered/Singleton	VC_742_0	VC_742_0	A	n.a.	n.a.	n.a.
FT_SA74716_FT_SPN01265_HFF5YCCX2_unmapped_stringent_108_length_12958_cov_9_	n.a.	n.a.	Clustered	VC_870_0	VC_870_0	F	n.a.	n.a.	Queuovirinae_like
FT_SA74716_FT_SPN01265_HFF5YCCX2_unmapped_stringent_109_length_12892_cov_25_	n.a.	n.a.	Clustered	VC_796_0	VC_796_0	A	n.a.	n.a.	n.a.
FT_SA74716_FT_SPN01265_HFF5YCCX2_unmapped_stringent_110_length_12866_cov_8_	n.a.	n.a.	Outlier	Outlier	n.a.	A	n.a.	n.a.	n.a.
FT_SA74716_FT_SPN01265_HFF5YCCX2_unmapped_stringent_111_length_12864_cov_10_	Pelagibacter phage HTVC115P	MN698247	Outlier	Outlier	n.a.	N23	8	Pelagibacter	Demerecviridae_like
FT_SA74716_FT_SPN01265_HFF5YCCX2_unmapped_stringent_113_length_12770_cov_12_	Tenacibaculum phage Gundel_1	MT732474	Clustered/Singleton	VC_898_0	VC_898_0	N37	3	Tenacibaculum	n.a.
FT_SA74716_FT_SPN01265_HFF5YCCX2_unmapped_stringent_115_length_12709_cov_6_	Pelagibacter phage HTVC023P	MN698239	Clustered	VC_755_0	VC_755_0	N21	5	Pelagibacter	Queuovirinae_like
FT_SA74716_FT_SPN01265_HFF5YCCX2_unmapped_stringent_116_length_12663_cov_7_	n.a.	n.a.	Clustered	VC_871_0	VC_871_0	F	n.a.	n.a.	Demerecviridae_like
FT_SA74716_FT_SPN01265_HFF5YCCX2_unmapped_stringent_117_length_12624_cov_7_	n.a.	n.a.	Clustered	VC_985_0	VC_985_0	F	n.a.	n.a.	n.a.
FT_SA74716_FT_SPN01265_HFF5YCCX2_unmapped_stringent_118_length_12567_cov_8_	Vibrio phage 1.030.O._10N.222.55.F9	MG592414	Clustered	VC_986_0	VC_986_0	N2	5	Vibrio	Queuovirinae
FT_SA74716_FT_SPN01265_HFF5YCCX2_unmapped_stringent_119_length_12526_cov_9_	n.a.	n.a.	Clustered	VC_824_0	VC_824_0	A	n.a.	n.a.	Zobellviridae
FT_SA74716_FT_SPN01265_HFF5YCCX2_unmapped_stringent_11_length_36645_cov_11_	n.a.	n.a.	Clustered	VC_930_0	VC_930_0	F	n.a.	n.a.	n.a.
FT_SA74716_FT_SPN01265_HFF5YCCX2_unmapped_stringent_120_length_12430_cov_11_	n.a.	n.a.	Outlier	Outlier	n.a.	A	n.a.	n.a.	Kyanoviridae
FT_SA74716_FT_SPN01265_HFF5YCCX2_unmapped_stringent_121_length_12378_cov_11_	Methylophilales phage Melnitz-1 EXVC043M	MZ577095	Clustered	VC_972_0	VC_972_0	N6	2	Methylophilales	Kyanoviridae
FT_SA74716_FT_SPN01265_HFF5YCCX2_unmapped_stringent_122_length_12378_cov_6_	n.a.	n.a.	Outlier	Outlier	n.a.	A	n.a.	n.a.	n.a.
FT_SA74716_FT_SPN01265_HFF5YCCX2_unmapped_stringent_123_length_12307_cov_26_	Verrucomicrobia phage P8625	KP792622	Clustered	VC_917_0	VC_917_0	C3	33	Verrucomicrobia	n.a.
FT_SA74716_FT_SPN01265_HFF5YCCX2_unmapped_stringent_126_length_12140_cov_9_	n.a.	n.a.	Clustered	VC_836_0	VC_836_0	A	n.a.	n.a.	Autographiviridae
FT_SA74716_FT_SPN01265_HFF5YCCX2_unmapped_stringent_127_length_12083_cov_6_	Methylophilales phage Venkman EXVC282S	MT375522	Clustered	VC_987_0	VC_987_0	N2	2	Methylophilales	n.a.
FT_SA74716_FT_SPN01265_HFF5YCCX2_unmapped_stringent_128_length_11983_cov_14_	Pelagibacter phage HTVC023P	MN698239	Overlap (VC_425/VC_764)	Overlap (VC_425/VC_764)	n.a.	N8	9	Pelagibacter	Arquatrovirinae_like
FT_SA74716_FT_SPN01265_HFF5YCCX2_unmapped_stringent_129_length_11950_cov_12_	Roseobacter phage CRP-13	MW514247	Clustered	VC_806_0	VC_806_0	N5	30	Roseobacter	Zobellviridae_like
FT_SA74716_FT_SPN01265_HFF5YCCX2_unmapped_stringent_130_length_11909_cov_18_	Roseobacter phage CRP-2	MK613344	Clustered	VC_802_0	VC_802_0	N7	6	Roseobacter	Zobellviridae
FT_SA74716_FT_SPN01265_HFF5YCCX2_unmapped_stringent_132_length_11811_cov_6_	n.a.	n.a.	Clustered	VC_795_0	VC_795_0	A	n.a.	n.a.	Steigviridae
FT_SA74716_FT_SPN01265_HFF5YCCX2_unmapped_stringent_133_length_11748_cov_20_	n.a.	n.a.	Clustered	VC_866_0	VC_866_0	A	n.a.	n.a.	Stephanstirmvirinae_like
FT_SA74716_FT_SPN01265_HFF5YCCX2_unmapped_stringent_135_length_11608_cov_10_	n.a.	n.a.	Clustered	VC_959_0	VC_959_0	A	n.a.	n.a.	Kyanoviridae_like
FT_SA74716_FT_SPN01265_HFF5YCCX2_unmapped_stringent_136_length_11493_cov_5_	Vibrio phage vB_VorS-PVo5	KT345706	Clustered	VC_852_0	VC_852_0	N9	2	Vibrio	Demerecviridae
FT_SA74716_FT_SPN01265_HFF5YCCX2_unmapped_stringent_138_length_11429_cov_26_	Roseobacter phage CRP-9	MW514246	Clustered	VC_268_0	VC_268_0	C16	19	Roseobacter	Demerecviridae_like
FT_SA74716_FT_SPN01265_HFF5YCCX2_unmapped_stringent_139_length_11385_cov_9_	n.a.	n.a.	Outlier	Outlier	n.a.	A	n.a.	n.a.	n.a.
FT_SA74716_FT_SPN01265_HFF5YCCX2_unmapped_stringent_13_length_35154_cov_12_	n.a.	n.a.	Clustered	VC_904_0	VC_904_0	F	n.a.	n.a.	n.a.
FT_SA74716_FT_SPN01265_HFF5YCCX2_unmapped_stringent_140_length_11365_cov_8_	Rhizobium phage RHph_TM29	MN988463	Overlap (VC_581/VC_816)	Overlap (VC_581/VC_816)	n.a.	C7	8	Rhizobium	Queuovirinae_like
FT_SA74716_FT_SPN01265_HFF5YCCX2_unmapped_stringent_141_length_11350_cov_8_	Pelagibacter phage HTVC027P	MN698241	Overlap (VC_425/VC_767)	Overlap (VC_425/VC_767)	n.a.	N31	9	Pelagibacter	Mesyanzhinovviridae
FT_SA74716_FT_SPN01265_HFF5YCCX2_unmapped_stringent_142_length_11281_cov_10_	Pelagibacter phage Mosig EXVC030M	MT647606	Outlier	Outlier	n.a.	N13	4	Pelagibacter	Kyanoviridae
FT_SA74716_FT_SPN01265_HFF5YCCX2_unmapped_stringent_145_length_11239_cov_7_	n.a.	n.a.	Clustered	VC_973_0	VC_973_0	A	n.a.	n.a.	Kyanoviridae_like
FT_SA74716_FT_SPN01265_HFF5YCCX2_unmapped_stringent_146_length_11211_cov_21_	n.a.	n.a.	Clustered	VC_988_0	VC_988_0	F	n.a.	n.a.	n.a.
FT_SA74716_FT_SPN01265_HFF5YCCX2_unmapped_stringent_147_length_11129_cov_9_	Roseobacter phage CRP-3	MK613345	Clustered	VC_803_0	VC_803_0	N7	5	Roseobacter	Herelleviridae_like
FT_SA74716_FT_SPN01265_HFF5YCCX2_unmapped_stringent_148_length_11119_cov_7_	n.a.	n.a.	Clustered	VC_926_0	VC_926_0	A	n.a.	n.a.	Iridoviridae
FT_SA74716_FT_SPN01265_HFF5YCCX2_unmapped_stringent_14_length_34935_cov_9_	Methylophilales phage MEP301	MW452941	Clustered	VC_838_0	VC_838_0	N36	12	Methylophilales	Autographiviridae
FT_SA74716_FT_SPN01265_HFF5YCCX2_unmapped_stringent_150_length_11096_cov_6_	Dunaliella viridis virus SI2	HQ332136	Outlier	Outlier	n.a.	N9	4	Dunaliella	n.a.
FT_SA74716_FT_SPN01265_HFF5YCCX2_unmapped_stringent_153_length_11003_cov_9_	n.a.	n.a.	Outlier	Outlier	n.a.	A	n.a.	n.a.	Kyanoviridae
FT_SA74716_FT_SPN01265_HFF5YCCX2_unmapped_stringent_154_length_10946_cov_22_	n.a.	n.a.	Clustered	VC_796_0	VC_796_0	A	n.a.	n.a.	n.a.
FT_SA74716_FT_SPN01265_HFF5YCCX2_unmapped_stringent_156_length_10895_cov_6_	n.a.	n.a.	Clustered	VC_467_0	VC_467_0	A	n.a.	n.a.	Queuovirinae_like
FT_SA74716_FT_SPN01265_HFF5YCCX2_unmapped_stringent_157_length_10835_cov_9_	Pelagibacter phage HTVC115P	MN698247	Clustered	VC_768_0	VC_768_0	N10	3	Pelagibacter	Eucampyvirinae_like
FT_SA74716_FT_SPN01265_HFF5YCCX2_unmapped_stringent_158_length_10835_cov_8_	n.a.	n.a.	Clustered	VC_879_0	VC_879_0	F	n.a.	n.a.	Deejayvirinae_like
FT_SA74716_FT_SPN01265_HFF5YCCX2_unmapped_stringent_159_length_10765_cov_9_	n.a.	n.a.	Clustered	VC_781_0	VC_781_0	A	n.a.	n.a.	n.a.
FT_SA74716_FT_SPN01265_HFF5YCCX2_unmapped_stringent_160_length_10737_cov_7_	n.a.	n.a.	Clustered	VC_750_0	VC_750_0	A	n.a.	n.a.	n.a.
FT_SA74716_FT_SPN01265_HFF5YCCX2_unmapped_stringent_161_length_10696_cov_10_	Roseobacter phage CRP-13	MW514247	Outlier	Outlier	n.a.	N6	18	Roseobacter	Demerecviridae_like
FT_SA74716_FT_SPN01265_HFF5YCCX2_unmapped_stringent_162_length_10625_cov_11_	n.a.	n.a.	Outlier	Outlier	n.a.	A	n.a.	n.a.	Kyanoviridae_like
FT_SA74716_FT_SPN01265_HFF5YCCX2_unmapped_stringent_163_length_10610_cov_6_	n.a.	n.a.	Clustered	VC_787_0	VC_787_0	A	n.a.	n.a.	n.a.
FT_SA74716_FT_SPN01265_HFF5YCCX2_unmapped_stringent_164_length_10578_cov_7_	n.a.	n.a.	Clustered	VC_845_0	VC_845_0	A	n.a.	n.a.	n.a.
FT_SA74716_FT_SPN01265_HFF5YCCX2_unmapped_stringent_165_length_10572_cov_6_	n.a.	n.a.	Clustered	VC_954_0	VC_954_0	F	n.a.	n.a.	n.a.
FT_SA74716_FT_SPN01265_HFF5YCCX2_unmapped_stringent_168_length_10392_cov_7_	Pelagibacter phage HTVC008M	KC465899	Clustered	VC_974_0	VC_974_0	N7	3	Pelagibacter	Kyanoviridae
FT_SA74716_FT_SPN01265_HFF5YCCX2_unmapped_stringent_169_length_10368_cov_7_	n.a.	n.a.	Clustered	VC_740_0	VC_740_0	A	n.a.	n.a.	Suoliviridae_like
FT_SA74716_FT_SPN01265_HFF5YCCX2_unmapped_stringent_170_length_10365_cov_7_	n.a.	n.a.	Singleton	Singleton	n.a.	G	n.a.	n.a.	Peduoviridae
FT_SA74716_FT_SPN01265_HFF5YCCX2_unmapped_stringent_171_length_10326_cov_15_	Roseobacter phage CRP-1	MK613343	Clustered	VC_808_0	VC_808_0	N6	11	Roseobacter	Autographiviridae_like
FT_SA74716_FT_SPN01265_HFF5YCCX2_unmapped_stringent_172_length_10320_cov_8_	n.a.	n.a.	Clustered	VC_989_0	VC_989_0	F	n.a.	n.a.	n.a.
FT_SA74716_FT_SPN01265_HFF5YCCX2_unmapped_stringent_173_length_10312_cov_7_	Pelagibacter phage Mosig EXVC030M	MT647606	Clustered	VC_822_0	VC_822_0	N9	2	Pelagibacter	Kyanoviridae_like
FT_SA74716_FT_SPN01265_HFF5YCCX2_unmapped_stringent_174_length_10304_cov_9_	n.a.	n.a.	Singleton	Singleton	n.a.	G	n.a.	n.a.	n.a.
FT_SA74716_FT_SPN01265_HFF5YCCX2_unmapped_stringent_176_length_10196_cov_11_	Rhodobacter phage RcapNL	JQ066768	Clustered	VC_646_0	VC_646_0	N3	6	Rhodobacter	Inoviridae_like
FT_SA74716_FT_SPN01265_HFF5YCCX2_unmapped_stringent_177_length_10188_cov_6_	n.a.	n.a.	Clustered	VC_943_0	VC_943_0	A	n.a.	n.a.	n.a.
FT_SA74716_FT_SPN01265_HFF5YCCX2_unmapped_stringent_178_length_10152_cov_7_	n.a.	n.a.	Outlier	Outlier	n.a.	A	n.a.	n.a.	n.a.
FT_SA74716_FT_SPN01265_HFF5YCCX2_unmapped_stringent_179_length_10147_cov_7_	n.a.	n.a.	Clustered	VC_467_0	VC_467_0	A	n.a.	n.a.	Queuovirinae_like
FT_SA74716_FT_SPN01265_HFF5YCCX2_unmapped_stringent_17_length_31855_cov_13_	Sinorhizobium phage phiM5	MF074189	Clustered	VC_850_0	VC_850_0	N15	9	Sinorhizobium	Inoviridae_like
FT_SA74716_FT_SPN01265_HFF5YCCX2_unmapped_stringent_180_length_10058_cov_8_	Methylophilales phage MEP301	MW452941	Clustered	VC_838_0	VC_838_0	N47	2	Methylophilales	Autographiviridae_like
FT_SA74716_FT_SPN01265_HFF5YCCX2_unmapped_stringent_182_length_10022_cov_10_	Pelagibacter phage HTVC023P	MN698239	Clustered	VC_424_0	VC_424_0	C3	20	Pelagibacter	Mesyanzhinovviridae_like
FT_SA74716_FT_SPN01265_HFF5YCCX2_unmapped_stringent_18_length_31312_cov_23_	n.a.	n.a.	Clustered	VC_158_0	VC_158_0	A	n.a.	n.a.	Queuovirinae_like
FT_SA74716_FT_SPN01265_HFF5YCCX2_unmapped_stringent_19_length_30190_cov_11_	n.a.	n.a.	Clustered	VC_810_0	VC_810_0	A	n.a.	n.a.	Zobellviridae
FT_SA74716_FT_SPN01265_HFF5YCCX2_unmapped_stringent_1_length_65890_cov_14_	Pelagibacter phage HTVC008M	KC465899	Overlap (VC_856/VC_858)	Overlap (VC_856/VC_858)	n.a.	N35	15	Pelagibacter	Kyanoviridae
FT_SA74716_FT_SPN01265_HFF5YCCX2_unmapped_stringent_20_length_29718_cov_16_	n.a.	n.a.	Clustered	VC_875_0	VC_875_0	F	n.a.	n.a.	Steigviridae_like
FT_SA74716_FT_SPN01265_HFF5YCCX2_unmapped_stringent_22_length_28120_cov_22_	n.a.	n.a.	Clustered	VC_158_0	VC_158_0	A	n.a.	n.a.	Queuovirinae_like
FT_SA74716_FT_SPN01265_HFF5YCCX2_unmapped_stringent_23_length_27690_cov_11_	Pelagibacter phage HTVC103P	MN698242	Clustered	VC_825_0	VC_825_0	N15	23	Pelagibacter	Demerecviridae_like
FT_SA74716_FT_SPN01265_HFF5YCCX2_unmapped_stringent_24_length_27640_cov_8_	n.a.	n.a.	Clustered	VC_970_0	VC_970_0	F	n.a.	n.a.	n.a.
FT_SA74716_FT_SPN01265_HFF5YCCX2_unmapped_stringent_26_length_27350_cov_9_	n.a.	n.a.	Clustered	VC_844_0	VC_844_0	A	n.a.	n.a.	Guernseyvirinae
FT_SA74716_FT_SPN01265_HFF5YCCX2_unmapped_stringent_27_length_27254_cov_12_	Sinorhizobium phage phiM5	MF074189	Clustered	VC_882_0	VC_882_0	N14	6	Sinorhizobium	n.a.
FT_SA74716_FT_SPN01265_HFF5YCCX2_unmapped_stringent_28_length_26699_cov_11_	Roseobacter phage CRP-4	MK613346	Clustered	VC_265_0	VC_265_0	N9	20	Roseobacter	Zobellviridae
FT_SA74716_FT_SPN01265_HFF5YCCX2_unmapped_stringent_2_length_61057_cov_15_	Pelagibacter phage HTVC023P	MN698239	Overlap (VC_758/VC_766/VC_811)	Overlap (VC_758/VC_766/VC_811)	n.a.	N38	3	Pelagibacter	n.a.
FT_SA74716_FT_SPN01265_HFF5YCCX2_unmapped_stringent_30_length_25613_cov_9_	Pelagibacter phage Mosig EXVC030M	MT647606	Overlap (VC_862/VC_865/VC_866)	Overlap (VC_862/VC_865/VC_866)	n.a.	N17	3	Pelagibacter	Kyanoviridae
FT_SA74716_FT_SPN01265_HFF5YCCX2_unmapped_stringent_35_length_23536_cov_6_	n.a.	n.a.	Clustered	VC_958_0	VC_958_0	F	n.a.	n.a.	n.a.
FT_SA74716_FT_SPN01265_HFF5YCCX2_unmapped_stringent_36_length_22885_cov_16_	n.a.	n.a.	Outlier	Outlier	n.a.	F	n.a.	n.a.	n.a.
FT_SA74716_FT_SPN01265_HFF5YCCX2_unmapped_stringent_37_length_21918_cov_13_	Pelagibacter phage HTVC008M	KC465899	Clustered	VC_855_0	VC_855_0	N17	19	Pelagibacter	Kyanoviridae
FT_SA74716_FT_SPN01265_HFF5YCCX2_unmapped_stringent_38_length_21874_cov_23_	Roseobacter phage CRP-2	MK613344	Overlap (VC_268/VC_269/VC_270)	Overlap (VC_268/VC_269/VC_270)	n.a.	C22	20	Roseobacter	Zobellviridae
FT_SA74716_FT_SPN01265_HFF5YCCX2_unmapped_stringent_39_length_21848_cov_11_	n.a.	n.a.	Clustered	VC_916_0	VC_916_0	A	n.a.	n.a.	Kyanoviridae
FT_SA74716_FT_SPN01265_HFF5YCCX2_unmapped_stringent_3_length_48737_cov_11_	Caulobacter phage Cr30	KF301602	Clustered	VC_854_0	VC_854_0	N10	42	Caulobacter	Kyanoviridae
FT_SA74716_FT_SPN01265_HFF5YCCX2_unmapped_stringent_40_length_21560_cov_7_	n.a.	n.a.	Clustered	VC_900_0	VC_900_0	F	n.a.	n.a.	Smacoviridae_like
FT_SA74716_FT_SPN01265_HFF5YCCX2_unmapped_stringent_41_length_21082_cov_12_	Pelagibacter phage HTVC115P	MN698247	Overlap (VC_891/VC_892)	Overlap (VC_891/VC_892)	n.a.	N30	3	Pelagibacter	n.a.
FT_SA74716_FT_SPN01265_HFF5YCCX2_unmapped_stringent_44_length_20073_cov_13_	n.a.	n.a.	Clustered	VC_952_0	VC_952_0	A	n.a.	n.a.	Aliusviridae_like
FT_SA74716_FT_SPN01265_HFF5YCCX2_unmapped_stringent_45_length_19930_cov_7_	n.a.	n.a.	Outlier	Outlier	n.a.	F	n.a.	n.a.	Stephanstirmvirinae_like
FT_SA74716_FT_SPN01265_HFF5YCCX2_unmapped_stringent_46_length_19785_cov_6_	n.a.	n.a.	Clustered	VC_942_0	VC_942_0	F	n.a.	n.a.	n.a.
FT_SA74716_FT_SPN01265_HFF5YCCX2_unmapped_stringent_47_length_19629_cov_9_	n.a.	n.a.	Clustered	VC_928_0	VC_928_0	A	n.a.	n.a.	Zobellviridae
FT_SA74716_FT_SPN01265_HFF5YCCX2_unmapped_stringent_48_length_19606_cov_16_	n.a.	n.a.	Outlier	Outlier	n.a.	A	n.a.	n.a.	n.a.
FT_SA74716_FT_SPN01265_HFF5YCCX2_unmapped_stringent_49_length_19577_cov_26_	Pelagibacter phage HTVC106P	MN698244	Clustered	VC_849_0	VC_849_0	N5	1	Pelagibacter	n.a.
FT_SA74716_FT_SPN01265_HFF5YCCX2_unmapped_stringent_4_length_47268_cov_13_	Pelagibacter phage Mosig EXVC030M	MT647606	Clustered	VC_910_0	VC_910_0	N2	51	Pelagibacter	Kyanoviridae
FT_SA74716_FT_SPN01265_HFF5YCCX2_unmapped_stringent_50_length_19455_cov_10_	Caulobacter phage Cr30	KF301602	Clustered	VC_927_0	VC_927_0	N3	9	Caulobacter	Kyanoviridae
FT_SA74716_FT_SPN01265_HFF5YCCX2_unmapped_stringent_52_length_19084_cov_9_	Methylophilales phage Melnitz-1 EXVC043M	MZ577095	Clustered	VC_859_0	VC_859_0	N5	44	Methylophilales	Kyanoviridae_like
FT_SA74716_FT_SPN01265_HFF5YCCX2_unmapped_stringent_54_length_18545_cov_11_	Roseobacter phage CRP-4	MK613346	Clustered	VC_263_0	VC_263_0	N11	15	Roseobacter	Zobellviridae
FT_SA74716_FT_SPN01265_HFF5YCCX2_unmapped_stringent_55_length_18468_cov_19_	n.a.	n.a.	Clustered	VC_899_0	VC_899_0	F	n.a.	n.a.	Smacoviridae_like
FT_SA74716_FT_SPN01265_HFF5YCCX2_unmapped_stringent_56_length_17999_cov_8_	n.a.	n.a.	Overlap (VC_761/VC_763)	Overlap (VC_761/VC_763)	n.a.	A	n.a.	n.a.	Skunavirus_like
FT_SA74716_FT_SPN01265_HFF5YCCX2_unmapped_stringent_57_length_17938_cov_13_	Pelagibacter phage HTVC103P	MN698242	Clustered	VC_825_0	VC_825_0	N23	6	Pelagibacter	Zobellviridae
FT_SA74716_FT_SPN01265_HFF5YCCX2_unmapped_stringent_5_length_45640_cov_42_	Roseobacter phage CRP-2	MK613344	Overlap (VC_269/VC_270)	Overlap (VC_269/VC_270)	n.a.	C19	38	Roseobacter	Zobellviridae
FT_SA74716_FT_SPN01265_HFF5YCCX2_unmapped_stringent_60_length_17467_cov_10_	Methylophilales phage Melnitz-1 EXVC043M	MZ577095	Outlier	Outlier	n.a.	N8	9	Methylophilales	Kyanoviridae
FT_SA74716_FT_SPN01265_HFF5YCCX2_unmapped_stringent_61_length_17270_cov_7_	uncultured phage	LR756508	Clustered	VC_770_0	VC_770_0	N10	12	Unspecified	n.a.
FT_SA74716_FT_SPN01265_HFF5YCCX2_unmapped_stringent_62_length_17180_cov_16_	Pelagibacter phage HTVC023P	MN698239	Clustered	VC_755_0	VC_755_0	N15	16	Pelagibacter	Tybeckvirinae_like
FT_SA74716_FT_SPN01265_HFF5YCCX2_unmapped_stringent_63_length_17060_cov_10_	n.a.	n.a.	Outlier	Outlier	n.a.	F	n.a.	n.a.	n.a.
FT_SA74716_FT_SPN01265_HFF5YCCX2_unmapped_stringent_64_length_16468_cov_11_	Pelagibacter phage HTVC023P	MN698239	Overlap (VC_757/VC_767)	Overlap (VC_757/VC_767)	n.a.	N16	1	Pelagibacter	n.a.
FT_SA74716_FT_SPN01265_HFF5YCCX2_unmapped_stringent_65_length_16426_cov_21_	n.a.	n.a.	Clustered	VC_921_0	VC_921_0	F	n.a.	n.a.	Fimoviridae_like
FT_SA74716_FT_SPN01265_HFF5YCCX2_unmapped_stringent_66_length_16377_cov_10_	n.a.	n.a.	Clustered	VC_821_0	VC_821_0	A	n.a.	n.a.	Kyanoviridae
FT_SA74716_FT_SPN01265_HFF5YCCX2_unmapped_stringent_67_length_16365_cov_10_	Caulobacter phage Cr30	KF301602	Clustered	VC_867_0	VC_867_0	N6	2	Caulobacter	Kyanoviridae_like
FT_SA74716_FT_SPN01265_HFF5YCCX2_unmapped_stringent_68_length_16188_cov_10_	Stenotrophomonas phage vB_SmaS-DLP_6	KU682439	Clustered	VC_858_1	VC_858_1	N35	1	Stenotrophomonas	Kyanoviridae
FT_SA74716_FT_SPN01265_HFF5YCCX2_unmapped_stringent_69_length_16151_cov_8_	n.a.	n.a.	Clustered	VC_915_0	VC_915_0	A	n.a.	n.a.	n.a.
FT_SA74716_FT_SPN01265_HFF5YCCX2_unmapped_stringent_71_length_16001_cov_7_	Pelagibacter phage HTVC008M	KC465899	Clustered	VC_569_0	VC_569_0	N7	13	Pelagibacter	Kyanoviridae
FT_SA74716_FT_SPN01265_HFF5YCCX2_unmapped_stringent_74_length_15704_cov_16_	Pelagibacter phage HTVC027P	MN698241	Overlap (VC_425/VC_764/VC_768)	Overlap (VC_425/VC_764/VC_768)	n.a.	N8	10	Pelagibacter	n.a.
FT_SA74716_FT_SPN01265_HFF5YCCX2_unmapped_stringent_75_length_15493_cov_7_	n.a.	n.a.	Clustered	VC_838_0	VC_838_0	A	n.a.	n.a.	Autographiviridae
FT_SA74716_FT_SPN01265_HFF5YCCX2_unmapped_stringent_76_length_15478_cov_17_	n.a.	n.a.	Clustered	VC_805_0	VC_805_0	A	n.a.	n.a.	n.a.
FT_SA74716_FT_SPN01265_HFF5YCCX2_unmapped_stringent_77_length_15452_cov_9_	n.a.	n.a.	Clustered	VC_991_0	VC_991_0	A	n.a.	n.a.	Kyanoviridae
FT_SA74716_FT_SPN01265_HFF5YCCX2_unmapped_stringent_78_length_15342_cov_14_	n.a.	n.a.	Outlier	Outlier	n.a.	A	n.a.	n.a.	n.a.
FT_SA74716_FT_SPN01265_HFF5YCCX2_unmapped_stringent_79_length_15326_cov_11_	Stenotrophomonas phage vB_SmaS-DLP_6	KU682439	Clustered	VC_869_0	VC_869_0	N10	4	Stenotrophomonas	Kyanoviridae_like
FT_SA74716_FT_SPN01265_HFF5YCCX2_unmapped_stringent_7_length_41329_cov_11_	Ralstonia phage DU_RP_II	MF150911	Clustered	VC_538_0	VC_538_0	N13	14	Ralstonia	n.a.
FT_SA74716_FT_SPN01265_HFF5YCCX2_unmapped_stringent_80_length_14972_cov_6_	Podophage Lau218	KJ183191	Clustered	VC_926_0	VC_926_0	N9	3	Unspecified	Autographiviridae
FT_SA74716_FT_SPN01265_HFF5YCCX2_unmapped_stringent_81_length_14936_cov_9_	Pelagibacter phage HTVC008M	KC465899	Clustered	VC_616_0	VC_616_0	N3	6	Pelagibacter	n.a.
FT_SA74716_FT_SPN01265_HFF5YCCX2_unmapped_stringent_82_length_14934_cov_9_	n.a.	n.a.	Clustered	VC_838_0	VC_838_0	A	n.a.	n.a.	Queuovirinae_like
FT_SA74716_FT_SPN01265_HFF5YCCX2_unmapped_stringent_83_length_14856_cov_7_	n.a.	n.a.	Clustered	VC_967_0	VC_967_0	A	n.a.	n.a.	n.a.
FT_SA74716_FT_SPN01265_HFF5YCCX2_unmapped_stringent_84_length_14834_cov_11_	n.a.	n.a.	Overlap (VC_760/VC_762)	Overlap (VC_760/VC_762)	n.a.	A	n.a.	n.a.	Demerecviridae_like
FT_SA74716_FT_SPN01265_HFF5YCCX2_unmapped_stringent_85_length_14790_cov_38_	Roseobacter phage CRP-6	MK613348	Clustered	VC_270_0	VC_270_0	N6	39	Roseobacter	n.a.
FT_SA74716_FT_SPN01265_HFF5YCCX2_unmapped_stringent_86_length_14644_cov_11_	n.a.	n.a.	Clustered	VC_929_0	VC_929_0	A	n.a.	n.a.	Arenaviridae_like
FT_SA74716_FT_SPN01265_HFF5YCCX2_unmapped_stringent_87_length_14545_cov_24_	Roseobacter phage CRP-9	MW514246	Clustered	VC_268_0	VC_268_0	C16	21	Roseobacter	Demerecviridae_like
FT_SA74716_FT_SPN01265_HFF5YCCX2_unmapped_stringent_88_length_14472_cov_107_	n.a.	n.a.	Clustered	VC_780_0	VC_780_0	A	n.a.	n.a.	Autographiviridae
FT_SA74716_FT_SPN01265_HFF5YCCX2_unmapped_stringent_89_length_14402_cov_8_	n.a.	n.a.	Outlier	Outlier	n.a.	F	n.a.	n.a.	Chaseviridae_like
FT_SA74716_FT_SPN01265_HFF5YCCX2_unmapped_stringent_90_length_14265_cov_9_	n.a.	n.a.	Clustered	VC_893_0	VC_893_0	F	n.a.	n.a.	Herelleviridae_like
FT_SA74716_FT_SPN01265_HFF5YCCX2_unmapped_stringent_91_length_14151_cov_12_	n.a.	n.a.	Outlier	Outlier	n.a.	A	n.a.	n.a.	Inoviridae_like
FT_SA74716_FT_SPN01265_HFF5YCCX2_unmapped_stringent_92_length_14061_cov_11_	n.a.	n.a.	Clustered	VC_783_0	VC_783_0	A	n.a.	n.a.	Autographiviridae_like
FT_SA74716_FT_SPN01265_HFF5YCCX2_unmapped_stringent_93_length_14013_cov_9_	n.a.	n.a.	Clustered	VC_877_0	VC_877_0	F	n.a.	n.a.	Eucampyvirinae_like
FT_SA74716_FT_SPN01265_HFF5YCCX2_unmapped_stringent_94_length_13977_cov_11_	Marine virus AG-345-O18	MH319759	Outlier	Outlier	n.a.	N9	10	Unspecified	Kyanoviridae
FT_SA74716_FT_SPN01265_HFF5YCCX2_unmapped_stringent_95_length_13936_cov_9_	n.a.	n.a.	Clustered	VC_838_0	VC_838_0	A	n.a.	n.a.	n.a.
FT_SA74716_FT_SPN01265_HFF5YCCX2_unmapped_stringent_96_length_13877_cov_18_	Pelagibacter phage HTVC023P	MN698239	Overlap (VC_425/VC_748)	Overlap (VC_425/VC_748)	n.a.	N7	26	Pelagibacter	Arquatrovirinae_like
FT_SA74716_FT_SPN01265_HFF5YCCX2_unmapped_stringent_98_length_13709_cov_11_	Flavobacterium phage vB_FspM_immuto_3-5A	MW353176	Clustered	VC_739_0	VC_739_0	N7	6	Flavobacterium	n.a.
FT_SA74716_FT_SPN01265_HFF5YCCX2_unmapped_stringent_99_length_13593_cov_24_	n.a.	n.a.	Clustered	VC_754_0	VC_754_0	A	n.a.	n.a.	Stephanstirmvirinae_like
FT_SA74718_FT_SPN01265_HFF5YCCX2_unmapped_stringent_1_length_15100_cov_23_	n.a.	n.a.	Singleton	Singleton	n.a.	G	n.a.	n.a.	n.a.
FT_SA74719_FT_SPN01265_HFF5YCCX2_unmapped_stringent_109_length_17766_cov_15_	n.a.	n.a.	Overlap (VC_778/VC_781)	Overlap (VC_778/VC_781)	n.a.	A	n.a.	n.a.	Demerecviridae_like
FT_SA74719_FT_SPN01265_HFF5YCCX2_unmapped_stringent_111_length_17718_cov_9_	n.a.	n.a.	Clustered	VC_866_0	VC_866_0	A	n.a.	n.a.	n.a.
FT_SA74719_FT_SPN01265_HFF5YCCX2_unmapped_stringent_138_length_15461_cov_6_	Caulobacter phage Cr30	KF301602	Clustered	VC_854_0	VC_854_0	N6	17	Caulobacter	Kyanoviridae
FT_SA74719_FT_SPN01265_HFF5YCCX2_unmapped_stringent_149_length_15052_cov_8_	Roseobacter virus SIO1	AF189021	Outlier	Outlier	n.a.	N7	20	Roseobacter	Zobellviridae
FT_SA74719_FT_SPN01265_HFF5YCCX2_unmapped_stringent_163_length_14407_cov_9_	n.a.	n.a.	Clustered	VC_762_0	VC_762_0	A	n.a.	n.a.	n.a.
FT_SA74719_FT_SPN01265_HFF5YCCX2_unmapped_stringent_174_length_13962_cov_10_	n.a.	n.a.	Outlier	Outlier	n.a.	A	n.a.	n.a.	Kyanoviridae_like
FT_SA74719_FT_SPN01265_HFF5YCCX2_unmapped_stringent_182_length_13701_cov_9_	Lentibacter virus vB_LenP_ICBM2	MF431616	Clustered	VC_266_0	VC_266_0	N10	5	Lentibacter	Zobellviridae
FT_SA74719_FT_SPN01265_HFF5YCCX2_unmapped_stringent_188_length_13560_cov_6_	Rhizobium phage RHph_I1_18	MN988519	Outlier	Outlier	n.a.	N10	8	Rhizobium	Kyanoviridae
FT_SA74719_FT_SPN01265_HFF5YCCX2_unmapped_stringent_191_length_13425_cov_6_	Puniceispirillum phage HMO-2011	GU557055	Clustered/Singleton	VC_799_0	VC_799_0	N3	21	Puniceispirillum	Demerecviridae_like
FT_SA74719_FT_SPN01265_HFF5YCCX2_unmapped_stringent_216_length_12533_cov_6_	n.a.	n.a.	Outlier	Outlier	n.a.	A	n.a.	n.a.	Skunavirus_like
FT_SA74719_FT_SPN01265_HFF5YCCX2_unmapped_stringent_252_length_11760_cov_24_	Puniceispirillum phage HMO-2011	GU557055	Outlier	Outlier	n.a.	N19	2	Puniceispirillum	Demerecviridae_like
FT_SA74719_FT_SPN01265_HFF5YCCX2_unmapped_stringent_262_length_11521_cov_10_	Stenotrophomonas phage vB_SmaS-DLP_6	KU682439	Overlap (VC_856/VC_858)	Overlap (VC_856/VC_858)	n.a.	N11	4	Stenotrophomonas	Kyanoviridae
FT_SA74719_FT_SPN01265_HFF5YCCX2_unmapped_stringent_292_length_10872_cov_7_	Puniceispirillum phage HMO-2011	GU557055	Clustered	VC_837_0	VC_837_0	N5	10	Puniceispirillum	Inoviridae_like
FT_SA74719_FT_SPN01265_HFF5YCCX2_unmapped_stringent_310_length_10534_cov_8_	n.a.	n.a.	Overlap (VC_790/VC_813)	Overlap (VC_790/VC_813)	n.a.	A	n.a.	n.a.	Skunavirus_like
FT_SA74719_FT_SPN01265_HFF5YCCX2_unmapped_stringent_311_length_10504_cov_12_	uncultured phage	LR756508	Outlier	Outlier	n.a.	N12	4	Unspecified	Kyanoviridae
FT_SA74719_FT_SPN01265_HFF5YCCX2_unmapped_stringent_337_length_10064_cov_8_	n.a.	n.a.	Clustered	VC_993_0	VC_993_0	F	n.a.	n.a.	n.a.
FT_SA74719_FT_SPN01265_HFF5YCCX2_unmapped_stringent_55_length_23600_cov_8_	n.a.	n.a.	Clustered	VC_895_0	VC_895_0	F	n.a.	n.a.	n.a.
FT_SA74719_FT_SPN01265_HFF5YCCX2_unmapped_stringent_75_length_21247_cov_9_	Pelagibacter phage HTVC008M	KC465899	Clustered	VC_855_0	VC_855_0	N34	2	Pelagibacter	Kyanoviridae
FT_SA74720_FT_SPN01265_HFF5YCCX2_unmapped_stringentMV_1_length_11482_cov_13_081462_cutoff_10_type_linears_	n.a.	n.a.	Overlap (VC_778/VC_781)	Overlap (VC_778/VC_781)	n.a.	A	n.a.	n.a.	Demerecviridae_like
FT_SA74720_FT_SPN01265_HFF5YCCX2_unmapped_stringentMV_1_length_29641_cov_8_170089_cutoff_5_type_linears_	n.a.	n.a.	Clustered	VC_895_0	VC_895_0	F	n.a.	n.a.	Steigviridae_like
FT_SA74720_FT_SPN01265_HFF5YCCX2_unmapped_stringent_100_length_10009_cov_20_	Pelagibacter phage HTVC027P	MN698241	Clustered	VC_424_0	VC_424_0	C5	21	Pelagibacter	n.a.
FT_SA74720_FT_SPN01265_HFF5YCCX2_unmapped_stringent_101_length_10007_cov_21_	n.a.	n.a.	Clustered	VC_762_0	VC_762_0	A	n.a.	n.a.	n.a.
FT_SA74720_FT_SPN01265_HFF5YCCX2_unmapped_stringent_102_length_10005_cov_25_	n.a.	n.a.	Clustered	VC_891_0	VC_891_0	A	n.a.	n.a.	n.a.
FT_SA74720_FT_SPN01265_HFF5YCCX2_unmapped_stringent_10_length_29759_cov_8_	Pelagibacter phage HTVC115P	MN698247	Clustered	VC_824_0	VC_824_0	N18	11	Pelagibacter	Demerecviridae
FT_SA74720_FT_SPN01265_HFF5YCCX2_unmapped_stringent_11_length_29080_cov_15_	n.a.	n.a.	Clustered	VC_899_0	VC_899_0	F	n.a.	n.a.	n.a.
FT_SA74720_FT_SPN01265_HFF5YCCX2_unmapped_stringent_12_length_28376_cov_12_	Pelagibacter phage Mosig EXVC030M	MT647606	Clustered	VC_822_0	VC_822_0	N12	14	Pelagibacter	Kyanoviridae
FT_SA74720_FT_SPN01265_HFF5YCCX2_unmapped_stringent_14_length_27864_cov_15_	n.a.	n.a.	Clustered	VC_762_0	VC_762_0	A	n.a.	n.a.	n.a.
FT_SA74720_FT_SPN01265_HFF5YCCX2_unmapped_stringent_16_length_25875_cov_13_	Pelagibacter phage HTVC008M	KC465899	Clustered	VC_569_0	VC_569_0	N7	22	Pelagibacter	Kyanoviridae
FT_SA74720_FT_SPN01265_HFF5YCCX2_unmapped_stringent_17_length_25520_cov_11_	Methylophilales phage MEP301	MW452941	Clustered	VC_838_0	VC_838_0	N52	2	Methylophilales	Autographiviridae_like
FT_SA74720_FT_SPN01265_HFF5YCCX2_unmapped_stringent_18_length_24900_cov_12_	Methylophilales phage Melnitz-1 EXVC043M	MZ577095	Clustered/Singleton	VC_863_0	VC_863_0	N3	20	Methylophilales	Kyanoviridae
FT_SA74720_FT_SPN01265_HFF5YCCX2_unmapped_stringent_19_length_24707_cov_18_	n.a.	n.a.	Clustered	VC_790_0	VC_790_0	A	n.a.	n.a.	n.a.
FT_SA74720_FT_SPN01265_HFF5YCCX2_unmapped_stringent_22_length_23222_cov_16_	Pelagibacter phage HTVC027P	MN698241	Outlier	Outlier	n.a.	N13	17	Pelagibacter	Parvoviridae_like
FT_SA74720_FT_SPN01265_HFF5YCCX2_unmapped_stringent_23_length_22447_cov_14_	n.a.	n.a.	Clustered	VC_878_0	VC_878_0	A	n.a.	n.a.	Demerecviridae_like
FT_SA74720_FT_SPN01265_HFF5YCCX2_unmapped_stringent_24_length_21753_cov_17_	n.a.	n.a.	Clustered	VC_814_0	VC_814_0	A	n.a.	n.a.	n.a.
FT_SA74720_FT_SPN01265_HFF5YCCX2_unmapped_stringent_25_length_21751_cov_16_	Pelagibacter phage HTVC027P	MN698241	Overlap (VC_425/VC_767)	Overlap (VC_425/VC_767)	n.a.	N21	10	Pelagibacter	Mesyanzhinovviridae
FT_SA74720_FT_SPN01265_HFF5YCCX2_unmapped_stringent_26_length_20568_cov_11_	n.a.	n.a.	Clustered	VC_955_0	VC_955_0	F	n.a.	n.a.	n.a.
FT_SA74720_FT_SPN01265_HFF5YCCX2_unmapped_stringent_27_length_19906_cov_42_	n.a.	n.a.	Clustered	VC_909_0	VC_909_0	F	n.a.	n.a.	n.a.
FT_SA74720_FT_SPN01265_HFF5YCCX2_unmapped_stringent_29_length_19548_cov_7_	n.a.	n.a.	Clustered	VC_870_0	VC_870_0	F	n.a.	n.a.	n.a.
FT_SA74720_FT_SPN01265_HFF5YCCX2_unmapped_stringent_2_length_53027_cov_13_	Roseobacter phage CRP-1	MK613343	Overlap (VC_264/VC_269)	Overlap (VC_264/VC_269)	n.a.	C1	46	Roseobacter	Zobellviridae
FT_SA74720_FT_SPN01265_HFF5YCCX2_unmapped_stringent_30_length_19301_cov_9_	n.a.	n.a.	Clustered	VC_876_0	VC_876_0	F	n.a.	n.a.	n.a.
FT_SA74720_FT_SPN01265_HFF5YCCX2_unmapped_stringent_32_length_17866_cov_11_	Roseobacter phage CRP-13	MW514247	Overlap (VC_839/VC_842)	Overlap (VC_839/VC_842)	n.a.	N45	3	Roseobacter	n.a.
FT_SA74720_FT_SPN01265_HFF5YCCX2_unmapped_stringent_33_length_17486_cov_11_	n.a.	n.a.	Clustered	VC_930_0	VC_930_0	F	n.a.	n.a.	n.a.
FT_SA74720_FT_SPN01265_HFF5YCCX2_unmapped_stringent_34_length_17368_cov_12_	Pelagibacter phage HTVC008M	KC465899	Clustered	VC_974_0	VC_974_0	N7	12	Pelagibacter	Kyanoviridae
FT_SA74720_FT_SPN01265_HFF5YCCX2_unmapped_stringent_35_length_17243_cov_19_	Pelagibacter phage HTVC023P	MN698239	Clustered/Singleton	VC_766_0	VC_766_0	N15	13	Pelagibacter	Stephanstirmvirinae_like
FT_SA74720_FT_SPN01265_HFF5YCCX2_unmapped_stringent_37_length_17064_cov_8_	Sinorhizobium phage phiM5	MF074189	Clustered	VC_882_0	VC_882_0	N12	2	Sinorhizobium	Adenoviridae_like
FT_SA74720_FT_SPN01265_HFF5YCCX2_unmapped_stringent_39_length_16922_cov_13_	n.a.	n.a.	Clustered	VC_904_0	VC_904_0	F	n.a.	n.a.	n.a.
FT_SA74720_FT_SPN01265_HFF5YCCX2_unmapped_stringent_40_length_16740_cov_8_	n.a.	n.a.	Clustered	VC_933_0	VC_933_0	F	n.a.	n.a.	n.a.
FT_SA74720_FT_SPN01265_HFF5YCCX2_unmapped_stringent_41_length_16694_cov_9_	n.a.	n.a.	Clustered	VC_534_0	VC_534_0	A	n.a.	n.a.	Autographiviridae_like
FT_SA74720_FT_SPN01265_HFF5YCCX2_unmapped_stringent_42_length_16419_cov_11_	n.a.	n.a.	Clustered	VC_879_0	VC_879_0	F	n.a.	n.a.	Mymonaviridae_like
FT_SA74720_FT_SPN01265_HFF5YCCX2_unmapped_stringent_43_length_16031_cov_12_	n.a.	n.a.	Clustered	VC_794_0	VC_794_0	A	n.a.	n.a.	n.a.
FT_SA74720_FT_SPN01265_HFF5YCCX2_unmapped_stringent_44_length_15873_cov_31_	Pelagibacter phage HTVC106P	MN698244	Clustered	VC_849_0	VC_849_0	N5	2	Pelagibacter	n.a.
FT_SA74720_FT_SPN01265_HFF5YCCX2_unmapped_stringent_45_length_15621_cov_7_	n.a.	n.a.	Singleton	Singleton	n.a.	G	n.a.	n.a.	n.a.
FT_SA74720_FT_SPN01265_HFF5YCCX2_unmapped_stringent_46_length_15331_cov_10_	n.a.	n.a.	Clustered	VC_918_0	VC_918_0	A	n.a.	n.a.	Stephanstirmvirinae_like
FT_SA74720_FT_SPN01265_HFF5YCCX2_unmapped_stringent_49_length_14740_cov_15_	n.a.	n.a.	Outlier	Outlier	n.a.	A	n.a.	n.a.	Suoliviridae_like
FT_SA74720_FT_SPN01265_HFF5YCCX2_unmapped_stringent_4_length_40550_cov_14_	Pelagibacter phage HTVC103P	MN698242	Clustered	VC_825_0	VC_825_0	N17	32	Pelagibacter	Zobellviridae
FT_SA74720_FT_SPN01265_HFF5YCCX2_unmapped_stringent_50_length_14659_cov_9_	n.a.	n.a.	Clustered	VC_838_0	VC_838_0	A	n.a.	n.a.	n.a.
FT_SA74720_FT_SPN01265_HFF5YCCX2_unmapped_stringent_51_length_14420_cov_6_	Methylophilales phage MEP301	MW452941	Overlap (VC_839/VC_840)	Overlap (VC_839/VC_840)	n.a.	N43	2	Methylophilales	Demerecviridae_like
FT_SA74720_FT_SPN01265_HFF5YCCX2_unmapped_stringent_52_length_14313_cov_12_	n.a.	n.a.	Outlier	Outlier	n.a.	F	n.a.	n.a.	Fernvirus
FT_SA74720_FT_SPN01265_HFF5YCCX2_unmapped_stringent_53_length_14158_cov_8_	Pelagibacter phage HTVC008M	KC465899	Clustered	VC_748_0	VC_748_0	N34	2	Pelagibacter	Demerecviridae_like
FT_SA74720_FT_SPN01265_HFF5YCCX2_unmapped_stringent_54_length_14080_cov_7_	Methylophilales phage MEP301	MW452941	Clustered	VC_791_0	VC_791_0	C5	26	Methylophilales	Queuovirinae_like
FT_SA74720_FT_SPN01265_HFF5YCCX2_unmapped_stringent_55_length_13601_cov_10_	n.a.	n.a.	Clustered	VC_931_0	VC_931_0	F	n.a.	n.a.	Redondoviridae_like
FT_SA74720_FT_SPN01265_HFF5YCCX2_unmapped_stringent_56_length_13386_cov_8_	n.a.	n.a.	Overlap (VC_751/VC_753)	Overlap (VC_751/VC_753)	n.a.	A	n.a.	n.a.	n.a.
FT_SA74720_FT_SPN01265_HFF5YCCX2_unmapped_stringent_57_length_13275_cov_14_	n.a.	n.a.	Clustered	VC_783_0	VC_783_0	A	n.a.	n.a.	n.a.
FT_SA74720_FT_SPN01265_HFF5YCCX2_unmapped_stringent_60_length_13028_cov_11_	Pelagibacter phage HTVC027P	MN698241	Clustered	VC_753_0	VC_753_0	N9	14	Pelagibacter	n.a.
FT_SA74720_FT_SPN01265_HFF5YCCX2_unmapped_stringent_61_length_12634_cov_33_	Roseobacter phage CRP-6	MK613348	Clustered	VC_270_0	VC_270_0	N5	47	Roseobacter	n.a.
FT_SA74720_FT_SPN01265_HFF5YCCX2_unmapped_stringent_63_length_12347_cov_9_	Roseobacter phage CRP-4	MK613346	Outlier	Outlier	n.a.	N12	11	Roseobacter	Zobellviridae
FT_SA74720_FT_SPN01265_HFF5YCCX2_unmapped_stringent_64_length_12155_cov_9_	n.a.	n.a.	Clustered	VC_758_0	VC_758_0	A	n.a.	n.a.	Suoliviridae_like
FT_SA74720_FT_SPN01265_HFF5YCCX2_unmapped_stringent_65_length_12102_cov_7_	n.a.	n.a.	Clustered	VC_769_0	VC_769_0	A	n.a.	n.a.	n.a.
FT_SA74720_FT_SPN01265_HFF5YCCX2_unmapped_stringent_66_length_12008_cov_8_	n.a.	n.a.	Overlap (VC_766/VC_811)	Overlap (VC_766/VC_811)	n.a.	A	n.a.	n.a.	Polyomaviridae_like
FT_SA74720_FT_SPN01265_HFF5YCCX2_unmapped_stringent_67_length_11946_cov_9_	n.a.	n.a.	Clustered	VC_768_0	VC_768_0	A	n.a.	n.a.	Tospoviridae_like
FT_SA74720_FT_SPN01265_HFF5YCCX2_unmapped_stringent_68_length_11889_cov_10_	n.a.	n.a.	Clustered	VC_848_0	VC_848_0	A	n.a.	n.a.	n.a.
FT_SA74720_FT_SPN01265_HFF5YCCX2_unmapped_stringent_71_length_11607_cov_8_	n.a.	n.a.	Clustered	VC_928_0	VC_928_0	A	n.a.	n.a.	Zobellviridae
FT_SA74720_FT_SPN01265_HFF5YCCX2_unmapped_stringent_72_length_11598_cov_9_	n.a.	n.a.	Outlier	Outlier	n.a.	F	n.a.	n.a.	n.a.
FT_SA74720_FT_SPN01265_HFF5YCCX2_unmapped_stringent_73_length_11540_cov_16_	n.a.	n.a.	Clustered	VC_988_0	VC_988_0	F	n.a.	n.a.	n.a.
FT_SA74720_FT_SPN01265_HFF5YCCX2_unmapped_stringent_74_length_11363_cov_9_	n.a.	n.a.	Clustered	VC_871_0	VC_871_0	F	n.a.	n.a.	Demerecviridae_like
FT_SA74720_FT_SPN01265_HFF5YCCX2_unmapped_stringent_75_length_11281_cov_12_	n.a.	n.a.	Outlier	Outlier	n.a.	A	n.a.	n.a.	Demerecviridae_like
FT_SA74720_FT_SPN01265_HFF5YCCX2_unmapped_stringent_76_length_11277_cov_11_	n.a.	n.a.	Clustered	VC_877_0	VC_877_0	F	n.a.	n.a.	n.a.
FT_SA74720_FT_SPN01265_HFF5YCCX2_unmapped_stringent_79_length_11002_cov_12_	Methylophilales phage Melnitz-1 EXVC043M	MZ577095	Outlier	Outlier	n.a.	N3	13	Methylophilales	n.a.
FT_SA74720_FT_SPN01265_HFF5YCCX2_unmapped_stringent_7_length_34980_cov_8_	Methylophilales phage MEP301	MW452941	Clustered	VC_791_0	VC_791_0	C6	24	Methylophilales	n.a.
FT_SA74720_FT_SPN01265_HFF5YCCX2_unmapped_stringent_80_length_10888_cov_11_	Pelagibacter phage HTVC023P	MN698239	Clustered	VC_755_0	VC_755_0	N11	15	Pelagibacter	n.a.
FT_SA74720_FT_SPN01265_HFF5YCCX2_unmapped_stringent_82_length_10714_cov_12_	Methylophilales phage Melnitz-1 EXVC043M	MZ577095	Outlier	Outlier	n.a.	N5	6	Methylophilales	Kyanoviridae
FT_SA74720_FT_SPN01265_HFF5YCCX2_unmapped_stringent_83_length_10697_cov_10_	n.a.	n.a.	Clustered	VC_923_0	VC_923_0	A	n.a.	n.a.	Inoviridae_like
FT_SA74720_FT_SPN01265_HFF5YCCX2_unmapped_stringent_85_length_10635_cov_7_	n.a.	n.a.	Clustered	VC_920_0	VC_920_0	F	n.a.	n.a.	n.a.
FT_SA74720_FT_SPN01265_HFF5YCCX2_unmapped_stringent_86_length_10623_cov_16_	Pelagibacter phage HTVC023P	MN698239	Clustered	VC_755_0	VC_755_0	N9	14	Pelagibacter	n.a.
FT_SA74720_FT_SPN01265_HFF5YCCX2_unmapped_stringent_89_length_10468_cov_10_	Pelagibacter phage Mosig EXVC030M	MT647606	Outlier	Outlier	n.a.	N1	5	Pelagibacter	Kyanoviridae
FT_SA74720_FT_SPN01265_HFF5YCCX2_unmapped_stringent_90_length_10416_cov_8_	Alteromonas phage ZP6	MK203850	Clustered	VC_534_0	VC_534_0	N4	7	Alteromonas	Fiersviridae_like
FT_SA74720_FT_SPN01265_HFF5YCCX2_unmapped_stringent_91_length_10408_cov_11_	n.a.	n.a.	Clustered	VC_973_0	VC_973_0	A	n.a.	n.a.	Kyanoviridae_like
FT_SA74720_FT_SPN01265_HFF5YCCX2_unmapped_stringent_93_length_10321_cov_9_	n.a.	n.a.	Outlier	Outlier	n.a.	F	n.a.	n.a.	n.a.
FT_SA74720_FT_SPN01265_HFF5YCCX2_unmapped_stringent_95_length_10262_cov_12_	n.a.	n.a.	Outlier	Outlier	n.a.	F	n.a.	n.a.	n.a.
FT_SA74720_FT_SPN01265_HFF5YCCX2_unmapped_stringent_96_length_10255_cov_8_	n.a.	n.a.	Clustered	VC_952_0	VC_952_0	A	n.a.	n.a.	Aliusviridae_like
FT_SA74720_FT_SPN01265_HFF5YCCX2_unmapped_stringent_98_length_10144_cov_8_	n.a.	n.a.	Singleton	Singleton	n.a.	G	n.a.	n.a.	n.a.
FT_SA74720_FT_SPN01265_HFF5YCCX2_unmapped_stringent_99_length_10033_cov_26_	n.a.	n.a.	Outlier	Outlier	n.a.	A	n.a.	n.a.	Kyanoviridae
FT_SA74720_FT_SPN01265_HFF5YCCX2_unmapped_stringent_9_length_32922_cov_25_	n.a.	n.a.	Clustered	VC_944_0	VC_944_0	F	n.a.	n.a.	n.a.
FT_SA74721_FT_SPN01265_HFF5YCCX2_unmapped_stringent_47_length_22867_cov_10_	n.a.	n.a.	Clustered	VC_754_0	VC_754_0	A	n.a.	n.a.	n.a.
FT_SA74721_FT_SPN01265_HFF5YCCX2_unmapped_stringent_51_length_21192_cov_7_	n.a.	n.a.	Outlier	Outlier	n.a.	F	n.a.	n.a.	Smacoviridae_like
FT_SA74721_FT_SPN01265_HFF5YCCX2_unmapped_stringent_53_length_20714_cov_9_	n.a.	n.a.	Clustered	VC_909_0	VC_909_0	F	n.a.	n.a.	n.a.
FT_SA74721_FT_SPN01265_HFF5YCCX2_unmapped_stringent_62_length_15255_cov_8_	n.a.	n.a.	Clustered	VC_762_0	VC_762_0	A	n.a.	n.a.	n.a.
FT_SA74721_FT_SPN01265_HFF5YCCX2_unmapped_stringent_68_length_12954_cov_9_	n.a.	n.a.	Clustered	VC_780_0	VC_780_0	A	n.a.	n.a.	Demerecviridae_like
FT_SA74721_FT_SPN01265_HFF5YCCX2_unmapped_stringent_70_length_12711_cov_9_	n.a.	n.a.	Clustered	VC_780_0	VC_780_0	A	n.a.	n.a.	Demerecviridae_like
FT_SA74721_FT_SPN01265_HFF5YCCX2_unmapped_stringent_71_length_12205_cov_10_	n.a.	n.a.	Singleton	Singleton	n.a.	G	n.a.	n.a.	n.a.
FT_SA74721_FT_SPN01265_HFF5YCCX2_unmapped_stringent_72_length_11788_cov_22_	n.a.	n.a.	Clustered	VC_883_0	VC_883_0	A	n.a.	n.a.	n.a.
FT_SA74721_FT_SPN01265_HFF5YCCX2_unmapped_stringent_74_length_11372_cov_6_	Lentibacter virus vB_LenP_ICBM2	MF431616	Outlier	Outlier	n.a.	N9	3	Lentibacter	Zobellviridae
FT_SA74722_FT_SPN01265_HFF5YCCX2_unmapped_stringent_11_length_19220_cov_7_	uncultured phage	LR756500	Outlier	Outlier	n.a.	N1	19	Unspecified	n.a.
FT_SA74722_FT_SPN01265_HFF5YCCX2_unmapped_stringent_13_length_16920_cov_26_	n.a.	n.a.	Overlap (VC_778/VC_781)	Overlap (VC_778/VC_781)	n.a.	A	n.a.	n.a.	Demerecviridae_like
FT_SA74722_FT_SPN01265_HFF5YCCX2_unmapped_stringent_14_length_16654_cov_16_	n.a.	n.a.	Singleton	Singleton	n.a.	G	n.a.	n.a.	Tybeckvirinae_like
FT_SA74722_FT_SPN01265_HFF5YCCX2_unmapped_stringent_15_length_16467_cov_15_	n.a.	n.a.	Overlap (VC_787/VC_789)	Overlap (VC_787/VC_789)	n.a.	A	n.a.	n.a.	n.a.
FT_SA74722_FT_SPN01265_HFF5YCCX2_unmapped_stringent_17_length_13362_cov_16_	n.a.	n.a.	Outlier	Outlier	n.a.	A	n.a.	n.a.	Obolenskvirus
FT_SA74722_FT_SPN01265_HFF5YCCX2_unmapped_stringent_18_length_13162_cov_19_	n.a.	n.a.	Clustered	VC_895_0	VC_895_0	F	n.a.	n.a.	n.a.
FT_SA74722_FT_SPN01265_HFF5YCCX2_unmapped_stringent_19_length_12962_cov_25_	n.a.	n.a.	Clustered	VC_789_0	VC_789_0	A	n.a.	n.a.	Skunavirus_like
FT_SA74722_FT_SPN01265_HFF5YCCX2_unmapped_stringent_1_length_91595_cov_36_	Methylophilales phage Melnitz-1 EXVC043M	MZ577095	Clustered	VC_858_0	VC_858_0	N39	30	Methylophilales	n.a.
FT_SA74722_FT_SPN01265_HFF5YCCX2_unmapped_stringent_20_length_12702_cov_19_	Methylophilales phage Melnitz-1 EXVC043M	MZ577095	Clustered	VC_856_0	VC_856_0	N12	10	Methylophilales	n.a.
FT_SA74722_FT_SPN01265_HFF5YCCX2_unmapped_stringent_21_length_12672_cov_12_	n.a.	n.a.	Outlier	Outlier	n.a.	A	n.a.	n.a.	n.a.
FT_SA74722_FT_SPN01265_HFF5YCCX2_unmapped_stringent_23_length_12353_cov_8_	n.a.	n.a.	Singleton	Singleton	n.a.	G	n.a.	n.a.	Straboviridae
FT_SA74722_FT_SPN01265_HFF5YCCX2_unmapped_stringent_24_length_12210_cov_23_	n.a.	n.a.	Clustered	VC_895_0	VC_895_0	F	n.a.	n.a.	Steigviridae_like
FT_SA74722_FT_SPN01265_HFF5YCCX2_unmapped_stringent_25_length_11958_cov_12_	n.a.	n.a.	Outlier	Outlier	n.a.	A	n.a.	n.a.	n.a.
FT_SA74722_FT_SPN01265_HFF5YCCX2_unmapped_stringent_26_length_11738_cov_16_	Ralstonia phage P-PSG-11	MN270889	Outlier	Outlier	n.a.	N5	16	Ralstonia	Autographiviridae
FT_SA74722_FT_SPN01265_HFF5YCCX2_unmapped_stringent_27_length_11666_cov_19_	n.a.	n.a.	Clustered	VC_758_0	VC_758_0	A	n.a.	n.a.	Demerecviridae_like
FT_SA74722_FT_SPN01265_HFF5YCCX2_unmapped_stringent_28_length_11484_cov_20_	Pelagibacter phage Mosig EXVC030M	MT647606	Outlier	Outlier	n.a.	N18	3	Pelagibacter	Kyanoviridae
FT_SA74722_FT_SPN01265_HFF5YCCX2_unmapped_stringent_29_length_11475_cov_21_	n.a.	n.a.	Clustered	VC_909_0	VC_909_0	F	n.a.	n.a.	n.a.
FT_SA74722_FT_SPN01265_HFF5YCCX2_unmapped_stringent_30_length_11474_cov_22_	n.a.	n.a.	Clustered	VC_994_0	VC_994_0	F	n.a.	n.a.	n.a.
FT_SA74722_FT_SPN01265_HFF5YCCX2_unmapped_stringent_31_length_11187_cov_13_	n.a.	n.a.	Outlier	Outlier	n.a.	A	n.a.	n.a.	Kyanoviridae_like
FT_SA74722_FT_SPN01265_HFF5YCCX2_unmapped_stringent_32_length_10357_cov_16_	n.a.	n.a.	Outlier	Outlier	n.a.	A	n.a.	n.a.	Mesoniviridae_like
FT_SA74722_FT_SPN01265_HFF5YCCX2_unmapped_stringent_33_length_10157_cov_14_	n.a.	n.a.	Outlier	Outlier	n.a.	A	n.a.	n.a.	n.a.
FT_SA74722_FT_SPN01265_HFF5YCCX2_unmapped_stringent_34_length_10140_cov_19_	n.a.	n.a.	Clustered	VC_780_0	VC_780_0	A	n.a.	n.a.	n.a.
FT_SA74722_FT_SPN01265_HFF5YCCX2_unmapped_stringent_35_length_10112_cov_12_	n.a.	n.a.	Clustered	VC_944_0	VC_944_0	F	n.a.	n.a.	Eucampyvirinae_like
FT_SA74722_FT_SPN01265_HFF5YCCX2_unmapped_stringent_3_length_35343_cov_13_	Pseudomonas phage phiR18	LC102729	Clustered	VC_158_0	VC_158_0	N9	4	Pseudomonas	Queuovirinae_like
FT_SA74722_FT_SPN01265_HFF5YCCX2_unmapped_stringent_4_length_33977_cov_31_	Roseobacter phage CRP-9	MW514246	Clustered	VC_268_0	VC_268_0	C15	24	Roseobacter	n.a.
FT_SA74722_FT_SPN01265_HFF5YCCX2_unmapped_stringent_5_length_33556_cov_20_	Nonlabens phage P12024L	JQ823123	Clustered	VC_813_0	VC_813_0	N10	3	Nonlabens	Eucampyvirinae_like
FT_SA74722_FT_SPN01265_HFF5YCCX2_unmapped_stringent_6_length_33319_cov_34_	Pelagibacter phage Mosig EXVC030M	MT647606	Overlap (VC_862/VC_865/VC_866)	Overlap (VC_862/VC_865/VC_866)	n.a.	N21	7	Pelagibacter	Kyanoviridae
FT_SA74722_FT_SPN01265_HFF5YCCX2_unmapped_stringent_8_length_26328_cov_26_	n.a.	n.a.	Clustered	VC_762_0	VC_762_0	A	n.a.	n.a.	Skunavirus_like
FT_SA74724_FT_SPN01265_HFF5YCCX2_unmapped_stringent_1_length_25074_cov_15_	n.a.	n.a.	Overlap (VC_778/VC_781)	Overlap (VC_778/VC_781)	n.a.	A	n.a.	n.a.	Autographiviridae
FT_SA74724_FT_SPN01265_HFF5YCCX2_unmapped_stringent_4_length_12366_cov_16_	n.a.	n.a.	Outlier	Outlier	n.a.	A	n.a.	n.a.	n.a.
FT_SA74724_FT_SPN01265_HFF5YCCX2_unmapped_stringent_5_length_10301_cov_11_	n.a.	n.a.	Clustered	VC_883_0	VC_883_0	A	n.a.	n.a.	n.a.
FT_SA74724_FT_SPN01265_HFF5YCCX2_unmapped_stringent_6_length_10255_cov_6_	Roseobacter virus SIO1	FJ867910	Clustered	VC_266_0	VC_266_0	N10	9	Roseobacter	Zobellviridae
FT_SA74725_FT_SPN01265_HFF5YCCX2_unmapped_stringent_111_length_20947_cov_11_	n.a.	n.a.	Clustered	VC_780_0	VC_780_0	A	n.a.	n.a.	n.a.
FT_SA74725_FT_SPN01265_HFF5YCCX2_unmapped_stringent_166_length_15426_cov_7_	Roseobacter phage CRP-9	MW514246	Clustered	VC_268_0	VC_268_0	C4	26	Roseobacter	Demerecviridae_like
FT_SA74725_FT_SPN01265_HFF5YCCX2_unmapped_stringent_260_length_11837_cov_5_	n.a.	n.a.	Clustered	VC_740_0	VC_740_0	A	n.a.	n.a.	Suoliviridae_like
FT_SA74725_FT_SPN01265_HFF5YCCX2_unmapped_stringent_265_length_11643_cov_8_	uncultured phage	LR756508	Overlap (VC_773/VC_885)	Overlap (VC_773/VC_885)	n.a.	N14	4	Unspecified	Kyanoviridae_like
FT_SA74725_FT_SPN01265_HFF5YCCX2_unmapped_stringent_270_length_11467_cov_13_	Roseobacter phage CRP-9	MW514246	Clustered	VC_268_0	VC_268_0	C15	15	Roseobacter	Demerecviridae_like
FT_SA74725_FT_SPN01265_HFF5YCCX2_unmapped_stringent_291_length_10996_cov_7_	Roseobacter phage CRP-2	MK613344	Clustered	VC_802_0	VC_802_0	N7	7	Roseobacter	Zobellviridae_like
FT_SA74725_FT_SPN01265_HFF5YCCX2_unmapped_stringent_323_length_10405_cov_6_	uncultured phage	LR756508	Outlier	Outlier	n.a.	N9	6	Unspecified	n.a.
FT_SA74725_FT_SPN01265_HFF5YCCX2_unmapped_stringent_44_length_42524_cov_9_	Pelagibacter phage HTVC027P	MN698241	Clustered	VC_754_0	VC_754_0	N39	4	Pelagibacter	Stephanstirmvirinae_like
FT_SA74725_FT_SPN01265_HFF5YCCX2_unmapped_stringent_64_length_27165_cov_13_	Roseobacter phage CRP-2	MK613344	Overlap (VC_269/VC_270)	Overlap (VC_269/VC_270)	n.a.	C31	37	Roseobacter	n.a.
FT_SA74725_FT_SPN01265_HFF5YCCX2_unmapped_stringent_73_length_25607_cov_8_	Roseobacter virus SIO1	AF189021	Clustered	VC_266_0	VC_266_0	N10	20	Roseobacter	Zobellviridae
FT_SA74725_FT_SPN01265_HFF5YCCX2_unmapped_stringent_93_length_22767_cov_8_	Pseudomonas phage phiR18	LC102729	Clustered	VC_158_0	VC_158_0	N8	5	Pseudomonas	n.a.
FT_SA74726_FT_SPN01265_HFF5YCCX2_unmapped_stringentMV_1_length_37625_cov_8_014294_cutoff_10_type_circular_	n.a.	n.a.	Clustered	VC_784_0	VC_784_0	A	n.a.	n.a.	Zobellviridae_like
FT_SA74726_FT_SPN01265_HFF5YCCX2_unmapped_stringent_100_length_11545_cov_12_	n.a.	n.a.	Overlap (VC_760/VC_762)	Overlap (VC_760/VC_762)	n.a.	A	n.a.	n.a.	Demerecviridae_like
FT_SA74726_FT_SPN01265_HFF5YCCX2_unmapped_stringent_101_length_11491_cov_13_	n.a.	n.a.	Clustered	VC_994_0	VC_994_0	F	n.a.	n.a.	n.a.
FT_SA74726_FT_SPN01265_HFF5YCCX2_unmapped_stringent_103_length_11313_cov_18_	n.a.	n.a.	Outlier	Outlier	n.a.	F	n.a.	n.a.	n.a.
FT_SA74726_FT_SPN01265_HFF5YCCX2_unmapped_stringent_106_length_11122_cov_9_	n.a.	n.a.	Clustered	VC_783_0	VC_783_0	A	n.a.	n.a.	Autographiviridae_like
FT_SA74726_FT_SPN01265_HFF5YCCX2_unmapped_stringent_107_length_11117_cov_7_	Roseobacter phage CRP-7	MK613349	Clustered/Singleton	VC_841_0	VC_841_0	N23	4	Roseobacter	Demerecviridae_like
FT_SA74726_FT_SPN01265_HFF5YCCX2_unmapped_stringent_108_length_11032_cov_7_	Bacteriophage sp. 103231	MW091529	Clustered	VC_901_0	VC_901_0	N4	4	Unspecified	Inoviridae_like
FT_SA74726_FT_SPN01265_HFF5YCCX2_unmapped_stringent_109_length_10940_cov_8_	n.a.	n.a.	Clustered	VC_953_0	VC_953_0	F	n.a.	n.a.	Autographiviridae
FT_SA74726_FT_SPN01265_HFF5YCCX2_unmapped_stringent_110_length_10893_cov_6_	n.a.	n.a.	Clustered	VC_967_0	VC_967_0	A	n.a.	n.a.	n.a.
FT_SA74726_FT_SPN01265_HFF5YCCX2_unmapped_stringent_111_length_10726_cov_8_	n.a.	n.a.	Clustered	VC_821_0	VC_821_0	A	n.a.	n.a.	Kyanoviridae
FT_SA74726_FT_SPN01265_HFF5YCCX2_unmapped_stringent_113_length_10421_cov_9_	n.a.	n.a.	Outlier	Outlier	n.a.	A	n.a.	n.a.	Eucampyvirinae_like
FT_SA74726_FT_SPN01265_HFF5YCCX2_unmapped_stringent_114_length_10353_cov_6_	n.a.	n.a.	Outlier	Outlier	n.a.	A	n.a.	n.a.	n.a.
FT_SA74726_FT_SPN01265_HFF5YCCX2_unmapped_stringent_115_length_10352_cov_13_	n.a.	n.a.	Clustered	VC_994_0	VC_994_0	F	n.a.	n.a.	n.a.
FT_SA74726_FT_SPN01265_HFF5YCCX2_unmapped_stringent_117_length_10307_cov_8_	n.a.	n.a.	Clustered	VC_993_0	VC_993_0	F	n.a.	n.a.	n.a.
FT_SA74726_FT_SPN01265_HFF5YCCX2_unmapped_stringent_118_length_10297_cov_17_	n.a.	n.a.	Clustered	VC_754_0	VC_754_0	A	n.a.	n.a.	n.a.
FT_SA74726_FT_SPN01265_HFF5YCCX2_unmapped_stringent_119_length_10190_cov_6_	n.a.	n.a.	Outlier	Outlier	n.a.	A	n.a.	n.a.	Kyanoviridae
FT_SA74726_FT_SPN01265_HFF5YCCX2_unmapped_stringent_11_length_35666_cov_27_	n.a.	n.a.	Clustered	VC_782_0	VC_782_0	A	n.a.	n.a.	n.a.
FT_SA74726_FT_SPN01265_HFF5YCCX2_unmapped_stringent_120_length_10124_cov_10_	n.a.	n.a.	Clustered	VC_935_0	VC_935_0	A	n.a.	n.a.	Zobellviridae_like
FT_SA74726_FT_SPN01265_HFF5YCCX2_unmapped_stringent_121_length_10110_cov_6_	Roseobacter phage CRP-3	MK613345	Outlier	Outlier	n.a.	N5	9	Roseobacter	Herelleviridae_like
FT_SA74726_FT_SPN01265_HFF5YCCX2_unmapped_stringent_12_length_34177_cov_14_	n.a.	n.a.	Clustered	VC_899_0	VC_899_0	F	n.a.	n.a.	Bacilladnaviridae_like
FT_SA74726_FT_SPN01265_HFF5YCCX2_unmapped_stringent_13_length_33830_cov_16_	n.a.	n.a.	Clustered	VC_754_0	VC_754_0	A	n.a.	n.a.	Stephanstirmvirinae_like
FT_SA74726_FT_SPN01265_HFF5YCCX2_unmapped_stringent_15_length_32459_cov_8_	Pelagibacter phage HTVC027P	MN698241	Overlap (VC_425/VC_754)	Overlap (VC_425/VC_754)	n.a.	N12	39	Pelagibacter	Mesyanzhinovviridae
FT_SA74726_FT_SPN01265_HFF5YCCX2_unmapped_stringent_16_length_32415_cov_7_	n.a.	n.a.	Clustered	VC_870_0	VC_870_0	F	n.a.	n.a.	Queuovirinae_like
FT_SA74726_FT_SPN01265_HFF5YCCX2_unmapped_stringent_18_length_31540_cov_54_	Roseobacter phage CRP-2	MK613344	Overlap (VC_268/VC_269/VC_270)	Overlap (VC_268/VC_269/VC_270)	n.a.	C23	20	Roseobacter	Zobellviridae
FT_SA74726_FT_SPN01265_HFF5YCCX2_unmapped_stringent_20_length_27639_cov_8_	n.a.	n.a.	Clustered	VC_844_0	VC_844_0	A	n.a.	n.a.	Guernseyvirinae
FT_SA74726_FT_SPN01265_HFF5YCCX2_unmapped_stringent_21_length_27058_cov_10_	Pelagibacter phage Mosig EXVC030M	MT647606	Overlap (VC_862/VC_865/VC_866)	Overlap (VC_862/VC_865/VC_866)	n.a.	N20	3	Pelagibacter	n.a.
FT_SA74726_FT_SPN01265_HFF5YCCX2_unmapped_stringent_22_length_26789_cov_9_	Sinorhizobium phage phiM5	MF074189	Clustered	VC_882_0	VC_882_0	N13	6	Sinorhizobium	Adenoviridae_like
FT_SA74726_FT_SPN01265_HFF5YCCX2_unmapped_stringent_23_length_26125_cov_12_	Vibrio phage Saratov-12	MT066160	Clustered	VC_625_0	VC_625_0	N4	6	Vibrio	n.a.
FT_SA74726_FT_SPN01265_HFF5YCCX2_unmapped_stringent_24_length_25289_cov_8_	Ralstonia phage P-PSG-11	MN270889	Overlap (VC_940/VC_941)	Overlap (VC_940/VC_941)	n.a.	C4	32	Ralstonia	Autographiviridae
FT_SA74726_FT_SPN01265_HFF5YCCX2_unmapped_stringent_26_length_25083_cov_10_	n.a.	n.a.	Clustered	VC_794_0	VC_794_0	A	n.a.	n.a.	n.a.
FT_SA74726_FT_SPN01265_HFF5YCCX2_unmapped_stringent_27_length_24937_cov_8_	n.a.	n.a.	Clustered	VC_838_0	VC_838_0	A	n.a.	n.a.	n.a.
FT_SA74726_FT_SPN01265_HFF5YCCX2_unmapped_stringent_30_length_22010_cov_14_	n.a.	n.a.	Clustered	VC_913_0	VC_913_0	F	n.a.	n.a.	Hendrixvirinae
FT_SA74726_FT_SPN01265_HFF5YCCX2_unmapped_stringent_31_length_21548_cov_14_	Flavobacterium phage vB_FspM_immuto_3-5A	MW353176	Clustered	VC_866_0	VC_866_0	N7	6	Flavobacterium	Stephanstirmvirinae_like
FT_SA74726_FT_SPN01265_HFF5YCCX2_unmapped_stringent_32_length_21445_cov_10_	Pelagibacter phage Mosig EXVC030M	MT647606	Outlier	Outlier	n.a.	N19	8	Pelagibacter	Kyanoviridae
FT_SA74726_FT_SPN01265_HFF5YCCX2_unmapped_stringent_34_length_20820_cov_8_	Methylophilales phage MEP301	MW452941	Clustered	VC_838_0	VC_838_0	N25	10	Methylophilales	Autographiviridae_like
FT_SA74726_FT_SPN01265_HFF5YCCX2_unmapped_stringent_35_length_20765_cov_11_	Ralstonia phage DU_RP_II	MF150911	Clustered	VC_538_0	VC_538_0	N9	14	Ralstonia	Peduoviridae_like
FT_SA74726_FT_SPN01265_HFF5YCCX2_unmapped_stringent_36_length_20509_cov_10_	Flavobacterium phage vB_FspM_immuto_3-5A	MW353176	Clustered	VC_739_0	VC_739_0	N7	15	Flavobacterium	Eucampyvirinae_like
FT_SA74726_FT_SPN01265_HFF5YCCX2_unmapped_stringent_39_length_19334_cov_9_	n.a.	n.a.	Clustered	VC_879_0	VC_879_0	F	n.a.	n.a.	Mymonaviridae_like
FT_SA74726_FT_SPN01265_HFF5YCCX2_unmapped_stringent_3_length_41642_cov_8_	Alteromonas phage vB_AmaP_AD45-P4	KF005319	Clustered	VC_936_0	VC_936_0	N6	4	Alteromonas	Schitoviridae
FT_SA74726_FT_SPN01265_HFF5YCCX2_unmapped_stringent_40_length_19206_cov_10_	n.a.	n.a.	Clustered	VC_944_0	VC_944_0	F	n.a.	n.a.	n.a.
FT_SA74726_FT_SPN01265_HFF5YCCX2_unmapped_stringent_41_length_19136_cov_9_	Agrobacterium phage Atu_ph03	MF403006	Clustered	VC_886_0	VC_886_0	N7	4	Agrobacterium	Autographiviridae
FT_SA74726_FT_SPN01265_HFF5YCCX2_unmapped_stringent_43_length_19048_cov_10_	n.a.	n.a.	Outlier	Outlier	n.a.	A	n.a.	n.a.	Kyanoviridae_like
FT_SA74726_FT_SPN01265_HFF5YCCX2_unmapped_stringent_44_length_18746_cov_8_	n.a.	n.a.	Clustered	VC_930_0	VC_930_0	F	n.a.	n.a.	n.a.
FT_SA74726_FT_SPN01265_HFF5YCCX2_unmapped_stringent_45_length_18229_cov_10_	uncultured phage	LR756508	Outlier	Outlier	n.a.	N13	10	Unspecified	Fimoviridae_like
FT_SA74726_FT_SPN01265_HFF5YCCX2_unmapped_stringent_47_length_18093_cov_5_	n.a.	n.a.	Outlier	Outlier	n.a.	A	n.a.	n.a.	n.a.
FT_SA74726_FT_SPN01265_HFF5YCCX2_unmapped_stringent_48_length_17958_cov_22_	Oceanospirillum phage vB_OliS_GJ44	MW560978	Clustered	VC_843_0	VC_843_0	N15	2	Oceanospirillum	Guernseyvirinae
FT_SA74726_FT_SPN01265_HFF5YCCX2_unmapped_stringent_49_length_17922_cov_8_	n.a.	n.a.	Clustered	VC_903_0	VC_903_0	F	n.a.	n.a.	Eucampyvirinae_like
FT_SA74726_FT_SPN01265_HFF5YCCX2_unmapped_stringent_4_length_39586_cov_19_	Roseobacter phage CRP-6	MK613348	Clustered	VC_264_0	VC_264_0	N6	78	Roseobacter	Zobellviridae
FT_SA74726_FT_SPN01265_HFF5YCCX2_unmapped_stringent_50_length_17922_cov_6_	Stenotrophomonas phage vB_SmaS-DLP_6	KU682439	Clustered	VC_854_0	VC_854_0	N5	25	Stenotrophomonas	Kyanoviridae
FT_SA74726_FT_SPN01265_HFF5YCCX2_unmapped_stringent_51_length_17561_cov_12_	n.a.	n.a.	Overlap (VC_760/VC_761/VC_763)	Overlap (VC_760/VC_761/VC_763)	n.a.	A	n.a.	n.a.	Demerecviridae_like
FT_SA74726_FT_SPN01265_HFF5YCCX2_unmapped_stringent_52_length_17530_cov_22_	Sinorhizobium phage phiM5	MF074189	Clustered	VC_881_0	VC_881_0	N9	8	Sinorhizobium	Inoviridae_like
FT_SA74726_FT_SPN01265_HFF5YCCX2_unmapped_stringent_54_length_17385_cov_9_	Methylophilales phage Melnitz-1 EXVC043M	MZ577095	Clustered	VC_916_0	VC_916_0	N18	4	Methylophilales	Kyanoviridae
FT_SA74726_FT_SPN01265_HFF5YCCX2_unmapped_stringent_55_length_17241_cov_10_	Caulobacter phage Cr30	KF301602	Clustered	VC_858_1	VC_858_1	N32	3	Caulobacter	Kyanoviridae
FT_SA74726_FT_SPN01265_HFF5YCCX2_unmapped_stringent_58_length_16961_cov_11_	Sinorhizobium phage phiM5	MF074189	Clustered	VC_850_0	VC_850_0	N10	5	Sinorhizobium	Inoviridae_like
FT_SA74726_FT_SPN01265_HFF5YCCX2_unmapped_stringent_59_length_16751_cov_18_	Roseobacter phage CRP-6	MK613348	Clustered	VC_264_0	VC_264_0	N10	34	Roseobacter	Zobellviridae
FT_SA74726_FT_SPN01265_HFF5YCCX2_unmapped_stringent_5_length_39169_cov_10_	Pelagibacter phage HTVC103P	MN698242	Clustered	VC_825_0	VC_825_0	N18	25	Pelagibacter	n.a.
FT_SA74726_FT_SPN01265_HFF5YCCX2_unmapped_stringent_60_length_16737_cov_10_	Pelagibacter phage HTVC112P	MN698246	Clustered	VC_911_0	VC_911_0	N6	2	Pelagibacter	Tybeckvirinae_like
FT_SA74726_FT_SPN01265_HFF5YCCX2_unmapped_stringent_63_length_15744_cov_11_	Vibrio phage PS35B.1	MW865302	Outlier	Outlier	n.a.	N3	7	Vibrio	Zobellviridae
FT_SA74726_FT_SPN01265_HFF5YCCX2_unmapped_stringent_64_length_15406_cov_7_	n.a.	n.a.	Outlier	Outlier	n.a.	F	n.a.	n.a.	n.a.
FT_SA74726_FT_SPN01265_HFF5YCCX2_unmapped_stringent_65_length_15043_cov_21_	Roseobacter phage CRP-2	MK613344	Overlap (VC_269/VC_270)	Overlap (VC_269/VC_270)	n.a.	C56	11	Roseobacter	Zobellviridae
FT_SA74726_FT_SPN01265_HFF5YCCX2_unmapped_stringent_66_length_14895_cov_8_	n.a.	n.a.	Clustered	VC_929_0	VC_929_0	A	n.a.	n.a.	Arenaviridae_like
FT_SA74726_FT_SPN01265_HFF5YCCX2_unmapped_stringent_68_length_13867_cov_5_	n.a.	n.a.	Clustered	VC_973_0	VC_973_0	A	n.a.	n.a.	Kyanoviridae_like
FT_SA74726_FT_SPN01265_HFF5YCCX2_unmapped_stringent_69_length_13862_cov_11_	n.a.	n.a.	Clustered	VC_921_0	VC_921_0	F	n.a.	n.a.	n.a.
FT_SA74726_FT_SPN01265_HFF5YCCX2_unmapped_stringent_6_length_38779_cov_28_	Lentibacter virus vB_LenP_ICBM2	MF431616	Clustered	VC_266_0	VC_266_0	N11	25	Lentibacter	n.a.
FT_SA74726_FT_SPN01265_HFF5YCCX2_unmapped_stringent_70_length_13856_cov_9_	n.a.	n.a.	Clustered/Singleton	VC_760_0	VC_760_0	A	n.a.	n.a.	Skunavirus_like
FT_SA74726_FT_SPN01265_HFF5YCCX2_unmapped_stringent_71_length_13547_cov_6_	n.a.	n.a.	Clustered	VC_900_0	VC_900_0	F	n.a.	n.a.	Smacoviridae_like
FT_SA74726_FT_SPN01265_HFF5YCCX2_unmapped_stringent_72_length_13343_cov_5_	n.a.	n.a.	Clustered	VC_831_0	VC_831_0	A	n.a.	n.a.	n.a.
FT_SA74726_FT_SPN01265_HFF5YCCX2_unmapped_stringent_75_length_13071_cov_9_	n.a.	n.a.	Clustered	VC_959_0	VC_959_0	A	n.a.	n.a.	n.a.
FT_SA74726_FT_SPN01265_HFF5YCCX2_unmapped_stringent_76_length_12985_cov_6_	Pelagibacter phage HTVC027P	MN698241	Overlap (VC_425/VC_767)	Overlap (VC_425/VC_767)	n.a.	N32	8	Pelagibacter	Mesyanzhinovviridae
FT_SA74726_FT_SPN01265_HFF5YCCX2_unmapped_stringent_78_length_12774_cov_6_	Methylophilales phage Venkman EXVC282S	MT375522	Clustered	VC_744_0	VC_744_0	N8	6	Methylophilales	Autographiviridae_like
FT_SA74726_FT_SPN01265_HFF5YCCX2_unmapped_stringent_7_length_37503_cov_29_	Roseobacter phage CRP-2	MK613344	Overlap (VC_269/VC_270)	Overlap (VC_269/VC_270)	n.a.	C21	24	Roseobacter	Zobellviridae
FT_SA74726_FT_SPN01265_HFF5YCCX2_unmapped_stringent_81_length_12565_cov_12_	Roseobacter phage CRP-4	MK613346	Clustered	VC_265_0	VC_265_0	N9	20	Roseobacter	Zobellviridae
FT_SA74726_FT_SPN01265_HFF5YCCX2_unmapped_stringent_82_length_12530_cov_7_	n.a.	n.a.	Outlier	Outlier	n.a.	A	n.a.	n.a.	n.a.
FT_SA74726_FT_SPN01265_HFF5YCCX2_unmapped_stringent_83_length_12435_cov_8_	n.a.	n.a.	Outlier	Outlier	n.a.	A	n.a.	n.a.	Kyanoviridae
FT_SA74726_FT_SPN01265_HFF5YCCX2_unmapped_stringent_85_length_12369_cov_7_	n.a.	n.a.	Clustered	VC_811_0	VC_811_0	A	n.a.	n.a.	n.a.
FT_SA74726_FT_SPN01265_HFF5YCCX2_unmapped_stringent_86_length_12339_cov_11_	Pelagibacter phage HTVC027P	MN698241	Clustered	VC_962_0	VC_962_0	N3	14	Pelagibacter	n.a.
FT_SA74726_FT_SPN01265_HFF5YCCX2_unmapped_stringent_87_length_12208_cov_7_	n.a.	n.a.	Outlier	Outlier	n.a.	A	n.a.	n.a.	n.a.
FT_SA74726_FT_SPN01265_HFF5YCCX2_unmapped_stringent_88_length_12182_cov_13_	Pelagibacter phage HTVC027P	MN698241	Overlap (VC_425/VC_764/VC_768)	Overlap (VC_425/VC_764/VC_768)	n.a.	N18	11	Pelagibacter	n.a.
FT_SA74726_FT_SPN01265_HFF5YCCX2_unmapped_stringent_89_length_12135_cov_6_	Pelagibacter phage HTVC023P	MN698239	Clustered	VC_755_0	VC_755_0	N15	13	Pelagibacter	Hantaviridae_like
FT_SA74726_FT_SPN01265_HFF5YCCX2_unmapped_stringent_90_length_12123_cov_7_	n.a.	n.a.	Clustered	VC_996_0	VC_996_0	F	n.a.	n.a.	Rountreeviridae_like
FT_SA74726_FT_SPN01265_HFF5YCCX2_unmapped_stringent_91_length_12061_cov_83_	n.a.	n.a.	Clustered	VC_780_0	VC_780_0	A	n.a.	n.a.	n.a.
FT_SA74726_FT_SPN01265_HFF5YCCX2_unmapped_stringent_92_length_11981_cov_9_	n.a.	n.a.	Overlap (VC_790/VC_813)	Overlap (VC_790/VC_813)	n.a.	A	n.a.	n.a.	Skunavirus_like
FT_SA74726_FT_SPN01265_HFF5YCCX2_unmapped_stringent_93_length_11908_cov_7_	n.a.	n.a.	Clustered	VC_991_0	VC_991_0	A	n.a.	n.a.	Kyanoviridae_like
FT_SA74726_FT_SPN01265_HFF5YCCX2_unmapped_stringent_95_length_11795_cov_7_	Pelagibacter phage HTVC115P	MN698247	Clustered	VC_768_0	VC_768_0	N10	2	Pelagibacter	Eucampyvirinae_like
FT_SA74726_FT_SPN01265_HFF5YCCX2_unmapped_stringent_96_length_11751_cov_7_	Roseobacter phage CRP-4	MK613346	Clustered	VC_263_0	VC_263_0	N11	13	Roseobacter	Zobellviridae
FT_SA74726_FT_SPN01265_HFF5YCCX2_unmapped_stringent_97_length_11704_cov_6_	n.a.	n.a.	Outlier	Outlier	n.a.	A	n.a.	n.a.	n.a.
FT_SA74726_FT_SPN01265_HFF5YCCX2_unmapped_stringent_99_length_11618_cov_8_	n.a.	n.a.	Clustered	VC_794_0	VC_794_0	A	n.a.	n.a.	n.a.
FT_SA74726_FT_SPN01265_HFF5YCCX2_unmapped_stringent_9_length_35909_cov_10_	n.a.	n.a.	Clustered	VC_781_0	VC_781_0	A	n.a.	n.a.	n.a.
FT_SA74727_FT_SPN01265_HFF5YCCX2_unmapped_stringent_106_length_30197_cov_50_	n.a.	n.a.	Clustered	VC_784_0	VC_784_0	A	n.a.	n.a.	n.a.
FT_SA74727_FT_SPN01265_HFF5YCCX2_unmapped_stringent_192_length_18922_cov_6_	n.a.	n.a.	Clustered	VC_779_0	VC_779_0	A	n.a.	n.a.	n.a.
FT_SA74727_FT_SPN01265_HFF5YCCX2_unmapped_stringent_222_length_16898_cov_7_	Pelagibacter phage HTVC023P	MN698239	Clustered	VC_755_0	VC_755_0	N11	15	Pelagibacter	Queuovirinae_like
FT_SA74727_FT_SPN01265_HFF5YCCX2_unmapped_stringent_276_length_14033_cov_7_	Oceanospirillum phage vB_OliS_GJ44	MW560978	Clustered	VC_843_0	VC_843_0	N14	2	Oceanospirillum	Guernseyvirinae
FT_SA74727_FT_SPN01265_HFF5YCCX2_unmapped_stringent_295_length_13255_cov_8_	Roseobacter phage CRP-9	MW514246	Clustered	VC_268_0	VC_268_0	C19	18	Roseobacter	n.a.
FT_SA74727_FT_SPN01265_HFF5YCCX2_unmapped_stringent_321_length_12232_cov_16_	n.a.	n.a.	Outlier	Outlier	n.a.	A	n.a.	n.a.	n.a.
FT_SA74727_FT_SPN01265_HFF5YCCX2_unmapped_stringent_341_length_11733_cov_9_	n.a.	n.a.	Clustered	VC_782_0	VC_782_0	A	n.a.	n.a.	n.a.
FT_SA74727_FT_SPN01265_HFF5YCCX2_unmapped_stringent_353_length_11492_cov_13_	Roseobacter phage CRP-6	MK613348	Clustered	VC_270_0	VC_270_0	N6	39	Roseobacter	Zobellviridae_like
FT_SA74727_FT_SPN01265_HFF5YCCX2_unmapped_stringent_405_length_10149_cov_8_	Roseobacter phage CRP-2	MK613344	Overlap (VC_268/VC_269/VC_270)	Overlap (VC_268/VC_269/VC_270)	n.a.	C61	8	Roseobacter	Zobellviridae
FT_SA74728_FT_SPN01265_HFF5YCCX2_unmapped_stringentMV_1_length_14365_cov_6_317109_cutoff_5_type_linears_	n.a.	n.a.	Clustered	VC_895_0	VC_895_0	F	n.a.	n.a.	Herelleviridae_like
FT_SA74728_FT_SPN01265_HFF5YCCX2_unmapped_stringentMV_2_length_11343_cov_5_625357_cutoff_5_type_linears_	n.a.	n.a.	Outlier	Outlier	n.a.	F	n.a.	n.a.	n.a.
FT_SA74728_FT_SPN01265_HFF5YCCX2_unmapped_stringent_100_length_11028_cov_8_	n.a.	n.a.	Clustered	VC_840_0	VC_840_0	A	n.a.	n.a.	n.a.
FT_SA74728_FT_SPN01265_HFF5YCCX2_unmapped_stringent_101_length_11008_cov_13_	n.a.	n.a.	Outlier	Outlier	n.a.	A	n.a.	n.a.	n.a.
FT_SA74728_FT_SPN01265_HFF5YCCX2_unmapped_stringent_102_length_10751_cov_7_	Pelagibacter phage HTVC008M	KC465899	Clustered	VC_569_0	VC_569_0	N7	13	Pelagibacter	Kyanoviridae
FT_SA74728_FT_SPN01265_HFF5YCCX2_unmapped_stringent_103_length_10661_cov_42_	Methylophilales phage Venkman EXVC282S	MT375522	Clustered	VC_881_0	VC_881_0	N6	6	Methylophilales	Inoviridae_like
FT_SA74728_FT_SPN01265_HFF5YCCX2_unmapped_stringent_105_length_10485_cov_6_	Methylophilales phage MEP301	MW452941	Clustered	VC_791_0	VC_791_0	C7	19	Methylophilales	Redondoviridae_like
FT_SA74728_FT_SPN01265_HFF5YCCX2_unmapped_stringent_106_length_10422_cov_12_	n.a.	n.a.	Clustered	VC_996_0	VC_996_0	F	n.a.	n.a.	Rountreeviridae_like
FT_SA74728_FT_SPN01265_HFF5YCCX2_unmapped_stringent_108_length_10196_cov_19_	n.a.	n.a.	Clustered	VC_811_0	VC_811_0	A	n.a.	n.a.	n.a.
FT_SA74728_FT_SPN01265_HFF5YCCX2_unmapped_stringent_109_length_10183_cov_9_	Pelagibacter phage HTVC023P	MN698239	Clustered	VC_755_0	VC_755_0	N17	11	Pelagibacter	n.a.
FT_SA74728_FT_SPN01265_HFF5YCCX2_unmapped_stringent_111_length_10141_cov_9_	n.a.	n.a.	Overlap (VC_947/VC_951)	Overlap (VC_947/VC_951)	n.a.	A	n.a.	n.a.	Schitoviridae
FT_SA74728_FT_SPN01265_HFF5YCCX2_unmapped_stringent_112_length_10071_cov_48_	n.a.	n.a.	Outlier	Outlier	n.a.	A	n.a.	n.a.	n.a.
FT_SA74728_FT_SPN01265_HFF5YCCX2_unmapped_stringent_13_length_37244_cov_18_	Alteromonas phage ZP6	MK203850	Clustered	VC_534_0	VC_534_0	N6	7	Alteromonas	Autographiviridae_like
FT_SA74728_FT_SPN01265_HFF5YCCX2_unmapped_stringent_16_length_35857_cov_9_	n.a.	n.a.	Clustered	VC_970_0	VC_970_0	F	n.a.	n.a.	n.a.
FT_SA74728_FT_SPN01265_HFF5YCCX2_unmapped_stringent_17_length_35783_cov_10_	n.a.	n.a.	Overlap (VC_763/VC_790)	Overlap (VC_763/VC_790)	n.a.	A	n.a.	n.a.	Skunavirus_like
FT_SA74728_FT_SPN01265_HFF5YCCX2_unmapped_stringent_1_length_133197_cov_20_	Pelagibacter phage Mosig EXVC030M	MT647606	Clustered	VC_858_0	VC_858_0	N37	40	Pelagibacter	n.a.
FT_SA74728_FT_SPN01265_HFF5YCCX2_unmapped_stringent_20_length_33253_cov_19_	n.a.	n.a.	Clustered	VC_874_0	VC_874_0	A	n.a.	n.a.	Zobellviridae
FT_SA74728_FT_SPN01265_HFF5YCCX2_unmapped_stringent_22_length_32597_cov_15_	Ralstonia phage P-PSG-11	MN270889	Overlap (VC_940/VC_941)	Overlap (VC_940/VC_941)	n.a.	C4	37	Ralstonia	n.a.
FT_SA74728_FT_SPN01265_HFF5YCCX2_unmapped_stringent_23_length_32285_cov_12_	Pelagibacter phage HTVC023P	MN698239	Clustered	VC_424_0	VC_424_0	C10	13	Pelagibacter	Mesyanzhinovviridae
FT_SA74728_FT_SPN01265_HFF5YCCX2_unmapped_stringent_24_length_30969_cov_16_	Nonlabens phage P12024L	JQ823123	Clustered	VC_813_0	VC_813_0	N11	3	Nonlabens	Straboviridae
FT_SA74728_FT_SPN01265_HFF5YCCX2_unmapped_stringent_27_length_28171_cov_12_	Roseobacter phage CRP-7	MK613349	Clustered	VC_918_0	VC_918_0	N11	4	Roseobacter	Autographiviridae
FT_SA74728_FT_SPN01265_HFF5YCCX2_unmapped_stringent_29_length_26051_cov_10_	Pelagibacter phage HTVC103P	MN698242	Overlap (VC_827/VC_828)	Overlap (VC_827/VC_828)	n.a.	C14	4	Pelagibacter	Suoliviridae_like
FT_SA74728_FT_SPN01265_HFF5YCCX2_unmapped_stringent_2_length_72195_cov_10_	Pelagibacter phage Mosig EXVC030M	MT647606	Overlap (VC_862/VC_865)	Overlap (VC_862/VC_865)	n.a.	N23	24	Pelagibacter	n.a.
FT_SA74728_FT_SPN01265_HFF5YCCX2_unmapped_stringent_30_length_24528_cov_13_	n.a.	n.a.	Clustered	VC_913_0	VC_913_0	F	n.a.	n.a.	Hendrixvirinae
FT_SA74728_FT_SPN01265_HFF5YCCX2_unmapped_stringent_31_length_24124_cov_14_	Pelagibacter phage HTVC027P	MN698241	Clustered	VC_753_0	VC_753_0	N9	30	Pelagibacter	Parvoviridae_like
FT_SA74728_FT_SPN01265_HFF5YCCX2_unmapped_stringent_32_length_23792_cov_26_	n.a.	n.a.	Clustered	VC_891_0	VC_891_0	A	n.a.	n.a.	n.a.
FT_SA74728_FT_SPN01265_HFF5YCCX2_unmapped_stringent_33_length_23620_cov_167_	Roseobacter phage CRP-9	MW514246	Clustered	VC_268_0	VC_268_0	C11	23	Roseobacter	n.a.
FT_SA74728_FT_SPN01265_HFF5YCCX2_unmapped_stringent_35_length_22788_cov_13_	n.a.	n.a.	Clustered	VC_798_0	VC_798_0	F	n.a.	n.a.	Kyanoviridae
FT_SA74728_FT_SPN01265_HFF5YCCX2_unmapped_stringent_36_length_22663_cov_12_	Pelagibacter phage HTVC023P	MN698239	Overlap (VC_425/VC_764/VC_765)	Overlap (VC_425/VC_764/VC_765)	n.a.	N25	7	Pelagibacter	n.a.
FT_SA74728_FT_SPN01265_HFF5YCCX2_unmapped_stringent_37_length_22336_cov_11_	n.a.	n.a.	Clustered	VC_838_0	VC_838_0	A	n.a.	n.a.	Autographiviridae
FT_SA74728_FT_SPN01265_HFF5YCCX2_unmapped_stringent_38_length_21985_cov_16_	n.a.	n.a.	Clustered	VC_779_0	VC_779_0	A	n.a.	n.a.	n.a.
FT_SA74728_FT_SPN01265_HFF5YCCX2_unmapped_stringent_39_length_20975_cov_16_	Roseobacter phage CRP-1	MK613343	Overlap (VC_269/VC_808)	Overlap (VC_269/VC_808)	n.a.	C9	21	Roseobacter	Demerecviridae_like
FT_SA74728_FT_SPN01265_HFF5YCCX2_unmapped_stringent_40_length_20808_cov_22_	Oceanospirillum phage vB_OliS_GJ44	MW560978	Clustered	VC_843_0	VC_843_0	N16	2	Oceanospirillum	Guernseyvirinae
FT_SA74728_FT_SPN01265_HFF5YCCX2_unmapped_stringent_42_length_20564_cov_9_	Ralstonia phage DU_RP_II	MF150911	Clustered	VC_538_0	VC_538_0	N9	14	Ralstonia	Peduoviridae_like
FT_SA74728_FT_SPN01265_HFF5YCCX2_unmapped_stringent_43_length_20486_cov_47_	n.a.	n.a.	Clustered	VC_994_0	VC_994_0	F	n.a.	n.a.	n.a.
FT_SA74728_FT_SPN01265_HFF5YCCX2_unmapped_stringent_44_length_20311_cov_113_	n.a.	n.a.	Clustered	VC_780_0	VC_780_0	A	n.a.	n.a.	Autographiviridae
FT_SA74728_FT_SPN01265_HFF5YCCX2_unmapped_stringent_45_length_20221_cov_46_	n.a.	n.a.	Clustered	VC_909_0	VC_909_0	F	n.a.	n.a.	n.a.
FT_SA74728_FT_SPN01265_HFF5YCCX2_unmapped_stringent_46_length_20219_cov_6_	n.a.	n.a.	Clustered	VC_882_0	VC_882_0	A	n.a.	n.a.	Arenaviridae_like
FT_SA74728_FT_SPN01265_HFF5YCCX2_unmapped_stringent_47_length_20110_cov_26_	Pelagibacter phage HTVC023P	MN698239	Overlap (VC_425/VC_748)	Overlap (VC_425/VC_748)	n.a.	N7	29	Pelagibacter	n.a.
FT_SA74728_FT_SPN01265_HFF5YCCX2_unmapped_stringent_48_length_20070_cov_12_	Roseobacter phage CRP-9	MW514246	Outlier	Outlier	n.a.	N12	8	Roseobacter	n.a.
FT_SA74728_FT_SPN01265_HFF5YCCX2_unmapped_stringent_49_length_19506_cov_51_	n.a.	n.a.	Clustered	VC_784_0	VC_784_0	A	n.a.	n.a.	Zobellviridae_like
FT_SA74728_FT_SPN01265_HFF5YCCX2_unmapped_stringent_50_length_19402_cov_9_	n.a.	n.a.	Clustered	VC_903_0	VC_903_0	F	n.a.	n.a.	Eucampyvirinae_like
FT_SA74728_FT_SPN01265_HFF5YCCX2_unmapped_stringent_51_length_19383_cov_9_	n.a.	n.a.	Clustered	VC_936_0	VC_936_0	A	n.a.	n.a.	Schitoviridae
FT_SA74728_FT_SPN01265_HFF5YCCX2_unmapped_stringent_52_length_18883_cov_12_	n.a.	n.a.	Overlap (VC_839/VC_840)	Overlap (VC_839/VC_840)	n.a.	A	n.a.	n.a.	Herelleviridae_like
FT_SA74728_FT_SPN01265_HFF5YCCX2_unmapped_stringent_53_length_18210_cov_17_	Roseobacter phage CRP-9	MW514246	Clustered	VC_268_0	VC_268_0	C14	20	Roseobacter	Demerecviridae_like
FT_SA74728_FT_SPN01265_HFF5YCCX2_unmapped_stringent_54_length_18171_cov_7_	Pelagibacter phage HTVC008M	KC465899	Outlier	Outlier	n.a.	N23	7	Pelagibacter	Kyanoviridae
FT_SA74728_FT_SPN01265_HFF5YCCX2_unmapped_stringent_55_length_17943_cov_17_	Methylophilales phage MEP301	MW452941	Clustered	VC_838_0	VC_838_0	N50	1	Methylophilales	n.a.
FT_SA74728_FT_SPN01265_HFF5YCCX2_unmapped_stringent_57_length_16943_cov_13_	n.a.	n.a.	Outlier	Outlier	n.a.	F	n.a.	n.a.	n.a.
FT_SA74728_FT_SPN01265_HFF5YCCX2_unmapped_stringent_58_length_16564_cov_9_	n.a.	n.a.	Clustered	VC_831_0	VC_831_0	A	n.a.	n.a.	n.a.
FT_SA74728_FT_SPN01265_HFF5YCCX2_unmapped_stringent_59_length_16451_cov_8_	n.a.	n.a.	Outlier	Outlier	n.a.	A	n.a.	n.a.	n.a.
FT_SA74728_FT_SPN01265_HFF5YCCX2_unmapped_stringent_5_length_53074_cov_10_	Methylophilales phage Melnitz-1 EXVC043M	MZ577095	Outlier	Outlier	n.a.	N20	13	Methylophilales	Kyanoviridae
FT_SA74728_FT_SPN01265_HFF5YCCX2_unmapped_stringent_61_length_16146_cov_27_	n.a.	n.a.	Clustered	VC_782_0	VC_782_0	A	n.a.	n.a.	n.a.
FT_SA74728_FT_SPN01265_HFF5YCCX2_unmapped_stringent_62_length_15972_cov_17_	n.a.	n.a.	Clustered	VC_944_0	VC_944_0	F	n.a.	n.a.	Eucampyvirinae_like
FT_SA74728_FT_SPN01265_HFF5YCCX2_unmapped_stringent_65_length_15468_cov_9_	n.a.	n.a.	Outlier	Outlier	n.a.	A	n.a.	n.a.	Kyanoviridae
FT_SA74728_FT_SPN01265_HFF5YCCX2_unmapped_stringent_66_length_15107_cov_11_	Roseobacter phage CRP-4	MK613346	Clustered	VC_263_0	VC_263_0	N11	26	Roseobacter	Zobellviridae
FT_SA74728_FT_SPN01265_HFF5YCCX2_unmapped_stringent_67_length_14986_cov_7_	n.a.	n.a.	Clustered	VC_758_0	VC_758_0	A	n.a.	n.a.	Suoliviridae_like
FT_SA74728_FT_SPN01265_HFF5YCCX2_unmapped_stringent_68_length_14826_cov_125_	n.a.	n.a.	Overlap (VC_778/VC_781)	Overlap (VC_778/VC_781)	n.a.	A	n.a.	n.a.	Demerecviridae_like
FT_SA74728_FT_SPN01265_HFF5YCCX2_unmapped_stringent_71_length_13918_cov_22_	n.a.	n.a.	Clustered	VC_957_0	VC_957_0	A	n.a.	n.a.	Tybeckvirinae_like
FT_SA74728_FT_SPN01265_HFF5YCCX2_unmapped_stringent_74_length_13746_cov_25_	Roseobacter phage CRP-4	MK613346	Clustered	VC_265_0	VC_265_0	N9	19	Roseobacter	Zobellviridae
FT_SA74728_FT_SPN01265_HFF5YCCX2_unmapped_stringent_75_length_13708_cov_9_	Vibrio phage 1.097.O._10N.286.49.B3	MG592470	Clustered	VC_946_0	VC_946_0	N3	5	Vibrio	Schitoviridae
FT_SA74728_FT_SPN01265_HFF5YCCX2_unmapped_stringent_76_length_13465_cov_16_	n.a.	n.a.	Outlier	Outlier	n.a.	A	n.a.	n.a.	n.a.
FT_SA74728_FT_SPN01265_HFF5YCCX2_unmapped_stringent_77_length_13382_cov_20_	n.a.	n.a.	Overlap (VC_760/VC_762)	Overlap (VC_760/VC_762)	n.a.	A	n.a.	n.a.	Demerecviridae_like
FT_SA74728_FT_SPN01265_HFF5YCCX2_unmapped_stringent_78_length_13319_cov_9_	n.a.	n.a.	Clustered	VC_985_0	VC_985_0	F	n.a.	n.a.	n.a.
FT_SA74728_FT_SPN01265_HFF5YCCX2_unmapped_stringent_79_length_12807_cov_14_	n.a.	n.a.	Clustered	VC_905_0	VC_905_0	F	n.a.	n.a.	n.a.
FT_SA74728_FT_SPN01265_HFF5YCCX2_unmapped_stringent_7_length_42389_cov_20_	Pelagibacter phage HTVC027P	MN698241	Overlap (VC_425/VC_757/VC_767)	Overlap (VC_425/VC_757/VC_767)	n.a.	N18	29	Pelagibacter	n.a.
FT_SA74728_FT_SPN01265_HFF5YCCX2_unmapped_stringent_80_length_12699_cov_14_	n.a.	n.a.	Clustered	VC_778_0	VC_778_0	A	n.a.	n.a.	Demerecviridae_like
FT_SA74728_FT_SPN01265_HFF5YCCX2_unmapped_stringent_81_length_12499_cov_7_	Sinorhizobium phage phiM5	MF074189	Outlier	Outlier	n.a.	N14	5	Sinorhizobium	Adenoviridae_like
FT_SA74728_FT_SPN01265_HFF5YCCX2_unmapped_stringent_82_length_12477_cov_17_	Roseobacter phage CRP-9	MW514246	Clustered	VC_268_0	VC_268_0	C8	21	Roseobacter	Demerecviridae_like
FT_SA74728_FT_SPN01265_HFF5YCCX2_unmapped_stringent_84_length_12328_cov_16_	Roseobacter phage CRP-2	MK613344	Clustered	VC_906_0	VC_906_0	N2	2	Roseobacter	Zobellviridae_like
FT_SA74728_FT_SPN01265_HFF5YCCX2_unmapped_stringent_85_length_12235_cov_6_	n.a.	n.a.	Clustered	VC_997_0	VC_997_0	F	n.a.	n.a.	n.a.
FT_SA74728_FT_SPN01265_HFF5YCCX2_unmapped_stringent_87_length_11997_cov_9_	Methylophilales phage Melnitz-1 EXVC043M	MZ577095	Clustered	VC_859_0	VC_859_0	N5	20	Methylophilales	Kyanoviridae_like
FT_SA74728_FT_SPN01265_HFF5YCCX2_unmapped_stringent_88_length_11816_cov_17_	n.a.	n.a.	Clustered	VC_984_0	VC_984_0	A	n.a.	n.a.	Autographiviridae
FT_SA74728_FT_SPN01265_HFF5YCCX2_unmapped_stringent_89_length_11698_cov_7_	n.a.	n.a.	Outlier	Outlier	n.a.	A	n.a.	n.a.	Kyanoviridae
FT_SA74728_FT_SPN01265_HFF5YCCX2_unmapped_stringent_90_length_11694_cov_9_	n.a.	n.a.	Overlap (VC_948/VC_951)	Overlap (VC_948/VC_951)	n.a.	A	n.a.	n.a.	n.a.
FT_SA74728_FT_SPN01265_HFF5YCCX2_unmapped_stringent_92_length_11598_cov_11_	n.a.	n.a.	Clustered	VC_937_0	VC_937_0	A	n.a.	n.a.	n.a.
FT_SA74728_FT_SPN01265_HFF5YCCX2_unmapped_stringent_93_length_11527_cov_9_	n.a.	n.a.	Outlier	Outlier	n.a.	A	n.a.	n.a.	n.a.
FT_SA74728_FT_SPN01265_HFF5YCCX2_unmapped_stringent_94_length_11448_cov_14_	n.a.	n.a.	Outlier	Outlier	n.a.	A	n.a.	n.a.	n.a.
FT_SA74728_FT_SPN01265_HFF5YCCX2_unmapped_stringent_95_length_11408_cov_13_	n.a.	n.a.	Outlier	Outlier	n.a.	A	n.a.	n.a.	n.a.
FT_SA74728_FT_SPN01265_HFF5YCCX2_unmapped_stringent_96_length_11334_cov_8_	Pelagibacter phage HTVC023P	MN698239	Clustered	VC_755_0	VC_755_0	N21	5	Pelagibacter	n.a.
FT_SA74728_FT_SPN01265_HFF5YCCX2_unmapped_stringent_97_length_11306_cov_19_	n.a.	n.a.	Clustered	VC_840_0	VC_840_0	A	n.a.	n.a.	n.a.
FT_SA74728_FT_SPN01265_HFF5YCCX2_unmapped_stringent_98_length_11280_cov_17_	Roseobacter phage CRP-6	MK613348	Clustered	VC_264_0	VC_264_0	N17	22	Roseobacter	Zobellviridae
FT_SA74728_FT_SPN01265_HFF5YCCX2_unmapped_stringent_99_length_11166_cov_9_	n.a.	n.a.	Overlap (VC_946/VC_947)	Overlap (VC_946/VC_947)	n.a.	A	n.a.	n.a.	Demerecviridae_like
FT_SA74729_FT_SPN01265_HFF5YCCX2_unmapped_stringent_144_length_19696_cov_13_	n.a.	n.a.	Outlier	Outlier	n.a.	A	n.a.	n.a.	Zobellviridae_like
FT_SA74729_FT_SPN01265_HFF5YCCX2_unmapped_stringent_264_length_12064_cov_13_	n.a.	n.a.	Clustered	VC_784_0	VC_784_0	A	n.a.	n.a.	Zobellviridae_like
FT_SA74729_FT_SPN01265_HFF5YCCX2_unmapped_stringent_49_length_47820_cov_17_	Roseobacter phage CRP-2	MK613344	Overlap (VC_269/VC_270)	Overlap (VC_269/VC_270)	n.a.	C7	64	Roseobacter	Zobellviridae
FT_SA74730_FT_SPN01265_HFF5YCCX2_unmapped_stringent_100_length_12477_cov_7_	n.a.	n.a.	Clustered	VC_892_0	VC_892_0	F	n.a.	n.a.	n.a.
FT_SA74730_FT_SPN01265_HFF5YCCX2_unmapped_stringent_101_length_12305_cov_4_	n.a.	n.a.	Outlier	Outlier	n.a.	A	n.a.	n.a.	Kyanoviridae_like
FT_SA74730_FT_SPN01265_HFF5YCCX2_unmapped_stringent_102_length_12254_cov_8_	Caulobacter phage Cr30	KF301602	Clustered	VC_927_0	VC_927_0	N6	2	Caulobacter	n.a.
FT_SA74730_FT_SPN01265_HFF5YCCX2_unmapped_stringent_104_length_12046_cov_9_	Stenotrophomonas phage vB_SmaS-DLP_6	KU682439	Clustered	VC_869_0	VC_869_0	N8	3	Stenotrophomonas	Kyanoviridae
FT_SA74730_FT_SPN01265_HFF5YCCX2_unmapped_stringent_106_length_11941_cov_9_	Nonlabens phage P12024L	JQ823123	Clustered	VC_813_0	VC_813_0	N5	6	Nonlabens	n.a.
FT_SA74730_FT_SPN01265_HFF5YCCX2_unmapped_stringent_107_length_11888_cov_7_	n.a.	n.a.	Clustered	VC_964_0	VC_964_0	F	n.a.	n.a.	n.a.
FT_SA74730_FT_SPN01265_HFF5YCCX2_unmapped_stringent_108_length_11661_cov_14_	uncultured phage	LR756508	Outlier	Outlier	n.a.	N11	5	Unspecified	Intestiviridae_like
FT_SA74730_FT_SPN01265_HFF5YCCX2_unmapped_stringent_109_length_11611_cov_6_	n.a.	n.a.	Clustered	VC_918_0	VC_918_0	A	n.a.	n.a.	n.a.
FT_SA74730_FT_SPN01265_HFF5YCCX2_unmapped_stringent_110_length_11602_cov_6_	n.a.	n.a.	Singleton	Singleton	n.a.	G	n.a.	n.a.	Arquatrovirinae
FT_SA74730_FT_SPN01265_HFF5YCCX2_unmapped_stringent_111_length_11594_cov_16_	Roseobacter phage CRP-2	MK613344	Clustered	VC_802_0	VC_802_0	N8	3	Roseobacter	Zobellviridae_like
FT_SA74730_FT_SPN01265_HFF5YCCX2_unmapped_stringent_112_length_11558_cov_26_	Roseobacter phage CRP-6	MK613348	Clustered	VC_264_0	VC_264_0	N6	34	Roseobacter	n.a.
FT_SA74730_FT_SPN01265_HFF5YCCX2_unmapped_stringent_113_length_11447_cov_7_	Puniceispirillum phage HMO-2011	GU557055	Clustered	VC_873_0	VC_873_0	N3	6	Puniceispirillum	n.a.
FT_SA74730_FT_SPN01265_HFF5YCCX2_unmapped_stringent_114_length_11347_cov_10_	n.a.	n.a.	Outlier	Outlier	n.a.	A	n.a.	n.a.	n.a.
FT_SA74730_FT_SPN01265_HFF5YCCX2_unmapped_stringent_115_length_11334_cov_7_	n.a.	n.a.	Clustered	VC_822_0	VC_822_0	A	n.a.	n.a.	Kyanoviridae_like
FT_SA74730_FT_SPN01265_HFF5YCCX2_unmapped_stringent_117_length_11305_cov_13_	Rhizobium phage RHph_TM29	MN988463	Overlap (VC_581/VC_816)	Overlap (VC_581/VC_816)	n.a.	C7	2	Rhizobium	Queuovirinae_like
FT_SA74730_FT_SPN01265_HFF5YCCX2_unmapped_stringent_118_length_11152_cov_9_	Roseobacter phage CRP-9	MW514246	Clustered	VC_268_0	VC_268_0	C9	22	Roseobacter	Demerecviridae_like
FT_SA74730_FT_SPN01265_HFF5YCCX2_unmapped_stringent_119_length_11092_cov_9_	n.a.	n.a.	Overlap (VC_743/VC_763)	Overlap (VC_743/VC_763)	n.a.	A	n.a.	n.a.	n.a.
FT_SA74730_FT_SPN01265_HFF5YCCX2_unmapped_stringent_11_length_35988_cov_11_	Methylophilales phage Melnitz-1 EXVC043M	MZ577095	Clustered	VC_821_0	VC_821_0	N7	18	Methylophilales	Kyanoviridae
FT_SA74730_FT_SPN01265_HFF5YCCX2_unmapped_stringent_120_length_11001_cov_9_	n.a.	n.a.	Clustered	VC_886_0	VC_886_0	A	n.a.	n.a.	Autographiviridae
FT_SA74730_FT_SPN01265_HFF5YCCX2_unmapped_stringent_122_length_10839_cov_7_	Methylophilales phage Melnitz-1 EXVC043M	MZ577095	Clustered	VC_859_0	VC_859_0	N5	21	Methylophilales	Kyanoviridae_like
FT_SA74730_FT_SPN01265_HFF5YCCX2_unmapped_stringent_124_length_10760_cov_11_	n.a.	n.a.	Clustered	VC_818_0	VC_818_0	F	n.a.	n.a.	n.a.
FT_SA74730_FT_SPN01265_HFF5YCCX2_unmapped_stringent_125_length_10757_cov_11_	Roseobacter phage CRP-2	MK613344	Clustered/Singleton	VC_269_0	VC_269_0	N29	12	Roseobacter	Zobellviridae_like
FT_SA74730_FT_SPN01265_HFF5YCCX2_unmapped_stringent_126_length_10756_cov_7_	n.a.	n.a.	Clustered	VC_928_0	VC_928_0	A	n.a.	n.a.	Zobellviridae
FT_SA74730_FT_SPN01265_HFF5YCCX2_unmapped_stringent_128_length_10688_cov_7_	Pelagibacter phage HTVC027P	MN698241	Overlap (VC_425/VC_767)	Overlap (VC_425/VC_767)	n.a.	N31	9	Pelagibacter	Mesyanzhinovviridae
FT_SA74730_FT_SPN01265_HFF5YCCX2_unmapped_stringent_12_length_35658_cov_9_	Sinorhizobium phage phiM5	MF074189	Clustered	VC_882_0	VC_882_0	N15	9	Sinorhizobium	Adenoviridae_like
FT_SA74730_FT_SPN01265_HFF5YCCX2_unmapped_stringent_131_length_10503_cov_13_	n.a.	n.a.	Clustered	VC_891_0	VC_891_0	A	n.a.	n.a.	n.a.
FT_SA74730_FT_SPN01265_HFF5YCCX2_unmapped_stringent_132_length_10464_cov_9_	n.a.	n.a.	Clustered	VC_903_0	VC_903_0	F	n.a.	n.a.	Eucampyvirinae_like
FT_SA74730_FT_SPN01265_HFF5YCCX2_unmapped_stringent_133_length_10385_cov_7_	n.a.	n.a.	Outlier	Outlier	n.a.	A	n.a.	n.a.	n.a.
FT_SA74730_FT_SPN01265_HFF5YCCX2_unmapped_stringent_134_length_10318_cov_6_	Methylophilales phage Melnitz-1 EXVC043M	MZ577095	Clustered	VC_975_0	VC_975_0	N7	12	Methylophilales	Kyanoviridae_like
FT_SA74730_FT_SPN01265_HFF5YCCX2_unmapped_stringent_135_length_10265_cov_13_	n.a.	n.a.	Clustered	VC_994_0	VC_994_0	F	n.a.	n.a.	n.a.
FT_SA74730_FT_SPN01265_HFF5YCCX2_unmapped_stringent_137_length_10250_cov_8_	n.a.	n.a.	Outlier	Outlier	n.a.	F	n.a.	n.a.	n.a.
FT_SA74730_FT_SPN01265_HFF5YCCX2_unmapped_stringent_138_length_10202_cov_8_	n.a.	n.a.	Clustered	VC_781_0	VC_781_0	A	n.a.	n.a.	Zobellviridae_like
FT_SA74730_FT_SPN01265_HFF5YCCX2_unmapped_stringent_139_length_10192_cov_8_	Pelagibacter phage HTVC027P	MN698241	Clustered	VC_424_0	VC_424_0	C13	13	Pelagibacter	Mesyanzhinovviridae
FT_SA74730_FT_SPN01265_HFF5YCCX2_unmapped_stringent_13_length_35142_cov_17_1_	n.a.	n.a.	Clustered	VC_878_0	VC_878_0	A	n.a.	n.a.	n.a.
FT_SA74730_FT_SPN01265_HFF5YCCX2_unmapped_stringent_140_length_10174_cov_79_	n.a.	n.a.	Outlier	Outlier	n.a.	A	n.a.	n.a.	Demerecviridae_like
FT_SA74730_FT_SPN01265_HFF5YCCX2_unmapped_stringent_141_length_10164_cov_8_	n.a.	n.a.	Clustered	VC_963_0	VC_963_0	A	n.a.	n.a.	Demerecviridae
FT_SA74730_FT_SPN01265_HFF5YCCX2_unmapped_stringent_14_length_34870_cov_21_	n.a.	n.a.	Clustered	VC_754_0	VC_754_0	A	n.a.	n.a.	n.a.
FT_SA74730_FT_SPN01265_HFF5YCCX2_unmapped_stringent_15_length_34668_cov_12_	Pelagibacter phage HTVC008M	KC465899	Clustered	VC_855_0	VC_855_0	N20	22	Pelagibacter	Kyanoviridae
FT_SA74730_FT_SPN01265_HFF5YCCX2_unmapped_stringent_16_length_32974_cov_11_	Ralstonia phage DU_RP_II	MF150911	Clustered	VC_538_0	VC_538_0	N13	15	Ralstonia	Inoviridae_like
FT_SA74730_FT_SPN01265_HFF5YCCX2_unmapped_stringent_17_length_32284_cov_12_	n.a.	n.a.	Clustered	VC_899_0	VC_899_0	F	n.a.	n.a.	Bacilladnaviridae_like
FT_SA74730_FT_SPN01265_HFF5YCCX2_unmapped_stringent_1_length_89027_cov_17_	Pelagibacter phage Mosig EXVC030M	MT647606	Clustered	VC_858_1	VC_858_1	N32	27	Pelagibacter	Kyanoviridae
FT_SA74730_FT_SPN01265_HFF5YCCX2_unmapped_stringent_20_length_31690_cov_7_	n.a.	n.a.	Clustered	VC_958_0	VC_958_0	F	n.a.	n.a.	n.a.
FT_SA74730_FT_SPN01265_HFF5YCCX2_unmapped_stringent_22_length_31032_cov_14_	n.a.	n.a.	Clustered	VC_959_0	VC_959_0	A	n.a.	n.a.	n.a.
FT_SA74730_FT_SPN01265_HFF5YCCX2_unmapped_stringent_23_length_31015_cov_10_	n.a.	n.a.	Clustered	VC_789_0	VC_789_0	A	n.a.	n.a.	Skunavirus_like
FT_SA74730_FT_SPN01265_HFF5YCCX2_unmapped_stringent_25_length_28849_cov_35_	Roseobacter phage CRP-2	MK613344	Overlap (VC_269/VC_270)	Overlap (VC_269/VC_270)	n.a.	C29	41	Roseobacter	Zobellviridae
FT_SA74730_FT_SPN01265_HFF5YCCX2_unmapped_stringent_29_length_27735_cov_9_	Caulobacter phage Cr30	KF301602	Clustered	VC_854_0	VC_854_0	N6	41	Caulobacter	Kyanoviridae
FT_SA74730_FT_SPN01265_HFF5YCCX2_unmapped_stringent_2_length_68053_cov_8_	Alteromonas phage vB_AmaP_AD45-P4	KF005319	Clustered	VC_936_0	VC_936_0	N8	6	Alteromonas	Schitoviridae
FT_SA74730_FT_SPN01265_HFF5YCCX2_unmapped_stringent_30_length_26487_cov_15_	n.a.	n.a.	Clustered	VC_814_0	VC_814_0	A	n.a.	n.a.	Intestiviridae_like
FT_SA74730_FT_SPN01265_HFF5YCCX2_unmapped_stringent_31_length_25671_cov_15_	uncultured phage	LR756508	Clustered	VC_770_0	VC_770_0	N14	7	Unspecified	n.a.
FT_SA74730_FT_SPN01265_HFF5YCCX2_unmapped_stringent_32_length_25494_cov_7_	Pelagibacter phage HTVC023P	MN698239	Overlap (VC_750/VC_756)	Overlap (VC_750/VC_756)	n.a.	N25	2	Pelagibacter	n.a.
FT_SA74730_FT_SPN01265_HFF5YCCX2_unmapped_stringent_33_length_23900_cov_8_	Pelagibacter phage HTVC115P	MN698247	Clustered	VC_824_0	VC_824_0	N24	3	Pelagibacter	Zobellviridae
FT_SA74730_FT_SPN01265_HFF5YCCX2_unmapped_stringent_34_length_23895_cov_24_	n.a.	n.a.	Clustered	VC_909_0	VC_909_0	F	n.a.	n.a.	n.a.
FT_SA74730_FT_SPN01265_HFF5YCCX2_unmapped_stringent_35_length_22736_cov_8_	n.a.	n.a.	Clustered	VC_810_0	VC_810_0	A	n.a.	n.a.	Zobellviridae
FT_SA74730_FT_SPN01265_HFF5YCCX2_unmapped_stringent_36_length_20868_cov_8_	n.a.	n.a.	Clustered	VC_926_0	VC_926_0	A	n.a.	n.a.	n.a.
FT_SA74730_FT_SPN01265_HFF5YCCX2_unmapped_stringent_37_length_20793_cov_12_	n.a.	n.a.	Overlap (VC_761/VC_763)	Overlap (VC_761/VC_763)	n.a.	A	n.a.	n.a.	Skunavirus_like
FT_SA74730_FT_SPN01265_HFF5YCCX2_unmapped_stringent_38_length_20587_cov_11_	Methylophilales phage Melnitz-1 EXVC043M	MZ577095	Clustered	VC_616_0	VC_616_0	N14	7	Methylophilales	n.a.
FT_SA74730_FT_SPN01265_HFF5YCCX2_unmapped_stringent_3_length_57879_cov_15_	n.a.	n.a.	Overlap (VC_760/VC_761/VC_763)	Overlap (VC_760/VC_761/VC_763)	n.a.	A	n.a.	n.a.	n.a.
FT_SA74730_FT_SPN01265_HFF5YCCX2_unmapped_stringent_40_length_19980_cov_12_	Roseobacter phage CRP-1	MK613343	Overlap (VC_269/VC_808)	Overlap (VC_269/VC_808)	n.a.	C9	21	Roseobacter	n.a.
FT_SA74730_FT_SPN01265_HFF5YCCX2_unmapped_stringent_42_length_19557_cov_60_	Roseobacter phage CRP-6	MK613348	Outlier	Outlier	n.a.	N16	5	Roseobacter	Zobellviridae
FT_SA74730_FT_SPN01265_HFF5YCCX2_unmapped_stringent_43_length_19249_cov_8_	Rhizobium phage RHEph01	JX483873	Clustered	VC_926_0	VC_926_0	N14	2	Rhizobium	Autographiviridae
FT_SA74730_FT_SPN01265_HFF5YCCX2_unmapped_stringent_44_length_19203_cov_7_	Flavobacterium phage vB_FspM_immuto_3-5A	MW353176	Overlap (VC_773/VC_885)	Overlap (VC_773/VC_885)	n.a.	N14	4	Flavobacterium	Fimoviridae_like
FT_SA74730_FT_SPN01265_HFF5YCCX2_unmapped_stringent_45_length_19179_cov_11_	n.a.	n.a.	Overlap (VC_790/VC_813)	Overlap (VC_790/VC_813)	n.a.	A	n.a.	n.a.	Skunavirus_like
FT_SA74730_FT_SPN01265_HFF5YCCX2_unmapped_stringent_47_length_18620_cov_8_	Pelagibacter phage HTVC103P	MN698242	Overlap (VC_827/VC_828)	Overlap (VC_827/VC_828)	n.a.	C14	8	Pelagibacter	Demerecviridae_like
FT_SA74730_FT_SPN01265_HFF5YCCX2_unmapped_stringent_48_length_18507_cov_7_	n.a.	n.a.	Clustered	VC_879_0	VC_879_0	F	n.a.	n.a.	Mymonaviridae_like
FT_SA74730_FT_SPN01265_HFF5YCCX2_unmapped_stringent_49_length_18237_cov_18_1_	uncultured phage	LR756508	Overlap (VC_773/VC_885)	Overlap (VC_773/VC_885)	n.a.	N14	5	Unspecified	Kyanoviridae_like
FT_SA74730_FT_SPN01265_HFF5YCCX2_unmapped_stringent_50_length_18217_cov_62_	Roseobacter phage CRP-9	MW514246	Clustered	VC_268_0	VC_268_0	C16	22	Roseobacter	Demerecviridae_like
FT_SA74730_FT_SPN01265_HFF5YCCX2_unmapped_stringent_52_length_18138_cov_7_	Pelagibacter phage HTVC008M	KC465899	Clustered	VC_974_0	VC_974_0	N6	17	Pelagibacter	Kyanoviridae
FT_SA74730_FT_SPN01265_HFF5YCCX2_unmapped_stringent_53_length_18013_cov_30_	n.a.	n.a.	Clustered	VC_782_0	VC_782_0	A	n.a.	n.a.	n.a.
FT_SA74730_FT_SPN01265_HFF5YCCX2_unmapped_stringent_55_length_17677_cov_18_	Roseobacter phage CRP-6	MK613348	Clustered	VC_264_0	VC_264_0	N10	38	Roseobacter	Zobellviridae
FT_SA74730_FT_SPN01265_HFF5YCCX2_unmapped_stringent_56_length_17636_cov_10_	Methylophilales phage MEP301	MW452941	Overlap (VC_840/VC_843)	Overlap (VC_840/VC_843)	n.a.	N27	1	Methylophilales	Demerecviridae_like
FT_SA74730_FT_SPN01265_HFF5YCCX2_unmapped_stringent_57_length_17260_cov_7_	Rhizobium phage RHEph01	JX483873	Clustered/Singleton	VC_940_0	VC_940_0	N5	12	Rhizobium	Autographiviridae
FT_SA74730_FT_SPN01265_HFF5YCCX2_unmapped_stringent_58_length_16782_cov_7_	Pelagibacter phage HTVC008M	KC465899	Clustered	VC_820_0	VC_820_0	N5	16	Pelagibacter	Kyanoviridae
FT_SA74730_FT_SPN01265_HFF5YCCX2_unmapped_stringent_59_length_16737_cov_17_	n.a.	n.a.	Clustered	VC_916_0	VC_916_0	A	n.a.	n.a.	Kyanoviridae
FT_SA74730_FT_SPN01265_HFF5YCCX2_unmapped_stringent_5_length_46925_cov_11_	Pelagibacter phage HTVC103P	MN698242	Clustered	VC_825_0	VC_825_0	N18	29	Pelagibacter	n.a.
FT_SA74730_FT_SPN01265_HFF5YCCX2_unmapped_stringent_60_length_16659_cov_6_	n.a.	n.a.	Clustered	VC_877_0	VC_877_0	F	n.a.	n.a.	Eucampyvirinae_like
FT_SA74730_FT_SPN01265_HFF5YCCX2_unmapped_stringent_61_length_16382_cov_16_	n.a.	n.a.	Clustered	VC_778_0	VC_778_0	A	n.a.	n.a.	Demerecviridae_like
FT_SA74730_FT_SPN01265_HFF5YCCX2_unmapped_stringent_62_length_16360_cov_19_	Pelagibacter phage HTVC106P	MN698244	Clustered	VC_849_0	VC_849_0	N5	2	Pelagibacter	n.a.
FT_SA74730_FT_SPN01265_HFF5YCCX2_unmapped_stringent_63_length_16113_cov_6_	Pelagibacter phage Mosig EXVC030M	MT647606	Clustered	VC_822_0	VC_822_0	N10	4	Pelagibacter	Kyanoviridae
FT_SA74730_FT_SPN01265_HFF5YCCX2_unmapped_stringent_65_length_15834_cov_24_	n.a.	n.a.	Clustered	VC_754_0	VC_754_0	A	n.a.	n.a.	Stephanstirmvirinae_like
FT_SA74730_FT_SPN01265_HFF5YCCX2_unmapped_stringent_68_length_15712_cov_10_	Pelagibacter phage HTVC023P	MN698239	Clustered	VC_753_0	VC_753_0	N9	7	Pelagibacter	Parvoviridae_like
FT_SA74730_FT_SPN01265_HFF5YCCX2_unmapped_stringent_6_length_43375_cov_12_	Stenotrophomonas phage vB_SmaS-DLP_6	KU682439	Overlap (VC_856/VC_858)	Overlap (VC_856/VC_858)	n.a.	N27	11	Stenotrophomonas	Kyanoviridae
FT_SA74730_FT_SPN01265_HFF5YCCX2_unmapped_stringent_70_length_15522_cov_8_	n.a.	n.a.	Clustered	VC_768_0	VC_768_0	A	n.a.	n.a.	Tospoviridae_like
FT_SA74730_FT_SPN01265_HFF5YCCX2_unmapped_stringent_74_length_15108_cov_19_	n.a.	n.a.	Clustered	VC_866_0	VC_866_0	A	n.a.	n.a.	Stephanstirmvirinae_like
FT_SA74730_FT_SPN01265_HFF5YCCX2_unmapped_stringent_75_length_15099_cov_10_	n.a.	n.a.	Clustered	VC_904_0	VC_904_0	F	n.a.	n.a.	n.a.
FT_SA74730_FT_SPN01265_HFF5YCCX2_unmapped_stringent_77_length_14887_cov_9_	n.a.	n.a.	Overlap (VC_757/VC_767)	Overlap (VC_757/VC_767)	n.a.	A	n.a.	n.a.	n.a.
FT_SA74730_FT_SPN01265_HFF5YCCX2_unmapped_stringent_78_length_14701_cov_17_	Flavobacterium phage vB_FspM_immuto_3-5A	MW353176	Overlap (VC_773/VC_829/VC_885)	Overlap (VC_773/VC_829/VC_885)	n.a.	N12	18	Flavobacterium	n.a.
FT_SA74730_FT_SPN01265_HFF5YCCX2_unmapped_stringent_79_length_14573_cov_13_	n.a.	n.a.	Clustered	VC_790_0	VC_790_0	A	n.a.	n.a.	n.a.
FT_SA74730_FT_SPN01265_HFF5YCCX2_unmapped_stringent_80_length_14284_cov_9_	Rhizobium phage RHph_X3_9	MW960034	Outlier	Outlier	n.a.	N6	12	Rhizobium	Autographiviridae
FT_SA74730_FT_SPN01265_HFF5YCCX2_unmapped_stringent_81_length_14281_cov_7_	uncultured phage	LR756508	Outlier	Outlier	n.a.	N12	4	Unspecified	Kyanoviridae
FT_SA74730_FT_SPN01265_HFF5YCCX2_unmapped_stringent_82_length_14180_cov_10_	Sinorhizobium phage phiM5	MF074189	Clustered	VC_847_0	VC_847_0	N8	9	Sinorhizobium	n.a.
FT_SA74730_FT_SPN01265_HFF5YCCX2_unmapped_stringent_83_length_14070_cov_15_	n.a.	n.a.	Clustered	VC_793_0	VC_793_0	F	n.a.	n.a.	n.a.
FT_SA74730_FT_SPN01265_HFF5YCCX2_unmapped_stringent_84_length_13985_cov_9_	n.a.	n.a.	Clustered	VC_868_0	VC_868_0	A	n.a.	n.a.	Kyanoviridae
FT_SA74730_FT_SPN01265_HFF5YCCX2_unmapped_stringent_85_length_13806_cov_8_	Pelagibacter phage HTVC112P	MN698246	Clustered	VC_911_0	VC_911_0	N6	3	Pelagibacter	n.a.
FT_SA74730_FT_SPN01265_HFF5YCCX2_unmapped_stringent_86_length_13732_cov_9_	n.a.	n.a.	Clustered	VC_829_0	VC_829_0	A	n.a.	n.a.	n.a.
FT_SA74730_FT_SPN01265_HFF5YCCX2_unmapped_stringent_87_length_13666_cov_7_	Bacteriophage sp. 103231	MW091529	Clustered	VC_901_0	VC_901_0	N4	4	Unspecified	Inoviridae_like
FT_SA74730_FT_SPN01265_HFF5YCCX2_unmapped_stringent_88_length_13594_cov_9_	n.a.	n.a.	Clustered	VC_779_0	VC_779_0	A	n.a.	n.a.	n.a.
FT_SA74730_FT_SPN01265_HFF5YCCX2_unmapped_stringent_90_length_13341_cov_11_	n.a.	n.a.	Clustered	VC_616_0	VC_616_0	A	n.a.	n.a.	Kyanoviridae
FT_SA74730_FT_SPN01265_HFF5YCCX2_unmapped_stringent_91_length_13302_cov_10_	n.a.	n.a.	Outlier	Outlier	n.a.	F	n.a.	n.a.	n.a.
FT_SA74730_FT_SPN01265_HFF5YCCX2_unmapped_stringent_92_length_13257_cov_16_	n.a.	n.a.	Clustered	VC_921_0	VC_921_0	F	n.a.	n.a.	Fimoviridae_like
FT_SA74730_FT_SPN01265_HFF5YCCX2_unmapped_stringent_93_length_13196_cov_80_	Sinorhizobium phage phiM5	MF074189	Clustered	VC_883_0	VC_883_0	N13	2	Sinorhizobium	n.a.
FT_SA74730_FT_SPN01265_HFF5YCCX2_unmapped_stringent_94_length_13089_cov_10_	n.a.	n.a.	Clustered	VC_991_0	VC_991_0	A	n.a.	n.a.	n.a.
FT_SA74730_FT_SPN01265_HFF5YCCX2_unmapped_stringent_95_length_12828_cov_7_	n.a.	n.a.	Outlier	Outlier	n.a.	F	n.a.	n.a.	Fernvirus
FT_SA74730_FT_SPN01265_HFF5YCCX2_unmapped_stringent_96_length_12760_cov_12_	Flavobacterium phage vB_FspM_immuto_3-5A	MW353176	Clustered	VC_739_0	VC_739_0	N8	6	Flavobacterium	Eucampyvirinae_like
FT_SA74730_FT_SPN01265_HFF5YCCX2_unmapped_stringent_98_length_12517_cov_9_	n.a.	n.a.	Outlier	Outlier	n.a.	A	n.a.	n.a.	n.a.
FT_SA74730_FT_SPN01265_HFF5YCCX2_unmapped_stringent_99_length_12500_cov_6_	n.a.	n.a.	Outlier	Outlier	n.a.	A	n.a.	n.a.	Guernseyvirinae_like
FT_SA74731_FT_SPN01265_HFF5YCCX2_unmapped_stringent_16_length_69209_cov_24_	n.a.	n.a.	Clustered	VC_998_0	VC_998_0	F	n.a.	n.a.	n.a.
FT_SA74731_FT_SPN01265_HFF5YCCX2_unmapped_stringent_24_length_36540_cov_25_	n.a.	n.a.	Singleton	Singleton	n.a.	G	n.a.	n.a.	n.a.
FT_SA74731_FT_SPN01265_HFF5YCCX2_unmapped_stringent_25_length_34145_cov_26_	n.a.	n.a.	Clustered	VC_999_0	VC_999_0	F	n.a.	n.a.	n.a.
FT_SA74731_FT_SPN01265_HFF5YCCX2_unmapped_stringent_30_length_21586_cov_6_	n.a.	n.a.	Clustered	VC_1000_0	VC_1000_0	F	n.a.	n.a.	Iridoviridae
FT_SA74731_FT_SPN01265_HFF5YCCX2_unmapped_stringent_32_length_19672_cov_8_	n.a.	n.a.	Clustered	VC_762_0	VC_762_0	A	n.a.	n.a.	Skunavirus_like
FT_SA74731_FT_SPN01265_HFF5YCCX2_unmapped_stringent_33_length_19591_cov_7_	Roseobacter phage CRP-2	MK613344	Overlap (VC_268/VC_269/VC_270)	Overlap (VC_268/VC_269/VC_270)	n.a.	C38	18	Roseobacter	Zobellviridae
FT_SA74731_FT_SPN01265_HFF5YCCX2_unmapped_stringent_37_length_18412_cov_6_	n.a.	n.a.	Outlier	Outlier	n.a.	A	n.a.	n.a.	Schitoviridae
FT_SA74731_FT_SPN01265_HFF5YCCX2_unmapped_stringent_38_length_18072_cov_28_	n.a.	n.a.	Clustered	VC_1001_0	VC_1001_0	F	n.a.	n.a.	Iridoviridae
FT_SA74731_FT_SPN01265_HFF5YCCX2_unmapped_stringent_40_length_16494_cov_6_	n.a.	n.a.	Clustered	VC_1002_0	VC_1002_0	F	n.a.	n.a.	n.a.
FT_SA74731_FT_SPN01265_HFF5YCCX2_unmapped_stringent_42_length_15530_cov_25_	n.a.	n.a.	Clustered	VC_1003_0	VC_1003_0	F	n.a.	n.a.	n.a.
FT_SA74731_FT_SPN01265_HFF5YCCX2_unmapped_stringent_43_length_15135_cov_6_	n.a.	n.a.	Clustered	VC_1004_0	VC_1004_0	F	n.a.	n.a.	n.a.
FT_SA74731_FT_SPN01265_HFF5YCCX2_unmapped_stringent_44_length_15086_cov_6_	n.a.	n.a.	Clustered	VC_1005_0	VC_1005_0	F	n.a.	n.a.	n.a.
FT_SA74731_FT_SPN01265_HFF5YCCX2_unmapped_stringent_47_length_13391_cov_7_	Stenotrophomonas phage vB_SmaS-DLP_6	KU682439	Clustered	VC_860_0	VC_860_0	N9	7	Stenotrophomonas	Kyanoviridae
FT_SA74731_FT_SPN01265_HFF5YCCX2_unmapped_stringent_49_length_13143_cov_11_	n.a.	n.a.	Clustered	VC_878_0	VC_878_0	A	n.a.	n.a.	Demerecviridae_like
FT_SA74731_FT_SPN01265_HFF5YCCX2_unmapped_stringent_52_length_12035_cov_6_	Rhizobium phage RHph_I1_18	MN988519	Outlier	Outlier	n.a.	N2	10	Rhizobium	Kyanoviridae
FT_SA74731_FT_SPN01265_HFF5YCCX2_unmapped_stringent_54_length_11588_cov_28_	n.a.	n.a.	Outlier	Outlier	n.a.	F	n.a.	n.a.	n.a.
FT_SA74731_FT_SPN01265_HFF5YCCX2_unmapped_stringent_55_length_11301_cov_7_	n.a.	n.a.	Clustered	VC_862_0	VC_862_0	A	n.a.	n.a.	Kyanoviridae
FT_SA74731_FT_SPN01265_HFF5YCCX2_unmapped_stringent_56_length_11121_cov_6_	n.a.	n.a.	Outlier	Outlier	n.a.	A	n.a.	n.a.	Zobellviridae_like
FT_SA74731_FT_SPN01265_HFF5YCCX2_unmapped_stringent_57_length_10718_cov_7_	Stenotrophomonas phage vB_SmaS-DLP_6	KU682439	Outlier	Outlier	n.a.	N1	6	Stenotrophomonas	Kyanoviridae
FT_SA74731_FT_SPN01265_HFF5YCCX2_unmapped_stringent_59_length_10627_cov_7_	n.a.	n.a.	Clustered	VC_936_0	VC_936_0	A	n.a.	n.a.	Schitoviridae
FT_SA74731_FT_SPN01265_HFF5YCCX2_unmapped_stringent_65_length_10152_cov_8_	Roseobacter phage CRP-9	MW514246	Clustered	VC_268_0	VC_268_0	C21	16	Roseobacter	Demerecviridae_like
FT_SA74731_FT_SPN01265_HFF5YCCX2_unmapped_stringent_66_length_10095_cov_6_	n.a.	n.a.	Clustered	VC_883_0	VC_883_0	A	n.a.	n.a.	Autographiviridae_like
FT_SA74732_FT_SPN01265_HFF5YCCX2_unmapped_stringentMV_1_length_39721_cov_17_680709_cutoff_5_type_circular_	n.a.	n.a.	Clustered	VC_970_0	VC_970_0	F	n.a.	n.a.	n.a.
FT_SA74732_FT_SPN01265_HFF5YCCX2_unmapped_stringent_10_length_32863_cov_42_	n.a.	n.a.	Clustered	VC_1001_0	VC_1001_0	F	n.a.	n.a.	n.a.
FT_SA74732_FT_SPN01265_HFF5YCCX2_unmapped_stringent_11_length_30438_cov_10_	Methylophilales phage Melnitz-1 EXVC043M	MZ577095	Clustered	VC_815_0	VC_815_0	N24	6	Methylophilales	Demerecviridae_like
FT_SA74732_FT_SPN01265_HFF5YCCX2_unmapped_stringent_12_length_28742_cov_7_	n.a.	n.a.	Clustered	VC_981_0	VC_981_0	F	n.a.	n.a.	n.a.
FT_SA74732_FT_SPN01265_HFF5YCCX2_unmapped_stringent_13_length_27851_cov_30_	Bordetella phage vB_BbrP_BB8	MK984681	Clustered	VC_939_0	VC_939_0	C4	36	Bordetella	n.a.
FT_SA74732_FT_SPN01265_HFF5YCCX2_unmapped_stringent_14_length_27513_cov_12_	n.a.	n.a.	Clustered	VC_762_0	VC_762_0	A	n.a.	n.a.	Skunavirus_like
FT_SA74732_FT_SPN01265_HFF5YCCX2_unmapped_stringent_15_length_26783_cov_38_	n.a.	n.a.	Clustered	VC_998_0	VC_998_0	F	n.a.	n.a.	n.a.
FT_SA74732_FT_SPN01265_HFF5YCCX2_unmapped_stringent_16_length_23659_cov_23_	Roseobacter phage CRP-2	MK613344	Overlap (VC_268/VC_269/VC_270)	Overlap (VC_268/VC_269/VC_270)	n.a.	C24	19	Roseobacter	Zobellviridae
FT_SA74732_FT_SPN01265_HFF5YCCX2_unmapped_stringent_17_length_21857_cov_35_	n.a.	n.a.	Clustered	VC_998_0	VC_998_0	F	n.a.	n.a.	n.a.
FT_SA74732_FT_SPN01265_HFF5YCCX2_unmapped_stringent_18_length_20410_cov_9_	n.a.	n.a.	Clustered	VC_784_0	VC_784_0	A	n.a.	n.a.	Zobellviridae_like
FT_SA74732_FT_SPN01265_HFF5YCCX2_unmapped_stringent_19_length_19810_cov_5_	n.a.	n.a.	Singleton	Singleton	n.a.	G	n.a.	n.a.	n.a.
FT_SA74732_FT_SPN01265_HFF5YCCX2_unmapped_stringent_1_length_62297_cov_9_	n.a.	n.a.	Clustered	VC_1000_0	VC_1000_0	F	n.a.	n.a.	n.a.
FT_SA74732_FT_SPN01265_HFF5YCCX2_unmapped_stringent_21_length_19425_cov_13_	n.a.	n.a.	Clustered	VC_780_0	VC_780_0	A	n.a.	n.a.	n.a.
FT_SA74732_FT_SPN01265_HFF5YCCX2_unmapped_stringent_22_length_19341_cov_10_	n.a.	n.a.	Singleton	Singleton	n.a.	G	n.a.	n.a.	Herpesviridae
FT_SA74732_FT_SPN01265_HFF5YCCX2_unmapped_stringent_23_length_17752_cov_37_	n.a.	n.a.	Clustered	VC_1003_0	VC_1003_0	F	n.a.	n.a.	n.a.
FT_SA74732_FT_SPN01265_HFF5YCCX2_unmapped_stringent_24_length_17481_cov_6_	n.a.	n.a.	Overlap (VC_746/VC_747)	Overlap (VC_746/VC_747)	n.a.	A	n.a.	n.a.	Demerecviridae_like
FT_SA74732_FT_SPN01265_HFF5YCCX2_unmapped_stringent_25_length_16692_cov_15_1_	Methylophilales phage Melnitz-1 EXVC043M	MZ577095	Clustered	VC_391_0	VC_391_0	N3	8	Methylophilales	n.a.
FT_SA74732_FT_SPN01265_HFF5YCCX2_unmapped_stringent_26_length_16678_cov_36_	n.a.	n.a.	Singleton	Singleton	n.a.	G	n.a.	n.a.	Phycodnaviridae
FT_SA74732_FT_SPN01265_HFF5YCCX2_unmapped_stringent_27_length_16261_cov_12_	Methylophilales phage Melnitz-1 EXVC043M	MZ577095	Clustered	VC_966_0	VC_966_0	N6	2	Methylophilales	n.a.
FT_SA74732_FT_SPN01265_HFF5YCCX2_unmapped_stringent_28_length_16046_cov_8_	Lentibacter virus vB_LenP_ICBM2	MF431616	Clustered	VC_266_0	VC_266_0	N10	8	Lentibacter	Zobellviridae
FT_SA74732_FT_SPN01265_HFF5YCCX2_unmapped_stringent_29_length_15669_cov_9_	n.a.	n.a.	Clustered	VC_925_0	VC_925_0	A	n.a.	n.a.	Kyanoviridae
FT_SA74732_FT_SPN01265_HFF5YCCX2_unmapped_stringent_30_length_15223_cov_22_	Roseobacter phage CRP-9	MW514246	Clustered	VC_268_0	VC_268_0	C16	24	Roseobacter	n.a.
FT_SA74732_FT_SPN01265_HFF5YCCX2_unmapped_stringent_32_length_15060_cov_38_	n.a.	n.a.	Clustered	VC_1006_0	VC_1006_0	F	n.a.	n.a.	n.a.
FT_SA74732_FT_SPN01265_HFF5YCCX2_unmapped_stringent_33_length_14493_cov_9_	n.a.	n.a.	Singleton	Singleton	n.a.	G	n.a.	n.a.	n.a.
FT_SA74732_FT_SPN01265_HFF5YCCX2_unmapped_stringent_35_length_14367_cov_17_	n.a.	n.a.	Outlier	Outlier	n.a.	A	n.a.	n.a.	n.a.
FT_SA74732_FT_SPN01265_HFF5YCCX2_unmapped_stringent_36_length_14142_cov_8_	Pelagibacter phage HTVC023P	MN698239	Outlier	Outlier	n.a.	N18	7	Pelagibacter	Queuovirinae_like
FT_SA74732_FT_SPN01265_HFF5YCCX2_unmapped_stringent_39_length_12883_cov_38_	n.a.	n.a.	Clustered	VC_1006_0	VC_1006_0	F	n.a.	n.a.	n.a.
FT_SA74732_FT_SPN01265_HFF5YCCX2_unmapped_stringent_3_length_47758_cov_9_	n.a.	n.a.	Clustered	VC_1004_0	VC_1004_0	F	n.a.	n.a.	n.a.
FT_SA74732_FT_SPN01265_HFF5YCCX2_unmapped_stringent_40_length_12807_cov_8_	Pelagibacter phage HTVC023P	MN698239	Overlap (VC_634/VC_747)	Overlap (VC_634/VC_747)	n.a.	N12	1	Pelagibacter	Demerecviridae_like
FT_SA74732_FT_SPN01265_HFF5YCCX2_unmapped_stringent_41_length_12802_cov_15_	Stenotrophomonas phage vB_SmaS-DLP_6	KU682439	Outlier	Outlier	n.a.	N1	2	Stenotrophomonas	Kyanoviridae
FT_SA74732_FT_SPN01265_HFF5YCCX2_unmapped_stringent_44_length_12073_cov_36_	n.a.	n.a.	Outlier	Outlier	n.a.	F	n.a.	n.a.	n.a.
FT_SA74732_FT_SPN01265_HFF5YCCX2_unmapped_stringent_45_length_11980_cov_8_	n.a.	n.a.	Outlier	Outlier	n.a.	A	n.a.	n.a.	Kyanoviridae
FT_SA74732_FT_SPN01265_HFF5YCCX2_unmapped_stringent_47_length_11560_cov_10_	Pelagibacter phage HTVC023P	MN698239	Clustered	VC_755_0	VC_755_0	N24	2	Pelagibacter	Tybeckvirinae_like
FT_SA74732_FT_SPN01265_HFF5YCCX2_unmapped_stringent_48_length_11014_cov_7_	n.a.	n.a.	Outlier	Outlier	n.a.	A	n.a.	n.a.	n.a.
FT_SA74732_FT_SPN01265_HFF5YCCX2_unmapped_stringent_49_length_10745_cov_8_	n.a.	n.a.	Clustered	VC_878_0	VC_878_0	A	n.a.	n.a.	Demerecviridae_like
FT_SA74732_FT_SPN01265_HFF5YCCX2_unmapped_stringent_4_length_44382_cov_41_	n.a.	n.a.	Clustered	VC_999_0	VC_999_0	F	n.a.	n.a.	n.a.
FT_SA74732_FT_SPN01265_HFF5YCCX2_unmapped_stringent_5_length_43551_cov_10_	n.a.	n.a.	Clustered	VC_1005_0	VC_1005_0	F	n.a.	n.a.	Poxviridae
FT_SA74732_FT_SPN01265_HFF5YCCX2_unmapped_stringent_6_length_41427_cov_10_1_	n.a.	n.a.	Clustered	VC_1002_0	VC_1002_0	F	n.a.	n.a.	n.a.
FT_SA74732_FT_SPN01265_HFF5YCCX2_unmapped_stringent_9_length_34437_cov_33_	n.a.	n.a.	Singleton	Singleton	n.a.	G	n.a.	n.a.	n.a.
FT_SA74733_FT_SPN01265_HFF5YCCX2_unmapped_stringent_115_length_12077_cov_17_	n.a.	n.a.	Outlier	Outlier	n.a.	A	n.a.	n.a.	Autographiviridae
FT_SA74733_FT_SPN01265_HFF5YCCX2_unmapped_stringent_11_length_32670_cov_14_	Roseobacter phage CRP-9	MW514246	Clustered	VC_268_0	VC_268_0	C8	27	Roseobacter	Demerecviridae_like
FT_SA74733_FT_SPN01265_HFF5YCCX2_unmapped_stringent_148_length_10624_cov_11_	Roseobacter phage CRP-2	MK613344	Overlap (VC_269/VC_270)	Overlap (VC_269/VC_270)	n.a.	C25	19	Roseobacter	n.a.
FT_SA74733_FT_SPN01265_HFF5YCCX2_unmapped_stringent_18_length_26646_cov_11_	uncultured phage	LR756508	Clustered	VC_770_0	VC_770_0	N14	19	Unspecified	n.a.
FT_SA74733_FT_SPN01265_HFF5YCCX2_unmapped_stringent_21_length_26250_cov_11_	uncultured phage	LR756508	Overlap (VC_773/VC_885)	Overlap (VC_773/VC_885)	n.a.	N18	19	Unspecified	Fimoviridae_like
FT_SA74733_FT_SPN01265_HFF5YCCX2_unmapped_stringent_28_length_23241_cov_13_	n.a.	n.a.	Clustered	VC_784_0	VC_784_0	A	n.a.	n.a.	Zobellviridae_like
FT_SA74733_FT_SPN01265_HFF5YCCX2_unmapped_stringent_30_length_22819_cov_8_	n.a.	n.a.	Clustered	VC_970_0	VC_970_0	F	n.a.	n.a.	n.a.
FT_SA74733_FT_SPN01265_HFF5YCCX2_unmapped_stringent_78_length_14323_cov_7_	n.a.	n.a.	Outlier	Outlier	n.a.	F	n.a.	n.a.	Bacilladnaviridae_like
FT_SA74733_FT_SPN01265_HFF5YCCX2_unmapped_stringent_90_length_13509_cov_11_	n.a.	n.a.	Clustered	VC_921_0	VC_921_0	F	n.a.	n.a.	Fimoviridae_like
FT_SA74733_FT_SPN01265_HFF5YCCX2_unmapped_stringent_92_length_13411_cov_10_	n.a.	n.a.	Clustered	VC_895_0	VC_895_0	F	n.a.	n.a.	n.a.
FT_SA74733_FT_SPN01265_HFF5YCCX2_unmapped_stringent_95_length_13323_cov_5_1_	n.a.	n.a.	Clustered	VC_852_0	VC_852_0	A	n.a.	n.a.	Demerecviridae
FT_SA74734_FT_SPN01265_HFF5YCCX2_unmapped_stringent_10_length_13450_cov_13_	n.a.	n.a.	Singleton	Singleton	n.a.	G	n.a.	n.a.	n.a.
FT_SA74734_FT_SPN01265_HFF5YCCX2_unmapped_stringent_12_length_13085_cov_11_	n.a.	n.a.	Singleton	Singleton	n.a.	G	n.a.	n.a.	n.a.
FT_SA74735_FT_SPN01265_HFF5YCCX2_unmapped_stringent_124_length_20745_cov_10_	n.a.	n.a.	Clustered	VC_780_0	VC_780_0	A	n.a.	n.a.	Autographiviridae
FT_SA74735_FT_SPN01265_HFF5YCCX2_unmapped_stringent_153_length_18720_cov_8_	n.a.	n.a.	Clustered	VC_895_0	VC_895_0	F	n.a.	n.a.	n.a.
FT_SA74735_FT_SPN01265_HFF5YCCX2_unmapped_stringent_157_length_18639_cov_7_	n.a.	n.a.	Clustered	VC_919_0	VC_919_0	F	n.a.	n.a.	Peduoviridae
FT_SA74735_FT_SPN01265_HFF5YCCX2_unmapped_stringent_17_length_51132_cov_11_	Pelagibacter phage HTVC027P	MN698241	Clustered	VC_754_0	VC_754_0	N40	3	Pelagibacter	n.a.
FT_SA74735_FT_SPN01265_HFF5YCCX2_unmapped_stringent_272_length_14572_cov_6_	Flavobacterium phage vB_FspM_immuto_3-5A	MW353176	Clustered	VC_853_0	VC_853_0	N3	3	Flavobacterium	n.a.
FT_SA74735_FT_SPN01265_HFF5YCCX2_unmapped_stringent_304_length_13599_cov_7_	n.a.	n.a.	Clustered	VC_895_0	VC_895_0	F	n.a.	n.a.	Steigviridae_like
FT_SA74735_FT_SPN01265_HFF5YCCX2_unmapped_stringent_334_length_12842_cov_7_	Stenotrophomonas phage vB_SmaS-DLP_6	KU682439	Overlap (VC_856/VC_858)	Overlap (VC_856/VC_858)	n.a.	N11	4	Stenotrophomonas	Kyanoviridae
FT_SA74735_FT_SPN01265_HFF5YCCX2_unmapped_stringent_337_length_12783_cov_7_	n.a.	n.a.	Clustered	VC_877_0	VC_877_0	F	n.a.	n.a.	Eucampyvirinae_like
FT_SA74735_FT_SPN01265_HFF5YCCX2_unmapped_stringent_370_length_12194_cov_6_	Rhizobium phage RHph_I1_18	MN988519	Outlier	Outlier	n.a.	N10	8	Rhizobium	Kyanoviridae
FT_SA74735_FT_SPN01265_HFF5YCCX2_unmapped_stringent_417_length_11398_cov_8_	n.a.	n.a.	Clustered	VC_921_0	VC_921_0	F	n.a.	n.a.	n.a.
FT_SA74735_FT_SPN01265_HFF5YCCX2_unmapped_stringent_455_length_10850_cov_7_	n.a.	n.a.	Clustered	VC_814_0	VC_814_0	A	n.a.	n.a.	n.a.
FT_SA74735_FT_SPN01265_HFF5YCCX2_unmapped_stringent_470_length_10671_cov_8_	n.a.	n.a.	Clustered	VC_878_0	VC_878_0	A	n.a.	n.a.	Demerecviridae_like
FT_SA74735_FT_SPN01265_HFF5YCCX2_unmapped_stringent_472_length_10647_cov_6_	n.a.	n.a.	Clustered	VC_778_0	VC_778_0	A	n.a.	n.a.	Demerecviridae_like
FT_SA74735_FT_SPN01265_HFF5YCCX2_unmapped_stringent_487_length_10473_cov_6_	n.a.	n.a.	Clustered	VC_896_0	VC_896_0	A	n.a.	n.a.	Queuovirinae_like
FT_SA74735_FT_SPN01265_HFF5YCCX2_unmapped_stringent_498_length_10352_cov_8_	n.a.	n.a.	Clustered	VC_910_0	VC_910_0	A	n.a.	n.a.	Mesoniviridae_like
FT_SA74735_FT_SPN01265_HFF5YCCX2_unmapped_stringent_51_length_35605_cov_15_	Roseobacter phage CRP-2	MK613344	Overlap (VC_269/VC_270)	Overlap (VC_269/VC_270)	n.a.	C31	36	Roseobacter	n.a.
FT_SA74735_FT_SPN01265_HFF5YCCX2_unmapped_stringent_54_length_34796_cov_14_	n.a.	n.a.	Clustered	VC_784_0	VC_784_0	A	n.a.	n.a.	Autographiviridae
FT_SA74735_FT_SPN01265_HFF5YCCX2_unmapped_stringent_97_length_24903_cov_7_	Lentibacter virus vB_LenP_ICBM2	MF431616	Clustered	VC_266_0	VC_266_0	N11	23	Lentibacter	Zobellviridae
FT_SA74736_FT_SPN01265_HFF5YCCX2_unmapped_stringent_101_length_11212_cov_6_	Methylophilales phage Melnitz-1 EXVC043M	MZ577095	Overlap (VC_860/VC_925)	Overlap (VC_860/VC_925)	n.a.	N7	16	Methylophilales	Kyanoviridae_like
FT_SA74736_FT_SPN01265_HFF5YCCX2_unmapped_stringent_103_length_11073_cov_9_	Pelagibacter phage HTVC035P	MW273923	Clustered	VC_872_0	VC_872_0	N2	4	Pelagibacter	n.a.
FT_SA74736_FT_SPN01265_HFF5YCCX2_unmapped_stringent_104_length_11066_cov_6_	Methylophilales phage MEP301	MW452941	Clustered/Singleton	VC_839_0	VC_839_0	N38	2	Methylophilales	Demerecviridae_like
FT_SA74736_FT_SPN01265_HFF5YCCX2_unmapped_stringent_105_length_10916_cov_19_	Roseobacter phage CRP-6	MK613348	Outlier	Outlier	n.a.	N3	11	Roseobacter	Zobellviridae_like
FT_SA74736_FT_SPN01265_HFF5YCCX2_unmapped_stringent_106_length_10861_cov_8_	Pelagibacter phage HTVC023P	MN698239	Clustered	VC_755_0	VC_755_0	N12	7	Pelagibacter	Hantaviridae_like
FT_SA74736_FT_SPN01265_HFF5YCCX2_unmapped_stringent_107_length_10849_cov_8_	n.a.	n.a.	Clustered	VC_928_0	VC_928_0	A	n.a.	n.a.	Zobellviridae
FT_SA74736_FT_SPN01265_HFF5YCCX2_unmapped_stringent_108_length_10737_cov_12_	n.a.	n.a.	Singleton	Singleton	n.a.	G	n.a.	n.a.	n.a.
FT_SA74736_FT_SPN01265_HFF5YCCX2_unmapped_stringent_10_length_36529_cov_19_	n.a.	n.a.	Clustered	VC_899_0	VC_899_0	F	n.a.	n.a.	Bacilladnaviridae_like
FT_SA74736_FT_SPN01265_HFF5YCCX2_unmapped_stringent_110_length_10594_cov_8_	n.a.	n.a.	Clustered	VC_836_0	VC_836_0	A	n.a.	n.a.	Autographiviridae
FT_SA74736_FT_SPN01265_HFF5YCCX2_unmapped_stringent_111_length_10575_cov_9_	n.a.	n.a.	Clustered	VC_785_0	VC_785_0	A	n.a.	n.a.	n.a.
FT_SA74736_FT_SPN01265_HFF5YCCX2_unmapped_stringent_112_length_10533_cov_11_	Methylophilales phage Melnitz-1 EXVC043M	MZ577095	Overlap (VC_860/VC_925/VC_933)	Overlap (VC_860/VC_925/VC_933)	n.a.	N8	11	Methylophilales	Kyanoviridae_like
FT_SA74736_FT_SPN01265_HFF5YCCX2_unmapped_stringent_113_length_10397_cov_9_	n.a.	n.a.	Clustered	VC_994_0	VC_994_0	F	n.a.	n.a.	n.a.
FT_SA74736_FT_SPN01265_HFF5YCCX2_unmapped_stringent_114_length_10391_cov_6_	Methylophilales phage Melnitz-1 EXVC043M	MZ577095	Clustered	VC_975_0	VC_975_0	N7	11	Methylophilales	n.a.
FT_SA74736_FT_SPN01265_HFF5YCCX2_unmapped_stringent_115_length_10364_cov_7_	n.a.	n.a.	Clustered	VC_877_0	VC_877_0	F	n.a.	n.a.	n.a.
FT_SA74736_FT_SPN01265_HFF5YCCX2_unmapped_stringent_116_length_10356_cov_6_	Pelagibacter phage Lederberg EXVC029P	MT647605	Outlier	Outlier	n.a.	N2	4	Pelagibacter	n.a.
FT_SA74736_FT_SPN01265_HFF5YCCX2_unmapped_stringent_118_length_10224_cov_7_	Rhizobium phage RHph_TM29	MN988463	Clustered	VC_815_0	VC_815_0	N13	4	Rhizobium	Autographiviridae_like
FT_SA74736_FT_SPN01265_HFF5YCCX2_unmapped_stringent_119_length_10224_cov_7_	Pelagibacter phage Mosig EXVC030M	MT647606	Outlier	Outlier	n.a.	N7	6	Pelagibacter	Kyanoviridae
FT_SA74736_FT_SPN01265_HFF5YCCX2_unmapped_stringent_11_length_36202_cov_11_	Pelagibacter phage Mosig EXVC030M	MT647606	Overlap (VC_862/VC_865/VC_866)	Overlap (VC_862/VC_865/VC_866)	n.a.	N23	2	Pelagibacter	Kyanoviridae
FT_SA74736_FT_SPN01265_HFF5YCCX2_unmapped_stringent_123_length_10140_cov_6_	Vibrio phage 1.030.O._10N.222.55.F9	MG592414	Clustered	VC_986_0	VC_986_0	N2	6	Vibrio	Queuovirinae
FT_SA74736_FT_SPN01265_HFF5YCCX2_unmapped_stringent_124_length_10128_cov_11_	n.a.	n.a.	Outlier	Outlier	n.a.	A	n.a.	n.a.	n.a.
FT_SA74736_FT_SPN01265_HFF5YCCX2_unmapped_stringent_126_length_10000_cov_5_	n.a.	n.a.	Singleton	Singleton	n.a.	G	n.a.	n.a.	n.a.
FT_SA74736_FT_SPN01265_HFF5YCCX2_unmapped_stringent_13_length_35095_cov_8_	Pelagibacter phage HTVC103P	MN698242	Clustered	VC_824_0	VC_824_0	N22	7	Pelagibacter	n.a.
FT_SA74736_FT_SPN01265_HFF5YCCX2_unmapped_stringent_17_length_32406_cov_13_	n.a.	n.a.	Overlap (VC_839/VC_840/VC_843)	Overlap (VC_839/VC_840/VC_843)	n.a.	A	n.a.	n.a.	n.a.
FT_SA74736_FT_SPN01265_HFF5YCCX2_unmapped_stringent_1_length_75795_cov_14_	uncultured phage	LR756508	Overlap (VC_771/VC_773)	Overlap (VC_771/VC_773)	n.a.	N16	43	Unspecified	Kyanoviridae
FT_SA74736_FT_SPN01265_HFF5YCCX2_unmapped_stringent_20_length_28728_cov_12_	Roseobacter phage CRP-4	MK613346	Clustered	VC_263_0	VC_263_0	N12	26	Roseobacter	Zobellviridae
FT_SA74736_FT_SPN01265_HFF5YCCX2_unmapped_stringent_22_length_25424_cov_18_	n.a.	n.a.	Clustered	VC_913_0	VC_913_0	F	n.a.	n.a.	n.a.
FT_SA74736_FT_SPN01265_HFF5YCCX2_unmapped_stringent_25_length_23954_cov_12_	Pelagibacter phage HTVC027P	MN698241	Overlap (VC_757/VC_767)	Overlap (VC_757/VC_767)	n.a.	N14	14	Pelagibacter	n.a.
FT_SA74736_FT_SPN01265_HFF5YCCX2_unmapped_stringent_27_length_22991_cov_12_	n.a.	n.a.	Clustered	VC_916_0	VC_916_0	A	n.a.	n.a.	n.a.
FT_SA74736_FT_SPN01265_HFF5YCCX2_unmapped_stringent_28_length_22765_cov_13_	n.a.	n.a.	Clustered	VC_782_0	VC_782_0	A	n.a.	n.a.	n.a.
FT_SA74736_FT_SPN01265_HFF5YCCX2_unmapped_stringent_29_length_22434_cov_6_	n.a.	n.a.	Clustered	VC_900_0	VC_900_0	F	n.a.	n.a.	Smacoviridae_like
FT_SA74736_FT_SPN01265_HFF5YCCX2_unmapped_stringent_32_length_21439_cov_8_	n.a.	n.a.	Clustered	VC_930_0	VC_930_0	F	n.a.	n.a.	n.a.
FT_SA74736_FT_SPN01265_HFF5YCCX2_unmapped_stringent_33_length_20814_cov_12_	Stenotrophomonas phage vB_SmaS-DLP_6	KU682439	Clustered	VC_858_1	VC_858_1	N34	3	Stenotrophomonas	n.a.
FT_SA74736_FT_SPN01265_HFF5YCCX2_unmapped_stringent_34_length_19747_cov_13_	Roseobacter phage CRP-13	MW514247	Clustered	VC_268_0	VC_268_0	C2	59	Roseobacter	Demerecviridae_like
FT_SA74736_FT_SPN01265_HFF5YCCX2_unmapped_stringent_35_length_19457_cov_6_	n.a.	n.a.	Clustered	VC_989_0	VC_989_0	F	n.a.	n.a.	n.a.
FT_SA74736_FT_SPN01265_HFF5YCCX2_unmapped_stringent_36_length_19399_cov_11_	n.a.	n.a.	Clustered	VC_844_0	VC_844_0	A	n.a.	n.a.	Guernseyvirinae
FT_SA74736_FT_SPN01265_HFF5YCCX2_unmapped_stringent_38_length_18809_cov_110_	n.a.	n.a.	Overlap (VC_778/VC_781)	Overlap (VC_778/VC_781)	n.a.	A	n.a.	n.a.	Demerecviridae_like
FT_SA74736_FT_SPN01265_HFF5YCCX2_unmapped_stringent_40_length_18501_cov_9_	Roseobacter phage CRP-3	MK613345	Clustered	VC_803_0	VC_803_0	N7	5	Roseobacter	Herelleviridae_like
FT_SA74736_FT_SPN01265_HFF5YCCX2_unmapped_stringent_42_length_17565_cov_20_	n.a.	n.a.	Clustered	VC_754_0	VC_754_0	A	n.a.	n.a.	n.a.
FT_SA74736_FT_SPN01265_HFF5YCCX2_unmapped_stringent_45_length_16943_cov_10_	Rhizobium phage RHEph01	JX483873	Clustered	VC_926_0	VC_926_0	N14	2	Rhizobium	Autographiviridae
FT_SA74736_FT_SPN01265_HFF5YCCX2_unmapped_stringent_46_length_16935_cov_7_	Vibrio phage PS35B.1	MW865302	Outlier	Outlier	n.a.	N4	7	Vibrio	Zobellviridae
FT_SA74736_FT_SPN01265_HFF5YCCX2_unmapped_stringent_47_length_16875_cov_10_	Methylophilales phage Melnitz-1 EXVC043M	MZ577095	Overlap (VC_860/VC_976)	Overlap (VC_860/VC_976)	n.a.	N5	25	Methylophilales	n.a.
FT_SA74736_FT_SPN01265_HFF5YCCX2_unmapped_stringent_49_length_16865_cov_8_	n.a.	n.a.	Outlier	Outlier	n.a.	F	n.a.	n.a.	Closteroviridae_like
FT_SA74736_FT_SPN01265_HFF5YCCX2_unmapped_stringent_50_length_16835_cov_8_	Vibrio phage Saratov-12	MT066160	Clustered	VC_625_0	VC_625_0	N3	4	Vibrio	n.a.
FT_SA74736_FT_SPN01265_HFF5YCCX2_unmapped_stringent_52_length_16565_cov_9_	Methylophilales phage MEP301	MW452941	Overlap (VC_839/VC_842)	Overlap (VC_839/VC_842)	n.a.	N48	1	Methylophilales	n.a.
FT_SA74736_FT_SPN01265_HFF5YCCX2_unmapped_stringent_53_length_16256_cov_8_	n.a.	n.a.	Clustered	VC_938_0	VC_938_0	F	n.a.	n.a.	Fuselloviridae_like
FT_SA74736_FT_SPN01265_HFF5YCCX2_unmapped_stringent_54_length_16241_cov_9_	n.a.	n.a.	Clustered	VC_903_0	VC_903_0	F	n.a.	n.a.	Eucampyvirinae_like
FT_SA74736_FT_SPN01265_HFF5YCCX2_unmapped_stringent_55_length_16205_cov_11_	n.a.	n.a.	Clustered	VC_838_0	VC_838_0	A	n.a.	n.a.	n.a.
FT_SA74736_FT_SPN01265_HFF5YCCX2_unmapped_stringent_57_length_16032_cov_8_	n.a.	n.a.	Clustered	VC_955_0	VC_955_0	F	n.a.	n.a.	n.a.
FT_SA74736_FT_SPN01265_HFF5YCCX2_unmapped_stringent_58_length_15928_cov_8_	Methylophilales phage Venkman EXVC282S	MT375522	Clustered	VC_744_0	VC_744_0	N6	4	Methylophilales	n.a.
FT_SA74736_FT_SPN01265_HFF5YCCX2_unmapped_stringent_59_length_15885_cov_10_	Pelagibacter phage HTVC027P	MN698241	Overlap (VC_425/VC_767)	Overlap (VC_425/VC_767)	n.a.	N32	5	Pelagibacter	Mesyanzhinovviridae_like
FT_SA74736_FT_SPN01265_HFF5YCCX2_unmapped_stringent_60_length_15827_cov_8_	Cellulophaga phage phi40:1	KC821612	Overlap (VC_760/VC_899)	Overlap (VC_760/VC_899)	n.a.	N34	2	Cellulophaga	Demerecviridae_like
FT_SA74736_FT_SPN01265_HFF5YCCX2_unmapped_stringent_61_length_15798_cov_18_	Oceanospirillum phage vB_OliS_GJ44	MW560978	Clustered	VC_843_0	VC_843_0	N14	2	Oceanospirillum	Guernseyvirinae
FT_SA74736_FT_SPN01265_HFF5YCCX2_unmapped_stringent_64_length_14971_cov_5_	Methylophilales phage MEP301	MW452941	Clustered	VC_791_0	VC_791_0	C5	14	Methylophilales	n.a.
FT_SA74736_FT_SPN01265_HFF5YCCX2_unmapped_stringent_66_length_14784_cov_14_	n.a.	n.a.	Outlier	Outlier	n.a.	F	n.a.	n.a.	n.a.
FT_SA74736_FT_SPN01265_HFF5YCCX2_unmapped_stringent_67_length_14694_cov_10_	n.a.	n.a.	Clustered	VC_810_0	VC_810_0	A	n.a.	n.a.	Zobellviridae
FT_SA74736_FT_SPN01265_HFF5YCCX2_unmapped_stringent_68_length_14526_cov_11_	n.a.	n.a.	Clustered	VC_894_0	VC_894_0	A	n.a.	n.a.	Inoviridae_like
FT_SA74736_FT_SPN01265_HFF5YCCX2_unmapped_stringent_69_length_14383_cov_11_	n.a.	n.a.	Outlier	Outlier	n.a.	A	n.a.	n.a.	Guernseyvirinae_like
FT_SA74736_FT_SPN01265_HFF5YCCX2_unmapped_stringent_71_length_14182_cov_8_	n.a.	n.a.	Clustered	VC_886_0	VC_886_0	A	n.a.	n.a.	Autographiviridae
FT_SA74736_FT_SPN01265_HFF5YCCX2_unmapped_stringent_72_length_14060_cov_13_	Pelagibacter phage HTVC115P	MN698247	Outlier	Outlier	n.a.	N20	16	Pelagibacter	Demerecviridae_like
FT_SA74736_FT_SPN01265_HFF5YCCX2_unmapped_stringent_73_length_13965_cov_9_	n.a.	n.a.	Clustered	VC_874_0	VC_874_0	A	n.a.	n.a.	Zobellviridae
FT_SA74736_FT_SPN01265_HFF5YCCX2_unmapped_stringent_74_length_13824_cov_15_	n.a.	n.a.	Clustered	VC_814_0	VC_814_0	A	n.a.	n.a.	Eucampyvirinae_like
FT_SA74736_FT_SPN01265_HFF5YCCX2_unmapped_stringent_75_length_13801_cov_10_	n.a.	n.a.	Clustered	VC_866_0	VC_866_0	A	n.a.	n.a.	n.a.
FT_SA74736_FT_SPN01265_HFF5YCCX2_unmapped_stringent_76_length_13750_cov_5_	n.a.	n.a.	Outlier	Outlier	n.a.	A	n.a.	n.a.	Arenaviridae_like
FT_SA74736_FT_SPN01265_HFF5YCCX2_unmapped_stringent_77_length_13620_cov_6_	n.a.	n.a.	Overlap (VC_750/VC_756)	Overlap (VC_750/VC_756)	n.a.	A	n.a.	n.a.	n.a.
FT_SA74736_FT_SPN01265_HFF5YCCX2_unmapped_stringent_78_length_13589_cov_6_	n.a.	n.a.	Clustered	VC_931_0	VC_931_0	F	n.a.	n.a.	Redondoviridae_like
FT_SA74736_FT_SPN01265_HFF5YCCX2_unmapped_stringent_7_length_39989_cov_16_	Alteromonas phage ZP6	MK203850	Clustered	VC_534_0	VC_534_0	N6	7	Alteromonas	Casjensviridae
FT_SA74736_FT_SPN01265_HFF5YCCX2_unmapped_stringent_80_length_13266_cov_7_	Methylophilales phage Melnitz-1 EXVC043M	MZ577095	Clustered	VC_974_0	VC_974_0	N6	10	Methylophilales	Kyanoviridae
FT_SA74736_FT_SPN01265_HFF5YCCX2_unmapped_stringent_81_length_13196_cov_7_	n.a.	n.a.	Clustered	VC_879_0	VC_879_0	F	n.a.	n.a.	Deejayvirinae_like
FT_SA74736_FT_SPN01265_HFF5YCCX2_unmapped_stringent_84_length_12851_cov_8_	Pelagibacter phage Mosig EXVC030M	MT647606	Clustered	VC_822_0	VC_822_0	N8	3	Pelagibacter	Kyanoviridae_like
FT_SA74736_FT_SPN01265_HFF5YCCX2_unmapped_stringent_87_length_12623_cov_6_	n.a.	n.a.	Clustered	VC_789_0	VC_789_0	A	n.a.	n.a.	Skunavirus_like
FT_SA74736_FT_SPN01265_HFF5YCCX2_unmapped_stringent_88_length_12444_cov_5_	n.a.	n.a.	Outlier	Outlier	n.a.	A	n.a.	n.a.	n.a.
FT_SA74736_FT_SPN01265_HFF5YCCX2_unmapped_stringent_91_length_12162_cov_13_	n.a.	n.a.	Outlier	Outlier	n.a.	F	n.a.	n.a.	n.a.
FT_SA74736_FT_SPN01265_HFF5YCCX2_unmapped_stringent_92_length_12117_cov_11_	n.a.	n.a.	Overlap (VC_766/VC_811)	Overlap (VC_766/VC_811)	n.a.	A	n.a.	n.a.	n.a.
FT_SA74736_FT_SPN01265_HFF5YCCX2_unmapped_stringent_93_length_12002_cov_8_	n.a.	n.a.	Clustered	VC_840_0	VC_840_0	A	n.a.	n.a.	n.a.
FT_SA74736_FT_SPN01265_HFF5YCCX2_unmapped_stringent_95_length_11936_cov_11_	Roseobacter phage CRP-1	MK613343	Clustered	VC_807_0	VC_807_0	N10	9	Roseobacter	n.a.
FT_SA74736_FT_SPN01265_HFF5YCCX2_unmapped_stringent_96_length_11918_cov_7_	n.a.	n.a.	Clustered	VC_876_0	VC_876_0	F	n.a.	n.a.	n.a.
FT_SA74736_FT_SPN01265_HFF5YCCX2_unmapped_stringent_99_length_11402_cov_7_	Pelagibacter phage HTVC008M	KC465899	Clustered	VC_569_0	VC_569_0	N7	6	Pelagibacter	Kyanoviridae
FT_SA74737_FT_SPN01265_HFF5YCCX2_unmapped_stringent_116_length_17758_cov_11_	n.a.	n.a.	Outlier	Outlier	n.a.	A	n.a.	n.a.	Demerecviridae_like
FT_SA74737_FT_SPN01265_HFF5YCCX2_unmapped_stringent_160_length_15101_cov_6_	n.a.	n.a.	Clustered	VC_877_0	VC_877_0	F	n.a.	n.a.	Steigviridae_like
FT_SA74737_FT_SPN01265_HFF5YCCX2_unmapped_stringent_190_length_13713_cov_7_	n.a.	n.a.	Clustered	VC_895_0	VC_895_0	F	n.a.	n.a.	n.a.
FT_SA74737_FT_SPN01265_HFF5YCCX2_unmapped_stringent_244_length_12002_cov_7_	n.a.	n.a.	Clustered	VC_790_0	VC_790_0	A	n.a.	n.a.	n.a.
FT_SA74737_FT_SPN01265_HFF5YCCX2_unmapped_stringent_248_length_11865_cov_7_	uncultured phage	LR756508	Outlier	Outlier	n.a.	N10	6	Unspecified	Fimoviridae_like
FT_SA74737_FT_SPN01265_HFF5YCCX2_unmapped_stringent_305_length_10645_cov_9_	Roseobacter phage CRP-2	MK613344	Outlier	Outlier	n.a.	N25	6	Roseobacter	Zobellviridae
FT_SA74737_FT_SPN01265_HFF5YCCX2_unmapped_stringent_60_length_25758_cov_9_	n.a.	n.a.	Clustered	VC_878_0	VC_878_0	A	n.a.	n.a.	Skunavirus_like
FT_SA74738_FT_SPN01265_HFF5YCCX2_unmapped_stringentMV_1_length_35087_cov_6_154005_cutoff_5_type_circular_	n.a.	n.a.	Clustered	VC_895_0	VC_895_0	F	n.a.	n.a.	n.a.
FT_SA74738_FT_SPN01265_HFF5YCCX2_unmapped_stringent_100_length_10987_cov_14_	Roseobacter phage CRP-4	MK613346	Clustered	VC_263_0	VC_263_0	N11	27	Roseobacter	Zobellviridae
FT_SA74738_FT_SPN01265_HFF5YCCX2_unmapped_stringent_101_length_10935_cov_15_	Methylophilales phage Melnitz-1 EXVC043M	MZ577095	Clustered	VC_856_0	VC_856_0	N16	7	Methylophilales	n.a.
FT_SA74738_FT_SPN01265_HFF5YCCX2_unmapped_stringent_102_length_10894_cov_8_	Methylophilales phage MEP301	MW452941	Clustered	VC_838_0	VC_838_0	N50	3	Methylophilales	n.a.
FT_SA74738_FT_SPN01265_HFF5YCCX2_unmapped_stringent_103_length_10884_cov_11_	n.a.	n.a.	Outlier	Outlier	n.a.	F	n.a.	n.a.	Kyanoviridae
FT_SA74738_FT_SPN01265_HFF5YCCX2_unmapped_stringent_104_length_10878_cov_8_	Roseobacter phage CRP-2	MK613344	Overlap (VC_269/VC_270)	Overlap (VC_269/VC_270)	n.a.	C1	29	Roseobacter	Zobellviridae
FT_SA74738_FT_SPN01265_HFF5YCCX2_unmapped_stringent_105_length_10714_cov_20_	Pelagibacter phage HTVC027P	MN698241	Clustered	VC_962_0	VC_962_0	N3	14	Pelagibacter	Arquatrovirinae_like
FT_SA74738_FT_SPN01265_HFF5YCCX2_unmapped_stringent_106_length_10661_cov_11_	Roseobacter phage CRP-1	MK613343	Clustered	VC_807_0	VC_807_0	N7	6	Roseobacter	Demerecviridae_like
FT_SA74738_FT_SPN01265_HFF5YCCX2_unmapped_stringent_107_length_10660_cov_6_	n.a.	n.a.	Clustered	VC_979_0	VC_979_0	F	n.a.	n.a.	Smacoviridae_like
FT_SA74738_FT_SPN01265_HFF5YCCX2_unmapped_stringent_10_length_32528_cov_18_	Pelagibacter phage HTVC027P	MN698241	Clustered	VC_754_0	VC_754_0	N40	2	Pelagibacter	Stephanstirmvirinae_like
FT_SA74738_FT_SPN01265_HFF5YCCX2_unmapped_stringent_110_length_10617_cov_8_	Stenotrophomonas phage vB_SmaS-DLP_6	KU682439	Outlier	Outlier	n.a.	N12	3	Stenotrophomonas	n.a.
FT_SA74738_FT_SPN01265_HFF5YCCX2_unmapped_stringent_111_length_10566_cov_8_	Oceanospirillum phage vB_OliS_GJ44	MW560978	Clustered	VC_843_0	VC_843_0	N14	3	Oceanospirillum	Guernseyvirinae
FT_SA74738_FT_SPN01265_HFF5YCCX2_unmapped_stringent_112_length_10563_cov_21_	n.a.	n.a.	Outlier	Outlier	n.a.	A	n.a.	n.a.	Tybeckvirinae_like
FT_SA74738_FT_SPN01265_HFF5YCCX2_unmapped_stringent_113_length_10505_cov_16_	n.a.	n.a.	Overlap (VC_766/VC_811)	Overlap (VC_766/VC_811)	n.a.	A	n.a.	n.a.	n.a.
FT_SA74738_FT_SPN01265_HFF5YCCX2_unmapped_stringent_114_length_10473_cov_7_	n.a.	n.a.	Overlap (VC_864/VC_961)	Overlap (VC_864/VC_961)	n.a.	A	n.a.	n.a.	Kyanoviridae_like
FT_SA74738_FT_SPN01265_HFF5YCCX2_unmapped_stringent_115_length_10449_cov_5_	Methylophilales phage Venkman EXVC282S	MT375522	Clustered	VC_987_0	VC_987_0	N2	2	Methylophilales	n.a.
FT_SA74738_FT_SPN01265_HFF5YCCX2_unmapped_stringent_116_length_10432_cov_7_	n.a.	n.a.	Clustered	VC_973_0	VC_973_0	A	n.a.	n.a.	Kyanoviridae_like
FT_SA74738_FT_SPN01265_HFF5YCCX2_unmapped_stringent_117_length_10346_cov_7_	Roseobacter phage CRP-2	MK613344	Outlier	Outlier	n.a.	N39	6	Roseobacter	Zobellviridae
FT_SA74738_FT_SPN01265_HFF5YCCX2_unmapped_stringent_118_length_10331_cov_9_	n.a.	n.a.	Outlier	Outlier	n.a.	A	n.a.	n.a.	Inoviridae_like
FT_SA74738_FT_SPN01265_HFF5YCCX2_unmapped_stringent_119_length_10302_cov_22_	Methylophilales phage MEP301	MW452941	Clustered	VC_838_0	VC_838_0	N46	3	Methylophilales	Demerecviridae_like
FT_SA74738_FT_SPN01265_HFF5YCCX2_unmapped_stringent_11_length_32379_cov_12_	Pelagibacter phage HTVC023P	MN698239	Clustered	VC_633_0	VC_633_0	N13	19	Pelagibacter	Demerecviridae_like
FT_SA74738_FT_SPN01265_HFF5YCCX2_unmapped_stringent_120_length_10259_cov_5_	Pelagibacter phage HTVC027P	MN698241	Clustered	VC_424_0	VC_424_0	C13	9	Pelagibacter	Mesyanzhinovviridae_like
FT_SA74738_FT_SPN01265_HFF5YCCX2_unmapped_stringent_122_length_10153_cov_13_	n.a.	n.a.	Clustered	VC_798_0	VC_798_0	F	n.a.	n.a.	n.a.
FT_SA74738_FT_SPN01265_HFF5YCCX2_unmapped_stringent_123_length_10123_cov_10_	Methylophilales phage Melnitz-1 EXVC043M	MZ577095	Overlap (VC_860/VC_925/VC_933)	Overlap (VC_860/VC_925/VC_933)	n.a.	N7	12	Methylophilales	Kyanoviridae_like
FT_SA74738_FT_SPN01265_HFF5YCCX2_unmapped_stringent_124_length_10002_cov_24_	n.a.	n.a.	Singleton	Singleton	n.a.	G	n.a.	n.a.	n.a.
FT_SA74738_FT_SPN01265_HFF5YCCX2_unmapped_stringent_13_length_31653_cov_10_	Bordetella phage vB_BbrP_BB8	MK984681	Clustered	VC_939_0	VC_939_0	C4	46	Bordetella	n.a.
FT_SA74738_FT_SPN01265_HFF5YCCX2_unmapped_stringent_14_length_31546_cov_23_	Roseobacter phage CRP-9	MW514246	Clustered	VC_268_0	VC_268_0	C3	34	Roseobacter	Demerecviridae_like
FT_SA74738_FT_SPN01265_HFF5YCCX2_unmapped_stringent_15_length_30228_cov_8_	Roseobacter phage CRP-6	MK613348	Clustered	VC_264_0	VC_264_0	N7	60	Roseobacter	Zobellviridae
FT_SA74738_FT_SPN01265_HFF5YCCX2_unmapped_stringent_16_length_29707_cov_15_	Stenotrophomonas phage vB_SmaS-DLP_6	KU682439	Clustered	VC_858_1	VC_858_1	N39	4	Stenotrophomonas	n.a.
FT_SA74738_FT_SPN01265_HFF5YCCX2_unmapped_stringent_17_length_29288_cov_14_	n.a.	n.a.	Clustered	VC_757_0	VC_757_0	A	n.a.	n.a.	Zobellviridae
FT_SA74738_FT_SPN01265_HFF5YCCX2_unmapped_stringent_18_length_29245_cov_18_	n.a.	n.a.	Clustered	VC_944_0	VC_944_0	F	n.a.	n.a.	n.a.
FT_SA74738_FT_SPN01265_HFF5YCCX2_unmapped_stringent_19_length_28790_cov_10_	n.a.	n.a.	Clustered	VC_880_0	VC_880_0	F	n.a.	n.a.	Inoviridae_like
FT_SA74738_FT_SPN01265_HFF5YCCX2_unmapped_stringent_20_length_28443_cov_17_	n.a.	n.a.	Clustered	VC_784_0	VC_784_0	A	n.a.	n.a.	Autographiviridae_like
FT_SA74738_FT_SPN01265_HFF5YCCX2_unmapped_stringent_21_length_28293_cov_12_	Roseobacter phage CRP-6	MK613348	Overlap (VC_265/VC_271)	Overlap (VC_265/VC_271)	n.a.	C1	77	Roseobacter	n.a.
FT_SA74738_FT_SPN01265_HFF5YCCX2_unmapped_stringent_24_length_26952_cov_9_	Sinorhizobium phage phiM5	MF074189	Clustered	VC_882_0	VC_882_0	N14	6	Sinorhizobium	Adenoviridae_like
FT_SA74738_FT_SPN01265_HFF5YCCX2_unmapped_stringent_25_length_25881_cov_15_	n.a.	n.a.	Overlap (VC_777/VC_779)	Overlap (VC_777/VC_779)	n.a.	A	n.a.	n.a.	n.a.
FT_SA74738_FT_SPN01265_HFF5YCCX2_unmapped_stringent_30_length_23912_cov_19_	Pelagibacter phage HTVC023P	MN698239	Overlap (VC_758/VC_766/VC_811)	Overlap (VC_758/VC_766/VC_811)	n.a.	N23	3	Pelagibacter	Skunavirus_like
FT_SA74738_FT_SPN01265_HFF5YCCX2_unmapped_stringent_31_length_23642_cov_9_	Methylophilales phage MEP301	MW452941	Clustered	VC_838_0	VC_838_0	N53	1	Methylophilales	n.a.
FT_SA74738_FT_SPN01265_HFF5YCCX2_unmapped_stringent_32_length_21864_cov_11_	Pelagibacter phage HTVC103P	MN698242	Clustered	VC_825_0	VC_825_0	N21	11	Pelagibacter	Zobellviridae
FT_SA74738_FT_SPN01265_HFF5YCCX2_unmapped_stringent_33_length_21652_cov_8_	n.a.	n.a.	Clustered	VC_905_0	VC_905_0	F	n.a.	n.a.	n.a.
FT_SA74738_FT_SPN01265_HFF5YCCX2_unmapped_stringent_34_length_21495_cov_12_	n.a.	n.a.	Outlier	Outlier	n.a.	A	n.a.	n.a.	Guernseyvirinae_like
FT_SA74738_FT_SPN01265_HFF5YCCX2_unmapped_stringent_36_length_20742_cov_20_	n.a.	n.a.	Clustered	VC_790_0	VC_790_0	A	n.a.	n.a.	n.a.
FT_SA74738_FT_SPN01265_HFF5YCCX2_unmapped_stringent_39_length_19276_cov_15_	Roseobacter phage CRP-13	MW514247	Overlap (VC_807/VC_810)	Overlap (VC_807/VC_810)	n.a.	N3	23	Roseobacter	Zobellviridae
FT_SA74738_FT_SPN01265_HFF5YCCX2_unmapped_stringent_41_length_18794_cov_16_	Roseobacter phage CRP-9	MW514246	Clustered	VC_268_0	VC_268_0	C13	14	Roseobacter	Demerecviridae_like
FT_SA74738_FT_SPN01265_HFF5YCCX2_unmapped_stringent_43_length_18234_cov_26_	Roseobacter phage CRP-2	MK613344	Overlap (VC_269/VC_270)	Overlap (VC_269/VC_270)	n.a.	C19	22	Roseobacter	n.a.
FT_SA74738_FT_SPN01265_HFF5YCCX2_unmapped_stringent_44_length_18046_cov_7_	Roseobacter phage CRP-1	MK613343	Overlap (VC_269/VC_270/VC_805)	Overlap (VC_269/VC_270/VC_805)	n.a.	C43	14	Roseobacter	n.a.
FT_SA74738_FT_SPN01265_HFF5YCCX2_unmapped_stringent_45_length_18020_cov_12_	Pelagibacter phage HTVC008M	KC465899	Clustered	VC_820_0	VC_820_0	N8	10	Pelagibacter	Kyanoviridae
FT_SA74738_FT_SPN01265_HFF5YCCX2_unmapped_stringent_47_length_17483_cov_16_	n.a.	n.a.	Clustered	VC_916_0	VC_916_0	A	n.a.	n.a.	n.a.
FT_SA74738_FT_SPN01265_HFF5YCCX2_unmapped_stringent_48_length_17444_cov_10_	Pelagibacter phage HTVC103P	MN698242	Clustered	VC_825_0	VC_825_0	N17	14	Pelagibacter	Demerecviridae_like
FT_SA74738_FT_SPN01265_HFF5YCCX2_unmapped_stringent_49_length_17091_cov_8_	uncultured phage	LR756508	Outlier	Outlier	n.a.	N9	8	Unspecified	Fimoviridae_like
FT_SA74738_FT_SPN01265_HFF5YCCX2_unmapped_stringent_4_length_36595_cov_22_	n.a.	n.a.	Clustered	VC_899_0	VC_899_0	F	n.a.	n.a.	Bacilladnaviridae_like
FT_SA74738_FT_SPN01265_HFF5YCCX2_unmapped_stringent_50_length_16661_cov_9_1_	Pelagibacter phage HTVC008M	KC465899	Outlier	Outlier	n.a.	N29	2	Pelagibacter	Kyanoviridae
FT_SA74738_FT_SPN01265_HFF5YCCX2_unmapped_stringent_51_length_16391_cov_12_	n.a.	n.a.	Overlap (VC_766/VC_811)	Overlap (VC_766/VC_811)	n.a.	A	n.a.	n.a.	n.a.
FT_SA74738_FT_SPN01265_HFF5YCCX2_unmapped_stringent_52_length_16231_cov_18_	Roseobacter phage CRP-2	MK613344	Outlier	Outlier	n.a.	N32	3	Roseobacter	Demerecviridae_like
FT_SA74738_FT_SPN01265_HFF5YCCX2_unmapped_stringent_53_length_16042_cov_8_	Pelagibacter phage HTVC027P	MN698241	Clustered	VC_753_0	VC_753_0	N8	29	Pelagibacter	Parvoviridae_like
FT_SA74738_FT_SPN01265_HFF5YCCX2_unmapped_stringent_54_length_15759_cov_25_	n.a.	n.a.	Clustered	VC_957_0	VC_957_0	A	n.a.	n.a.	n.a.
FT_SA74738_FT_SPN01265_HFF5YCCX2_unmapped_stringent_56_length_15607_cov_6_	n.a.	n.a.	Clustered	VC_775_0	VC_775_0	F	n.a.	n.a.	n.a.
FT_SA74738_FT_SPN01265_HFF5YCCX2_unmapped_stringent_58_length_15560_cov_14_	n.a.	n.a.	Clustered	VC_913_0	VC_913_0	F	n.a.	n.a.	Inoviridae_like
FT_SA74738_FT_SPN01265_HFF5YCCX2_unmapped_stringent_59_length_15507_cov_11_	Sinorhizobium phage phiM5	MF074189	Clustered	VC_850_0	VC_850_0	N10	5	Sinorhizobium	Inoviridae_like
FT_SA74738_FT_SPN01265_HFF5YCCX2_unmapped_stringent_60_length_15132_cov_7_	Methylophilales phage MEP301	MW452941	Clustered	VC_791_0	VC_791_0	C8	22	Methylophilales	Redondoviridae_like
FT_SA74738_FT_SPN01265_HFF5YCCX2_unmapped_stringent_61_length_15093_cov_6_	n.a.	n.a.	Clustered	VC_775_0	VC_775_0	F	n.a.	n.a.	n.a.
FT_SA74738_FT_SPN01265_HFF5YCCX2_unmapped_stringent_62_length_14544_cov_12_	Marine virus AG-345-O18	MH319759	Outlier	Outlier	n.a.	N13	6	Unspecified	Kyanoviridae
FT_SA74738_FT_SPN01265_HFF5YCCX2_unmapped_stringent_63_length_14419_cov_10_	n.a.	n.a.	Clustered	VC_921_0	VC_921_0	F	n.a.	n.a.	Fimoviridae_like
FT_SA74738_FT_SPN01265_HFF5YCCX2_unmapped_stringent_64_length_14382_cov_14_	n.a.	n.a.	Clustered	VC_849_0	VC_849_0	A	n.a.	n.a.	n.a.
FT_SA74738_FT_SPN01265_HFF5YCCX2_unmapped_stringent_66_length_14062_cov_7_	Pelagibacter phage HTVC008M	KC465899	Clustered	VC_569_0	VC_569_0	N8	8	Pelagibacter	Kyanoviridae
FT_SA74738_FT_SPN01265_HFF5YCCX2_unmapped_stringent_67_length_13961_cov_9_	n.a.	n.a.	Overlap (VC_764/VC_765/VC_886)	Overlap (VC_764/VC_765/VC_886)	n.a.	A	n.a.	n.a.	Mesyanzhinovviridae
FT_SA74738_FT_SPN01265_HFF5YCCX2_unmapped_stringent_68_length_13951_cov_19_	Pelagibacter phage HTVC023P	MN698239	Overlap (VC_425/VC_748)	Overlap (VC_425/VC_748)	n.a.	N7	27	Pelagibacter	Arquatrovirinae_like
FT_SA74738_FT_SPN01265_HFF5YCCX2_unmapped_stringent_69_length_13809_cov_43_	n.a.	n.a.	Clustered	VC_963_0	VC_963_0	A	n.a.	n.a.	n.a.
FT_SA74738_FT_SPN01265_HFF5YCCX2_unmapped_stringent_6_length_34562_cov_9_	n.a.	n.a.	Clustered	VC_914_0	VC_914_0	F	n.a.	n.a.	Tectiviridae_like
FT_SA74738_FT_SPN01265_HFF5YCCX2_unmapped_stringent_70_length_13504_cov_7_	n.a.	n.a.	Clustered	VC_938_0	VC_938_0	F	n.a.	n.a.	Fuselloviridae_like
FT_SA74738_FT_SPN01265_HFF5YCCX2_unmapped_stringent_72_length_13166_cov_7_	n.a.	n.a.	Outlier	Outlier	n.a.	A	n.a.	n.a.	n.a.
FT_SA74738_FT_SPN01265_HFF5YCCX2_unmapped_stringent_73_length_13043_cov_7_	Pelagibacter phage Mosig EXVC030M	MT647606	Clustered	VC_822_0	VC_822_0	N8	4	Pelagibacter	Kyanoviridae
FT_SA74738_FT_SPN01265_HFF5YCCX2_unmapped_stringent_74_length_12918_cov_8_	n.a.	n.a.	Overlap (VC_766/VC_811)	Overlap (VC_766/VC_811)	n.a.	A	n.a.	n.a.	Polyomaviridae_like
FT_SA74738_FT_SPN01265_HFF5YCCX2_unmapped_stringent_75_length_12874_cov_13_	n.a.	n.a.	Overlap (VC_757/VC_767)	Overlap (VC_757/VC_767)	n.a.	A	n.a.	n.a.	n.a.
FT_SA74738_FT_SPN01265_HFF5YCCX2_unmapped_stringent_76_length_12760_cov_16_	Pelagibacter phage Mosig EXVC030M	MT647606	Outlier	Outlier	n.a.	N19	9	Pelagibacter	n.a.
FT_SA74738_FT_SPN01265_HFF5YCCX2_unmapped_stringent_77_length_12750_cov_10_	Pelagibacter phage HTVC027P	MN698241	Overlap (VC_425/VC_767)	Overlap (VC_425/VC_767)	n.a.	N32	5	Pelagibacter	Mesyanzhinovviridae_like
FT_SA74738_FT_SPN01265_HFF5YCCX2_unmapped_stringent_78_length_12728_cov_11_	uncultured phage	LR756508	Overlap (VC_773/VC_885)	Overlap (VC_773/VC_885)	n.a.	N14	5	Unspecified	Kyanoviridae_like
FT_SA74738_FT_SPN01265_HFF5YCCX2_unmapped_stringent_79_length_12717_cov_7_	n.a.	n.a.	Outlier	Outlier	n.a.	F	n.a.	n.a.	n.a.
FT_SA74738_FT_SPN01265_HFF5YCCX2_unmapped_stringent_80_length_12662_cov_10_	n.a.	n.a.	Outlier	Outlier	n.a.	A	n.a.	n.a.	n.a.
FT_SA74738_FT_SPN01265_HFF5YCCX2_unmapped_stringent_81_length_12657_cov_8_	Rhizobium phage RHEph21	MW980070	Outlier	Outlier	n.a.	N1	5	Rhizobium	n.a.
FT_SA74738_FT_SPN01265_HFF5YCCX2_unmapped_stringent_82_length_12289_cov_10_	Pelagibacter phage HTVC103P	MN698242	Outlier	Outlier	n.a.	N21	1	Pelagibacter	Zobellviridae
FT_SA74738_FT_SPN01265_HFF5YCCX2_unmapped_stringent_83_length_12253_cov_12_	n.a.	n.a.	Outlier	Outlier	n.a.	A	n.a.	n.a.	n.a.
FT_SA74738_FT_SPN01265_HFF5YCCX2_unmapped_stringent_84_length_12137_cov_17_	n.a.	n.a.	Clustered	VC_891_0	VC_891_0	A	n.a.	n.a.	n.a.
FT_SA74738_FT_SPN01265_HFF5YCCX2_unmapped_stringent_85_length_12002_cov_11_	n.a.	n.a.	Singleton	Singleton	n.a.	G	n.a.	n.a.	n.a.
FT_SA74738_FT_SPN01265_HFF5YCCX2_unmapped_stringent_86_length_11928_cov_7_	n.a.	n.a.	Clustered	VC_762_0	VC_762_0	A	n.a.	n.a.	n.a.
FT_SA74738_FT_SPN01265_HFF5YCCX2_unmapped_stringent_87_length_11880_cov_9_	n.a.	n.a.	Outlier	Outlier	n.a.	A	n.a.	n.a.	Herelleviridae_like
FT_SA74738_FT_SPN01265_HFF5YCCX2_unmapped_stringent_88_length_11832_cov_9_	n.a.	n.a.	Clustered	VC_929_0	VC_929_0	A	n.a.	n.a.	Arenaviridae_like
FT_SA74738_FT_SPN01265_HFF5YCCX2_unmapped_stringent_89_length_11713_cov_13_	n.a.	n.a.	Clustered	VC_937_0	VC_937_0	A	n.a.	n.a.	n.a.
FT_SA74738_FT_SPN01265_HFF5YCCX2_unmapped_stringent_8_length_33699_cov_19_	n.a.	n.a.	Clustered	VC_875_0	VC_875_0	F	n.a.	n.a.	n.a.
FT_SA74738_FT_SPN01265_HFF5YCCX2_unmapped_stringent_90_length_11709_cov_10_	n.a.	n.a.	Clustered	VC_874_0	VC_874_0	A	n.a.	n.a.	Zobellviridae_like
FT_SA74738_FT_SPN01265_HFF5YCCX2_unmapped_stringent_91_length_11604_cov_12_	n.a.	n.a.	Clustered	VC_814_0	VC_814_0	A	n.a.	n.a.	Intestiviridae_like
FT_SA74738_FT_SPN01265_HFF5YCCX2_unmapped_stringent_93_length_11591_cov_8_	Methylophilales phage MEP301	MW452941	Outlier	Outlier	n.a.	N9	3	Methylophilales	n.a.
FT_SA74738_FT_SPN01265_HFF5YCCX2_unmapped_stringent_94_length_11582_cov_13_	n.a.	n.a.	Singleton	Singleton	n.a.	G	n.a.	n.a.	n.a.
FT_SA74738_FT_SPN01265_HFF5YCCX2_unmapped_stringent_95_length_11566_cov_12_	n.a.	n.a.	Clustered	VC_844_0	VC_844_0	A	n.a.	n.a.	Guernseyvirinae_like
FT_SA74738_FT_SPN01265_HFF5YCCX2_unmapped_stringent_96_length_11078_cov_12_	Pelagibacter phage Mosig EXVC030M	MT647606	Outlier	Outlier	n.a.	N3	6	Pelagibacter	Kyanoviridae
FT_SA74738_FT_SPN01265_HFF5YCCX2_unmapped_stringent_97_length_11032_cov_8_	n.a.	n.a.	Outlier	Outlier	n.a.	F	n.a.	n.a.	n.a.
FT_SA74738_FT_SPN01265_HFF5YCCX2_unmapped_stringent_98_length_10998_cov_7_	Pelagibacter phage HTVC115P	MN698247	Clustered	VC_768_0	VC_768_0	N10	3	Pelagibacter	Tospoviridae_like
FT_SA74738_FT_SPN01265_HFF5YCCX2_unmapped_stringent_99_length_10996_cov_8_	n.a.	n.a.	Overlap (VC_787/VC_789)	Overlap (VC_787/VC_789)	n.a.	A	n.a.	n.a.	n.a.
FT_SA74738_FT_SPN01265_HFF5YCCX2_unmapped_stringent_9_length_33058_cov_10_	n.a.	n.a.	Clustered	VC_838_0	VC_838_0	A	n.a.	n.a.	Autographiviridae
FT_SA74739_FT_SPN01265_HFF5YCCX2_unmapped_stringent_111_length_19879_cov_9_	n.a.	n.a.	Clustered	VC_790_0	VC_790_0	A	n.a.	n.a.	n.a.
FT_SA74739_FT_SPN01265_HFF5YCCX2_unmapped_stringent_175_length_15004_cov_19_	Puniceispirillum phage HMO-2011	GU557055	Clustered	VC_268_0	VC_268_0	C10	17	Puniceispirillum	Demerecviridae_like
FT_SA74739_FT_SPN01265_HFF5YCCX2_unmapped_stringent_180_length_14651_cov_9_	Pelagibacter phage HTVC023P	MN698239	Outlier	Outlier	n.a.	N33	1	Pelagibacter	Stephanstirmvirinae_like
FT_SA74739_FT_SPN01265_HFF5YCCX2_unmapped_stringent_235_length_12467_cov_10_	n.a.	n.a.	Clustered	VC_878_0	VC_878_0	A	n.a.	n.a.	Skunavirus_like
FT_SA74739_FT_SPN01265_HFF5YCCX2_unmapped_stringent_250_length_11996_cov_11_	Roseobacter phage CRP-6	MK613348	Clustered	VC_270_0	VC_270_0	N3	42	Roseobacter	Queuovirinae
FT_SA74739_FT_SPN01265_HFF5YCCX2_unmapped_stringent_287_length_11276_cov_7_	Pelagibacter phage HTVC023P	MN698239	Clustered	VC_755_0	VC_755_0	N23	8	Pelagibacter	n.a.
FT_SA74739_FT_SPN01265_HFF5YCCX2_unmapped_stringent_301_length_11024_cov_9_	Pelagibacter phage HTVC023P	MN698239	Overlap (VC_425/VC_764)	Overlap (VC_425/VC_764)	n.a.	N33	9	Pelagibacter	n.a.
FT_SA74739_FT_SPN01265_HFF5YCCX2_unmapped_stringent_50_length_33409_cov_10_	n.a.	n.a.	Clustered	VC_754_0	VC_754_0	A	n.a.	n.a.	n.a.
FT_SA74739_FT_SPN01265_HFF5YCCX2_unmapped_stringent_62_length_28097_cov_11_	n.a.	n.a.	Clustered	VC_875_0	VC_875_0	F	n.a.	n.a.	Eucampyvirinae_like
FT_SA74739_FT_SPN01265_HFF5YCCX2_unmapped_stringent_82_length_23288_cov_14_	Roseobacter phage CRP-2	MK613344	Outlier	Outlier	n.a.	N29	5	Roseobacter	n.a.
FT_SA74740_FT_SPN01265_HFF5YCCX2_unmapped_stringent_10_length_30744_cov_19_	uncultured phage	LR756508	Clustered	VC_770_0	VC_770_0	N14	18	Unspecified	n.a.
FT_SA74740_FT_SPN01265_HFF5YCCX2_unmapped_stringent_11_length_27922_cov_9_	Pelagibacter phage Mosig EXVC030M	MT647606	Clustered	VC_855_0	VC_855_0	N26	13	Pelagibacter	Kyanoviridae
FT_SA74740_FT_SPN01265_HFF5YCCX2_unmapped_stringent_12_length_27620_cov_11_	Pelagibacter phage HTVC103P	MN698242	Overlap (VC_827/VC_828)	Overlap (VC_827/VC_828)	n.a.	C14	4	Pelagibacter	Demerecviridae_like
FT_SA74740_FT_SPN01265_HFF5YCCX2_unmapped_stringent_13_length_26734_cov_13_	Methylophilales phage Melnitz-1 EXVC043M	MZ577095	Clustered	VC_859_0	VC_859_0	N4	51	Methylophilales	Kyanoviridae
FT_SA74740_FT_SPN01265_HFF5YCCX2_unmapped_stringent_14_length_22724_cov_9_	Pelagibacter phage HTVC008M	KC465899	Clustered	VC_569_0	VC_569_0	N8	15	Pelagibacter	Kyanoviridae
FT_SA74740_FT_SPN01265_HFF5YCCX2_unmapped_stringent_16_length_20597_cov_10_	Pelagibacter phage HTVC103P	MN698242	Clustered	VC_825_0	VC_825_0	N19	14	Pelagibacter	Demerecviridae_like
FT_SA74740_FT_SPN01265_HFF5YCCX2_unmapped_stringent_17_length_19757_cov_13_	Roseobacter phage CRP-1	MK613343	Overlap (VC_269/VC_270)	Overlap (VC_269/VC_270)	n.a.	C1	59	Roseobacter	Zobellviridae
FT_SA74740_FT_SPN01265_HFF5YCCX2_unmapped_stringent_18_length_19455_cov_8_	Methylophilales phage Melnitz-1 EXVC043M	MZ577095	Overlap (VC_860/VC_925)	Overlap (VC_860/VC_925)	n.a.	N4	24	Methylophilales	Kyanoviridae
FT_SA74740_FT_SPN01265_HFF5YCCX2_unmapped_stringent_20_length_19284_cov_23_	Roseobacter phage CRP-9	MW514246	Clustered	VC_268_0	VC_268_0	C15	17	Roseobacter	Demerecviridae_like
FT_SA74740_FT_SPN01265_HFF5YCCX2_unmapped_stringent_22_length_18467_cov_13_	Pelagibacter phage HTVC103P	MN698242	Overlap (VC_824/VC_826/VC_828)	Overlap (VC_824/VC_826/VC_828)	n.a.	C14	17	Pelagibacter	n.a.
FT_SA74740_FT_SPN01265_HFF5YCCX2_unmapped_stringent_23_length_18388_cov_13_	n.a.	n.a.	Clustered	VC_758_0	VC_758_0	A	n.a.	n.a.	n.a.
FT_SA74740_FT_SPN01265_HFF5YCCX2_unmapped_stringent_24_length_18378_cov_8_	Pelagibacter phage HTVC008M	KC465899	Clustered	VC_974_0	VC_974_0	N7	17	Pelagibacter	Kyanoviridae
FT_SA74740_FT_SPN01265_HFF5YCCX2_unmapped_stringent_27_length_17475_cov_17_	n.a.	n.a.	Outlier	Outlier	n.a.	F	n.a.	n.a.	n.a.
FT_SA74740_FT_SPN01265_HFF5YCCX2_unmapped_stringent_28_length_17258_cov_9_	Pelagibacter phage HTVC023P	MN698239	Overlap (VC_758/VC_766/VC_811)	Overlap (VC_758/VC_766/VC_811)	n.a.	N20	3	Pelagibacter	Skunavirus_like
FT_SA74740_FT_SPN01265_HFF5YCCX2_unmapped_stringent_29_length_16090_cov_9_	Pelagibacter phage Mosig EXVC030M	MT647606	Clustered	VC_822_0	VC_822_0	N11	2	Pelagibacter	Kyanoviridae_like
FT_SA74740_FT_SPN01265_HFF5YCCX2_unmapped_stringent_30_length_15684_cov_9_	n.a.	n.a.	Clustered	VC_916_0	VC_916_0	A	n.a.	n.a.	Kyanoviridae
FT_SA74740_FT_SPN01265_HFF5YCCX2_unmapped_stringent_32_length_15182_cov_7_	n.a.	n.a.	Clustered	VC_813_0	VC_813_0	A	n.a.	n.a.	Eucampyvirinae_like
FT_SA74740_FT_SPN01265_HFF5YCCX2_unmapped_stringent_34_length_14868_cov_13_	Roseobacter phage CRP-9	MW514246	Clustered	VC_268_0	VC_268_0	C5	25	Roseobacter	Demerecviridae_like
FT_SA74740_FT_SPN01265_HFF5YCCX2_unmapped_stringent_35_length_14087_cov_8_	n.a.	n.a.	Outlier	Outlier	n.a.	A	n.a.	n.a.	Inoviridae_like
FT_SA74740_FT_SPN01265_HFF5YCCX2_unmapped_stringent_36_length_14029_cov_14_	Pelagibacter phage Mosig EXVC030M	MT647606	Clustered	VC_820_0	VC_820_0	N14	2	Pelagibacter	Kyanoviridae_like
FT_SA74740_FT_SPN01265_HFF5YCCX2_unmapped_stringent_37_length_13996_cov_9_	n.a.	n.a.	Clustered	VC_904_0	VC_904_0	F	n.a.	n.a.	n.a.
FT_SA74740_FT_SPN01265_HFF5YCCX2_unmapped_stringent_39_length_13934_cov_20_	n.a.	n.a.	Outlier	Outlier	n.a.	A	n.a.	n.a.	Demerecviridae_like
FT_SA74740_FT_SPN01265_HFF5YCCX2_unmapped_stringent_3_length_45853_cov_19_	Pelagibacter phage HTVC027P	MN698241	Clustered	VC_754_0	VC_754_0	N39	4	Pelagibacter	Stephanstirmvirinae_like
FT_SA74740_FT_SPN01265_HFF5YCCX2_unmapped_stringent_40_length_13605_cov_6_	n.a.	n.a.	Clustered	VC_879_0	VC_879_0	F	n.a.	n.a.	Mymonaviridae_like
FT_SA74740_FT_SPN01265_HFF5YCCX2_unmapped_stringent_41_length_13214_cov_6_	Pelagibacter phage HTVC115P	MN698247	Clustered	VC_824_0	VC_824_0	N19	1	Pelagibacter	Demerecviridae_like
FT_SA74740_FT_SPN01265_HFF5YCCX2_unmapped_stringent_42_length_12843_cov_16_	Pelagibacter phage HTVC027P	MN698241	Clustered	VC_424_0	VC_424_0	C5	16	Pelagibacter	Mesyanzhinovviridae_like
FT_SA74740_FT_SPN01265_HFF5YCCX2_unmapped_stringent_43_length_12813_cov_10_	n.a.	n.a.	Clustered	VC_899_0	VC_899_0	F	n.a.	n.a.	n.a.
FT_SA74740_FT_SPN01265_HFF5YCCX2_unmapped_stringent_45_length_12565_cov_11_	n.a.	n.a.	Clustered	VC_1007_0	VC_1007_0	F	n.a.	n.a.	Demerecviridae_like
FT_SA74740_FT_SPN01265_HFF5YCCX2_unmapped_stringent_46_length_12533_cov_20_	n.a.	n.a.	Outlier	Outlier	n.a.	F	n.a.	n.a.	n.a.
FT_SA74740_FT_SPN01265_HFF5YCCX2_unmapped_stringent_47_length_12451_cov_18_	n.a.	n.a.	Clustered	VC_944_0	VC_944_0	F	n.a.	n.a.	Eucampyvirinae_like
FT_SA74740_FT_SPN01265_HFF5YCCX2_unmapped_stringent_48_length_12372_cov_37_	n.a.	n.a.	Clustered	VC_762_0	VC_762_0	A	n.a.	n.a.	Stephanstirmvirinae
FT_SA74740_FT_SPN01265_HFF5YCCX2_unmapped_stringent_49_length_12203_cov_12_	Puniceispirillum phage HMO-2011	GU557055	Clustered	VC_837_0	VC_837_0	N5	10	Puniceispirillum	Inoviridae_like
FT_SA74740_FT_SPN01265_HFF5YCCX2_unmapped_stringent_4_length_44870_cov_21_	n.a.	n.a.	Clustered	VC_878_0	VC_878_0	A	n.a.	n.a.	n.a.
FT_SA74740_FT_SPN01265_HFF5YCCX2_unmapped_stringent_50_length_12113_cov_25_	Roseobacter phage CRP-2	MK613344	Overlap (VC_269/VC_270)	Overlap (VC_269/VC_270)	n.a.	C25	27	Roseobacter	Zobellviridae_like
FT_SA74740_FT_SPN01265_HFF5YCCX2_unmapped_stringent_51_length_12053_cov_7_	n.a.	n.a.	Clustered	VC_794_0	VC_794_0	A	n.a.	n.a.	n.a.
FT_SA74740_FT_SPN01265_HFF5YCCX2_unmapped_stringent_53_length_11918_cov_5_	Methylophilales phage MEP301	MW452941	Clustered	VC_851_0	VC_851_0	N7	7	Methylophilales	n.a.
FT_SA74740_FT_SPN01265_HFF5YCCX2_unmapped_stringent_54_length_11506_cov_9_	n.a.	n.a.	Outlier	Outlier	n.a.	A	n.a.	n.a.	Kyanoviridae
FT_SA74740_FT_SPN01265_HFF5YCCX2_unmapped_stringent_55_length_11423_cov_7_	n.a.	n.a.	Outlier	Outlier	n.a.	A	n.a.	n.a.	Demerecviridae_like
FT_SA74740_FT_SPN01265_HFF5YCCX2_unmapped_stringent_56_length_11417_cov_9_	n.a.	n.a.	Overlap (VC_862/VC_865/VC_866)	Overlap (VC_862/VC_865/VC_866)	n.a.	A	n.a.	n.a.	Mesoniviridae_like
FT_SA74740_FT_SPN01265_HFF5YCCX2_unmapped_stringent_57_length_11379_cov_8_	n.a.	n.a.	Outlier	Outlier	n.a.	A	n.a.	n.a.	n.a.
FT_SA74740_FT_SPN01265_HFF5YCCX2_unmapped_stringent_58_length_11201_cov_7_	Roseobacter phage CRP-2	MK613344	Outlier	Outlier	n.a.	N19	3	Roseobacter	Boydwoodruffvirinae
FT_SA74740_FT_SPN01265_HFF5YCCX2_unmapped_stringent_59_length_11042_cov_12_	n.a.	n.a.	Outlier	Outlier	n.a.	A	n.a.	n.a.	n.a.
FT_SA74740_FT_SPN01265_HFF5YCCX2_unmapped_stringent_5_length_40815_cov_13_	n.a.	n.a.	Clustered	VC_789_0	VC_789_0	A	n.a.	n.a.	Skunavirus_like
FT_SA74740_FT_SPN01265_HFF5YCCX2_unmapped_stringent_60_length_10989_cov_10_	n.a.	n.a.	Overlap (VC_766/VC_811)	Overlap (VC_766/VC_811)	n.a.	A	n.a.	n.a.	n.a.
FT_SA74740_FT_SPN01265_HFF5YCCX2_unmapped_stringent_61_length_10961_cov_14_	Roseobacter phage CRP-6	MK613348	Clustered	VC_835_0	VC_835_0	N12	3	Roseobacter	Autographiviridae_like
FT_SA74740_FT_SPN01265_HFF5YCCX2_unmapped_stringent_62_length_10956_cov_9_	Pelagibacter phage HTVC011P	KC465900	Outlier	Outlier	n.a.	N1	10	Pelagibacter	n.a.
FT_SA74740_FT_SPN01265_HFF5YCCX2_unmapped_stringent_63_length_10903_cov_10_	n.a.	n.a.	Outlier	Outlier	n.a.	F	n.a.	n.a.	Bacilladnaviridae_like
FT_SA74740_FT_SPN01265_HFF5YCCX2_unmapped_stringent_65_length_10756_cov_7_	n.a.	n.a.	Clustered	VC_938_0	VC_938_0	F	n.a.	n.a.	Fuselloviridae_like
FT_SA74740_FT_SPN01265_HFF5YCCX2_unmapped_stringent_66_length_10688_cov_7_	n.a.	n.a.	Outlier	Outlier	n.a.	A	n.a.	n.a.	n.a.
FT_SA74740_FT_SPN01265_HFF5YCCX2_unmapped_stringent_67_length_10587_cov_8_	n.a.	n.a.	Outlier	Outlier	n.a.	A	n.a.	n.a.	Inoviridae_like
FT_SA74740_FT_SPN01265_HFF5YCCX2_unmapped_stringent_68_length_10466_cov_9_	n.a.	n.a.	Outlier	Outlier	n.a.	A	n.a.	n.a.	Kyanoviridae_like
FT_SA74740_FT_SPN01265_HFF5YCCX2_unmapped_stringent_6_length_33203_cov_23_	Lentibacter virus vB_LenP_ICBM2	MF431616	Clustered	VC_266_0	VC_266_0	N11	22	Lentibacter	n.a.
FT_SA74740_FT_SPN01265_HFF5YCCX2_unmapped_stringent_70_length_10294_cov_6_	n.a.	n.a.	Singleton	Singleton	n.a.	G	n.a.	n.a.	n.a.
FT_SA74740_FT_SPN01265_HFF5YCCX2_unmapped_stringent_71_length_10189_cov_7_	Pelagibacter phage Mosig EXVC030M	MT647606	Clustered	VC_822_0	VC_822_0	N12	1	Pelagibacter	Kyanoviridae_like
FT_SA74740_FT_SPN01265_HFF5YCCX2_unmapped_stringent_72_length_10122_cov_8_	Alteromonas phage ZP6	MK203850	Clustered	VC_534_0	VC_534_0	N4	7	Alteromonas	Fiersviridae_like
FT_SA74740_FT_SPN01265_HFF5YCCX2_unmapped_stringent_73_length_10113_cov_19_	n.a.	n.a.	Clustered	VC_988_0	VC_988_0	F	n.a.	n.a.	n.a.
FT_SA74740_FT_SPN01265_HFF5YCCX2_unmapped_stringent_74_length_10099_cov_15_	n.a.	n.a.	Clustered	VC_845_0	VC_845_0	A	n.a.	n.a.	Drexlerviridae_like
FT_SA74740_FT_SPN01265_HFF5YCCX2_unmapped_stringent_75_length_10011_cov_6_	n.a.	n.a.	Clustered	VC_838_0	VC_838_0	A	n.a.	n.a.	Autographiviridae_like
FT_SA74740_FT_SPN01265_HFF5YCCX2_unmapped_stringent_9_length_31215_cov_10_	Roseobacter phage CRP-9	MW514246	Clustered	VC_263_0	VC_263_0	N17	15	Roseobacter	n.a.
FT_SA74741_FT_SPN01265_HFF5YCCX2_unmapped_stringent_232_length_18511_cov_9_	n.a.	n.a.	Clustered	VC_784_0	VC_784_0	A	n.a.	n.a.	Zobellviridae_like
FT_SA74741_FT_SPN01265_HFF5YCCX2_unmapped_stringent_249_length_17827_cov_9_	Roseobacter phage CRP-2	MK613344	Overlap (VC_269/VC_270)	Overlap (VC_269/VC_270)	n.a.	C33	24	Roseobacter	Zobellviridae
FT_SA74741_FT_SPN01265_HFF5YCCX2_unmapped_stringent_288_length_15426_cov_9_	n.a.	n.a.	Outlier	Outlier	n.a.	A	n.a.	n.a.	n.a.
FT_SA74741_FT_SPN01265_HFF5YCCX2_unmapped_stringent_309_length_14612_cov_13_	n.a.	n.a.	Clustered	VC_976_0	VC_976_0	A	n.a.	n.a.	Mesyanzhinovviridae
FT_SA74741_FT_SPN01265_HFF5YCCX2_unmapped_stringent_320_length_14323_cov_7_	n.a.	n.a.	Singleton	Singleton	n.a.	G	n.a.	n.a.	Arquatrovirinae
FT_SA74741_FT_SPN01265_HFF5YCCX2_unmapped_stringent_424_length_11703_cov_9_	n.a.	n.a.	Outlier	Outlier	n.a.	A	n.a.	n.a.	Autographiviridae_like
FT_SA74741_FT_SPN01265_HFF5YCCX2_unmapped_stringent_425_length_11624_cov_18_	n.a.	n.a.	Outlier	Outlier	n.a.	A	n.a.	n.a.	Autographiviridae
FT_SA74741_FT_SPN01265_HFF5YCCX2_unmapped_stringent_453_length_11134_cov_6_	n.a.	n.a.	Clustered	VC_754_0	VC_754_0	A	n.a.	n.a.	Stephanstirmvirinae_like
FT_SA74741_FT_SPN01265_HFF5YCCX2_unmapped_stringent_481_length_10672_cov_7_	Pelagibacter phage HTVC023P	MN698239	Outlier	Outlier	n.a.	N30	1	Pelagibacter	Stephanstirmvirinae_like
FT_SA74742_FT_SPN01265_HFF5YCCX2_unmapped_stringent_13_length_29048_cov_10_	n.a.	n.a.	Clustered	VC_899_0	VC_899_0	F	n.a.	n.a.	Bacilladnaviridae_like
FT_SA74742_FT_SPN01265_HFF5YCCX2_unmapped_stringent_15_length_27677_cov_9_	Podophage Lau218	KJ183191	Clustered	VC_926_0	VC_926_0	N10	7	Unspecified	Autographiviridae
FT_SA74742_FT_SPN01265_HFF5YCCX2_unmapped_stringent_17_length_26466_cov_12_	n.a.	n.a.	Clustered	VC_757_0	VC_757_0	A	n.a.	n.a.	Zobellviridae
FT_SA74742_FT_SPN01265_HFF5YCCX2_unmapped_stringent_18_length_26016_cov_8_	Methylophilales phage MEP301	MW452941	Clustered	VC_838_0	VC_838_0	N49	7	Methylophilales	Autographiviridae_like
FT_SA74742_FT_SPN01265_HFF5YCCX2_unmapped_stringent_19_length_25783_cov_9_	Roseobacter phage CRP-6	MK613348	Clustered	VC_264_0	VC_264_0	N7	59	Roseobacter	Zobellviridae
FT_SA74742_FT_SPN01265_HFF5YCCX2_unmapped_stringent_1_length_42586_cov_26_	Roseobacter phage CRP-2	MK613344	Overlap (VC_269/VC_270)	Overlap (VC_269/VC_270)	n.a.	C27	45	Roseobacter	Zobellviridae
FT_SA74742_FT_SPN01265_HFF5YCCX2_unmapped_stringent_20_length_25375_cov_18_	n.a.	n.a.	Clustered	VC_779_0	VC_779_0	A	n.a.	n.a.	n.a.
FT_SA74742_FT_SPN01265_HFF5YCCX2_unmapped_stringent_21_length_24019_cov_14_	Pelagibacter phage HTVC023P	MN698239	Overlap (VC_758/VC_766/VC_811)	Overlap (VC_758/VC_766/VC_811)	n.a.	N22	3	Pelagibacter	n.a.
FT_SA74742_FT_SPN01265_HFF5YCCX2_unmapped_stringent_22_length_23220_cov_6_	n.a.	n.a.	Clustered	VC_930_0	VC_930_0	F	n.a.	n.a.	n.a.
FT_SA74742_FT_SPN01265_HFF5YCCX2_unmapped_stringent_23_length_23189_cov_5_	n.a.	n.a.	Clustered	VC_880_0	VC_880_0	F	n.a.	n.a.	Inoviridae_like
FT_SA74742_FT_SPN01265_HFF5YCCX2_unmapped_stringent_24_length_20534_cov_6_	n.a.	n.a.	Outlier	Outlier	n.a.	F	n.a.	n.a.	Steigviridae
FT_SA74742_FT_SPN01265_HFF5YCCX2_unmapped_stringent_25_length_20118_cov_8_	Pelagibacter phage HTVC103P	MN698242	Clustered	VC_825_0	VC_825_0	N18	17	Pelagibacter	Demerecviridae_like
FT_SA74742_FT_SPN01265_HFF5YCCX2_unmapped_stringent_26_length_20043_cov_10_	uncultured phage	LR756508	Clustered/Singleton	VC_772_0	VC_772_0	N11	14	Unspecified	Fimoviridae_like
FT_SA74742_FT_SPN01265_HFF5YCCX2_unmapped_stringent_27_length_19958_cov_13_	Oceanospirillum phage vB_OliS_GJ44	MW560978	Clustered	VC_843_0	VC_843_0	N14	2	Oceanospirillum	Guernseyvirinae
FT_SA74742_FT_SPN01265_HFF5YCCX2_unmapped_stringent_29_length_19461_cov_7_	n.a.	n.a.	Singleton	Singleton	n.a.	G	n.a.	n.a.	n.a.
FT_SA74742_FT_SPN01265_HFF5YCCX2_unmapped_stringent_2_length_41809_cov_26_1_	n.a.	n.a.	Clustered	VC_878_0	VC_878_0	A	n.a.	n.a.	n.a.
FT_SA74742_FT_SPN01265_HFF5YCCX2_unmapped_stringent_30_length_19352_cov_6_	n.a.	n.a.	Clustered	VC_1008_0	VC_1008_0	F	n.a.	n.a.	Eucampyvirinae_like
FT_SA74742_FT_SPN01265_HFF5YCCX2_unmapped_stringent_31_length_19200_cov_7_	Pelagibacter phage HTVC103P	MN698242	Clustered	VC_825_0	VC_825_0	N22	6	Pelagibacter	Zobellviridae
FT_SA74742_FT_SPN01265_HFF5YCCX2_unmapped_stringent_32_length_19164_cov_8_	Pelagibacter phage HTVC023P	MN698239	Overlap (VC_757/VC_767)	Overlap (VC_757/VC_767)	n.a.	N14	6	Pelagibacter	n.a.
FT_SA74742_FT_SPN01265_HFF5YCCX2_unmapped_stringent_34_length_18948_cov_8_	n.a.	n.a.	Clustered	VC_1009_0	VC_1009_0	F	n.a.	n.a.	Hantaviridae_like
FT_SA74742_FT_SPN01265_HFF5YCCX2_unmapped_stringent_36_length_18599_cov_23_	n.a.	n.a.	Clustered	VC_838_0	VC_838_0	A	n.a.	n.a.	Demerecviridae_like
FT_SA74742_FT_SPN01265_HFF5YCCX2_unmapped_stringent_39_length_16914_cov_9_	Sinorhizobium phage phiM5	MF074189	Clustered	VC_847_0	VC_847_0	N8	8	Sinorhizobium	n.a.
FT_SA74742_FT_SPN01265_HFF5YCCX2_unmapped_stringent_40_length_16699_cov_12_	n.a.	n.a.	Clustered	VC_781_0	VC_781_0	A	n.a.	n.a.	Mesyanzhinovviridae
FT_SA74742_FT_SPN01265_HFF5YCCX2_unmapped_stringent_41_length_16622_cov_7_	Methylophilales phage MEP301	MW452941	Clustered	VC_851_0	VC_851_0	N7	13	Methylophilales	n.a.
FT_SA74742_FT_SPN01265_HFF5YCCX2_unmapped_stringent_42_length_16446_cov_8_	n.a.	n.a.	Clustered	VC_762_0	VC_762_0	A	n.a.	n.a.	Stephanstirmvirinae
FT_SA74742_FT_SPN01265_HFF5YCCX2_unmapped_stringent_43_length_16278_cov_6_	n.a.	n.a.	Clustered	VC_943_0	VC_943_0	A	n.a.	n.a.	n.a.
FT_SA74742_FT_SPN01265_HFF5YCCX2_unmapped_stringent_44_length_16172_cov_8_	n.a.	n.a.	Clustered	VC_874_0	VC_874_0	A	n.a.	n.a.	n.a.
FT_SA74742_FT_SPN01265_HFF5YCCX2_unmapped_stringent_45_length_15771_cov_9_	n.a.	n.a.	Clustered	VC_762_0	VC_762_0	A	n.a.	n.a.	Eucampyvirinae_like
FT_SA74742_FT_SPN01265_HFF5YCCX2_unmapped_stringent_46_length_15690_cov_8_	n.a.	n.a.	Clustered	VC_844_0	VC_844_0	A	n.a.	n.a.	Guernseyvirinae
FT_SA74742_FT_SPN01265_HFF5YCCX2_unmapped_stringent_47_length_15635_cov_6_	n.a.	n.a.	Clustered	VC_870_0	VC_870_0	F	n.a.	n.a.	Queuovirinae_like
FT_SA74742_FT_SPN01265_HFF5YCCX2_unmapped_stringent_48_length_15349_cov_6_	Myxococcus phage Mx8	AF396866	Clustered	VC_306_0	VC_306_0	N2	2	Myxococcus	n.a.
FT_SA74742_FT_SPN01265_HFF5YCCX2_unmapped_stringent_49_length_14688_cov_6_	n.a.	n.a.	Outlier	Outlier	n.a.	A	n.a.	n.a.	n.a.
FT_SA74742_FT_SPN01265_HFF5YCCX2_unmapped_stringent_50_length_14622_cov_14_	Rhizobium phage RHph_TM29	MN988463	Clustered	VC_815_0	VC_815_0	N32	2	Rhizobium	n.a.
FT_SA74742_FT_SPN01265_HFF5YCCX2_unmapped_stringent_51_length_14397_cov_22_	n.a.	n.a.	Clustered	VC_754_0	VC_754_0	A	n.a.	n.a.	Stephanstirmvirinae_like
FT_SA74742_FT_SPN01265_HFF5YCCX2_unmapped_stringent_52_length_14120_cov_7_	n.a.	n.a.	Overlap (VC_761/VC_763)	Overlap (VC_761/VC_763)	n.a.	A	n.a.	n.a.	Skunavirus_like
FT_SA74742_FT_SPN01265_HFF5YCCX2_unmapped_stringent_53_length_14068_cov_8_	n.a.	n.a.	Clustered	VC_944_0	VC_944_0	F	n.a.	n.a.	n.a.
FT_SA74742_FT_SPN01265_HFF5YCCX2_unmapped_stringent_54_length_13633_cov_7_	n.a.	n.a.	Overlap (VC_787/VC_789)	Overlap (VC_787/VC_789)	n.a.	A	n.a.	n.a.	n.a.
FT_SA74742_FT_SPN01265_HFF5YCCX2_unmapped_stringent_55_length_13477_cov_9_	Pelagibacter phage HTVC027P	MN698241	Clustered	VC_424_0	VC_424_0	C13	11	Pelagibacter	n.a.
FT_SA74742_FT_SPN01265_HFF5YCCX2_unmapped_stringent_56_length_13424_cov_12_	n.a.	n.a.	Clustered	VC_913_0	VC_913_0	F	n.a.	n.a.	Inoviridae_like
FT_SA74742_FT_SPN01265_HFF5YCCX2_unmapped_stringent_57_length_13418_cov_9_	uncultured phage	LR756508	Outlier	Outlier	n.a.	N13	3	Unspecified	Kyanoviridae
FT_SA74742_FT_SPN01265_HFF5YCCX2_unmapped_stringent_58_length_13291_cov_5_	Ochrobactrum phage vB_OspM_OC	MT028491	Clustered	VC_868_0	VC_868_0	N8	4	Ochrobactrum	Kyanoviridae
FT_SA74742_FT_SPN01265_HFF5YCCX2_unmapped_stringent_59_length_13114_cov_8_	n.a.	n.a.	Clustered	VC_858_1	VC_858_1	A	n.a.	n.a.	Kyanoviridae
FT_SA74742_FT_SPN01265_HFF5YCCX2_unmapped_stringent_60_length_13112_cov_9_	Roseobacter phage CRP-13	MW514247	Clustered	VC_268_0	VC_268_0	C5	33	Roseobacter	Demerecviridae_like
FT_SA74742_FT_SPN01265_HFF5YCCX2_unmapped_stringent_61_length_13086_cov_7_	Pelagibacter phage Mosig EXVC030M	MT647606	Outlier	Outlier	n.a.	N19	6	Pelagibacter	Kyanoviridae
FT_SA74742_FT_SPN01265_HFF5YCCX2_unmapped_stringent_62_length_12938_cov_10_	n.a.	n.a.	Overlap (VC_790/VC_813)	Overlap (VC_790/VC_813)	n.a.	A	n.a.	n.a.	Skunavirus_like
FT_SA74742_FT_SPN01265_HFF5YCCX2_unmapped_stringent_64_length_12890_cov_11_	n.a.	n.a.	Overlap (VC_815/VC_938)	Overlap (VC_815/VC_938)	n.a.	A	n.a.	n.a.	n.a.
FT_SA74742_FT_SPN01265_HFF5YCCX2_unmapped_stringent_65_length_12884_cov_7_	n.a.	n.a.	Outlier	Outlier	n.a.	A	n.a.	n.a.	Queuovirinae_like
FT_SA74742_FT_SPN01265_HFF5YCCX2_unmapped_stringent_66_length_12785_cov_13_	n.a.	n.a.	Clustered	VC_1007_0	VC_1007_0	F	n.a.	n.a.	Demerecviridae_like
FT_SA74742_FT_SPN01265_HFF5YCCX2_unmapped_stringent_67_length_12713_cov_10_	n.a.	n.a.	Overlap (VC_891/VC_892)	Overlap (VC_891/VC_892)	n.a.	A	n.a.	n.a.	n.a.
FT_SA74742_FT_SPN01265_HFF5YCCX2_unmapped_stringent_69_length_12329_cov_7_	n.a.	n.a.	Overlap (VC_840/VC_843)	Overlap (VC_840/VC_843)	n.a.	A	n.a.	n.a.	Demerecviridae_like
FT_SA74742_FT_SPN01265_HFF5YCCX2_unmapped_stringent_70_length_12220_cov_14_	Puniceispirillum phage HMO-2011	GU557055	Clustered	VC_837_0	VC_837_0	N8	7	Puniceispirillum	Inoviridae_like
FT_SA74742_FT_SPN01265_HFF5YCCX2_unmapped_stringent_73_length_11812_cov_6_	Synechococcus phage S-EIVl	KJ410740	Clustered	VC_1010_0	VC_1010_0	C1	7	Synechococcus	n.a.
FT_SA74742_FT_SPN01265_HFF5YCCX2_unmapped_stringent_74_length_11674_cov_7_	Marine virus AG-345-O18	MH319759	Outlier	Outlier	n.a.	N12	7	Unspecified	Kyanoviridae
FT_SA74742_FT_SPN01265_HFF5YCCX2_unmapped_stringent_75_length_11615_cov_23_	Roseobacter phage CRP-6	MK613348	Clustered	VC_264_0	VC_264_0	N9	26	Roseobacter	n.a.
FT_SA74742_FT_SPN01265_HFF5YCCX2_unmapped_stringent_76_length_11606_cov_6_	Pelagibacter phage Mosig EXVC030M	MT647606	Overlap (VC_862/VC_865/VC_866)	Overlap (VC_862/VC_865/VC_866)	n.a.	N16	1	Pelagibacter	Mesoniviridae_like
FT_SA74742_FT_SPN01265_HFF5YCCX2_unmapped_stringent_77_length_11560_cov_7_	n.a.	n.a.	Singleton	Singleton	n.a.	G	n.a.	n.a.	n.a.
FT_SA74742_FT_SPN01265_HFF5YCCX2_unmapped_stringent_78_length_11491_cov_6_	n.a.	n.a.	Clustered	VC_803_0	VC_803_0	A	n.a.	n.a.	Herelleviridae_like
FT_SA74742_FT_SPN01265_HFF5YCCX2_unmapped_stringent_7_length_33915_cov_27_	Roseobacter phage CRP-4	MK613346	Clustered	VC_265_0	VC_265_0	N2	53	Roseobacter	n.a.
FT_SA74742_FT_SPN01265_HFF5YCCX2_unmapped_stringent_80_length_11108_cov_6_	Sinorhizobium phage phiM19	KR052481	Clustered	VC_916_0	VC_916_0	N26	1	Sinorhizobium	Kyanoviridae
FT_SA74742_FT_SPN01265_HFF5YCCX2_unmapped_stringent_81_length_11103_cov_14_	n.a.	n.a.	Clustered	VC_913_0	VC_913_0	F	n.a.	n.a.	Inoviridae_like
FT_SA74742_FT_SPN01265_HFF5YCCX2_unmapped_stringent_82_length_11002_cov_5_	n.a.	n.a.	Clustered	VC_896_0	VC_896_0	A	n.a.	n.a.	Queuovirinae_like
FT_SA74742_FT_SPN01265_HFF5YCCX2_unmapped_stringent_83_length_10947_cov_16_	Roseobacter phage CRP-2	MK613344	Overlap (VC_269/VC_270)	Overlap (VC_269/VC_270)	n.a.	C34	8	Roseobacter	n.a.
FT_SA74742_FT_SPN01265_HFF5YCCX2_unmapped_stringent_84_length_10691_cov_7_	n.a.	n.a.	Outlier	Outlier	n.a.	A	n.a.	n.a.	n.a.
FT_SA74742_FT_SPN01265_HFF5YCCX2_unmapped_stringent_85_length_10597_cov_7_	Pelagibacter phage HTVC028P	MW273921	Clustered	VC_832_0	VC_832_0	N4	12	Pelagibacter	n.a.
FT_SA74742_FT_SPN01265_HFF5YCCX2_unmapped_stringent_87_length_10310_cov_6_	Stenotrophomonas phage vB_SmaS-DLP_6	KU682439	Clustered	VC_869_0	VC_869_0	N8	3	Stenotrophomonas	Kyanoviridae
FT_SA74742_FT_SPN01265_HFF5YCCX2_unmapped_stringent_88_length_10155_cov_8_	n.a.	n.a.	Clustered/Singleton	VC_826_0	VC_826_0	A	n.a.	n.a.	n.a.
FT_SA74742_FT_SPN01265_HFF5YCCX2_unmapped_stringent_89_length_10120_cov_7_	n.a.	n.a.	Clustered	VC_768_0	VC_768_0	A	n.a.	n.a.	n.a.
FT_SA74742_FT_SPN01265_HFF5YCCX2_unmapped_stringent_90_length_10117_cov_8_	Roseobacter phage CRP-2	MK613344	Clustered	VC_873_0	VC_873_0	N3	4	Roseobacter	n.a.
FT_SA74742_FT_SPN01265_HFF5YCCX2_unmapped_stringent_93_length_10075_cov_8_	Lentibacter virus vB_LenP_ICBM2	MF431616	Clustered	VC_265_0	VC_265_0	N9	11	Lentibacter	n.a.
FT_SA74742_FT_SPN01265_HFF5YCCX2_unmapped_stringent_94_length_10032_cov_5_	Flavobacterium phage vB_FspM_immuto_3-5A	MW353176	Clustered	VC_739_0	VC_739_0	N8	1	Flavobacterium	Eucampyvirinae_like
FT_SA74742_FT_SPN01265_HFF5YCCX2_unmapped_stringent_9_length_32956_cov_11_	Ralstonia phage DU_RP_II	MF150911	Clustered	VC_538_0	VC_538_0	N13	13	Ralstonia	Inoviridae_like
FT_SA74743_FT_SPN01265_HFF5YCCX2_unmapped_stringent_165_length_19532_cov_15_	n.a.	n.a.	Clustered	VC_875_0	VC_875_0	F	n.a.	n.a.	n.a.
FT_SA74743_FT_SPN01265_HFF5YCCX2_unmapped_stringent_180_length_18044_cov_12_	n.a.	n.a.	Clustered	VC_790_0	VC_790_0	A	n.a.	n.a.	n.a.
FT_SA74743_FT_SPN01265_HFF5YCCX2_unmapped_stringent_218_length_16146_cov_6_	n.a.	n.a.	Clustered	VC_1008_0	VC_1008_0	F	n.a.	n.a.	Eucampyvirinae_like
FT_SA74743_FT_SPN01265_HFF5YCCX2_unmapped_stringent_268_length_14267_cov_15_	n.a.	n.a.	Outlier	Outlier	n.a.	F	n.a.	n.a.	Steigviridae_like
FT_SA74743_FT_SPN01265_HFF5YCCX2_unmapped_stringent_310_length_12933_cov_9_	Puniceispirillum phage HMO-2011	GU557055	Clustered	VC_837_0	VC_837_0	N8	7	Puniceispirillum	Inoviridae_like
FT_SA74743_FT_SPN01265_HFF5YCCX2_unmapped_stringent_343_length_12320_cov_8_	n.a.	n.a.	Clustered	VC_895_0	VC_895_0	F	n.a.	n.a.	Herelleviridae_like
FT_SA74743_FT_SPN01265_HFF5YCCX2_unmapped_stringent_35_length_45101_cov_15_	Roseobacter phage CRP-2	MK613344	Overlap (VC_269/VC_270)	Overlap (VC_269/VC_270)	n.a.	C25	45	Roseobacter	Demerecviridae
FT_SA74743_FT_SPN01265_HFF5YCCX2_unmapped_stringent_382_length_11542_cov_7_	uncultured phage	LR756508	Clustered	VC_770_0	VC_770_0	N10	3	Unspecified	n.a.
FT_SA74743_FT_SPN01265_HFF5YCCX2_unmapped_stringent_440_length_10486_cov_6_	Caulobacter phage Cr30	KF301602	Outlier	Outlier	n.a.	N8	5	Caulobacter	Kyanoviridae
FT_SA74743_FT_SPN01265_HFF5YCCX2_unmapped_stringent_44_length_40244_cov_13_	Pelagibacter phage HTVC027P	MN698241	Clustered	VC_754_0	VC_754_0	N33	4	Pelagibacter	Stephanstirmvirinae_like
FT_SA74743_FT_SPN01265_HFF5YCCX2_unmapped_stringent_450_length_10404_cov_6_	n.a.	n.a.	Clustered	VC_1009_0	VC_1009_0	F	n.a.	n.a.	Hantaviridae_like
FT_SA74743_FT_SPN01265_HFF5YCCX2_unmapped_stringent_464_length_10138_cov_6_	Stenotrophomonas phage vB_SmaS-DLP_6	KU682439	Outlier	Outlier	n.a.	N13	6	Stenotrophomonas	Kyanoviridae
FT_SA74743_FT_SPN01265_HFF5YCCX2_unmapped_stringent_467_length_10108_cov_11_	Roseobacter phage CRP-6	MK613348	Clustered	VC_270_0	VC_270_0	N6	37	Roseobacter	n.a.
FT_SA74744_FT_SPN01265_HFF5YCCX2_unmapped_stringent_11_length_25642_cov_11_	n.a.	n.a.	Clustered	VC_844_0	VC_844_0	A	n.a.	n.a.	Guernseyvirinae
FT_SA74744_FT_SPN01265_HFF5YCCX2_unmapped_stringent_12_length_25578_cov_12_	Pelagibacter phage Mosig EXVC030M	MT647606	Overlap (VC_862/VC_865/VC_866)	Overlap (VC_862/VC_865/VC_866)	n.a.	N21	2	Pelagibacter	n.a.
FT_SA74744_FT_SPN01265_HFF5YCCX2_unmapped_stringent_14_length_25000_cov_17_	n.a.	n.a.	Clustered	VC_909_0	VC_909_0	F	n.a.	n.a.	n.a.
FT_SA74744_FT_SPN01265_HFF5YCCX2_unmapped_stringent_15_length_24196_cov_6_	Pelagibacter phage Mosig EXVC030M	MT647606	Clustered	VC_822_0	VC_822_0	N13	13	Pelagibacter	Kyanoviridae
FT_SA74744_FT_SPN01265_HFF5YCCX2_unmapped_stringent_16_length_23944_cov_39_	Roseobacter phage CRP-4	MK613346	Clustered	VC_265_0	VC_265_0	N2	40	Roseobacter	Zobellviridae
FT_SA74744_FT_SPN01265_HFF5YCCX2_unmapped_stringent_18_length_23218_cov_9_	Pelagibacter phage HTVC103P	MN698242	Clustered	VC_825_0	VC_825_0	N20	18	Pelagibacter	Demerecviridae_like
FT_SA74744_FT_SPN01265_HFF5YCCX2_unmapped_stringent_20_length_23009_cov_11_	Roseobacter phage CRP-9	MW514246	Outlier	Outlier	n.a.	N13	11	Roseobacter	Kyanoviridae
FT_SA74744_FT_SPN01265_HFF5YCCX2_unmapped_stringent_21_length_22988_cov_20_	Roseobacter phage CRP-2	MK613344	Overlap (VC_269/VC_270)	Overlap (VC_269/VC_270)	n.a.	C29	21	Roseobacter	Zobellviridae
FT_SA74744_FT_SPN01265_HFF5YCCX2_unmapped_stringent_23_length_21079_cov_11_	Roseobacter phage CRP-4	MK613346	Clustered	VC_263_0	VC_263_0	N11	27	Roseobacter	Zobellviridae
FT_SA74744_FT_SPN01265_HFF5YCCX2_unmapped_stringent_24_length_20737_cov_8_	n.a.	n.a.	Overlap (VC_839/VC_840/VC_843)	Overlap (VC_839/VC_840/VC_843)	n.a.	A	n.a.	n.a.	n.a.
FT_SA74744_FT_SPN01265_HFF5YCCX2_unmapped_stringent_25_length_20591_cov_17_	n.a.	n.a.	Clustered	VC_997_0	VC_997_0	F	n.a.	n.a.	n.a.
FT_SA74744_FT_SPN01265_HFF5YCCX2_unmapped_stringent_28_length_18117_cov_7_	n.a.	n.a.	Clustered	VC_938_0	VC_938_0	F	n.a.	n.a.	n.a.
FT_SA74744_FT_SPN01265_HFF5YCCX2_unmapped_stringent_30_length_17770_cov_14_	n.a.	n.a.	Clustered	VC_1007_0	VC_1007_0	F	n.a.	n.a.	Demerecviridae_like
FT_SA74744_FT_SPN01265_HFF5YCCX2_unmapped_stringent_32_length_17548_cov_13_	n.a.	n.a.	Outlier	Outlier	n.a.	A	n.a.	n.a.	Tybeckvirinae_like
FT_SA74744_FT_SPN01265_HFF5YCCX2_unmapped_stringent_33_length_17040_cov_12_	n.a.	n.a.	Outlier	Outlier	n.a.	A	n.a.	n.a.	Eucampyvirinae_like
FT_SA74744_FT_SPN01265_HFF5YCCX2_unmapped_stringent_34_length_17013_cov_10_	n.a.	n.a.	Overlap (VC_827/VC_828)	Overlap (VC_827/VC_828)	n.a.	A	n.a.	n.a.	Suoliviridae_like
FT_SA74744_FT_SPN01265_HFF5YCCX2_unmapped_stringent_35_length_16988_cov_14_	n.a.	n.a.	Clustered	VC_754_0	VC_754_0	A	n.a.	n.a.	Stephanstirmvirinae_like
FT_SA74744_FT_SPN01265_HFF5YCCX2_unmapped_stringent_36_length_16965_cov_13_1_	uncultured phage	LR756508	Overlap (VC_773/VC_885)	Overlap (VC_773/VC_885)	n.a.	N14	5	Unspecified	Kyanoviridae_like
FT_SA74744_FT_SPN01265_HFF5YCCX2_unmapped_stringent_37_length_16857_cov_18_	n.a.	n.a.	Clustered	VC_957_0	VC_957_0	A	n.a.	n.a.	Tybeckvirinae_like
FT_SA74744_FT_SPN01265_HFF5YCCX2_unmapped_stringent_38_length_16694_cov_6_	n.a.	n.a.	Outlier	Outlier	n.a.	A	n.a.	n.a.	Demerecviridae_like
FT_SA74744_FT_SPN01265_HFF5YCCX2_unmapped_stringent_41_length_16283_cov_8_	Sinorhizobium phage phiM5	MF074189	Clustered	VC_850_0	VC_850_0	N10	5	Sinorhizobium	Inoviridae_like
FT_SA74744_FT_SPN01265_HFF5YCCX2_unmapped_stringent_42_length_15626_cov_14_	Pelagibacter phage HTVC027P	MN698241	Clustered	VC_424_0	VC_424_0	C4	23	Pelagibacter	Mesyanzhinovviridae_like
FT_SA74744_FT_SPN01265_HFF5YCCX2_unmapped_stringent_43_length_15509_cov_8_	Pelagibacter phage HTVC023P	MN698239	Overlap (VC_425/VC_748)	Overlap (VC_425/VC_748)	n.a.	N7	30	Pelagibacter	Stephanstirmvirinae_like
FT_SA74744_FT_SPN01265_HFF5YCCX2_unmapped_stringent_44_length_15259_cov_13_	n.a.	n.a.	Outlier	Outlier	n.a.	A	n.a.	n.a.	Tybeckvirinae_like
FT_SA74744_FT_SPN01265_HFF5YCCX2_unmapped_stringent_45_length_15143_cov_14_	Puniceispirillum phage HMO-2011	GU557055	Clustered	VC_837_0	VC_837_0	N8	7	Puniceispirillum	Inoviridae_like
FT_SA74744_FT_SPN01265_HFF5YCCX2_unmapped_stringent_46_length_14811_cov_6_	Roseobacter phage CRP-6	MK613348	Clustered	VC_270_0	VC_270_0	N7	41	Roseobacter	Queuovirinae
FT_SA74744_FT_SPN01265_HFF5YCCX2_unmapped_stringent_47_length_14389_cov_7_	Pelagibacter phage HTVC103P	MN698242	Outlier	Outlier	n.a.	N10	3	Pelagibacter	n.a.
FT_SA74744_FT_SPN01265_HFF5YCCX2_unmapped_stringent_48_length_14179_cov_8_	Ralstonia phage DU_RP_II	MF150911	Clustered	VC_538_0	VC_538_0	N9	13	Ralstonia	n.a.
FT_SA74744_FT_SPN01265_HFF5YCCX2_unmapped_stringent_49_length_14131_cov_10_	Methylophilales phage Melnitz-1 EXVC043M	MZ577095	Clustered	VC_859_0	VC_859_0	N4	22	Methylophilales	Kyanoviridae
FT_SA74744_FT_SPN01265_HFF5YCCX2_unmapped_stringent_4_length_35106_cov_20_	n.a.	n.a.	Clustered	VC_779_0	VC_779_0	A	n.a.	n.a.	n.a.
FT_SA74744_FT_SPN01265_HFF5YCCX2_unmapped_stringent_50_length_13979_cov_13_	Oceanospirillum phage vB_OliS_GJ44	MW560978	Clustered	VC_843_0	VC_843_0	N16	2	Oceanospirillum	Guernseyvirinae
FT_SA74744_FT_SPN01265_HFF5YCCX2_unmapped_stringent_51_length_13314_cov_6_	n.a.	n.a.	Overlap (VC_760/VC_899)	Overlap (VC_760/VC_899)	n.a.	A	n.a.	n.a.	n.a.
FT_SA74744_FT_SPN01265_HFF5YCCX2_unmapped_stringent_52_length_13211_cov_11_	n.a.	n.a.	Clustered	VC_920_0	VC_920_0	F	n.a.	n.a.	n.a.
FT_SA74744_FT_SPN01265_HFF5YCCX2_unmapped_stringent_53_length_13196_cov_7_	n.a.	n.a.	Clustered	VC_923_0	VC_923_0	A	n.a.	n.a.	Inoviridae_like
FT_SA74744_FT_SPN01265_HFF5YCCX2_unmapped_stringent_54_length_13053_cov_7_	Dunaliella viridis virus SI2	HQ332136	Clustered	VC_851_0	VC_851_0	N10	4	Dunaliella	n.a.
FT_SA74744_FT_SPN01265_HFF5YCCX2_unmapped_stringent_55_length_12632_cov_15_	Roseobacter phage CRP-6	MK613348	Clustered	VC_264_0	VC_264_0	N9	24	Roseobacter	n.a.
FT_SA74744_FT_SPN01265_HFF5YCCX2_unmapped_stringent_56_length_12627_cov_12_	Podophage Lau218	KJ183191	Clustered	VC_926_0	VC_926_0	N9	3	Unspecified	Autographiviridae
FT_SA74744_FT_SPN01265_HFF5YCCX2_unmapped_stringent_57_length_12616_cov_13_	n.a.	n.a.	Clustered	VC_916_0	VC_916_0	A	n.a.	n.a.	Kyanoviridae
FT_SA74744_FT_SPN01265_HFF5YCCX2_unmapped_stringent_58_length_12338_cov_8_	n.a.	n.a.	Clustered	VC_781_0	VC_781_0	A	n.a.	n.a.	n.a.
FT_SA74744_FT_SPN01265_HFF5YCCX2_unmapped_stringent_59_length_12214_cov_13_	Caulobacter phage Cr30	KF301602	Clustered	VC_858_1	VC_858_1	N30	2	Caulobacter	Kyanoviridae
FT_SA74744_FT_SPN01265_HFF5YCCX2_unmapped_stringent_5_length_34095_cov_11_	Pelagibacter phage HTVC103P	MN698242	Overlap (VC_824/VC_826/VC_828)	Overlap (VC_824/VC_826/VC_828)	n.a.	C16	30	Pelagibacter	Demerecviridae
FT_SA74744_FT_SPN01265_HFF5YCCX2_unmapped_stringent_61_length_11850_cov_8_	Rhodobacter phage RcapNL	JQ066768	Clustered	VC_646_0	VC_646_0	N3	6	Rhodobacter	Inoviridae_like
FT_SA74744_FT_SPN01265_HFF5YCCX2_unmapped_stringent_62_length_11822_cov_8_	n.a.	n.a.	Clustered	VC_840_0	VC_840_0	A	n.a.	n.a.	n.a.
FT_SA74744_FT_SPN01265_HFF5YCCX2_unmapped_stringent_63_length_11658_cov_13_	Puniceispirillum phage HMO-2011	GU557055	Overlap (VC_807/VC_810)	Overlap (VC_807/VC_810)	n.a.	N2	18	Puniceispirillum	n.a.
FT_SA74744_FT_SPN01265_HFF5YCCX2_unmapped_stringent_64_length_11591_cov_7_	n.a.	n.a.	Clustered	VC_882_0	VC_882_0	A	n.a.	n.a.	Adenoviridae_like
FT_SA74744_FT_SPN01265_HFF5YCCX2_unmapped_stringent_65_length_11353_cov_9_	n.a.	n.a.	Outlier	Outlier	n.a.	A	n.a.	n.a.	n.a.
FT_SA74744_FT_SPN01265_HFF5YCCX2_unmapped_stringent_66_length_11353_cov_6_	n.a.	n.a.	Clustered	VC_803_0	VC_803_0	A	n.a.	n.a.	Herelleviridae_like
FT_SA74744_FT_SPN01265_HFF5YCCX2_unmapped_stringent_67_length_11176_cov_14_	n.a.	n.a.	Clustered	VC_814_0	VC_814_0	A	n.a.	n.a.	n.a.
FT_SA74744_FT_SPN01265_HFF5YCCX2_unmapped_stringent_68_length_11120_cov_10_	n.a.	n.a.	Clustered	VC_913_0	VC_913_0	F	n.a.	n.a.	n.a.
FT_SA74744_FT_SPN01265_HFF5YCCX2_unmapped_stringent_69_length_11067_cov_9_	Lentibacter virus vB_LenP_ICBM2	MF431616	Clustered	VC_265_0	VC_265_0	N9	9	Lentibacter	n.a.
FT_SA74744_FT_SPN01265_HFF5YCCX2_unmapped_stringent_70_length_11066_cov_13_	Synechococcus phage S-CBS1	HM480106	Clustered	VC_845_0	VC_845_0	N3	3	Synechococcus	Drexlerviridae_like
FT_SA74744_FT_SPN01265_HFF5YCCX2_unmapped_stringent_71_length_10996_cov_12_	n.a.	n.a.	Outlier	Outlier	n.a.	A	n.a.	n.a.	Autographiviridae_like
FT_SA74744_FT_SPN01265_HFF5YCCX2_unmapped_stringent_72_length_10985_cov_14_	n.a.	n.a.	Outlier	Outlier	n.a.	A	n.a.	n.a.	Kyanoviridae_like
FT_SA74744_FT_SPN01265_HFF5YCCX2_unmapped_stringent_73_length_10857_cov_5_	n.a.	n.a.	Clustered	VC_900_0	VC_900_0	F	n.a.	n.a.	Smacoviridae_like
FT_SA74744_FT_SPN01265_HFF5YCCX2_unmapped_stringent_74_length_10828_cov_11_	n.a.	n.a.	Clustered	VC_913_0	VC_913_0	F	n.a.	n.a.	n.a.
FT_SA74744_FT_SPN01265_HFF5YCCX2_unmapped_stringent_77_length_10745_cov_8_	n.a.	n.a.	Clustered	VC_781_0	VC_781_0	A	n.a.	n.a.	Zobellviridae_like
FT_SA74744_FT_SPN01265_HFF5YCCX2_unmapped_stringent_78_length_10634_cov_9_	n.a.	n.a.	Overlap (VC_777/VC_779)	Overlap (VC_777/VC_779)	n.a.	A	n.a.	n.a.	n.a.
FT_SA74744_FT_SPN01265_HFF5YCCX2_unmapped_stringent_79_length_10604_cov_6_	n.a.	n.a.	Clustered	VC_903_0	VC_903_0	F	n.a.	n.a.	Eucampyvirinae_like
FT_SA74744_FT_SPN01265_HFF5YCCX2_unmapped_stringent_81_length_10494_cov_5_	n.a.	n.a.	Overlap (VC_766/VC_811)	Overlap (VC_766/VC_811)	n.a.	A	n.a.	n.a.	n.a.
FT_SA74744_FT_SPN01265_HFF5YCCX2_unmapped_stringent_84_length_10271_cov_11_	Methylophilales phage Melnitz-1 EXVC043M	MZ577095	Clustered	VC_972_0	VC_972_0	N4	8	Methylophilales	n.a.
FT_SA74744_FT_SPN01265_HFF5YCCX2_unmapped_stringent_85_length_10254_cov_9_	n.a.	n.a.	Outlier	Outlier	n.a.	A	n.a.	n.a.	n.a.
FT_SA74744_FT_SPN01265_HFF5YCCX2_unmapped_stringent_86_length_10249_cov_7_	n.a.	n.a.	Clustered	VC_929_0	VC_929_0	A	n.a.	n.a.	Arenaviridae_like
FT_SA74744_FT_SPN01265_HFF5YCCX2_unmapped_stringent_87_length_10162_cov_7_	n.a.	n.a.	Outlier	Outlier	n.a.	A	n.a.	n.a.	Inoviridae_like
FT_SA74744_FT_SPN01265_HFF5YCCX2_unmapped_stringent_88_length_10079_cov_26_	Roseobacter phage CRP-2	MK613344	Overlap (VC_269/VC_270)	Overlap (VC_269/VC_270)	n.a.	C51	12	Roseobacter	Zobellviridae
FT_SA74744_FT_SPN01265_HFF5YCCX2_unmapped_stringent_9_length_30024_cov_12_	n.a.	n.a.	Clustered	VC_944_0	VC_944_0	F	n.a.	n.a.	n.a.
References
1	Bolduc B, Jang HB, Doulcier G, You ZQ, Roux S, Sullivan MB. vConTACT: an iVirus tool to classify double-stranded DNA viruses that infect Archaea and Bacteria. PeerJ 5, e3243 (2017).
2	Jiang JZ, et al. Virus classification for viral genomic fragments using PhaGCN2. Brief Bioinform 24, bbac505 (2023).
