# Supplementary material for: Marine viruses disperse bidirectionally along the natural water cycle
Source: Nat Commun. 2023 Oct 10;14:6354. doi: 10.1038/s41467-023-42125-5 (PMC10564846; doi:10.1038/s41467-023-42125-5)
Supplement: Supplementary file 9 — Supplementary data 5 [file 41467_2023_42125_MOESM9_ESM.xlsx]

## Sheet: SNP_analysis_Virus1
Supplementary data 5: Single nulceotide polymorphism (SNP) analysis for Virus_1 (see main Fig. 6) and associated mappings. SNP analysis performed in Geneious v11.1.5.1
Rain (#2)										Aerosol (#9)										Foam (#43)
A	162	162	1	G -> A	6	SNP (transition)	0.667	3.8e-11		T	61	61	1	G -> T	3	SNP (transversion)	0.667	7.5e-08		C	1	1	1	A -> C	13	SNP (transversion)	0.615	2.4e-07
C	186	186	1	T -> C	5	SNP (transition)	0.4	4e-07		A	432	432	1	G -> A	6	SNP (transition)	0.667	2.4e-14		GGT	5	4	0	+GGT	14	Insertion	0.786	3.6e-07
A	432	432	1	G -> A	12	SNP (transition)	0.25	1.1e-07		A	435	435	1	G -> A	6	SNP (transition)	0.667	9.5e-15		A	162	162	1	G -> A	109	SNP (transition)	0.321	4e-84
C	561	561	1	T -> C	28	SNP (transition)	0.321	1.6e-15		C	561	561	1	T -> C	8	SNP (transition)	0.75	1.8e-18		A	432	432	1	G -> A	175	SNP (transition)	0.486	2.6e-255
A	563	563	1	G -> A	29	SNP (transition)	0.345	1.9e-17		A	563	563	1	G -> A	8	SNP (transition)	0.75	1.8e-18		A	435	435	1	G -> A	174	SNP (transition)	0.483	1.3e-243
TT	599	600	2	CC -> TT	28 -> 29	Substitution	37.9% -> 39.3%	1e-20		TT	599	600	2	CC -> TT	8	Substitution	0.75	7e-18		C	561	561	1	T -> C	167	SNP (transition)	0.305	3.1e-105
A	1991	1991	1	C -> A	8	SNP (transversion)	0.25	7e-07		A	650	650	1	G -> A	10	SNP (transition)	0.4	5.2e-10		A	563	563	1	G -> A	172	SNP (transition)	0.297	1.8e-104		Overlap all
T	2811	2811	1	G -> T	15	SNP (transversion)	0.267	3.4e-11		C	654	654	1	G -> C	10	SNP (transversion)	0.4	2.1e-10		TT	599	600	2	CC -> TT	189 -> 190	Substitution	25.8% -> 25.9%	1.3e-77		Overlap Aerosol/Foam
T	3159	3159	1	G -> T	4	SNP (transversion)	0.5	3.8e-07		T	2123	2123	1	C -> T	7	SNP (transition)	1	6.3e-26		A	650	650	1	G -> A	183	SNP (transition)	0.295	1.3e-99		Overlap Rain/Foam
T	3171	3171	1	G -> T	4	SNP (transversion)	0.5	3.8e-07		G	2564	2564	1	A -> G	15	SNP (transition)	0.4	3.2e-19		C	654	654	1	G -> C	193	SNP (transversion)	0.306	1.7e-121		Overlap/Aerosol/Rain
T	3216	3216	1	G -> T	8	SNP (transversion)	0.25	7e-07		A	3109	3109	1	C -> A	3	SNP (transversion)	0.667	7.5e-08		A	725	725	1	C -> A	207	SNP (transversion)	0.319	1.7e-163
T	3927	3927	1	G -> T	9	SNP (transversion)	0.444	1.3e-12		A	3429	3429	1	G -> A	6	SNP (transition)	0.333	3.8e-07		T	2123	2123	1	C -> T	130	SNP (transition)	0.423	6.3e-156
A	3974	3974	1	C -> A	18	SNP (transversion)	0.278	2.7e-10		G	3815	3815	1	C -> G	6	SNP (transversion)	0.667	3.8e-11		C	5712	5712	1	T -> C	177	SNP (transition)	0.367	2.1e-185
A	4077	4077	1	C -> A	7	SNP (transversion)	0.286	5.3e-07		A	5267	5267	1	C -> A	7	SNP (transversion)	0.286	5.3e-07		T	8473	8473	1	C -> T	215	SNP (transition)	0.288	7e-163
A	4129	4129	1	C -> A	5	SNP (transversion)	0.4	2.5e-07		C	5712	5712	1	T -> C	2	SNP (transition)	1	2.5e-08		C	8494	8494	1	T -> C	205	SNP (transition)	0.288	4e-149
T	4903	4903	1	G -> T	13	SNP (transversion)	0.308	1.8e-11		A	5967	5967	1	G -> A	6	SNP (transition)	0.667	9.5e-15		T	37501	37501	1	C -> T	178	SNP (transition)	0.5	5.5e-251
C	5712	5712	1	T -> C	25	SNP (transition)	0.4	3.3e-31		A	6067	6067	1	C -> A	3	SNP (transversion)	1	1.6e-11		C	37822	37822	1	G -> C	171	SNP (transversion)	0.52	6.2e-271
A	5957	5957	1	C -> A	20	SNP (transversion)	0.3	2.4e-18		T	6828	6828	1	G -> T	6	SNP (transversion)	0.333	3.8e-07		T	37847	37847	1	C -> T	163	SNP (transition)	0.528	2.2e-245
A	6067	6067	1	C -> A	12	SNP (transversion)	0.667	4.9e-22		T	8473	8473	1	C -> T	12	SNP (transition)	0.25	1.7e-09		G	37918	37918	1	C -> G	161	SNP (transversion)	0.534	1.2e-254
T	8229	8229	1	G -> T	22	SNP (transversion)	0.273	1.2e-18		T	9063	9063	1	C -> T	8	SNP (transition)	1	2.5e-30		GC	39717	39716	0	+GC	2	Insertion	1	1.6e-07
T	8473	8473	1	C -> T	8	SNP (transition)	0.5	1.1e-13		A	10583	10583	1	C -> A	8	SNP (transversion)	0.25	7e-07		AATAA	39718	39718	1	C -> AATAA	2	Insertion	1	6.3e-08
C	8494	8494	1	T -> C	10	SNP (transition)	0.4	3.3e-13		G	12311	12311	1	A -> G	7	SNP (transition)	0.286	5.3e-07		G	39721	39721	1	A -> G	2	SNP (transition)	1	1.6e-07
T	8959	8959	1	G -> T	15	SNP (transversion)	0.267	2.2e-12		T	13096	13096	1	G -> T	4	SNP (transversion)	0.5	1.5e-07
T	9063	9063	1	C -> T	12	SNP (transition)	0.333	7.5e-07		T	13889	13889	1	C -> T	3	SNP (transition)	0.667	1.2e-07
A	9503	9503	1	C -> A	7	SNP (transversion)	0.286	5.3e-07		T	15686	15686	1	G -> T	14	SNP (transversion)	0.286	1e-11
A	9573	9573	1	C -> A	8	SNP (transversion)	0.25	7e-07		G	16630	16630	1	C -> G	7	SNP (transversion)	0.286	5.3e-07		Mapping:
T	9631	9631	1	G -> T	7	SNP (transversion)	0.286	5.3e-07		C	17100	17100	1	G -> C	14	SNP (transversion)	0.357	2e-16
A	9770	9770	1	C -> A	4	SNP (transversion)	0.5	1.5e-07		A	17537	17537	1	C -> A	4	SNP (transversion)	0.5	1.5e-07
T	10110	10110	1	G -> T	3	SNP (transversion)	0.667	1.2e-07		A	17544	17544	1	C -> A	4	SNP (transversion)	0.5	3.8e-07
A	10146	10146	1	C -> A	6	SNP (transversion)	0.333	9.5e-07		C	17832	17832	1	A -> C	6	SNP (transversion)	0.333	6e-07
T	10175	10175	1	G -> T	8	SNP (transversion)	0.25	7e-07		G	17855	17855	1	A -> G	5	SNP (transition)	0.4	4e-07
A	10398	10398	1	C -> A	7	SNP (transversion)	0.571	2.2e-14		CC	17870	17871	2	AT -> CC	5	Substitution	0.4	4e-07
T	10461	10461	1	G -> T	7	SNP (transversion)	0.286	8.4e-07		A	18968	18968	1	C -> A	3	SNP (transversion)	0.667	1.2e-07
A	10727	10727	1	C -> A	11	SNP (transversion)	0.364	2.1e-13		T	19160	19160	1	G -> T	8	SNP (transversion)	0.25	7e-07
A	10920	10920	1	C -> A	14	SNP (transversion)	0.286	2.5e-09		C	20370	20370	1	G -> C	4	SNP (transversion)	0.5	3.8e-07
T	11626	11626	1	G -> T	16	SNP (transversion)	0.313	4.3e-13		C	20396	20396	1	T -> C	5	SNP (transition)	0.4	4e-07
A	11935	11935	1	C -> A	15	SNP (transversion)	0.267	5.4e-10		C	20419	20419	1	A -> C	7	SNP (transversion)	0.286	8.4e-07
A	12565	12565	1	C -> A	14	SNP (transversion)	0.286	1.6e-12		T	21834	21834	1	G -> T	7	SNP (transversion)	0.286	5.3e-07
A	14092	14092	1	C -> A	12	SNP (transversion)	0.333	1.2e-11		A	22843	22843	1	C -> A	14	SNP (transversion)	0.286	4e-12
A	14295	14295	1	C -> A	16	SNP (transversion)	0.25	2.9e-12		A	24184	24184	1	C -> A	16	SNP (transversion)	0.25	1.1e-12
T	15510	15510	1	C -> T	7	SNP (transition)	0.286	5.3e-07		T	24594	24594	1	G -> T	6	SNP (transversion)	0.333	3.8e-07
T	16174	16174	1	G -> T	8	SNP (transversion)	0.25	7e-07		A	27103	27103	1	C -> A	2	SNP (transversion)	1	2.5e-08
A	16203	16203	1	C -> A	4	SNP (transversion)	0.5	1.5e-07		A	29873	29873	1	C -> A	6	SNP (transversion)	0.667	3.8e-13
A	16240	16240	1	C -> A	7	SNP (transversion)	0.286	5.3e-07		A	30014	30014	1	G -> A	12	SNP (transition)	0.333	4.9e-12
T	16352	16352	1	G -> T	8	SNP (transversion)	0.25	7e-07		A	35435	35435	1	G -> A	6	SNP (transition)	0.333	3.8e-07
A	16402	16402	1	C -> A	11	SNP (transversion)	0.364	1.3e-10		T	37501	37501	1	C -> T	11	SNP (transition)	0.727	2.6e-27
T	17409	17409	1	G -> T	13	SNP (transversion)	0.308	4.5e-13		C	37822	37822	1	G -> C	14	SNP (transversion)	0.429	1.9e-16
A	17507	17507	1	C -> A	16	SNP (transversion)	0.25	2.9e-12		T	37847	37847	1	C -> T	11	SNP (transition)	0.455	1.5e-12
A	17591	17591	1	C -> A	5	SNP (transversion)	0.4	4e-07		G	37918	37918	1	C -> G	10	SNP (transversion)	0.5	7.9e-13
T	17707	17707	1	G -> T	15	SNP (transversion)	0.267	2.2e-12		T	38725	38725	1	A -> T	5	SNP (transversion)	0.4	2.5e-07
A	17717	17717	1	G -> A	15	SNP (transition)	0.267	2.2e-12		G	38951	38951	1	A -> G	8	SNP (transition)	0.25	7e-07
T	17988	17988	1	G -> T	7	SNP (transversion)	0.286	5.3e-07		G	39456	39456	1	A -> G	5	SNP (transition)	0.4	1e-06
A	18693	18693	1	G -> A	15	SNP (transition)	0.267	5.4e-12		G	39594	39594	1	A -> G	8	SNP (transition)	0.375	4.4e-10
T	18713	18713	1	C -> T	9	SNP (transition)	0.444	2e-13
A	18764	18764	1	G -> A	7	SNP (transition)	0.571	3.5e-11
A	19622	19622	1	C -> A	13	SNP (transversion)	0.308	1.1e-12		Mapping:
T	19653	19653	1	G -> T	10	SNP (transversion)	0.3	3e-08
A	19706	19706	1	C -> A	6	SNP (transversion)	0.333	3.8e-07
A	19735	19735	1	C -> A	9	SNP (transversion)	0.444	7.9e-14
A	19911	19911	1	G -> A	11	SNP (transition)	0.364	2.1e-13
A	20000	20000	1	C -> A	15	SNP (transversion)	0.267	8.6e-13
T	20608	20608	1	G -> T	7	SNP (transversion)	0.286	8.4e-07
T	20731	20731	1	G -> T	12	SNP (transversion)	0.25	4.4e-07
A	20845	20845	1	C -> A	10	SNP (transversion)	0.4	5.2e-08
A	20997	20997	1	C -> A	4	SNP (transversion)	0.5	9.5e-07
C	21056	21056	1	T -> C	7	SNP (transition)	0.286	5.3e-07
T	21329	21329	1	G -> T	8	SNP (transversion)	0.25	7e-07
A	21534	21534	1	C -> A	13	SNP (transversion)	0.308	1.8e-09
A	21864	21864	1	C -> A	5	SNP (transversion)	0.4	1e-06
A	21879	21879	1	C -> A	4	SNP (transversion)	0.5	1.5e-07
A	22029	22029	1	C -> A	11	SNP (transversion)	0.364	1.3e-10
T	22518	22518	1	G -> T	5	SNP (transversion)	0.4	2.5e-07
T	22899	22899	1	G -> T	12	SNP (transversion)	0.333	7.8e-13
T	23491	23491	1	G -> T	15	SNP (transversion)	0.267	8.6e-13
A	24487	24487	1	C -> A	5	SNP (transversion)	0.4	2.5e-07
A	24922	24922	1	C -> A	4	SNP (transversion)	0.5	1.5e-07
T	25233	25233	1	G -> T	16	SNP (transversion)	0.25	7.2e-12
T	25403	25403	1	G -> T	6	SNP (transversion)	0.333	6e-07
A	25609	25609	1	C -> A	14	SNP (transversion)	0.286	6.3e-13
A	26425	26425	1	C -> A	8	SNP (transversion)	0.25	7e-07
T	27289	27289	1	G -> T	13	SNP (transversion)	0.308	7.1e-12
A	27451	27451	1	C -> A	2	SNP (transversion)	1	4e-08
A	27703	27703	1	C -> A	8	SNP (transversion)	0.25	7e-07
A	27704	27704	1	G -> A	8	SNP (transition)	0.25	7e-07
T	28593	28593	1	G -> T	10	SNP (transversion)	0.4	3.3e-13
T	29062	29062	1	C -> T	6	SNP (transition)	0.333	3.8e-07
T	29089	29089	1	G -> T	7	SNP (transversion)	0.286	5.3e-07
A	29828	29828	1	C -> A	14	SNP (transversion)	0.286	6.3e-13
A	30007	30007	1	C -> A	14	SNP (transversion)	0.286	2.5e-11
A	30178	30178	1	C -> A	5	SNP (transversion)	0.4	4e-07
T	30246	30246	1	G -> T	13	SNP (transversion)	0.308	7.1e-12
T	30260	30260	1	G -> T	11	SNP (transversion)	0.364	2.1e-11
T	30628	30628	1	G -> T	7	SNP (transversion)	0.286	8.4e-07
T	30813	30813	1	G -> T	8	SNP (transversion)	0.5	2.8e-11
T	30911	30911	1	G -> T	12	SNP (transversion)	0.333	2e-12
C	31759	31759	1	A -> C	10	SNP (transversion)	0.4	3.3e-13
A	32322	32322	1	C -> A	5	SNP (transversion)	0.4	2.5e-07
T	33345	33345	1	G -> T	6	SNP (transversion)	0.333	3.8e-07
T	33408	33408	1	G -> T	15	SNP (transversion)	0.267	2.2e-10
A	33694	33694	1	C -> A	8	SNP (transversion)	0.25	7e-07
A	33756	33756	1	C -> A	14	SNP (transversion)	0.286	1.6e-12
A	34450	34450	1	C -> A	6	SNP (transversion)	0.333	3.8e-07
T	35628	35628	1	G -> T	6	SNP (transversion)	0.333	3.8e-07
A	36502	36502	1	C -> A	8	SNP (transversion)	0.25	7e-07
T	37501	37501	1	C -> T	14	SNP (transition)	0.571	4.8e-26
A	37576	37576	1	C -> A	10	SNP (transversion)	0.4	1.3e-13
A	37607	37607	1	G -> A	13	SNP (transition)	0.308	4.5e-13
C	37822	37822	1	G -> C	24	SNP (transversion)	0.5	2.7e-36
T	37847	37847	1	C -> T	16	SNP (transition)	0.75	2.9e-38
G	37918	37918	1	C -> G	6	SNP (transversion)	1	1.6e-20
T	37954	37954	1	G -> T	6	SNP (transversion)	0.333	6e-07
T	38090	38090	1	G -> T	13	SNP (transversion)	0.308	4.5e-13
A	38264	38264	1	C -> A	7	SNP (transversion)	0.286	5.3e-07
T	38583	38583	1	G -> T	5	SNP (transversion)	0.8	7.9e-15
T	38590	38590	1	G -> T	8	SNP (transversion)	0.5	1.1e-13
A	39145	39145	1	C -> A	7	SNP (transversion)	0.286	5.3e-07
T	39191	39191	1	G -> T	15	SNP (transversion)	0.267	2.2e-12
T	39439	39439	1	G -> T	6	SNP (transversion)	0.333	6e-07
Mapping:
References:
1	Kearse M, et al. Geneious Basic: an integrated and extendable desktop software platform for the organization and analysis of sequence data. Bioinformatics 28, 1647-1649 (2012)
