# Supplementary material for: Marine viruses disperse bidirectionally along the natural water cycle
Source: Nat Commun. 2023 Oct 10;14:6354. doi: 10.1038/s41467-023-42125-5 (PMC10564846; doi:10.1038/s41467-023-42125-5)
Supplement: Supplementary file 10 — Supplementary data 6 [file 41467_2023_42125_MOESM10_ESM.xlsx]

## Sheet: Aerosol_table
Supplementary data 6: Sampling times and volumes for air filtration; Sampled banks refer to handling filters as mentioned in the methods section of the main manuscript
Sample number	Sampling_date	Aerosol Vol norm. (m3)	Aerosol duration of filtering (h)	Blank sampled	Notes
5	13.-15. Feb. 20	36.385	50	yes	some rain on filter
6	06.-07. Feb. 20	18.9869	24	no
7	07.-10. Feb. 20	46.7272	75	yes	some rain on filter
8	10.-13. Feb. 20	51.06	72	no
9	15.-19. Feb. 20	60.9982	96	no	some rain on filter
10	19.-23. Feb. 20	56.6473	96.5	yes	some rain on filter
11	23.-25. Feb. 20	31.6625	47.5	no	some rain on filter
12	25.-27. Feb. 20	32.5822	46	yes
