# Supplementary material for: Marine viruses disperse bidirectionally along the natural water cycle
Source: Nat Commun. 2023 Oct 10;14:6354. doi: 10.1038/s41467-023-42125-5 (PMC10564846; doi:10.1038/s41467-023-42125-5)
Supplement: Supplementary file 11 — Supplementary data 7 [file 41467_2023_42125_MOESM11_ESM.xlsx]

## Sheet: Annotations_rainvir
Supplementary data 7: Annotations for 109 viral scaffolds from rainwater provided by DRAM-v1
Gene number	fasta	scaffold	gene_position	start_position	end_position	strandedness	rank	kegg_id	kegg_hit	viral_id	viral_hit	viral_RBH	viral_identity	viral_bitScore	viral_eVal	peptidase_id	peptidase_family	peptidase_hit	peptidase_RBH	peptidase_identity	peptidase_bitScore	peptidase_eVal	pfam_hits	cazy_hits	vogdb_id	vogdb_categories	vogdb_hit	heme_regulatory_motif_count	is_transposon	amg_flags
FT_SA74684_FT_SPN01265_HFF5YCCX2_unmapped_stringent_10_length_15418_cov_17_1	FT_SA74684_FT_SPN01265_HFF5YCCX2_unmapped_stringent_10_length_15418_cov_17	FT_SA74684_FT_SPN01265_HFF5YCCX2_unmapped_stringent_10_length_15418_cov_17	1	201	1049	-1	D									Glycosyltransferase family 25 (LPS biosynthesis protein) [PF01755.18]	GT25 lipopolysaccharide beta-1,4-galactosyltransferase (EC 2.4.1.-); beta-1,3-glucosyltransferase (EC 2.4.1.-); beta-1,2-glucosyltransferase (EC 2.4.1.-); beta-1,2-galactosyltransferase (EC 2.4.1.-); LPS beta-1,4-galactosyltransferase (EC 2.4.1.-); occidiofungin beta-xylosyltransferase (EC 2.4.2.-); UDP-Gal:procollagen beta-galactosyltransferase (EC 2.4.1.50) [GT25]			0									False	MF
FT_SA74684_FT_SPN01265_HFF5YCCX2_unmapped_stringent_10_length_15418_cov_17_2	FT_SA74684_FT_SPN01265_HFF5YCCX2_unmapped_stringent_10_length_15418_cov_17	FT_SA74684_FT_SPN01265_HFF5YCCX2_unmapped_stringent_10_length_15418_cov_17	2	1176	1595	-1	E													0									False	F
FT_SA74684_FT_SPN01265_HFF5YCCX2_unmapped_stringent_10_length_15418_cov_17_3	FT_SA74684_FT_SPN01265_HFF5YCCX2_unmapped_stringent_10_length_15418_cov_17	FT_SA74684_FT_SPN01265_HFF5YCCX2_unmapped_stringent_10_length_15418_cov_17	3	1567	1788	-1	E													0									False	F
FT_SA74684_FT_SPN01265_HFF5YCCX2_unmapped_stringent_10_length_15418_cov_17_4	FT_SA74684_FT_SPN01265_HFF5YCCX2_unmapped_stringent_10_length_15418_cov_17	FT_SA74684_FT_SPN01265_HFF5YCCX2_unmapped_stringent_10_length_15418_cov_17	4	2431	3597	1	E													0									False	F
FT_SA74684_FT_SPN01265_HFF5YCCX2_unmapped_stringent_10_length_15418_cov_17_5	FT_SA74684_FT_SPN01265_HFF5YCCX2_unmapped_stringent_10_length_15418_cov_17	FT_SA74684_FT_SPN01265_HFF5YCCX2_unmapped_stringent_10_length_15418_cov_17	5	3628	4416	-1	E													0									False	F
FT_SA74684_FT_SPN01265_HFF5YCCX2_unmapped_stringent_10_length_15418_cov_17_6	FT_SA74684_FT_SPN01265_HFF5YCCX2_unmapped_stringent_10_length_15418_cov_17	FT_SA74684_FT_SPN01265_HFF5YCCX2_unmapped_stringent_10_length_15418_cov_17	6	4706	5293	1	E													0									False	F
FT_SA74684_FT_SPN01265_HFF5YCCX2_unmapped_stringent_10_length_15418_cov_17_7	FT_SA74684_FT_SPN01265_HFF5YCCX2_unmapped_stringent_10_length_15418_cov_17	FT_SA74684_FT_SPN01265_HFF5YCCX2_unmapped_stringent_10_length_15418_cov_17	7	5193	5540	-1	E													0									False
FT_SA74684_FT_SPN01265_HFF5YCCX2_unmapped_stringent_10_length_15418_cov_17_8	FT_SA74684_FT_SPN01265_HFF5YCCX2_unmapped_stringent_10_length_15418_cov_17	FT_SA74684_FT_SPN01265_HFF5YCCX2_unmapped_stringent_10_length_15418_cov_17	8	6105	6635	1	E													0									False
FT_SA74684_FT_SPN01265_HFF5YCCX2_unmapped_stringent_10_length_15418_cov_17_9	FT_SA74684_FT_SPN01265_HFF5YCCX2_unmapped_stringent_10_length_15418_cov_17	FT_SA74684_FT_SPN01265_HFF5YCCX2_unmapped_stringent_10_length_15418_cov_17	9	6798	6980	1	E													0									False
FT_SA74684_FT_SPN01265_HFF5YCCX2_unmapped_stringent_10_length_15418_cov_17_10	FT_SA74684_FT_SPN01265_HFF5YCCX2_unmapped_stringent_10_length_15418_cov_17	FT_SA74684_FT_SPN01265_HFF5YCCX2_unmapped_stringent_10_length_15418_cov_17	10	7019	7441	-1	E													0									False
FT_SA74684_FT_SPN01265_HFF5YCCX2_unmapped_stringent_10_length_15418_cov_17_11	FT_SA74684_FT_SPN01265_HFF5YCCX2_unmapped_stringent_10_length_15418_cov_17	FT_SA74684_FT_SPN01265_HFF5YCCX2_unmapped_stringent_10_length_15418_cov_17	11	7676	7807	1	E													0									False
FT_SA74684_FT_SPN01265_HFF5YCCX2_unmapped_stringent_10_length_15418_cov_17_12	FT_SA74684_FT_SPN01265_HFF5YCCX2_unmapped_stringent_10_length_15418_cov_17	FT_SA74684_FT_SPN01265_HFF5YCCX2_unmapped_stringent_10_length_15418_cov_17	12	7807	8094	1	E													0									False
FT_SA74684_FT_SPN01265_HFF5YCCX2_unmapped_stringent_10_length_15418_cov_17_13	FT_SA74684_FT_SPN01265_HFF5YCCX2_unmapped_stringent_10_length_15418_cov_17	FT_SA74684_FT_SPN01265_HFF5YCCX2_unmapped_stringent_10_length_15418_cov_17	13	8184	8390	1	E													0									False
FT_SA74684_FT_SPN01265_HFF5YCCX2_unmapped_stringent_10_length_15418_cov_17_14	FT_SA74684_FT_SPN01265_HFF5YCCX2_unmapped_stringent_10_length_15418_cov_17	FT_SA74684_FT_SPN01265_HFF5YCCX2_unmapped_stringent_10_length_15418_cov_17	14	8562	9533	1	D									Major intrinsic protein [PF00230.21]				0									False
FT_SA74684_FT_SPN01265_HFF5YCCX2_unmapped_stringent_10_length_15418_cov_17_15	FT_SA74684_FT_SPN01265_HFF5YCCX2_unmapped_stringent_10_length_15418_cov_17	FT_SA74684_FT_SPN01265_HFF5YCCX2_unmapped_stringent_10_length_15418_cov_17	15	9528	9737	-1	E													0									False
FT_SA74684_FT_SPN01265_HFF5YCCX2_unmapped_stringent_10_length_15418_cov_17_16	FT_SA74684_FT_SPN01265_HFF5YCCX2_unmapped_stringent_10_length_15418_cov_17	FT_SA74684_FT_SPN01265_HFF5YCCX2_unmapped_stringent_10_length_15418_cov_17	16	9777	9965	1	E													0									False
FT_SA74684_FT_SPN01265_HFF5YCCX2_unmapped_stringent_10_length_15418_cov_17_17	FT_SA74684_FT_SPN01265_HFF5YCCX2_unmapped_stringent_10_length_15418_cov_17	FT_SA74684_FT_SPN01265_HFF5YCCX2_unmapped_stringent_10_length_15418_cov_17	17	10448	10879	-1	E													0									False	F
FT_SA74684_FT_SPN01265_HFF5YCCX2_unmapped_stringent_10_length_15418_cov_17_18	FT_SA74684_FT_SPN01265_HFF5YCCX2_unmapped_stringent_10_length_15418_cov_17	FT_SA74684_FT_SPN01265_HFF5YCCX2_unmapped_stringent_10_length_15418_cov_17	18	11366	11881	-1	E													0									False	F
FT_SA74684_FT_SPN01265_HFF5YCCX2_unmapped_stringent_10_length_15418_cov_17_19	FT_SA74684_FT_SPN01265_HFF5YCCX2_unmapped_stringent_10_length_15418_cov_17	FT_SA74684_FT_SPN01265_HFF5YCCX2_unmapped_stringent_10_length_15418_cov_17	19	11982	12524	-1	D			YP_003969775.1	YP_003969775.1 putative Erv-family thiol oxidoreductase [Cafeteria roenbergensis virus BV-PW1]	False	0.395	71	3.202e-13	Erv1 / Alr family [PF04777.14]				0									False	F
FT_SA74684_FT_SPN01265_HFF5YCCX2_unmapped_stringent_10_length_15418_cov_17_20	FT_SA74684_FT_SPN01265_HFF5YCCX2_unmapped_stringent_10_length_15418_cov_17	FT_SA74684_FT_SPN01265_HFF5YCCX2_unmapped_stringent_10_length_15418_cov_17	20	12600	13034	-1	E													0									False	F
FT_SA74684_FT_SPN01265_HFF5YCCX2_unmapped_stringent_10_length_15418_cov_17_21	FT_SA74684_FT_SPN01265_HFF5YCCX2_unmapped_stringent_10_length_15418_cov_17	FT_SA74684_FT_SPN01265_HFF5YCCX2_unmapped_stringent_10_length_15418_cov_17	21	13136	15418	-1	E													0									False	F
FT_SA74684_FT_SPN01265_HFF5YCCX2_unmapped_stringent_13_length_11987_cov_16_1	FT_SA74684_FT_SPN01265_HFF5YCCX2_unmapped_stringent_13_length_11987_cov_16	FT_SA74684_FT_SPN01265_HFF5YCCX2_unmapped_stringent_13_length_11987_cov_16	1	3	452	1	E													0									False	F
FT_SA74684_FT_SPN01265_HFF5YCCX2_unmapped_stringent_13_length_11987_cov_16_2	FT_SA74684_FT_SPN01265_HFF5YCCX2_unmapped_stringent_13_length_11987_cov_16	FT_SA74684_FT_SPN01265_HFF5YCCX2_unmapped_stringent_13_length_11987_cov_16	2	657	1166	-1	E													0									False	F
FT_SA74684_FT_SPN01265_HFF5YCCX2_unmapped_stringent_13_length_11987_cov_16_3	FT_SA74684_FT_SPN01265_HFF5YCCX2_unmapped_stringent_13_length_11987_cov_16	FT_SA74684_FT_SPN01265_HFF5YCCX2_unmapped_stringent_13_length_11987_cov_16	3	1338	1829	1	D			YP_009001368.1	YP_009001368.1 disulfide oxidoreductase [Pithovirus sibericum]	False	0.389	65	2.035e-11	Erv1 / Alr family [PF04777.14]		sp|P0DOL5|E10_VAR67 Probable FAD-linked sulfhydryl oxidase E10; XhXs	Xs;Xh	0									False	VF
FT_SA74684_FT_SPN01265_HFF5YCCX2_unmapped_stringent_13_length_11987_cov_16_4	FT_SA74684_FT_SPN01265_HFF5YCCX2_unmapped_stringent_13_length_11987_cov_16	FT_SA74684_FT_SPN01265_HFF5YCCX2_unmapped_stringent_13_length_11987_cov_16	4	2071	2310	1	E													0									False	F
FT_SA74684_FT_SPN01265_HFF5YCCX2_unmapped_stringent_13_length_11987_cov_16_5	FT_SA74684_FT_SPN01265_HFF5YCCX2_unmapped_stringent_13_length_11987_cov_16	FT_SA74684_FT_SPN01265_HFF5YCCX2_unmapped_stringent_13_length_11987_cov_16	5	2902	4656	1	E			YP_008052532.1	YP_008052532.1 hypothetical protein PGCG_00214 [Phaeocystis globosa virus]	False	0.182	87	2.081e-16					1									False	F
FT_SA74684_FT_SPN01265_HFF5YCCX2_unmapped_stringent_13_length_11987_cov_16_6	FT_SA74684_FT_SPN01265_HFF5YCCX2_unmapped_stringent_13_length_11987_cov_16	FT_SA74684_FT_SPN01265_HFF5YCCX2_unmapped_stringent_13_length_11987_cov_16	6	5466	6230	1	D			YP_009174452.1	YP_009174452.1 hypothetical protein [Yellowstone lake phycodnavirus 3]	False	0.26	79	4.271e-15	Glycosyl hydrolase catalytic core [PF11790.9]	GH128 beta-1,3-glucanase (EC 3.2.1.39) [GH128]			0									False	M
FT_SA74684_FT_SPN01265_HFF5YCCX2_unmapped_stringent_13_length_11987_cov_16_7	FT_SA74684_FT_SPN01265_HFF5YCCX2_unmapped_stringent_13_length_11987_cov_16	FT_SA74684_FT_SPN01265_HFF5YCCX2_unmapped_stringent_13_length_11987_cov_16	7	6469	7332	1	E													0									False	F
FT_SA74684_FT_SPN01265_HFF5YCCX2_unmapped_stringent_13_length_11987_cov_16_8	FT_SA74684_FT_SPN01265_HFF5YCCX2_unmapped_stringent_13_length_11987_cov_16	FT_SA74684_FT_SPN01265_HFF5YCCX2_unmapped_stringent_13_length_11987_cov_16	8	7387	8604	-1	E													0									False	F
FT_SA74684_FT_SPN01265_HFF5YCCX2_unmapped_stringent_13_length_11987_cov_16_9	FT_SA74684_FT_SPN01265_HFF5YCCX2_unmapped_stringent_13_length_11987_cov_16	FT_SA74684_FT_SPN01265_HFF5YCCX2_unmapped_stringent_13_length_11987_cov_16	9	8892	9428	-1	E													0									False	F
FT_SA74684_FT_SPN01265_HFF5YCCX2_unmapped_stringent_13_length_11987_cov_16_10	FT_SA74684_FT_SPN01265_HFF5YCCX2_unmapped_stringent_13_length_11987_cov_16	FT_SA74684_FT_SPN01265_HFF5YCCX2_unmapped_stringent_13_length_11987_cov_16	10	9529	10458	-1	E													0									False	F
FT_SA74684_FT_SPN01265_HFF5YCCX2_unmapped_stringent_13_length_11987_cov_16_11	FT_SA74684_FT_SPN01265_HFF5YCCX2_unmapped_stringent_13_length_11987_cov_16	FT_SA74684_FT_SPN01265_HFF5YCCX2_unmapped_stringent_13_length_11987_cov_16	11	10942	11256	-1	E													0									False	F
FT_SA74684_FT_SPN01265_HFF5YCCX2_unmapped_stringent_13_length_11987_cov_16_12	FT_SA74684_FT_SPN01265_HFF5YCCX2_unmapped_stringent_13_length_11987_cov_16	FT_SA74684_FT_SPN01265_HFF5YCCX2_unmapped_stringent_13_length_11987_cov_16	12	11562	11987	1	E													0									False	F
FT_SA74684_FT_SPN01265_HFF5YCCX2_unmapped_stringent_16_length_11071_cov_10_1	FT_SA74684_FT_SPN01265_HFF5YCCX2_unmapped_stringent_16_length_11071_cov_10	FT_SA74684_FT_SPN01265_HFF5YCCX2_unmapped_stringent_16_length_11071_cov_10	1	1	171	1	E													0									False	F
FT_SA74684_FT_SPN01265_HFF5YCCX2_unmapped_stringent_16_length_11071_cov_10_2	FT_SA74684_FT_SPN01265_HFF5YCCX2_unmapped_stringent_16_length_11071_cov_10	FT_SA74684_FT_SPN01265_HFF5YCCX2_unmapped_stringent_16_length_11071_cov_10	2	334	933	-1	E													0									False	F
FT_SA74684_FT_SPN01265_HFF5YCCX2_unmapped_stringent_16_length_11071_cov_10_3	FT_SA74684_FT_SPN01265_HFF5YCCX2_unmapped_stringent_16_length_11071_cov_10	FT_SA74684_FT_SPN01265_HFF5YCCX2_unmapped_stringent_16_length_11071_cov_10	3	1023	1952	-1	D									Zinc finger, C3HC4 type (RING finger) [PF13923.7]				0									False	F
FT_SA74684_FT_SPN01265_HFF5YCCX2_unmapped_stringent_16_length_11071_cov_10_4	FT_SA74684_FT_SPN01265_HFF5YCCX2_unmapped_stringent_16_length_11071_cov_10	FT_SA74684_FT_SPN01265_HFF5YCCX2_unmapped_stringent_16_length_11071_cov_10	4	2192	2794	-1	E													0									False	F
FT_SA74684_FT_SPN01265_HFF5YCCX2_unmapped_stringent_16_length_11071_cov_10_5	FT_SA74684_FT_SPN01265_HFF5YCCX2_unmapped_stringent_16_length_11071_cov_10	FT_SA74684_FT_SPN01265_HFF5YCCX2_unmapped_stringent_16_length_11071_cov_10	5	2989	4575	-1	E													0									False	F
FT_SA74684_FT_SPN01265_HFF5YCCX2_unmapped_stringent_16_length_11071_cov_10_6	FT_SA74684_FT_SPN01265_HFF5YCCX2_unmapped_stringent_16_length_11071_cov_10	FT_SA74684_FT_SPN01265_HFF5YCCX2_unmapped_stringent_16_length_11071_cov_10	6	4691	5677	-1	E													0									False	F
FT_SA74684_FT_SPN01265_HFF5YCCX2_unmapped_stringent_16_length_11071_cov_10_7	FT_SA74684_FT_SPN01265_HFF5YCCX2_unmapped_stringent_16_length_11071_cov_10	FT_SA74684_FT_SPN01265_HFF5YCCX2_unmapped_stringent_16_length_11071_cov_10	7	5832	8897	-1	E													0									False	F
FT_SA74684_FT_SPN01265_HFF5YCCX2_unmapped_stringent_16_length_11071_cov_10_8	FT_SA74684_FT_SPN01265_HFF5YCCX2_unmapped_stringent_16_length_11071_cov_10	FT_SA74684_FT_SPN01265_HFF5YCCX2_unmapped_stringent_16_length_11071_cov_10	8	9455	10876	1	E													0									False	F
FT_SA74684_FT_SPN01265_HFF5YCCX2_unmapped_stringent_16_length_11071_cov_10_9	FT_SA74684_FT_SPN01265_HFF5YCCX2_unmapped_stringent_16_length_11071_cov_10	FT_SA74684_FT_SPN01265_HFF5YCCX2_unmapped_stringent_16_length_11071_cov_10	9	10726	11070	-1	E													0									False	F
FT_SA74684_FT_SPN01265_HFF5YCCX2_unmapped_stringent_1_length_270006_cov_17_1	FT_SA74684_FT_SPN01265_HFF5YCCX2_unmapped_stringent_1_length_270006_cov_17	FT_SA74684_FT_SPN01265_HFF5YCCX2_unmapped_stringent_1_length_270006_cov_17	1	951	1253	-1	E													0									False	F
FT_SA74684_FT_SPN01265_HFF5YCCX2_unmapped_stringent_1_length_270006_cov_17_2	FT_SA74684_FT_SPN01265_HFF5YCCX2_unmapped_stringent_1_length_270006_cov_17	FT_SA74684_FT_SPN01265_HFF5YCCX2_unmapped_stringent_1_length_270006_cov_17	2	1672	1860	1	E													0									False	F
FT_SA74684_FT_SPN01265_HFF5YCCX2_unmapped_stringent_1_length_270006_cov_17_3	FT_SA74684_FT_SPN01265_HFF5YCCX2_unmapped_stringent_1_length_270006_cov_17	FT_SA74684_FT_SPN01265_HFF5YCCX2_unmapped_stringent_1_length_270006_cov_17	3	1968	4262	-1	E													0									False	F
FT_SA74684_FT_SPN01265_HFF5YCCX2_unmapped_stringent_1_length_270006_cov_17_4	FT_SA74684_FT_SPN01265_HFF5YCCX2_unmapped_stringent_1_length_270006_cov_17	FT_SA74684_FT_SPN01265_HFF5YCCX2_unmapped_stringent_1_length_270006_cov_17	4	5185	5664	1	E													0									False
FT_SA74684_FT_SPN01265_HFF5YCCX2_unmapped_stringent_1_length_270006_cov_17_5	FT_SA74684_FT_SPN01265_HFF5YCCX2_unmapped_stringent_1_length_270006_cov_17	FT_SA74684_FT_SPN01265_HFF5YCCX2_unmapped_stringent_1_length_270006_cov_17	5	7348	7638	1	E													0									False
FT_SA74684_FT_SPN01265_HFF5YCCX2_unmapped_stringent_1_length_270006_cov_17_6	FT_SA74684_FT_SPN01265_HFF5YCCX2_unmapped_stringent_1_length_270006_cov_17	FT_SA74684_FT_SPN01265_HFF5YCCX2_unmapped_stringent_1_length_270006_cov_17	6	7679	8080	1	E													0									False
FT_SA74684_FT_SPN01265_HFF5YCCX2_unmapped_stringent_1_length_270006_cov_17_7	FT_SA74684_FT_SPN01265_HFF5YCCX2_unmapped_stringent_1_length_270006_cov_17	FT_SA74684_FT_SPN01265_HFF5YCCX2_unmapped_stringent_1_length_270006_cov_17	7	8101	9006	1	E			YP_009015889.1	YP_009015889.1 gp597 [Bacillus virus G]	False	0.468	83	3.763e-16					0									False
FT_SA74684_FT_SPN01265_HFF5YCCX2_unmapped_stringent_1_length_270006_cov_17_8	FT_SA74684_FT_SPN01265_HFF5YCCX2_unmapped_stringent_1_length_270006_cov_17	FT_SA74684_FT_SPN01265_HFF5YCCX2_unmapped_stringent_1_length_270006_cov_17	8	9103	9795	-1	E													0									False
FT_SA74684_FT_SPN01265_HFF5YCCX2_unmapped_stringent_1_length_270006_cov_17_9	FT_SA74684_FT_SPN01265_HFF5YCCX2_unmapped_stringent_1_length_270006_cov_17	FT_SA74684_FT_SPN01265_HFF5YCCX2_unmapped_stringent_1_length_270006_cov_17	9	9892	10089	-1	E													0									False
FT_SA74684_FT_SPN01265_HFF5YCCX2_unmapped_stringent_1_length_270006_cov_17_10	FT_SA74684_FT_SPN01265_HFF5YCCX2_unmapped_stringent_1_length_270006_cov_17	FT_SA74684_FT_SPN01265_HFF5YCCX2_unmapped_stringent_1_length_270006_cov_17	10	11748	12131	1	E													0									False
FT_SA74684_FT_SPN01265_HFF5YCCX2_unmapped_stringent_1_length_270006_cov_17_11	FT_SA74684_FT_SPN01265_HFF5YCCX2_unmapped_stringent_1_length_270006_cov_17	FT_SA74684_FT_SPN01265_HFF5YCCX2_unmapped_stringent_1_length_270006_cov_17	11	12187	12612	-1	E													0									False
FT_SA74684_FT_SPN01265_HFF5YCCX2_unmapped_stringent_1_length_270006_cov_17_12	FT_SA74684_FT_SPN01265_HFF5YCCX2_unmapped_stringent_1_length_270006_cov_17	FT_SA74684_FT_SPN01265_HFF5YCCX2_unmapped_stringent_1_length_270006_cov_17	12	12687	14162	1	E													0									False
FT_SA74684_FT_SPN01265_HFF5YCCX2_unmapped_stringent_1_length_270006_cov_17_13	FT_SA74684_FT_SPN01265_HFF5YCCX2_unmapped_stringent_1_length_270006_cov_17	FT_SA74684_FT_SPN01265_HFF5YCCX2_unmapped_stringent_1_length_270006_cov_17	13	14288	14944	1	E													0									False
FT_SA74684_FT_SPN01265_HFF5YCCX2_unmapped_stringent_1_length_270006_cov_17_14	FT_SA74684_FT_SPN01265_HFF5YCCX2_unmapped_stringent_1_length_270006_cov_17	FT_SA74684_FT_SPN01265_HFF5YCCX2_unmapped_stringent_1_length_270006_cov_17	14	15000	15392	-1	E													0									False
FT_SA74684_FT_SPN01265_HFF5YCCX2_unmapped_stringent_1_length_270006_cov_17_15	FT_SA74684_FT_SPN01265_HFF5YCCX2_unmapped_stringent_1_length_270006_cov_17	FT_SA74684_FT_SPN01265_HFF5YCCX2_unmapped_stringent_1_length_270006_cov_17	15	15583	16068	1	E													0									False
FT_SA74684_FT_SPN01265_HFF5YCCX2_unmapped_stringent_1_length_270006_cov_17_16	FT_SA74684_FT_SPN01265_HFF5YCCX2_unmapped_stringent_1_length_270006_cov_17	FT_SA74684_FT_SPN01265_HFF5YCCX2_unmapped_stringent_1_length_270006_cov_17	16	16219	17211	1	C	K00526	ribonucleoside-diphosphate reductase beta chain [EC:1.17.4.1]	YP_009282734.1	YP_009282734.1 ribonucleotide reductase small subunit [Skunkpox virus]	False	0.517	309	7.332e-93	Ribonucleotide reductase, small chain [PF00268.22]		sp|P69924|RIR2_ECOLI Ribonucleoside-diphosphate reductase 1 subunit beta; XhXr	Xr;Xh	0									False	VMKE
FT_SA74684_FT_SPN01265_HFF5YCCX2_unmapped_stringent_1_length_270006_cov_17_17	FT_SA74684_FT_SPN01265_HFF5YCCX2_unmapped_stringent_1_length_270006_cov_17	FT_SA74684_FT_SPN01265_HFF5YCCX2_unmapped_stringent_1_length_270006_cov_17	17	17157	18137	-1	D			YP_001426191.1	YP_001426191.1 hypothetical protein FR483_N559R [Paramecium bursaria Chlorella virus FR483]	False	0.25	98	6.959e-21	GIY-YIG catalytic domain [PF01541.25]		sp|Q5UPT6|YL245_MIMIV Uncharacterized HNH endonuclease L245; Xu	Xu	0									False
FT_SA74684_FT_SPN01265_HFF5YCCX2_unmapped_stringent_1_length_270006_cov_17_18	FT_SA74684_FT_SPN01265_HFF5YCCX2_unmapped_stringent_1_length_270006_cov_17	FT_SA74684_FT_SPN01265_HFF5YCCX2_unmapped_stringent_1_length_270006_cov_17	18	18754	18969	-1	E													0									False
FT_SA74684_FT_SPN01265_HFF5YCCX2_unmapped_stringent_1_length_270006_cov_17_19	FT_SA74684_FT_SPN01265_HFF5YCCX2_unmapped_stringent_1_length_270006_cov_17	FT_SA74684_FT_SPN01265_HFF5YCCX2_unmapped_stringent_1_length_270006_cov_17	19	19254	19391	1	E													0									False
FT_SA74684_FT_SPN01265_HFF5YCCX2_unmapped_stringent_1_length_270006_cov_17_20	FT_SA74684_FT_SPN01265_HFF5YCCX2_unmapped_stringent_1_length_270006_cov_17	FT_SA74684_FT_SPN01265_HFF5YCCX2_unmapped_stringent_1_length_270006_cov_17	20	19451	19675	1	E													0									False
FT_SA74684_FT_SPN01265_HFF5YCCX2_unmapped_stringent_1_length_270006_cov_17_21	FT_SA74684_FT_SPN01265_HFF5YCCX2_unmapped_stringent_1_length_270006_cov_17	FT_SA74684_FT_SPN01265_HFF5YCCX2_unmapped_stringent_1_length_270006_cov_17	21	19571	19993	-1	E													0									False
FT_SA74684_FT_SPN01265_HFF5YCCX2_unmapped_stringent_1_length_270006_cov_17_22	FT_SA74684_FT_SPN01265_HFF5YCCX2_unmapped_stringent_1_length_270006_cov_17	FT_SA74684_FT_SPN01265_HFF5YCCX2_unmapped_stringent_1_length_270006_cov_17	22	20089	20424	-1	E													0									False
FT_SA74684_FT_SPN01265_HFF5YCCX2_unmapped_stringent_1_length_270006_cov_17_23	FT_SA74684_FT_SPN01265_HFF5YCCX2_unmapped_stringent_1_length_270006_cov_17	FT_SA74684_FT_SPN01265_HFF5YCCX2_unmapped_stringent_1_length_270006_cov_17	23	20534	20917	-1	E													0									False
FT_SA74684_FT_SPN01265_HFF5YCCX2_unmapped_stringent_1_length_270006_cov_17_24	FT_SA74684_FT_SPN01265_HFF5YCCX2_unmapped_stringent_1_length_270006_cov_17	FT_SA74684_FT_SPN01265_HFF5YCCX2_unmapped_stringent_1_length_270006_cov_17	24	20895	21341	-1	E													0									False
FT_SA74684_FT_SPN01265_HFF5YCCX2_unmapped_stringent_1_length_270006_cov_17_25	FT_SA74684_FT_SPN01265_HFF5YCCX2_unmapped_stringent_1_length_270006_cov_17	FT_SA74684_FT_SPN01265_HFF5YCCX2_unmapped_stringent_1_length_270006_cov_17	25	21345	21971	-1	E													0									False
FT_SA74684_FT_SPN01265_HFF5YCCX2_unmapped_stringent_1_length_270006_cov_17_26	FT_SA74684_FT_SPN01265_HFF5YCCX2_unmapped_stringent_1_length_270006_cov_17	FT_SA74684_FT_SPN01265_HFF5YCCX2_unmapped_stringent_1_length_270006_cov_17	26	22096	22476	1	E													0									False
FT_SA74684_FT_SPN01265_HFF5YCCX2_unmapped_stringent_1_length_270006_cov_17_27	FT_SA74684_FT_SPN01265_HFF5YCCX2_unmapped_stringent_1_length_270006_cov_17	FT_SA74684_FT_SPN01265_HFF5YCCX2_unmapped_stringent_1_length_270006_cov_17	27	23323	25326	1	E													0									False
FT_SA74684_FT_SPN01265_HFF5YCCX2_unmapped_stringent_1_length_270006_cov_17_28	FT_SA74684_FT_SPN01265_HFF5YCCX2_unmapped_stringent_1_length_270006_cov_17	FT_SA74684_FT_SPN01265_HFF5YCCX2_unmapped_stringent_1_length_270006_cov_17	28	25917	27356	1	E													0									False
FT_SA74684_FT_SPN01265_HFF5YCCX2_unmapped_stringent_1_length_270006_cov_17_29	FT_SA74684_FT_SPN01265_HFF5YCCX2_unmapped_stringent_1_length_270006_cov_17	FT_SA74684_FT_SPN01265_HFF5YCCX2_unmapped_stringent_1_length_270006_cov_17	29	28298	29686	1	E													0									False
FT_SA74684_FT_SPN01265_HFF5YCCX2_unmapped_stringent_1_length_270006_cov_17_30	FT_SA74684_FT_SPN01265_HFF5YCCX2_unmapped_stringent_1_length_270006_cov_17	FT_SA74684_FT_SPN01265_HFF5YCCX2_unmapped_stringent_1_length_270006_cov_17	30	30439	31863	-1	E													0									False
FT_SA74684_FT_SPN01265_HFF5YCCX2_unmapped_stringent_1_length_270006_cov_17_31	FT_SA74684_FT_SPN01265_HFF5YCCX2_unmapped_stringent_1_length_270006_cov_17	FT_SA74684_FT_SPN01265_HFF5YCCX2_unmapped_stringent_1_length_270006_cov_17	31	32372	33535	-1	D									Histidine kinase-, DNA gyrase B-, and HSP90-like ATPase [PF02518.27]				0									False
FT_SA74684_FT_SPN01265_HFF5YCCX2_unmapped_stringent_1_length_270006_cov_17_32	FT_SA74684_FT_SPN01265_HFF5YCCX2_unmapped_stringent_1_length_270006_cov_17	FT_SA74684_FT_SPN01265_HFF5YCCX2_unmapped_stringent_1_length_270006_cov_17	32	33669	35024	1	D									Thaumatin family [PF00314.18]	GH152 beta-1,3-glucanase (EC 3.2.1.39) [GH152]			0									False	M
FT_SA74684_FT_SPN01265_HFF5YCCX2_unmapped_stringent_1_length_270006_cov_17_33	FT_SA74684_FT_SPN01265_HFF5YCCX2_unmapped_stringent_1_length_270006_cov_17	FT_SA74684_FT_SPN01265_HFF5YCCX2_unmapped_stringent_1_length_270006_cov_17	33	35228	35440	1	E													0									False
FT_SA74684_FT_SPN01265_HFF5YCCX2_unmapped_stringent_1_length_270006_cov_17_34	FT_SA74684_FT_SPN01265_HFF5YCCX2_unmapped_stringent_1_length_270006_cov_17	FT_SA74684_FT_SPN01265_HFF5YCCX2_unmapped_stringent_1_length_270006_cov_17	34	35629	36066	1	E													0									False
FT_SA74684_FT_SPN01265_HFF5YCCX2_unmapped_stringent_1_length_270006_cov_17_35	FT_SA74684_FT_SPN01265_HFF5YCCX2_unmapped_stringent_1_length_270006_cov_17	FT_SA74684_FT_SPN01265_HFF5YCCX2_unmapped_stringent_1_length_270006_cov_17	35	35899	36396	-1	E													0									False
FT_SA74684_FT_SPN01265_HFF5YCCX2_unmapped_stringent_1_length_270006_cov_17_36	FT_SA74684_FT_SPN01265_HFF5YCCX2_unmapped_stringent_1_length_270006_cov_17	FT_SA74684_FT_SPN01265_HFF5YCCX2_unmapped_stringent_1_length_270006_cov_17	36	36676	37182	-1	D			YP_025197.1	YP_025197.1 hypothetical protein NeseNPV_gp90 [Neodiprion sertifer nucleopolyhedrovirus]	False	0.284	65	1.726e-11	RNA 2'-phosphotransferase, Tpt1 / KptA family [PF01885.17]		sp|Q8R5N7|KPTA_FUSNN Probable RNA 2'-phosphotransferase; Xh	Xh	0									False
FT_SA74684_FT_SPN01265_HFF5YCCX2_unmapped_stringent_1_length_270006_cov_17_37	FT_SA74684_FT_SPN01265_HFF5YCCX2_unmapped_stringent_1_length_270006_cov_17	FT_SA74684_FT_SPN01265_HFF5YCCX2_unmapped_stringent_1_length_270006_cov_17	37	37610	38212	-1	D									Domain of unknown function (DUF4116) [PF13475.7]				0									False
FT_SA74684_FT_SPN01265_HFF5YCCX2_unmapped_stringent_1_length_270006_cov_17_38	FT_SA74684_FT_SPN01265_HFF5YCCX2_unmapped_stringent_1_length_270006_cov_17	FT_SA74684_FT_SPN01265_HFF5YCCX2_unmapped_stringent_1_length_270006_cov_17	38	38460	39401	1	E													0									False
FT_SA74684_FT_SPN01265_HFF5YCCX2_unmapped_stringent_1_length_270006_cov_17_39	FT_SA74684_FT_SPN01265_HFF5YCCX2_unmapped_stringent_1_length_270006_cov_17	FT_SA74684_FT_SPN01265_HFF5YCCX2_unmapped_stringent_1_length_270006_cov_17	39	40015	40314	1	E													0									False
FT_SA74684_FT_SPN01265_HFF5YCCX2_unmapped_stringent_1_length_270006_cov_17_40	FT_SA74684_FT_SPN01265_HFF5YCCX2_unmapped_stringent_1_length_270006_cov_17	FT_SA74684_FT_SPN01265_HFF5YCCX2_unmapped_stringent_1_length_270006_cov_17	40	40424	41134	-1	E													0									False
FT_SA74684_FT_SPN01265_HFF5YCCX2_unmapped_stringent_1_length_270006_cov_17_41	FT_SA74684_FT_SPN01265_HFF5YCCX2_unmapped_stringent_1_length_270006_cov_17	FT_SA74684_FT_SPN01265_HFF5YCCX2_unmapped_stringent_1_length_270006_cov_17	41	41230	41397	-1	E													0									False
FT_SA74684_FT_SPN01265_HFF5YCCX2_unmapped_stringent_1_length_270006_cov_17_42	FT_SA74684_FT_SPN01265_HFF5YCCX2_unmapped_stringent_1_length_270006_cov_17	FT_SA74684_FT_SPN01265_HFF5YCCX2_unmapped_stringent_1_length_270006_cov_17	42	41818	42219	1	E													0									False
FT_SA74684_FT_SPN01265_HFF5YCCX2_unmapped_stringent_1_length_270006_cov_17_43	FT_SA74684_FT_SPN01265_HFF5YCCX2_unmapped_stringent_1_length_270006_cov_17	FT_SA74684_FT_SPN01265_HFF5YCCX2_unmapped_stringent_1_length_270006_cov_17	43	42724	42921	1	E													0									False
FT_SA74684_FT_SPN01265_HFF5YCCX2_unmapped_stringent_1_length_270006_cov_17_44	FT_SA74684_FT_SPN01265_HFF5YCCX2_unmapped_stringent_1_length_270006_cov_17	FT_SA74684_FT_SPN01265_HFF5YCCX2_unmapped_stringent_1_length_270006_cov_17	44	42970	43557	1	E													0									False
FT_SA74684_FT_SPN01265_HFF5YCCX2_unmapped_stringent_1_length_270006_cov_17_45	FT_SA74684_FT_SPN01265_HFF5YCCX2_unmapped_stringent_1_length_270006_cov_17	FT_SA74684_FT_SPN01265_HFF5YCCX2_unmapped_stringent_1_length_270006_cov_17	45	43670	44155	-1	E													0									False
FT_SA74684_FT_SPN01265_HFF5YCCX2_unmapped_stringent_1_length_270006_cov_17_46	FT_SA74684_FT_SPN01265_HFF5YCCX2_unmapped_stringent_1_length_270006_cov_17	FT_SA74684_FT_SPN01265_HFF5YCCX2_unmapped_stringent_1_length_270006_cov_17	46	44285	44821	1	E			YP_009552444.1	YP_009552444.1 163L [Cherax quadricarinatus iridovirus]	False	0.363	106	3.728e-25					0									False
FT_SA74684_FT_SPN01265_HFF5YCCX2_unmapped_stringent_1_length_270006_cov_17_47	FT_SA74684_FT_SPN01265_HFF5YCCX2_unmapped_stringent_1_length_270006_cov_17	FT_SA74684_FT_SPN01265_HFF5YCCX2_unmapped_stringent_1_length_270006_cov_17	47	45295	45627	-1	D									Domain found in IF2B/IF5 [PF01873.18]				0									False
FT_SA74684_FT_SPN01265_HFF5YCCX2_unmapped_stringent_1_length_270006_cov_17_48	FT_SA74684_FT_SPN01265_HFF5YCCX2_unmapped_stringent_1_length_270006_cov_17	FT_SA74684_FT_SPN01265_HFF5YCCX2_unmapped_stringent_1_length_270006_cov_17	48	46406	47410	1	C	K00525	ribonucleoside-diphosphate reductase alpha chain [EC:1.17.4.1]	NP_671575.1	NP_671575.1 EVM057 [Ectromelia virus]	True	0.777	518	3.527e-165	Ribonucleotide reductase, all-alpha domain [PF00317.22]; Ribonucleotide reductase, barrel domain [PF02867.16]				0									False	MKEB
FT_SA74684_FT_SPN01265_HFF5YCCX2_unmapped_stringent_1_length_270006_cov_17_49	FT_SA74684_FT_SPN01265_HFF5YCCX2_unmapped_stringent_1_length_270006_cov_17	FT_SA74684_FT_SPN01265_HFF5YCCX2_unmapped_stringent_1_length_270006_cov_17	49	47477	47770	1	D			YP_007674762.1	YP_007674762.1 ribonucleotide-diphosphate reductase subunit alpha [Ostreococcus lucimarinus virus OlV5]	False	0.683	132	8.174e-36	Ribonucleotide reductase, barrel domain [PF02867.16]				0									False	MKEB
FT_SA74684_FT_SPN01265_HFF5YCCX2_unmapped_stringent_1_length_270006_cov_17_50	FT_SA74684_FT_SPN01265_HFF5YCCX2_unmapped_stringent_1_length_270006_cov_17	FT_SA74684_FT_SPN01265_HFF5YCCX2_unmapped_stringent_1_length_270006_cov_17	50	47806	48546	1	C	K00525	ribonucleoside-diphosphate reductase alpha chain [EC:1.17.4.1]	YP_009408000.1	YP_009408000.1 Ribonucleotide reductase large subunit [Eptesipox virus]	False	0.754	330	1.623e-101	Ribonucleotide reductase, barrel domain [PF02867.16]; Intein splicing domain [PF14890.7]				0									False	MKEB
FT_SA74684_FT_SPN01265_HFF5YCCX2_unmapped_stringent_1_length_270006_cov_17_51	FT_SA74684_FT_SPN01265_HFF5YCCX2_unmapped_stringent_1_length_270006_cov_17	FT_SA74684_FT_SPN01265_HFF5YCCX2_unmapped_stringent_1_length_270006_cov_17	51	48705	48956	1	E													0									False
FT_SA74684_FT_SPN01265_HFF5YCCX2_unmapped_stringent_1_length_270006_cov_17_52	FT_SA74684_FT_SPN01265_HFF5YCCX2_unmapped_stringent_1_length_270006_cov_17	FT_SA74684_FT_SPN01265_HFF5YCCX2_unmapped_stringent_1_length_270006_cov_17	52	49006	49233	-1	D									2-cysteine adaptor domain [PF08793.11]				0									False
FT_SA74684_FT_SPN01265_HFF5YCCX2_unmapped_stringent_1_length_270006_cov_17_53	FT_SA74684_FT_SPN01265_HFF5YCCX2_unmapped_stringent_1_length_270006_cov_17	FT_SA74684_FT_SPN01265_HFF5YCCX2_unmapped_stringent_1_length_270006_cov_17	53	49571	50152	-1	C	K07496	putative transposase	YP_001498150.1	YP_001498150.1 hypothetical protein AR158_C068R [Paramecium bursaria Chlorella virus AR158]	False	0.381	89	4.155e-19	Putative transposase DNA-binding domain [PF07282.12]				0									False
FT_SA74684_FT_SPN01265_HFF5YCCX2_unmapped_stringent_1_length_270006_cov_17_54	FT_SA74684_FT_SPN01265_HFF5YCCX2_unmapped_stringent_1_length_270006_cov_17	FT_SA74684_FT_SPN01265_HFF5YCCX2_unmapped_stringent_1_length_270006_cov_17	54	50296	50649	1	E													0									False
FT_SA74684_FT_SPN01265_HFF5YCCX2_unmapped_stringent_1_length_270006_cov_17_55	FT_SA74684_FT_SPN01265_HFF5YCCX2_unmapped_stringent_1_length_270006_cov_17	FT_SA74684_FT_SPN01265_HFF5YCCX2_unmapped_stringent_1_length_270006_cov_17	55	50773	51507	-1	D									2OG-Fe(II) oxygenase superfamily [PF13640.7]				0									False	MK
FT_SA74684_FT_SPN01265_HFF5YCCX2_unmapped_stringent_1_length_270006_cov_17_56	FT_SA74684_FT_SPN01265_HFF5YCCX2_unmapped_stringent_1_length_270006_cov_17	FT_SA74684_FT_SPN01265_HFF5YCCX2_unmapped_stringent_1_length_270006_cov_17	56	51644	52195	1	E													0									False
FT_SA74684_FT_SPN01265_HFF5YCCX2_unmapped_stringent_1_length_270006_cov_17_57	FT_SA74684_FT_SPN01265_HFF5YCCX2_unmapped_stringent_1_length_270006_cov_17	FT_SA74684_FT_SPN01265_HFF5YCCX2_unmapped_stringent_1_length_270006_cov_17	57	52456	53202	1	C	K07450	putative resolvase	YP_001497577.1	YP_001497577.1 hypothetical protein NY2A_B381L [Paramecium bursaria Chlorella virus NY2A]	False	0.399	143	4.152e-37	Resolvase, N terminal domain [PF00239.22]				0									False
FT_SA74684_FT_SPN01265_HFF5YCCX2_unmapped_stringent_1_length_270006_cov_17_58	FT_SA74684_FT_SPN01265_HFF5YCCX2_unmapped_stringent_1_length_270006_cov_17	FT_SA74684_FT_SPN01265_HFF5YCCX2_unmapped_stringent_1_length_270006_cov_17	58	53210	54382	1	C	K07496	putative transposase	YP_001498150.1	YP_001498150.1 hypothetical protein AR158_C068R [Paramecium bursaria Chlorella virus AR158]	False	0.321	120	1.616e-27	Putative transposase DNA-binding domain [PF07282.12]		sp|P54992|YSNA_STRPR Putative transposase in snaA-snaB intergenic region; Xr	Xr	0									False	V
FT_SA74684_FT_SPN01265_HFF5YCCX2_unmapped_stringent_1_length_270006_cov_17_59	FT_SA74684_FT_SPN01265_HFF5YCCX2_unmapped_stringent_1_length_270006_cov_17	FT_SA74684_FT_SPN01265_HFF5YCCX2_unmapped_stringent_1_length_270006_cov_17	59	54491	54988	-1	E													0									False
FT_SA74684_FT_SPN01265_HFF5YCCX2_unmapped_stringent_1_length_270006_cov_17_60	FT_SA74684_FT_SPN01265_HFF5YCCX2_unmapped_stringent_1_length_270006_cov_17	FT_SA74684_FT_SPN01265_HFF5YCCX2_unmapped_stringent_1_length_270006_cov_17	60	55124	56560	-1	E													0									False
FT_SA74684_FT_SPN01265_HFF5YCCX2_unmapped_stringent_1_length_270006_cov_17_61	FT_SA74684_FT_SPN01265_HFF5YCCX2_unmapped_stringent_1_length_270006_cov_17	FT_SA74684_FT_SPN01265_HFF5YCCX2_unmapped_stringent_1_length_270006_cov_17	61	57515	58000	-1	E													0									False
FT_SA74684_FT_SPN01265_HFF5YCCX2_unmapped_stringent_1_length_270006_cov_17_62	FT_SA74684_FT_SPN01265_HFF5YCCX2_unmapped_stringent_1_length_270006_cov_17	FT_SA74684_FT_SPN01265_HFF5YCCX2_unmapped_stringent_1_length_270006_cov_17	62	58247	58528	1	E													0									False
FT_SA74684_FT_SPN01265_HFF5YCCX2_unmapped_stringent_1_length_270006_cov_17_63	FT_SA74684_FT_SPN01265_HFF5YCCX2_unmapped_stringent_1_length_270006_cov_17	FT_SA74684_FT_SPN01265_HFF5YCCX2_unmapped_stringent_1_length_270006_cov_17	63	58541	60031	-1	E													0									False
FT_SA74684_FT_SPN01265_HFF5YCCX2_unmapped_stringent_1_length_270006_cov_17_64	FT_SA74684_FT_SPN01265_HFF5YCCX2_unmapped_stringent_1_length_270006_cov_17	FT_SA74684_FT_SPN01265_HFF5YCCX2_unmapped_stringent_1_length_270006_cov_17	64	60353	60586	-1	E													0									False
FT_SA74684_FT_SPN01265_HFF5YCCX2_unmapped_stringent_1_length_270006_cov_17_65	FT_SA74684_FT_SPN01265_HFF5YCCX2_unmapped_stringent_1_length_270006_cov_17	FT_SA74684_FT_SPN01265_HFF5YCCX2_unmapped_stringent_1_length_270006_cov_17	65	60776	61060	-1	E													0									False
FT_SA74684_FT_SPN01265_HFF5YCCX2_unmapped_stringent_1_length_270006_cov_17_66	FT_SA74684_FT_SPN01265_HFF5YCCX2_unmapped_stringent_1_length_270006_cov_17	FT_SA74684_FT_SPN01265_HFF5YCCX2_unmapped_stringent_1_length_270006_cov_17	66	61165	66009	-1	E											sp|P04308|ETF1_VACCW Early transcription factor 70 kDa subunit; XhXs	Xs;Xh	0									False	V
FT_SA74684_FT_SPN01265_HFF5YCCX2_unmapped_stringent_1_length_270006_cov_17_67	FT_SA74684_FT_SPN01265_HFF5YCCX2_unmapped_stringent_1_length_270006_cov_17	FT_SA74684_FT_SPN01265_HFF5YCCX2_unmapped_stringent_1_length_270006_cov_17	67	67506	67886	1	E													0									False
FT_SA74684_FT_SPN01265_HFF5YCCX2_unmapped_stringent_1_length_270006_cov_17_68	FT_SA74684_FT_SPN01265_HFF5YCCX2_unmapped_stringent_1_length_270006_cov_17	FT_SA74684_FT_SPN01265_HFF5YCCX2_unmapped_stringent_1_length_270006_cov_17	68	68007	68432	1	E													0									False
FT_SA74684_FT_SPN01265_HFF5YCCX2_unmapped_stringent_1_length_270006_cov_17_69	FT_SA74684_FT_SPN01265_HFF5YCCX2_unmapped_stringent_1_length_270006_cov_17	FT_SA74684_FT_SPN01265_HFF5YCCX2_unmapped_stringent_1_length_270006_cov_17	69	68948	70567	1	E													0									False
FT_SA74684_FT_SPN01265_HFF5YCCX2_unmapped_stringent_1_length_270006_cov_17_70	FT_SA74684_FT_SPN01265_HFF5YCCX2_unmapped_stringent_1_length_270006_cov_17	FT_SA74684_FT_SPN01265_HFF5YCCX2_unmapped_stringent_1_length_270006_cov_17	70	70754	71302	1	E													0									False
FT_SA74684_FT_SPN01265_HFF5YCCX2_unmapped_stringent_1_length_270006_cov_17_71	FT_SA74684_FT_SPN01265_HFF5YCCX2_unmapped_stringent_1_length_270006_cov_17	FT_SA74684_FT_SPN01265_HFF5YCCX2_unmapped_stringent_1_length_270006_cov_17	71	71336	71494	1	E													0									False
FT_SA74684_FT_SPN01265_HFF5YCCX2_unmapped_stringent_1_length_270006_cov_17_72	FT_SA74684_FT_SPN01265_HFF5YCCX2_unmapped_stringent_1_length_270006_cov_17	FT_SA74684_FT_SPN01265_HFF5YCCX2_unmapped_stringent_1_length_270006_cov_17	72	71658	72428	1	E													0									False
FT_SA74684_FT_SPN01265_HFF5YCCX2_unmapped_stringent_1_length_270006_cov_17_73	FT_SA74684_FT_SPN01265_HFF5YCCX2_unmapped_stringent_1_length_270006_cov_17	FT_SA74684_FT_SPN01265_HFF5YCCX2_unmapped_stringent_1_length_270006_cov_17	73	72776	74599	-1	C	K07496	putative transposase	YP_009507514.1	YP_009507514.1 putative transcription regulator HTH [Heterosigma akashiwo virus 01]	False	0.286	183	1.873e-46	Putative transposase DNA-binding domain [PF07282.12]; Helix-turn-helix domain [PF12323.9]		sp|P54992|YSNA_STRPR Putative transposase in snaA-snaB intergenic region; Xr	Xr	1									False	V
FT_SA74684_FT_SPN01265_HFF5YCCX2_unmapped_stringent_1_length_270006_cov_17_74	FT_SA74684_FT_SPN01265_HFF5YCCX2_unmapped_stringent_1_length_270006_cov_17	FT_SA74684_FT_SPN01265_HFF5YCCX2_unmapped_stringent_1_length_270006_cov_17	74	74733	75206	1	E													0									False
FT_SA74684_FT_SPN01265_HFF5YCCX2_unmapped_stringent_1_length_270006_cov_17_75	FT_SA74684_FT_SPN01265_HFF5YCCX2_unmapped_stringent_1_length_270006_cov_17	FT_SA74684_FT_SPN01265_HFF5YCCX2_unmapped_stringent_1_length_270006_cov_17	75	75327	76625	1	E			YP_002003969.1	YP_002003969.1 gp7.7 [Enterobacteria phage 13a]	False	0.381	85	2.919e-16			REFSEQ hypothetical protein; Xu	Xu	0									False
FT_SA74684_FT_SPN01265_HFF5YCCX2_unmapped_stringent_1_length_270006_cov_17_76	FT_SA74684_FT_SPN01265_HFF5YCCX2_unmapped_stringent_1_length_270006_cov_17	FT_SA74684_FT_SPN01265_HFF5YCCX2_unmapped_stringent_1_length_270006_cov_17	76	76648	77709	-1	D			YP_003986985.1	YP_003986985.1 uncharacterized peptidase C1-like protein [Acanthamoeba polyphaga mimivirus]	False	0.29	119	1.947e-27	Papain family cysteine protease [PF00112.24]		sp|Q8QLK1|CATV_NPVMC Viral cathepsin; Xh	Xh	0	MER0048366	C01A	MER0048366 - xylellain () [C01.128]#C01A#{peptidase unit: 8-279}~source AAV50743~	False	0.294	117	1.543e-26		False	P
FT_SA74684_FT_SPN01265_HFF5YCCX2_unmapped_stringent_1_length_270006_cov_17_77	FT_SA74684_FT_SPN01265_HFF5YCCX2_unmapped_stringent_1_length_270006_cov_17	FT_SA74684_FT_SPN01265_HFF5YCCX2_unmapped_stringent_1_length_270006_cov_17	77	78127	79728	1	D									RhoGEF domain [PF00621.21]				0									False
FT_SA74684_FT_SPN01265_HFF5YCCX2_unmapped_stringent_1_length_270006_cov_17_78	FT_SA74684_FT_SPN01265_HFF5YCCX2_unmapped_stringent_1_length_270006_cov_17	FT_SA74684_FT_SPN01265_HFF5YCCX2_unmapped_stringent_1_length_270006_cov_17	78	79919	80317	-1	E													0									False
FT_SA74684_FT_SPN01265_HFF5YCCX2_unmapped_stringent_1_length_270006_cov_17_79	FT_SA74684_FT_SPN01265_HFF5YCCX2_unmapped_stringent_1_length_270006_cov_17	FT_SA74684_FT_SPN01265_HFF5YCCX2_unmapped_stringent_1_length_270006_cov_17	79	80664	81428	1	E													0									False
FT_SA74684_FT_SPN01265_HFF5YCCX2_unmapped_stringent_1_length_270006_cov_17_80	FT_SA74684_FT_SPN01265_HFF5YCCX2_unmapped_stringent_1_length_270006_cov_17	FT_SA74684_FT_SPN01265_HFF5YCCX2_unmapped_stringent_1_length_270006_cov_17	80	81548	81934	-1	E													0									False
FT_SA74684_FT_SPN01265_HFF5YCCX2_unmapped_stringent_1_length_270006_cov_17_81	FT_SA74684_FT_SPN01265_HFF5YCCX2_unmapped_stringent_1_length_270006_cov_17	FT_SA74684_FT_SPN01265_HFF5YCCX2_unmapped_stringent_1_length_270006_cov_17	81	82016	82447	-1	E													0									False
FT_SA74684_FT_SPN01265_HFF5YCCX2_unmapped_stringent_1_length_270006_cov_17_82	FT_SA74684_FT_SPN01265_HFF5YCCX2_unmapped_stringent_1_length_270006_cov_17	FT_SA74684_FT_SPN01265_HFF5YCCX2_unmapped_stringent_1_length_270006_cov_17	82	82728	83957	-1	E													0									False
FT_SA74684_FT_SPN01265_HFF5YCCX2_unmapped_stringent_1_length_270006_cov_17_83	FT_SA74684_FT_SPN01265_HFF5YCCX2_unmapped_stringent_1_length_270006_cov_17	FT_SA74684_FT_SPN01265_HFF5YCCX2_unmapped_stringent_1_length_270006_cov_17	83	83987	84286	1	E													0									False
FT_SA74684_FT_SPN01265_HFF5YCCX2_unmapped_stringent_1_length_270006_cov_17_84	FT_SA74684_FT_SPN01265_HFF5YCCX2_unmapped_stringent_1_length_270006_cov_17	FT_SA74684_FT_SPN01265_HFF5YCCX2_unmapped_stringent_1_length_270006_cov_17	84	84201	85655	-1	E													0									False
FT_SA74684_FT_SPN01265_HFF5YCCX2_unmapped_stringent_1_length_270006_cov_17_85	FT_SA74684_FT_SPN01265_HFF5YCCX2_unmapped_stringent_1_length_270006_cov_17	FT_SA74684_FT_SPN01265_HFF5YCCX2_unmapped_stringent_1_length_270006_cov_17	85	85798	86577	1	E													0									False
FT_SA74684_FT_SPN01265_HFF5YCCX2_unmapped_stringent_1_length_270006_cov_17_86	FT_SA74684_FT_SPN01265_HFF5YCCX2_unmapped_stringent_1_length_270006_cov_17	FT_SA74684_FT_SPN01265_HFF5YCCX2_unmapped_stringent_1_length_270006_cov_17	86	87064	88005	1	E													0									False
FT_SA74684_FT_SPN01265_HFF5YCCX2_unmapped_stringent_1_length_270006_cov_17_87	FT_SA74684_FT_SPN01265_HFF5YCCX2_unmapped_stringent_1_length_270006_cov_17	FT_SA74684_FT_SPN01265_HFF5YCCX2_unmapped_stringent_1_length_270006_cov_17	87	88142	88378	-1	E													0									False
FT_SA74684_FT_SPN01265_HFF5YCCX2_unmapped_stringent_1_length_270006_cov_17_88	FT_SA74684_FT_SPN01265_HFF5YCCX2_unmapped_stringent_1_length_270006_cov_17	FT_SA74684_FT_SPN01265_HFF5YCCX2_unmapped_stringent_1_length_270006_cov_17	88	88987	89541	1	E													0									False
FT_SA74684_FT_SPN01265_HFF5YCCX2_unmapped_stringent_1_length_270006_cov_17_89	FT_SA74684_FT_SPN01265_HFF5YCCX2_unmapped_stringent_1_length_270006_cov_17	FT_SA74684_FT_SPN01265_HFF5YCCX2_unmapped_stringent_1_length_270006_cov_17	89	89935	91689	-1	E			YP_003422388.1	YP_003422388.1 hypothetical protein PsunGV_gp049 [Pseudalatia unipuncta granulovirus]	False	0.168	77	2.946e-13					1									False
FT_SA74684_FT_SPN01265_HFF5YCCX2_unmapped_stringent_1_length_270006_cov_17_90	FT_SA74684_FT_SPN01265_HFF5YCCX2_unmapped_stringent_1_length_270006_cov_17	FT_SA74684_FT_SPN01265_HFF5YCCX2_unmapped_stringent_1_length_270006_cov_17	90	92036	92803	-1	E													0									False
FT_SA74684_FT_SPN01265_HFF5YCCX2_unmapped_stringent_1_length_270006_cov_17_91	FT_SA74684_FT_SPN01265_HFF5YCCX2_unmapped_stringent_1_length_270006_cov_17	FT_SA74684_FT_SPN01265_HFF5YCCX2_unmapped_stringent_1_length_270006_cov_17	91	93048	93284	1	E													0									False
FT_SA74684_FT_SPN01265_HFF5YCCX2_unmapped_stringent_1_length_270006_cov_17_92	FT_SA74684_FT_SPN01265_HFF5YCCX2_unmapped_stringent_1_length_270006_cov_17	FT_SA74684_FT_SPN01265_HFF5YCCX2_unmapped_stringent_1_length_270006_cov_17	92	93212	93415	-1	E													0									False
FT_SA74684_FT_SPN01265_HFF5YCCX2_unmapped_stringent_1_length_270006_cov_17_93	FT_SA74684_FT_SPN01265_HFF5YCCX2_unmapped_stringent_1_length_270006_cov_17	FT_SA74684_FT_SPN01265_HFF5YCCX2_unmapped_stringent_1_length_270006_cov_17	93	93456	94112	-1	E													0									False
FT_SA74684_FT_SPN01265_HFF5YCCX2_unmapped_stringent_1_length_270006_cov_17_94	FT_SA74684_FT_SPN01265_HFF5YCCX2_unmapped_stringent_1_length_270006_cov_17	FT_SA74684_FT_SPN01265_HFF5YCCX2_unmapped_stringent_1_length_270006_cov_17	94	94379	95242	-1	E													0									False
FT_SA74684_FT_SPN01265_HFF5YCCX2_unmapped_stringent_1_length_270006_cov_17_95	FT_SA74684_FT_SPN01265_HFF5YCCX2_unmapped_stringent_1_length_270006_cov_17	FT_SA74684_FT_SPN01265_HFF5YCCX2_unmapped_stringent_1_length_270006_cov_17	95	95712	97484	1	E													0									False
FT_SA74684_FT_SPN01265_HFF5YCCX2_unmapped_stringent_1_length_270006_cov_17_96	FT_SA74684_FT_SPN01265_HFF5YCCX2_unmapped_stringent_1_length_270006_cov_17	FT_SA74684_FT_SPN01265_HFF5YCCX2_unmapped_stringent_1_length_270006_cov_17	96	97576	98802	1	E													0									False
FT_SA74684_FT_SPN01265_HFF5YCCX2_unmapped_stringent_1_length_270006_cov_17_97	FT_SA74684_FT_SPN01265_HFF5YCCX2_unmapped_stringent_1_length_270006_cov_17	FT_SA74684_FT_SPN01265_HFF5YCCX2_unmapped_stringent_1_length_270006_cov_17	97	98810	100453	-1	E			YP_009223806.1	YP_009223806.1 hypothetical protein E3_099 [Geobacillus virus E3]	False	0.312	67	2.102e-10			sp|Q5UR39|YL560_MIMIV Uncharacterized HNH endonuclease L560; Xu	Xu	0									False
FT_SA74684_FT_SPN01265_HFF5YCCX2_unmapped_stringent_1_length_270006_cov_17_98	FT_SA74684_FT_SPN01265_HFF5YCCX2_unmapped_stringent_1_length_270006_cov_17	FT_SA74684_FT_SPN01265_HFF5YCCX2_unmapped_stringent_1_length_270006_cov_17	98	100916	101674	1	E			YP_007354865.1	YP_007354865.1 DEAD-like helicase [Acanthamoeba polyphaga moumouvirus]	False	0.255	72	5.056e-13					0									False
FT_SA74684_FT_SPN01265_HFF5YCCX2_unmapped_stringent_1_length_270006_cov_17_99	FT_SA74684_FT_SPN01265_HFF5YCCX2_unmapped_stringent_1_length_270006_cov_17	FT_SA74684_FT_SPN01265_HFF5YCCX2_unmapped_stringent_1_length_270006_cov_17	99	101814	102704	1	D			YP_007354865.1	YP_007354865.1 DEAD-like helicase [Acanthamoeba polyphaga moumouvirus]	False	0.238	89	3.911e-18	Origin of replication binding protein [PF02399.16]				0									False
FT_SA74684_FT_SPN01265_HFF5YCCX2_unmapped_stringent_1_length_270006_cov_17_100	FT_SA74684_FT_SPN01265_HFF5YCCX2_unmapped_stringent_1_length_270006_cov_17	FT_SA74684_FT_SPN01265_HFF5YCCX2_unmapped_stringent_1_length_270006_cov_17	100	102754	103026	1	E													0									False
FT_SA74684_FT_SPN01265_HFF5YCCX2_unmapped_stringent_1_length_270006_cov_17_101	FT_SA74684_FT_SPN01265_HFF5YCCX2_unmapped_stringent_1_length_270006_cov_17	FT_SA74684_FT_SPN01265_HFF5YCCX2_unmapped_stringent_1_length_270006_cov_17	101	104314	104697	1	E													0									False
FT_SA74684_FT_SPN01265_HFF5YCCX2_unmapped_stringent_1_length_270006_cov_17_102	FT_SA74684_FT_SPN01265_HFF5YCCX2_unmapped_stringent_1_length_270006_cov_17	FT_SA74684_FT_SPN01265_HFF5YCCX2_unmapped_stringent_1_length_270006_cov_17	102	104966	105595	1	E													0									False
FT_SA74684_FT_SPN01265_HFF5YCCX2_unmapped_stringent_1_length_270006_cov_17_103	FT_SA74684_FT_SPN01265_HFF5YCCX2_unmapped_stringent_1_length_270006_cov_17	FT_SA74684_FT_SPN01265_HFF5YCCX2_unmapped_stringent_1_length_270006_cov_17	103	105968	106429	1	E													0									False
FT_SA74684_FT_SPN01265_HFF5YCCX2_unmapped_stringent_1_length_270006_cov_17_104	FT_SA74684_FT_SPN01265_HFF5YCCX2_unmapped_stringent_1_length_270006_cov_17	FT_SA74684_FT_SPN01265_HFF5YCCX2_unmapped_stringent_1_length_270006_cov_17	104	106441	106611	1	E													0									False
FT_SA74684_FT_SPN01265_HFF5YCCX2_unmapped_stringent_1_length_270006_cov_17_105	FT_SA74684_FT_SPN01265_HFF5YCCX2_unmapped_stringent_1_length_270006_cov_17	FT_SA74684_FT_SPN01265_HFF5YCCX2_unmapped_stringent_1_length_270006_cov_17	105	107001	107918	-1	E													0									False
FT_SA74684_FT_SPN01265_HFF5YCCX2_unmapped_stringent_1_length_270006_cov_17_106	FT_SA74684_FT_SPN01265_HFF5YCCX2_unmapped_stringent_1_length_270006_cov_17	FT_SA74684_FT_SPN01265_HFF5YCCX2_unmapped_stringent_1_length_270006_cov_17	106	108041	108334	1	E													0									False
FT_SA74684_FT_SPN01265_HFF5YCCX2_unmapped_stringent_1_length_270006_cov_17_107	FT_SA74684_FT_SPN01265_HFF5YCCX2_unmapped_stringent_1_length_270006_cov_17	FT_SA74684_FT_SPN01265_HFF5YCCX2_unmapped_stringent_1_length_270006_cov_17	107	108381	108518	1	E													0									False
FT_SA74684_FT_SPN01265_HFF5YCCX2_unmapped_stringent_1_length_270006_cov_17_108	FT_SA74684_FT_SPN01265_HFF5YCCX2_unmapped_stringent_1_length_270006_cov_17	FT_SA74684_FT_SPN01265_HFF5YCCX2_unmapped_stringent_1_length_270006_cov_17	108	109044	109979	-1	E													0									False
FT_SA74684_FT_SPN01265_HFF5YCCX2_unmapped_stringent_1_length_270006_cov_17_109	FT_SA74684_FT_SPN01265_HFF5YCCX2_unmapped_stringent_1_length_270006_cov_17	FT_SA74684_FT_SPN01265_HFF5YCCX2_unmapped_stringent_1_length_270006_cov_17	109	110164	111309	1	D									OTT_1508-like deaminase [PF14441.7]				0									False
FT_SA74684_FT_SPN01265_HFF5YCCX2_unmapped_stringent_1_length_270006_cov_17_110	FT_SA74684_FT_SPN01265_HFF5YCCX2_unmapped_stringent_1_length_270006_cov_17	FT_SA74684_FT_SPN01265_HFF5YCCX2_unmapped_stringent_1_length_270006_cov_17	110	111912	112337	1	E													0									False
FT_SA74684_FT_SPN01265_HFF5YCCX2_unmapped_stringent_1_length_270006_cov_17_111	FT_SA74684_FT_SPN01265_HFF5YCCX2_unmapped_stringent_1_length_270006_cov_17	FT_SA74684_FT_SPN01265_HFF5YCCX2_unmapped_stringent_1_length_270006_cov_17	111	112583	113152	1	E													0									False
FT_SA74684_FT_SPN01265_HFF5YCCX2_unmapped_stringent_1_length_270006_cov_17_112	FT_SA74684_FT_SPN01265_HFF5YCCX2_unmapped_stringent_1_length_270006_cov_17	FT_SA74684_FT_SPN01265_HFF5YCCX2_unmapped_stringent_1_length_270006_cov_17	112	113376	113636	1	E													0									False
FT_SA74684_FT_SPN01265_HFF5YCCX2_unmapped_stringent_1_length_270006_cov_17_113	FT_SA74684_FT_SPN01265_HFF5YCCX2_unmapped_stringent_1_length_270006_cov_17	FT_SA74684_FT_SPN01265_HFF5YCCX2_unmapped_stringent_1_length_270006_cov_17	113	114152	114958	1	D			YP_008241728.1	YP_008241728.1 DNA methylase [Cellulophaga phage phi19:1]	False	0.225	72	9.027e-13	D12 class N6 adenine-specific DNA methyltransferase [PF02086.16]				0									False
FT_SA74684_FT_SPN01265_HFF5YCCX2_unmapped_stringent_1_length_270006_cov_17_114	FT_SA74684_FT_SPN01265_HFF5YCCX2_unmapped_stringent_1_length_270006_cov_17	FT_SA74684_FT_SPN01265_HFF5YCCX2_unmapped_stringent_1_length_270006_cov_17	114	115093	115566	-1	E													0									False
FT_SA74684_FT_SPN01265_HFF5YCCX2_unmapped_stringent_1_length_270006_cov_17_115	FT_SA74684_FT_SPN01265_HFF5YCCX2_unmapped_stringent_1_length_270006_cov_17	FT_SA74684_FT_SPN01265_HFF5YCCX2_unmapped_stringent_1_length_270006_cov_17	115	115633	115902	-1	E													0									False
FT_SA74684_FT_SPN01265_HFF5YCCX2_unmapped_stringent_1_length_270006_cov_17_116	FT_SA74684_FT_SPN01265_HFF5YCCX2_unmapped_stringent_1_length_270006_cov_17	FT_SA74684_FT_SPN01265_HFF5YCCX2_unmapped_stringent_1_length_270006_cov_17	116	115930	116283	-1	E													0									False
FT_SA74684_FT_SPN01265_HFF5YCCX2_unmapped_stringent_1_length_270006_cov_17_117	FT_SA74684_FT_SPN01265_HFF5YCCX2_unmapped_stringent_1_length_270006_cov_17	FT_SA74684_FT_SPN01265_HFF5YCCX2_unmapped_stringent_1_length_270006_cov_17	117	116559	118262	1	E													0									False
FT_SA74684_FT_SPN01265_HFF5YCCX2_unmapped_stringent_1_length_270006_cov_17_118	FT_SA74684_FT_SPN01265_HFF5YCCX2_unmapped_stringent_1_length_270006_cov_17	FT_SA74684_FT_SPN01265_HFF5YCCX2_unmapped_stringent_1_length_270006_cov_17	118	118466	118729	1	E													0									False
FT_SA74684_FT_SPN01265_HFF5YCCX2_unmapped_stringent_1_length_270006_cov_17_119	FT_SA74684_FT_SPN01265_HFF5YCCX2_unmapped_stringent_1_length_270006_cov_17	FT_SA74684_FT_SPN01265_HFF5YCCX2_unmapped_stringent_1_length_270006_cov_17	119	118776	119117	-1	E													0									False
FT_SA74684_FT_SPN01265_HFF5YCCX2_unmapped_stringent_1_length_270006_cov_17_120	FT_SA74684_FT_SPN01265_HFF5YCCX2_unmapped_stringent_1_length_270006_cov_17	FT_SA74684_FT_SPN01265_HFF5YCCX2_unmapped_stringent_1_length_270006_cov_17	120	119261	119536	-1	E													0									False
FT_SA74684_FT_SPN01265_HFF5YCCX2_unmapped_stringent_1_length_270006_cov_17_121	FT_SA74684_FT_SPN01265_HFF5YCCX2_unmapped_stringent_1_length_270006_cov_17	FT_SA74684_FT_SPN01265_HFF5YCCX2_unmapped_stringent_1_length_270006_cov_17	121	119654	120013	-1	E													0									False
FT_SA74684_FT_SPN01265_HFF5YCCX2_unmapped_stringent_1_length_270006_cov_17_122	FT_SA74684_FT_SPN01265_HFF5YCCX2_unmapped_stringent_1_length_270006_cov_17	FT_SA74684_FT_SPN01265_HFF5YCCX2_unmapped_stringent_1_length_270006_cov_17	122	120590	120757	-1	E													0									False
FT_SA74684_FT_SPN01265_HFF5YCCX2_unmapped_stringent_1_length_270006_cov_17_123	FT_SA74684_FT_SPN01265_HFF5YCCX2_unmapped_stringent_1_length_270006_cov_17	FT_SA74684_FT_SPN01265_HFF5YCCX2_unmapped_stringent_1_length_270006_cov_17	123	120878	121054	-1	E													0									False
FT_SA74684_FT_SPN01265_HFF5YCCX2_unmapped_stringent_1_length_270006_cov_17_124	FT_SA74684_FT_SPN01265_HFF5YCCX2_unmapped_stringent_1_length_270006_cov_17	FT_SA74684_FT_SPN01265_HFF5YCCX2_unmapped_stringent_1_length_270006_cov_17	124	121062	122090	1	E													0									False
FT_SA74684_FT_SPN01265_HFF5YCCX2_unmapped_stringent_1_length_270006_cov_17_125	FT_SA74684_FT_SPN01265_HFF5YCCX2_unmapped_stringent_1_length_270006_cov_17	FT_SA74684_FT_SPN01265_HFF5YCCX2_unmapped_stringent_1_length_270006_cov_17	125	122199	123026	1	D			YP_009103295.1	YP_009103295.1 AdoMet-MTase [Shewanella sp. phage 1/41]	False	0.219	72	1.36e-12	D12 class N6 adenine-specific DNA methyltransferase [PF02086.16]				0									False
FT_SA74684_FT_SPN01265_HFF5YCCX2_unmapped_stringent_1_length_270006_cov_17_126	FT_SA74684_FT_SPN01265_HFF5YCCX2_unmapped_stringent_1_length_270006_cov_17	FT_SA74684_FT_SPN01265_HFF5YCCX2_unmapped_stringent_1_length_270006_cov_17	126	123128	123505	-1	E													0									False
FT_SA74684_FT_SPN01265_HFF5YCCX2_unmapped_stringent_1_length_270006_cov_17_127	FT_SA74684_FT_SPN01265_HFF5YCCX2_unmapped_stringent_1_length_270006_cov_17	FT_SA74684_FT_SPN01265_HFF5YCCX2_unmapped_stringent_1_length_270006_cov_17	127	124373	125047	-1	E													0									False
FT_SA74684_FT_SPN01265_HFF5YCCX2_unmapped_stringent_1_length_270006_cov_17_128	FT_SA74684_FT_SPN01265_HFF5YCCX2_unmapped_stringent_1_length_270006_cov_17	FT_SA74684_FT_SPN01265_HFF5YCCX2_unmapped_stringent_1_length_270006_cov_17	128	125136	125495	1	E													0									False
FT_SA74684_FT_SPN01265_HFF5YCCX2_unmapped_stringent_1_length_270006_cov_17_129	FT_SA74684_FT_SPN01265_HFF5YCCX2_unmapped_stringent_1_length_270006_cov_17	FT_SA74684_FT_SPN01265_HFF5YCCX2_unmapped_stringent_1_length_270006_cov_17	129	125515	126549	-1	D			YP_009010755.1	YP_009010755.1 DNA methyltransferase [Croceibacter phage P2559Y]	False	0.317	60	1.718e-08	D12 class N6 adenine-specific DNA methyltransferase [PF02086.16]				0									False
FT_SA74684_FT_SPN01265_HFF5YCCX2_unmapped_stringent_1_length_270006_cov_17_130	FT_SA74684_FT_SPN01265_HFF5YCCX2_unmapped_stringent_1_length_270006_cov_17	FT_SA74684_FT_SPN01265_HFF5YCCX2_unmapped_stringent_1_length_270006_cov_17	130	127039	127584	1	E													0									False
FT_SA74684_FT_SPN01265_HFF5YCCX2_unmapped_stringent_1_length_270006_cov_17_131	FT_SA74684_FT_SPN01265_HFF5YCCX2_unmapped_stringent_1_length_270006_cov_17	FT_SA74684_FT_SPN01265_HFF5YCCX2_unmapped_stringent_1_length_270006_cov_17	131	127876	128844	-1	E													0									False
FT_SA74684_FT_SPN01265_HFF5YCCX2_unmapped_stringent_1_length_270006_cov_17_132	FT_SA74684_FT_SPN01265_HFF5YCCX2_unmapped_stringent_1_length_270006_cov_17	FT_SA74684_FT_SPN01265_HFF5YCCX2_unmapped_stringent_1_length_270006_cov_17	132	129936	130460	1	D									Sensors of blue-light using FAD [PF04940.13]				0									False	MK
FT_SA74684_FT_SPN01265_HFF5YCCX2_unmapped_stringent_1_length_270006_cov_17_133	FT_SA74684_FT_SPN01265_HFF5YCCX2_unmapped_stringent_1_length_270006_cov_17	FT_SA74684_FT_SPN01265_HFF5YCCX2_unmapped_stringent_1_length_270006_cov_17	133	130547	130705	1	E													0									False
FT_SA74684_FT_SPN01265_HFF5YCCX2_unmapped_stringent_1_length_270006_cov_17_134	FT_SA74684_FT_SPN01265_HFF5YCCX2_unmapped_stringent_1_length_270006_cov_17	FT_SA74684_FT_SPN01265_HFF5YCCX2_unmapped_stringent_1_length_270006_cov_17	134	131380	132291	-1	C	K00565	mRNA (guanine-N7-)-methyltransferase [EC:2.1.1.56]	YP_009507487.1	YP_009507487.1 putative mRNA cap guanine-N7 methyltransferase [Heterosigma akashiwo virus 01]	False	0.245	68	2.803e-11	mRNA capping enzyme [PF03291.17]; Methyltransferase domain [PF13847.7]; Methyltransferase domain [PF13649.7]; Methyltransferase domain [PF13489.7]; Methyltransferase domain [PF08241.13]; Methyltransferase domain [PF08242.13]				0									False
FT_SA74684_FT_SPN01265_HFF5YCCX2_unmapped_stringent_1_length_270006_cov_17_135	FT_SA74684_FT_SPN01265_HFF5YCCX2_unmapped_stringent_1_length_270006_cov_17	FT_SA74684_FT_SPN01265_HFF5YCCX2_unmapped_stringent_1_length_270006_cov_17	135	132353	132748	-1	E													0									False
FT_SA74684_FT_SPN01265_HFF5YCCX2_unmapped_stringent_1_length_270006_cov_17_136	FT_SA74684_FT_SPN01265_HFF5YCCX2_unmapped_stringent_1_length_270006_cov_17	FT_SA74684_FT_SPN01265_HFF5YCCX2_unmapped_stringent_1_length_270006_cov_17	136	133268	134143	1	E													0									False
FT_SA74684_FT_SPN01265_HFF5YCCX2_unmapped_stringent_1_length_270006_cov_17_137	FT_SA74684_FT_SPN01265_HFF5YCCX2_unmapped_stringent_1_length_270006_cov_17	FT_SA74684_FT_SPN01265_HFF5YCCX2_unmapped_stringent_1_length_270006_cov_17	137	134531	135175	1	D			YP_009448443.1	YP_009448443.1 TIGR02452 family protein (DUF2263) [Orpheovirus IHUMI-LCC2]	False	0.314	101	3.881e-23	Uncharacterized protein conserved in bacteria (DUF2263) [PF10021.10]				0									False
FT_SA74684_FT_SPN01265_HFF5YCCX2_unmapped_stringent_1_length_270006_cov_17_138	FT_SA74684_FT_SPN01265_HFF5YCCX2_unmapped_stringent_1_length_270006_cov_17	FT_SA74684_FT_SPN01265_HFF5YCCX2_unmapped_stringent_1_length_270006_cov_17	138	135263	136039	1	E													0									False
FT_SA74684_FT_SPN01265_HFF5YCCX2_unmapped_stringent_1_length_270006_cov_17_139	FT_SA74684_FT_SPN01265_HFF5YCCX2_unmapped_stringent_1_length_270006_cov_17	FT_SA74684_FT_SPN01265_HFF5YCCX2_unmapped_stringent_1_length_270006_cov_17	139	136156	136932	-1	E													0									False
FT_SA74684_FT_SPN01265_HFF5YCCX2_unmapped_stringent_1_length_270006_cov_17_140	FT_SA74684_FT_SPN01265_HFF5YCCX2_unmapped_stringent_1_length_270006_cov_17	FT_SA74684_FT_SPN01265_HFF5YCCX2_unmapped_stringent_1_length_270006_cov_17	140	137478	138140	1	E													0									False
FT_SA74684_FT_SPN01265_HFF5YCCX2_unmapped_stringent_1_length_270006_cov_17_141	FT_SA74684_FT_SPN01265_HFF5YCCX2_unmapped_stringent_1_length_270006_cov_17	FT_SA74684_FT_SPN01265_HFF5YCCX2_unmapped_stringent_1_length_270006_cov_17	141	138307	138831	1	D									Sensors of blue-light using FAD [PF04940.13]				0									False	MK
FT_SA74684_FT_SPN01265_HFF5YCCX2_unmapped_stringent_1_length_270006_cov_17_142	FT_SA74684_FT_SPN01265_HFF5YCCX2_unmapped_stringent_1_length_270006_cov_17	FT_SA74684_FT_SPN01265_HFF5YCCX2_unmapped_stringent_1_length_270006_cov_17	142	139848	140171	1	E													0									False
FT_SA74684_FT_SPN01265_HFF5YCCX2_unmapped_stringent_1_length_270006_cov_17_143	FT_SA74684_FT_SPN01265_HFF5YCCX2_unmapped_stringent_1_length_270006_cov_17	FT_SA74684_FT_SPN01265_HFF5YCCX2_unmapped_stringent_1_length_270006_cov_17	143	140197	140331	-1	E													0									False
FT_SA74684_FT_SPN01265_HFF5YCCX2_unmapped_stringent_1_length_270006_cov_17_144	FT_SA74684_FT_SPN01265_HFF5YCCX2_unmapped_stringent_1_length_270006_cov_17	FT_SA74684_FT_SPN01265_HFF5YCCX2_unmapped_stringent_1_length_270006_cov_17	144	140423	140761	-1	E													0									False
FT_SA74684_FT_SPN01265_HFF5YCCX2_unmapped_stringent_1_length_270006_cov_17_145	FT_SA74684_FT_SPN01265_HFF5YCCX2_unmapped_stringent_1_length_270006_cov_17	FT_SA74684_FT_SPN01265_HFF5YCCX2_unmapped_stringent_1_length_270006_cov_17	145	140870	141121	1	E													0									False
FT_SA74684_FT_SPN01265_HFF5YCCX2_unmapped_stringent_1_length_270006_cov_17_146	FT_SA74684_FT_SPN01265_HFF5YCCX2_unmapped_stringent_1_length_270006_cov_17	FT_SA74684_FT_SPN01265_HFF5YCCX2_unmapped_stringent_1_length_270006_cov_17	146	141410	141646	1	E													0									False
FT_SA74684_FT_SPN01265_HFF5YCCX2_unmapped_stringent_1_length_270006_cov_17_147	FT_SA74684_FT_SPN01265_HFF5YCCX2_unmapped_stringent_1_length_270006_cov_17	FT_SA74684_FT_SPN01265_HFF5YCCX2_unmapped_stringent_1_length_270006_cov_17	147	141826	143325	-1	E			YP_009094723.1	YP_009094723.1 putative prophage protein [Melbournevirus]	False	0.327	68	7.699e-11			REFSEQ hypothetical protein; Xu	Xu	0									False
FT_SA74684_FT_SPN01265_HFF5YCCX2_unmapped_stringent_1_length_270006_cov_17_148	FT_SA74684_FT_SPN01265_HFF5YCCX2_unmapped_stringent_1_length_270006_cov_17	FT_SA74684_FT_SPN01265_HFF5YCCX2_unmapped_stringent_1_length_270006_cov_17	148	143397	144206	-1	D			YP_003969816.1	YP_003969816.1 putative cysteine protease [Cafeteria roenbergensis virus BV-PW1]	False	0.231	84	8.506e-17			sp|Q5UQV0|YR355_MIMIV Putative thiol protease R355; XhXs	Xs;Xh	0	MER0195628	C48	MER0195628 - family C48 unassigned peptidases () [C48.UPW]#C48#{peptidase unit: 101-302}~source YR355_MIMIV~	False	0.285	75	2.708e-13		False	VP
FT_SA74684_FT_SPN01265_HFF5YCCX2_unmapped_stringent_1_length_270006_cov_17_149	FT_SA74684_FT_SPN01265_HFF5YCCX2_unmapped_stringent_1_length_270006_cov_17	FT_SA74684_FT_SPN01265_HFF5YCCX2_unmapped_stringent_1_length_270006_cov_17	149	144374	144796	-1	E													0									False
FT_SA74684_FT_SPN01265_HFF5YCCX2_unmapped_stringent_1_length_270006_cov_17_150	FT_SA74684_FT_SPN01265_HFF5YCCX2_unmapped_stringent_1_length_270006_cov_17	FT_SA74684_FT_SPN01265_HFF5YCCX2_unmapped_stringent_1_length_270006_cov_17	150	145113	145301	1	E													0									False
FT_SA74684_FT_SPN01265_HFF5YCCX2_unmapped_stringent_1_length_270006_cov_17_151	FT_SA74684_FT_SPN01265_HFF5YCCX2_unmapped_stringent_1_length_270006_cov_17	FT_SA74684_FT_SPN01265_HFF5YCCX2_unmapped_stringent_1_length_270006_cov_17	151	145687	146028	1	E													0									False
FT_SA74684_FT_SPN01265_HFF5YCCX2_unmapped_stringent_1_length_270006_cov_17_152	FT_SA74684_FT_SPN01265_HFF5YCCX2_unmapped_stringent_1_length_270006_cov_17	FT_SA74684_FT_SPN01265_HFF5YCCX2_unmapped_stringent_1_length_270006_cov_17	152	146096	146854	-1	E													0									False
FT_SA74684_FT_SPN01265_HFF5YCCX2_unmapped_stringent_1_length_270006_cov_17_153	FT_SA74684_FT_SPN01265_HFF5YCCX2_unmapped_stringent_1_length_270006_cov_17	FT_SA74684_FT_SPN01265_HFF5YCCX2_unmapped_stringent_1_length_270006_cov_17	153	147154	148128	1	E													0									False
FT_SA74684_FT_SPN01265_HFF5YCCX2_unmapped_stringent_1_length_270006_cov_17_154	FT_SA74684_FT_SPN01265_HFF5YCCX2_unmapped_stringent_1_length_270006_cov_17	FT_SA74684_FT_SPN01265_HFF5YCCX2_unmapped_stringent_1_length_270006_cov_17	154	148082	149221	-1	D			YP_009173562.1	YP_009173562.1 Nudix-like hydrolase [Chrysochromulina ericina virus]	False	0.292	101	2.057e-21	NUDIX domain [PF00293.29]				0									False
FT_SA74684_FT_SPN01265_HFF5YCCX2_unmapped_stringent_1_length_270006_cov_17_155	FT_SA74684_FT_SPN01265_HFF5YCCX2_unmapped_stringent_1_length_270006_cov_17	FT_SA74684_FT_SPN01265_HFF5YCCX2_unmapped_stringent_1_length_270006_cov_17	155	149224	149373	1	E													0									False
FT_SA74684_FT_SPN01265_HFF5YCCX2_unmapped_stringent_1_length_270006_cov_17_156	FT_SA74684_FT_SPN01265_HFF5YCCX2_unmapped_stringent_1_length_270006_cov_17	FT_SA74684_FT_SPN01265_HFF5YCCX2_unmapped_stringent_1_length_270006_cov_17	156	149642	150922	-1	E													0									False
FT_SA74684_FT_SPN01265_HFF5YCCX2_unmapped_stringent_1_length_270006_cov_17_157	FT_SA74684_FT_SPN01265_HFF5YCCX2_unmapped_stringent_1_length_270006_cov_17	FT_SA74684_FT_SPN01265_HFF5YCCX2_unmapped_stringent_1_length_270006_cov_17	157	151302	151580	-1	E													0									False
FT_SA74684_FT_SPN01265_HFF5YCCX2_unmapped_stringent_1_length_270006_cov_17_158	FT_SA74684_FT_SPN01265_HFF5YCCX2_unmapped_stringent_1_length_270006_cov_17	FT_SA74684_FT_SPN01265_HFF5YCCX2_unmapped_stringent_1_length_270006_cov_17	158	151716	152726	1	E													0									False
FT_SA74684_FT_SPN01265_HFF5YCCX2_unmapped_stringent_1_length_270006_cov_17_159	FT_SA74684_FT_SPN01265_HFF5YCCX2_unmapped_stringent_1_length_270006_cov_17	FT_SA74684_FT_SPN01265_HFF5YCCX2_unmapped_stringent_1_length_270006_cov_17	159	152704	153273	-1	E													0									False
FT_SA74684_FT_SPN01265_HFF5YCCX2_unmapped_stringent_1_length_270006_cov_17_160	FT_SA74684_FT_SPN01265_HFF5YCCX2_unmapped_stringent_1_length_270006_cov_17	FT_SA74684_FT_SPN01265_HFF5YCCX2_unmapped_stringent_1_length_270006_cov_17	160	153420	154280	1	E													0									False
FT_SA74684_FT_SPN01265_HFF5YCCX2_unmapped_stringent_1_length_270006_cov_17_161	FT_SA74684_FT_SPN01265_HFF5YCCX2_unmapped_stringent_1_length_270006_cov_17	FT_SA74684_FT_SPN01265_HFF5YCCX2_unmapped_stringent_1_length_270006_cov_17	161	154476	155387	1	E													0									False
FT_SA74684_FT_SPN01265_HFF5YCCX2_unmapped_stringent_1_length_270006_cov_17_162	FT_SA74684_FT_SPN01265_HFF5YCCX2_unmapped_stringent_1_length_270006_cov_17	FT_SA74684_FT_SPN01265_HFF5YCCX2_unmapped_stringent_1_length_270006_cov_17	162	155392	155904	1	E													0									False
FT_SA74684_FT_SPN01265_HFF5YCCX2_unmapped_stringent_1_length_270006_cov_17_163	FT_SA74684_FT_SPN01265_HFF5YCCX2_unmapped_stringent_1_length_270006_cov_17	FT_SA74684_FT_SPN01265_HFF5YCCX2_unmapped_stringent_1_length_270006_cov_17	163	156160	157302	1	E													0									False
FT_SA74684_FT_SPN01265_HFF5YCCX2_unmapped_stringent_1_length_270006_cov_17_164	FT_SA74684_FT_SPN01265_HFF5YCCX2_unmapped_stringent_1_length_270006_cov_17	FT_SA74684_FT_SPN01265_HFF5YCCX2_unmapped_stringent_1_length_270006_cov_17	164	157523	158008	1	E													0									False
FT_SA74684_FT_SPN01265_HFF5YCCX2_unmapped_stringent_1_length_270006_cov_17_165	FT_SA74684_FT_SPN01265_HFF5YCCX2_unmapped_stringent_1_length_270006_cov_17	FT_SA74684_FT_SPN01265_HFF5YCCX2_unmapped_stringent_1_length_270006_cov_17	165	158001	159857	-1	D			YP_009328946.1	YP_009328946.1 7-methylguanosine mRNA capping [Cedratvirus A11]	False	0.167	68	1.478e-10	mRNA capping enzyme, C-terminal domain [PF03919.16]				0									False
FT_SA74684_FT_SPN01265_HFF5YCCX2_unmapped_stringent_1_length_270006_cov_17_166	FT_SA74684_FT_SPN01265_HFF5YCCX2_unmapped_stringent_1_length_270006_cov_17	FT_SA74684_FT_SPN01265_HFF5YCCX2_unmapped_stringent_1_length_270006_cov_17	166	159995	161254	1	E													0									False
FT_SA74684_FT_SPN01265_HFF5YCCX2_unmapped_stringent_1_length_270006_cov_17_167	FT_SA74684_FT_SPN01265_HFF5YCCX2_unmapped_stringent_1_length_270006_cov_17	FT_SA74684_FT_SPN01265_HFF5YCCX2_unmapped_stringent_1_length_270006_cov_17	167	161409	163379	1	E													0									False
FT_SA74684_FT_SPN01265_HFF5YCCX2_unmapped_stringent_1_length_270006_cov_17_168	FT_SA74684_FT_SPN01265_HFF5YCCX2_unmapped_stringent_1_length_270006_cov_17	FT_SA74684_FT_SPN01265_HFF5YCCX2_unmapped_stringent_1_length_270006_cov_17	168	163573	164385	1	C	K06223	DNA adenine methylase [EC:2.1.1.72]	YP_009094517.1	YP_009094517.1 conserved adenine-specific methyltransferase [Melbournevirus]	False	0.246	96	9.799e-21	D12 class N6 adenine-specific DNA methyltransferase [PF02086.16]				0									False
FT_SA74684_FT_SPN01265_HFF5YCCX2_unmapped_stringent_1_length_270006_cov_17_169	FT_SA74684_FT_SPN01265_HFF5YCCX2_unmapped_stringent_1_length_270006_cov_17	FT_SA74684_FT_SPN01265_HFF5YCCX2_unmapped_stringent_1_length_270006_cov_17	169	164395	164583	-1	E													0									False
FT_SA74684_FT_SPN01265_HFF5YCCX2_unmapped_stringent_1_length_270006_cov_17_170	FT_SA74684_FT_SPN01265_HFF5YCCX2_unmapped_stringent_1_length_270006_cov_17	FT_SA74684_FT_SPN01265_HFF5YCCX2_unmapped_stringent_1_length_270006_cov_17	170	164877	165317	1	E													0									False
FT_SA74684_FT_SPN01265_HFF5YCCX2_unmapped_stringent_1_length_270006_cov_17_171	FT_SA74684_FT_SPN01265_HFF5YCCX2_unmapped_stringent_1_length_270006_cov_17	FT_SA74684_FT_SPN01265_HFF5YCCX2_unmapped_stringent_1_length_270006_cov_17	171	165327	165416	-1	E													0									False
FT_SA74684_FT_SPN01265_HFF5YCCX2_unmapped_stringent_1_length_270006_cov_17_172	FT_SA74684_FT_SPN01265_HFF5YCCX2_unmapped_stringent_1_length_270006_cov_17	FT_SA74684_FT_SPN01265_HFF5YCCX2_unmapped_stringent_1_length_270006_cov_17	172	165448	165819	-1	E													0									False
FT_SA74684_FT_SPN01265_HFF5YCCX2_unmapped_stringent_1_length_270006_cov_17_173	FT_SA74684_FT_SPN01265_HFF5YCCX2_unmapped_stringent_1_length_270006_cov_17	FT_SA74684_FT_SPN01265_HFF5YCCX2_unmapped_stringent_1_length_270006_cov_17	173	165965	167389	-1	D									Protein of unknown function (DUF4238) [PF14022.7]				0									False
FT_SA74684_FT_SPN01265_HFF5YCCX2_unmapped_stringent_1_length_270006_cov_17_174	FT_SA74684_FT_SPN01265_HFF5YCCX2_unmapped_stringent_1_length_270006_cov_17	FT_SA74684_FT_SPN01265_HFF5YCCX2_unmapped_stringent_1_length_270006_cov_17	174	167564	168370	-1	E													0									False
FT_SA74684_FT_SPN01265_HFF5YCCX2_unmapped_stringent_1_length_270006_cov_17_175	FT_SA74684_FT_SPN01265_HFF5YCCX2_unmapped_stringent_1_length_270006_cov_17	FT_SA74684_FT_SPN01265_HFF5YCCX2_unmapped_stringent_1_length_270006_cov_17	175	168590	169156	-1	E													0									False
FT_SA74684_FT_SPN01265_HFF5YCCX2_unmapped_stringent_1_length_270006_cov_17_176	FT_SA74684_FT_SPN01265_HFF5YCCX2_unmapped_stringent_1_length_270006_cov_17	FT_SA74684_FT_SPN01265_HFF5YCCX2_unmapped_stringent_1_length_270006_cov_17	176	169530	170441	1	E													0									False
FT_SA74684_FT_SPN01265_HFF5YCCX2_unmapped_stringent_1_length_270006_cov_17_177	FT_SA74684_FT_SPN01265_HFF5YCCX2_unmapped_stringent_1_length_270006_cov_17	FT_SA74684_FT_SPN01265_HFF5YCCX2_unmapped_stringent_1_length_270006_cov_17	177	170485	171303	1	E													0									False
FT_SA74684_FT_SPN01265_HFF5YCCX2_unmapped_stringent_1_length_270006_cov_17_178	FT_SA74684_FT_SPN01265_HFF5YCCX2_unmapped_stringent_1_length_270006_cov_17	FT_SA74684_FT_SPN01265_HFF5YCCX2_unmapped_stringent_1_length_270006_cov_17	178	171321	171884	1	E													0									False
FT_SA74684_FT_SPN01265_HFF5YCCX2_unmapped_stringent_1_length_270006_cov_17_179	FT_SA74684_FT_SPN01265_HFF5YCCX2_unmapped_stringent_1_length_270006_cov_17	FT_SA74684_FT_SPN01265_HFF5YCCX2_unmapped_stringent_1_length_270006_cov_17	179	172598	174439	1	E													0									False
FT_SA74684_FT_SPN01265_HFF5YCCX2_unmapped_stringent_1_length_270006_cov_17_180	FT_SA74684_FT_SPN01265_HFF5YCCX2_unmapped_stringent_1_length_270006_cov_17	FT_SA74684_FT_SPN01265_HFF5YCCX2_unmapped_stringent_1_length_270006_cov_17	180	174468	174818	-1	E													0									False
FT_SA74684_FT_SPN01265_HFF5YCCX2_unmapped_stringent_1_length_270006_cov_17_181	FT_SA74684_FT_SPN01265_HFF5YCCX2_unmapped_stringent_1_length_270006_cov_17	FT_SA74684_FT_SPN01265_HFF5YCCX2_unmapped_stringent_1_length_270006_cov_17	181	175346	175963	-1	E													0									False
FT_SA74684_FT_SPN01265_HFF5YCCX2_unmapped_stringent_1_length_270006_cov_17_182	FT_SA74684_FT_SPN01265_HFF5YCCX2_unmapped_stringent_1_length_270006_cov_17	FT_SA74684_FT_SPN01265_HFF5YCCX2_unmapped_stringent_1_length_270006_cov_17	182	176063	176668	1	E													0									False
FT_SA74684_FT_SPN01265_HFF5YCCX2_unmapped_stringent_1_length_270006_cov_17_183	FT_SA74684_FT_SPN01265_HFF5YCCX2_unmapped_stringent_1_length_270006_cov_17	FT_SA74684_FT_SPN01265_HFF5YCCX2_unmapped_stringent_1_length_270006_cov_17	183	176721	176930	-1	E													0									False
FT_SA74684_FT_SPN01265_HFF5YCCX2_unmapped_stringent_1_length_270006_cov_17_184	FT_SA74684_FT_SPN01265_HFF5YCCX2_unmapped_stringent_1_length_270006_cov_17	FT_SA74684_FT_SPN01265_HFF5YCCX2_unmapped_stringent_1_length_270006_cov_17	184	177576	178541	-1	E											REFSEQ hypothetical protein; Xu	Xu	0									False
FT_SA74684_FT_SPN01265_HFF5YCCX2_unmapped_stringent_1_length_270006_cov_17_185	FT_SA74684_FT_SPN01265_HFF5YCCX2_unmapped_stringent_1_length_270006_cov_17	FT_SA74684_FT_SPN01265_HFF5YCCX2_unmapped_stringent_1_length_270006_cov_17	185	178915	179892	-1	D			YP_009507581.1	YP_009507581.1 hypothetical protein [Heterosigma akashiwo virus 01]	False	0.234	83	7.294e-16	Zinc-finger double domain [PF13465.7]				0									False
FT_SA74684_FT_SPN01265_HFF5YCCX2_unmapped_stringent_1_length_270006_cov_17_186	FT_SA74684_FT_SPN01265_HFF5YCCX2_unmapped_stringent_1_length_270006_cov_17	FT_SA74684_FT_SPN01265_HFF5YCCX2_unmapped_stringent_1_length_270006_cov_17	186	179946	180998	-1	E													0									False
FT_SA74684_FT_SPN01265_HFF5YCCX2_unmapped_stringent_1_length_270006_cov_17_187	FT_SA74684_FT_SPN01265_HFF5YCCX2_unmapped_stringent_1_length_270006_cov_17	FT_SA74684_FT_SPN01265_HFF5YCCX2_unmapped_stringent_1_length_270006_cov_17	187	181135	181527	-1	E													0									False
FT_SA74684_FT_SPN01265_HFF5YCCX2_unmapped_stringent_1_length_270006_cov_17_188	FT_SA74684_FT_SPN01265_HFF5YCCX2_unmapped_stringent_1_length_270006_cov_17	FT_SA74684_FT_SPN01265_HFF5YCCX2_unmapped_stringent_1_length_270006_cov_17	188	181557	181715	-1	E													0									False
FT_SA74684_FT_SPN01265_HFF5YCCX2_unmapped_stringent_1_length_270006_cov_17_189	FT_SA74684_FT_SPN01265_HFF5YCCX2_unmapped_stringent_1_length_270006_cov_17	FT_SA74684_FT_SPN01265_HFF5YCCX2_unmapped_stringent_1_length_270006_cov_17	189	182015	182317	1	E													0									False
FT_SA74684_FT_SPN01265_HFF5YCCX2_unmapped_stringent_1_length_270006_cov_17_190	FT_SA74684_FT_SPN01265_HFF5YCCX2_unmapped_stringent_1_length_270006_cov_17	FT_SA74684_FT_SPN01265_HFF5YCCX2_unmapped_stringent_1_length_270006_cov_17	190	182314	182421	1	E													0									False
FT_SA74684_FT_SPN01265_HFF5YCCX2_unmapped_stringent_1_length_270006_cov_17_191	FT_SA74684_FT_SPN01265_HFF5YCCX2_unmapped_stringent_1_length_270006_cov_17	FT_SA74684_FT_SPN01265_HFF5YCCX2_unmapped_stringent_1_length_270006_cov_17	191	182839	183120	1	E													0									False
FT_SA74684_FT_SPN01265_HFF5YCCX2_unmapped_stringent_1_length_270006_cov_17_192	FT_SA74684_FT_SPN01265_HFF5YCCX2_unmapped_stringent_1_length_270006_cov_17	FT_SA74684_FT_SPN01265_HFF5YCCX2_unmapped_stringent_1_length_270006_cov_17	192	183295	183501	1	E													0									False
FT_SA74684_FT_SPN01265_HFF5YCCX2_unmapped_stringent_1_length_270006_cov_17_193	FT_SA74684_FT_SPN01265_HFF5YCCX2_unmapped_stringent_1_length_270006_cov_17	FT_SA74684_FT_SPN01265_HFF5YCCX2_unmapped_stringent_1_length_270006_cov_17	193	183956	185164	1	E													0									False
FT_SA74684_FT_SPN01265_HFF5YCCX2_unmapped_stringent_1_length_270006_cov_17_194	FT_SA74684_FT_SPN01265_HFF5YCCX2_unmapped_stringent_1_length_270006_cov_17	FT_SA74684_FT_SPN01265_HFF5YCCX2_unmapped_stringent_1_length_270006_cov_17	194	185217	185615	-1	E													0									False
FT_SA74684_FT_SPN01265_HFF5YCCX2_unmapped_stringent_1_length_270006_cov_17_195	FT_SA74684_FT_SPN01265_HFF5YCCX2_unmapped_stringent_1_length_270006_cov_17	FT_SA74684_FT_SPN01265_HFF5YCCX2_unmapped_stringent_1_length_270006_cov_17	195	186010	186240	1	E													0									False
FT_SA74684_FT_SPN01265_HFF5YCCX2_unmapped_stringent_1_length_270006_cov_17_196	FT_SA74684_FT_SPN01265_HFF5YCCX2_unmapped_stringent_1_length_270006_cov_17	FT_SA74684_FT_SPN01265_HFF5YCCX2_unmapped_stringent_1_length_270006_cov_17	196	186464	186835	1	E													0									False
FT_SA74684_FT_SPN01265_HFF5YCCX2_unmapped_stringent_1_length_270006_cov_17_197	FT_SA74684_FT_SPN01265_HFF5YCCX2_unmapped_stringent_1_length_270006_cov_17	FT_SA74684_FT_SPN01265_HFF5YCCX2_unmapped_stringent_1_length_270006_cov_17	197	187066	188097	-1	C	K13281	UV DNA damage endonuclease [EC:3.-.-.-]	YP_009361494.1	YP_009361494.1 UV-damage endonuclease Uvde [Pacmanvirus A23]	False	0.411	216	1.913e-60	UV-endonuclease UvdE [PF03851.15]		sp|Q8XIP3|UVSE_CLOPE UV DNA damage endonuclease; Xr	Xr	0									False	V
FT_SA74684_FT_SPN01265_HFF5YCCX2_unmapped_stringent_1_length_270006_cov_17_198	FT_SA74684_FT_SPN01265_HFF5YCCX2_unmapped_stringent_1_length_270006_cov_17	FT_SA74684_FT_SPN01265_HFF5YCCX2_unmapped_stringent_1_length_270006_cov_17	198	188091	188273	-1	E													0									False
FT_SA74684_FT_SPN01265_HFF5YCCX2_unmapped_stringent_1_length_270006_cov_17_199	FT_SA74684_FT_SPN01265_HFF5YCCX2_unmapped_stringent_1_length_270006_cov_17	FT_SA74684_FT_SPN01265_HFF5YCCX2_unmapped_stringent_1_length_270006_cov_17	199	188273	189592	-1	E			YP_002003969.1	YP_002003969.1 gp7.7 [Enterobacteria phage 13a]	False	0.299	61	1.635e-08					0									False
FT_SA74684_FT_SPN01265_HFF5YCCX2_unmapped_stringent_1_length_270006_cov_17_200	FT_SA74684_FT_SPN01265_HFF5YCCX2_unmapped_stringent_1_length_270006_cov_17	FT_SA74684_FT_SPN01265_HFF5YCCX2_unmapped_stringent_1_length_270006_cov_17	200	189683	190420	1	E			YP_003987227.1	YP_003987227.1 putative procollagen-lysine,2-oxoglutarate dioxygenase [Acanthamoeba polyphaga mimivirus]	False	0.292	77	1.186e-14					0									False
FT_SA74684_FT_SPN01265_HFF5YCCX2_unmapped_stringent_1_length_270006_cov_17_201	FT_SA74684_FT_SPN01265_HFF5YCCX2_unmapped_stringent_1_length_270006_cov_17	FT_SA74684_FT_SPN01265_HFF5YCCX2_unmapped_stringent_1_length_270006_cov_17	201	190591	190950	1	E													0									False
FT_SA74684_FT_SPN01265_HFF5YCCX2_unmapped_stringent_1_length_270006_cov_17_202	FT_SA74684_FT_SPN01265_HFF5YCCX2_unmapped_stringent_1_length_270006_cov_17	FT_SA74684_FT_SPN01265_HFF5YCCX2_unmapped_stringent_1_length_270006_cov_17	202	191168	191683	1	E													0									False
FT_SA74684_FT_SPN01265_HFF5YCCX2_unmapped_stringent_1_length_270006_cov_17_203	FT_SA74684_FT_SPN01265_HFF5YCCX2_unmapped_stringent_1_length_270006_cov_17	FT_SA74684_FT_SPN01265_HFF5YCCX2_unmapped_stringent_1_length_270006_cov_17	203	191701	193311	-1	E													0									False
FT_SA74684_FT_SPN01265_HFF5YCCX2_unmapped_stringent_1_length_270006_cov_17_204	FT_SA74684_FT_SPN01265_HFF5YCCX2_unmapped_stringent_1_length_270006_cov_17	FT_SA74684_FT_SPN01265_HFF5YCCX2_unmapped_stringent_1_length_270006_cov_17	204	193571	195187	1	D									Protein kinase domain [PF00069.26]; Protein tyrosine and serine/threonine kinase [PF07714.18]				0									False
FT_SA74684_FT_SPN01265_HFF5YCCX2_unmapped_stringent_1_length_270006_cov_17_205	FT_SA74684_FT_SPN01265_HFF5YCCX2_unmapped_stringent_1_length_270006_cov_17	FT_SA74684_FT_SPN01265_HFF5YCCX2_unmapped_stringent_1_length_270006_cov_17	205	195496	196149	1	E													0									False
FT_SA74684_FT_SPN01265_HFF5YCCX2_unmapped_stringent_1_length_270006_cov_17_206	FT_SA74684_FT_SPN01265_HFF5YCCX2_unmapped_stringent_1_length_270006_cov_17	FT_SA74684_FT_SPN01265_HFF5YCCX2_unmapped_stringent_1_length_270006_cov_17	206	196758	197981	1	E													0									False
FT_SA74684_FT_SPN01265_HFF5YCCX2_unmapped_stringent_1_length_270006_cov_17_207	FT_SA74684_FT_SPN01265_HFF5YCCX2_unmapped_stringent_1_length_270006_cov_17	FT_SA74684_FT_SPN01265_HFF5YCCX2_unmapped_stringent_1_length_270006_cov_17	207	198318	198683	1	E													0									False
FT_SA74684_FT_SPN01265_HFF5YCCX2_unmapped_stringent_1_length_270006_cov_17_208	FT_SA74684_FT_SPN01265_HFF5YCCX2_unmapped_stringent_1_length_270006_cov_17	FT_SA74684_FT_SPN01265_HFF5YCCX2_unmapped_stringent_1_length_270006_cov_17	208	199404	199679	1	E													0									False
FT_SA74684_FT_SPN01265_HFF5YCCX2_unmapped_stringent_1_length_270006_cov_17_209	FT_SA74684_FT_SPN01265_HFF5YCCX2_unmapped_stringent_1_length_270006_cov_17	FT_SA74684_FT_SPN01265_HFF5YCCX2_unmapped_stringent_1_length_270006_cov_17	209	200009	200290	-1	E													0									False
FT_SA74684_FT_SPN01265_HFF5YCCX2_unmapped_stringent_1_length_270006_cov_17_210	FT_SA74684_FT_SPN01265_HFF5YCCX2_unmapped_stringent_1_length_270006_cov_17	FT_SA74684_FT_SPN01265_HFF5YCCX2_unmapped_stringent_1_length_270006_cov_17	210	200606	201232	-1	E													0									False
FT_SA74684_FT_SPN01265_HFF5YCCX2_unmapped_stringent_1_length_270006_cov_17_211	FT_SA74684_FT_SPN01265_HFF5YCCX2_unmapped_stringent_1_length_270006_cov_17	FT_SA74684_FT_SPN01265_HFF5YCCX2_unmapped_stringent_1_length_270006_cov_17	211	201668	202090	1	E													0									False
FT_SA74684_FT_SPN01265_HFF5YCCX2_unmapped_stringent_1_length_270006_cov_17_212	FT_SA74684_FT_SPN01265_HFF5YCCX2_unmapped_stringent_1_length_270006_cov_17	FT_SA74684_FT_SPN01265_HFF5YCCX2_unmapped_stringent_1_length_270006_cov_17	212	202290	203849	-1	E													0									False
FT_SA74684_FT_SPN01265_HFF5YCCX2_unmapped_stringent_1_length_270006_cov_17_213	FT_SA74684_FT_SPN01265_HFF5YCCX2_unmapped_stringent_1_length_270006_cov_17	FT_SA74684_FT_SPN01265_HFF5YCCX2_unmapped_stringent_1_length_270006_cov_17	213	204536	205471	1	E													0									False
FT_SA74684_FT_SPN01265_HFF5YCCX2_unmapped_stringent_1_length_270006_cov_17_214	FT_SA74684_FT_SPN01265_HFF5YCCX2_unmapped_stringent_1_length_270006_cov_17	FT_SA74684_FT_SPN01265_HFF5YCCX2_unmapped_stringent_1_length_270006_cov_17	214	206361	206609	1	E													0									False
FT_SA74684_FT_SPN01265_HFF5YCCX2_unmapped_stringent_1_length_270006_cov_17_215	FT_SA74684_FT_SPN01265_HFF5YCCX2_unmapped_stringent_1_length_270006_cov_17	FT_SA74684_FT_SPN01265_HFF5YCCX2_unmapped_stringent_1_length_270006_cov_17	215	207000	207245	-1	E													0									False
FT_SA74684_FT_SPN01265_HFF5YCCX2_unmapped_stringent_1_length_270006_cov_17_216	FT_SA74684_FT_SPN01265_HFF5YCCX2_unmapped_stringent_1_length_270006_cov_17	FT_SA74684_FT_SPN01265_HFF5YCCX2_unmapped_stringent_1_length_270006_cov_17	216	207454	209547	-1	E			YP_009449290.1	YP_009449290.1 DEAD/SNF2 helicase, partial [Orpheovirus IHUMI-LCC2]	False	0.244	115	5.757e-25					0									False
FT_SA74684_FT_SPN01265_HFF5YCCX2_unmapped_stringent_1_length_270006_cov_17_217	FT_SA74684_FT_SPN01265_HFF5YCCX2_unmapped_stringent_1_length_270006_cov_17	FT_SA74684_FT_SPN01265_HFF5YCCX2_unmapped_stringent_1_length_270006_cov_17	217	209761	210021	-1	E													0									False
FT_SA74684_FT_SPN01265_HFF5YCCX2_unmapped_stringent_1_length_270006_cov_17_218	FT_SA74684_FT_SPN01265_HFF5YCCX2_unmapped_stringent_1_length_270006_cov_17	FT_SA74684_FT_SPN01265_HFF5YCCX2_unmapped_stringent_1_length_270006_cov_17	218	210255	211487	1	E											sp|Q5UQN0|YL437_MIMIV Uncharacterized protein L437; Xu	Xu	0									False
FT_SA74684_FT_SPN01265_HFF5YCCX2_unmapped_stringent_1_length_270006_cov_17_219	FT_SA74684_FT_SPN01265_HFF5YCCX2_unmapped_stringent_1_length_270006_cov_17	FT_SA74684_FT_SPN01265_HFF5YCCX2_unmapped_stringent_1_length_270006_cov_17	219	211880	212254	1	E													0									False
FT_SA74684_FT_SPN01265_HFF5YCCX2_unmapped_stringent_1_length_270006_cov_17_220	FT_SA74684_FT_SPN01265_HFF5YCCX2_unmapped_stringent_1_length_270006_cov_17	FT_SA74684_FT_SPN01265_HFF5YCCX2_unmapped_stringent_1_length_270006_cov_17	220	212327	212863	1	E													0									False
FT_SA74684_FT_SPN01265_HFF5YCCX2_unmapped_stringent_1_length_270006_cov_17_221	FT_SA74684_FT_SPN01265_HFF5YCCX2_unmapped_stringent_1_length_270006_cov_17	FT_SA74684_FT_SPN01265_HFF5YCCX2_unmapped_stringent_1_length_270006_cov_17	221	212689	214059	-1	E													0									False
FT_SA74684_FT_SPN01265_HFF5YCCX2_unmapped_stringent_1_length_270006_cov_17_222	FT_SA74684_FT_SPN01265_HFF5YCCX2_unmapped_stringent_1_length_270006_cov_17	FT_SA74684_FT_SPN01265_HFF5YCCX2_unmapped_stringent_1_length_270006_cov_17	222	214035	215051	-1	E													0									False
FT_SA74684_FT_SPN01265_HFF5YCCX2_unmapped_stringent_1_length_270006_cov_17_223	FT_SA74684_FT_SPN01265_HFF5YCCX2_unmapped_stringent_1_length_270006_cov_17	FT_SA74684_FT_SPN01265_HFF5YCCX2_unmapped_stringent_1_length_270006_cov_17	223	215591	217273	1	E													0									False
FT_SA74684_FT_SPN01265_HFF5YCCX2_unmapped_stringent_1_length_270006_cov_17_224	FT_SA74684_FT_SPN01265_HFF5YCCX2_unmapped_stringent_1_length_270006_cov_17	FT_SA74684_FT_SPN01265_HFF5YCCX2_unmapped_stringent_1_length_270006_cov_17	224	217365	218828	1	D									Bifunctional DNA primase/polymerase, N-terminal [PF09250.12]				0									False
FT_SA74684_FT_SPN01265_HFF5YCCX2_unmapped_stringent_1_length_270006_cov_17_225	FT_SA74684_FT_SPN01265_HFF5YCCX2_unmapped_stringent_1_length_270006_cov_17	FT_SA74684_FT_SPN01265_HFF5YCCX2_unmapped_stringent_1_length_270006_cov_17	225	219276	219683	1	E													0									False
FT_SA74684_FT_SPN01265_HFF5YCCX2_unmapped_stringent_1_length_270006_cov_17_226	FT_SA74684_FT_SPN01265_HFF5YCCX2_unmapped_stringent_1_length_270006_cov_17	FT_SA74684_FT_SPN01265_HFF5YCCX2_unmapped_stringent_1_length_270006_cov_17	226	220082	220420	-1	E													0									False
FT_SA74684_FT_SPN01265_HFF5YCCX2_unmapped_stringent_1_length_270006_cov_17_227	FT_SA74684_FT_SPN01265_HFF5YCCX2_unmapped_stringent_1_length_270006_cov_17	FT_SA74684_FT_SPN01265_HFF5YCCX2_unmapped_stringent_1_length_270006_cov_17	227	220535	221194	-1	D			YP_009665274.1	YP_009665274.1 SAM-dependent methyltransferase [Paramecium bursaria Chlorella virus NYs1]	False	0.341	119	3.812e-29	Methyltransferase FkbM domain [PF05050.13]				0									False
FT_SA74684_FT_SPN01265_HFF5YCCX2_unmapped_stringent_1_length_270006_cov_17_228	FT_SA74684_FT_SPN01265_HFF5YCCX2_unmapped_stringent_1_length_270006_cov_17	FT_SA74684_FT_SPN01265_HFF5YCCX2_unmapped_stringent_1_length_270006_cov_17	228	221360	221656	1	E													0									False
FT_SA74684_FT_SPN01265_HFF5YCCX2_unmapped_stringent_1_length_270006_cov_17_229	FT_SA74684_FT_SPN01265_HFF5YCCX2_unmapped_stringent_1_length_270006_cov_17	FT_SA74684_FT_SPN01265_HFF5YCCX2_unmapped_stringent_1_length_270006_cov_17	229	221870	222178	-1	E													0									False
FT_SA74684_FT_SPN01265_HFF5YCCX2_unmapped_stringent_1_length_270006_cov_17_230	FT_SA74684_FT_SPN01265_HFF5YCCX2_unmapped_stringent_1_length_270006_cov_17	FT_SA74684_FT_SPN01265_HFF5YCCX2_unmapped_stringent_1_length_270006_cov_17	230	222283	222837	-1	E													0									False
FT_SA74684_FT_SPN01265_HFF5YCCX2_unmapped_stringent_1_length_270006_cov_17_231	FT_SA74684_FT_SPN01265_HFF5YCCX2_unmapped_stringent_1_length_270006_cov_17	FT_SA74684_FT_SPN01265_HFF5YCCX2_unmapped_stringent_1_length_270006_cov_17	231	223097	223603	-1	E													0									False
FT_SA74684_FT_SPN01265_HFF5YCCX2_unmapped_stringent_1_length_270006_cov_17_232	FT_SA74684_FT_SPN01265_HFF5YCCX2_unmapped_stringent_1_length_270006_cov_17	FT_SA74684_FT_SPN01265_HFF5YCCX2_unmapped_stringent_1_length_270006_cov_17	232	223647	224003	1	E													0									False
FT_SA74684_FT_SPN01265_HFF5YCCX2_unmapped_stringent_1_length_270006_cov_17_233	FT_SA74684_FT_SPN01265_HFF5YCCX2_unmapped_stringent_1_length_270006_cov_17	FT_SA74684_FT_SPN01265_HFF5YCCX2_unmapped_stringent_1_length_270006_cov_17	233	223988	224533	-1	E													0									False
FT_SA74684_FT_SPN01265_HFF5YCCX2_unmapped_stringent_1_length_270006_cov_17_234	FT_SA74684_FT_SPN01265_HFF5YCCX2_unmapped_stringent_1_length_270006_cov_17	FT_SA74684_FT_SPN01265_HFF5YCCX2_unmapped_stringent_1_length_270006_cov_17	234	224830	224973	1	E													0									False
FT_SA74684_FT_SPN01265_HFF5YCCX2_unmapped_stringent_1_length_270006_cov_17_235	FT_SA74684_FT_SPN01265_HFF5YCCX2_unmapped_stringent_1_length_270006_cov_17	FT_SA74684_FT_SPN01265_HFF5YCCX2_unmapped_stringent_1_length_270006_cov_17	235	225022	225258	1	E													0									False
FT_SA74684_FT_SPN01265_HFF5YCCX2_unmapped_stringent_1_length_270006_cov_17_236	FT_SA74684_FT_SPN01265_HFF5YCCX2_unmapped_stringent_1_length_270006_cov_17	FT_SA74684_FT_SPN01265_HFF5YCCX2_unmapped_stringent_1_length_270006_cov_17	236	225296	225652	-1	E													0									False
FT_SA74684_FT_SPN01265_HFF5YCCX2_unmapped_stringent_1_length_270006_cov_17_237	FT_SA74684_FT_SPN01265_HFF5YCCX2_unmapped_stringent_1_length_270006_cov_17	FT_SA74684_FT_SPN01265_HFF5YCCX2_unmapped_stringent_1_length_270006_cov_17	237	225744	225941	-1	E													0									False
FT_SA74684_FT_SPN01265_HFF5YCCX2_unmapped_stringent_1_length_270006_cov_17_238	FT_SA74684_FT_SPN01265_HFF5YCCX2_unmapped_stringent_1_length_270006_cov_17	FT_SA74684_FT_SPN01265_HFF5YCCX2_unmapped_stringent_1_length_270006_cov_17	238	226279	228564	-1	D			YP_009665744.1	YP_009665744.1 FirrV-1-F1 [Feldmannia irregularis virus a]	False	0.234	129	4.116e-29	Response regulator receiver domain [PF00072.25]; Histidine kinase-, DNA gyrase B-, and HSP90-like ATPase [PF02518.27]				0									False
FT_SA74684_FT_SPN01265_HFF5YCCX2_unmapped_stringent_1_length_270006_cov_17_239	FT_SA74684_FT_SPN01265_HFF5YCCX2_unmapped_stringent_1_length_270006_cov_17	FT_SA74684_FT_SPN01265_HFF5YCCX2_unmapped_stringent_1_length_270006_cov_17	239	229026	229649	1	E													0									False
FT_SA74684_FT_SPN01265_HFF5YCCX2_unmapped_stringent_1_length_270006_cov_17_240	FT_SA74684_FT_SPN01265_HFF5YCCX2_unmapped_stringent_1_length_270006_cov_17	FT_SA74684_FT_SPN01265_HFF5YCCX2_unmapped_stringent_1_length_270006_cov_17	240	230267	231598	1	E													0									False
FT_SA74684_FT_SPN01265_HFF5YCCX2_unmapped_stringent_1_length_270006_cov_17_241	FT_SA74684_FT_SPN01265_HFF5YCCX2_unmapped_stringent_1_length_270006_cov_17	FT_SA74684_FT_SPN01265_HFF5YCCX2_unmapped_stringent_1_length_270006_cov_17	241	231604	233400	1	E													0									False
FT_SA74684_FT_SPN01265_HFF5YCCX2_unmapped_stringent_1_length_270006_cov_17_242	FT_SA74684_FT_SPN01265_HFF5YCCX2_unmapped_stringent_1_length_270006_cov_17	FT_SA74684_FT_SPN01265_HFF5YCCX2_unmapped_stringent_1_length_270006_cov_17	242	234569	234901	-1	E													0									False
FT_SA74684_FT_SPN01265_HFF5YCCX2_unmapped_stringent_1_length_270006_cov_17_243	FT_SA74684_FT_SPN01265_HFF5YCCX2_unmapped_stringent_1_length_270006_cov_17	FT_SA74684_FT_SPN01265_HFF5YCCX2_unmapped_stringent_1_length_270006_cov_17	243	235255	236235	1	E													0									False
FT_SA74684_FT_SPN01265_HFF5YCCX2_unmapped_stringent_1_length_270006_cov_17_244	FT_SA74684_FT_SPN01265_HFF5YCCX2_unmapped_stringent_1_length_270006_cov_17	FT_SA74684_FT_SPN01265_HFF5YCCX2_unmapped_stringent_1_length_270006_cov_17	244	236430	236621	1	E													0									False
FT_SA74684_FT_SPN01265_HFF5YCCX2_unmapped_stringent_1_length_270006_cov_17_245	FT_SA74684_FT_SPN01265_HFF5YCCX2_unmapped_stringent_1_length_270006_cov_17	FT_SA74684_FT_SPN01265_HFF5YCCX2_unmapped_stringent_1_length_270006_cov_17	245	236642	238570	-1	E													0									False
FT_SA74684_FT_SPN01265_HFF5YCCX2_unmapped_stringent_1_length_270006_cov_17_246	FT_SA74684_FT_SPN01265_HFF5YCCX2_unmapped_stringent_1_length_270006_cov_17	FT_SA74684_FT_SPN01265_HFF5YCCX2_unmapped_stringent_1_length_270006_cov_17	246	238807	239232	1	E													0									False
FT_SA74684_FT_SPN01265_HFF5YCCX2_unmapped_stringent_1_length_270006_cov_17_247	FT_SA74684_FT_SPN01265_HFF5YCCX2_unmapped_stringent_1_length_270006_cov_17	FT_SA74684_FT_SPN01265_HFF5YCCX2_unmapped_stringent_1_length_270006_cov_17	247	239253	239888	-1	E													0									False
FT_SA74684_FT_SPN01265_HFF5YCCX2_unmapped_stringent_1_length_270006_cov_17_248	FT_SA74684_FT_SPN01265_HFF5YCCX2_unmapped_stringent_1_length_270006_cov_17	FT_SA74684_FT_SPN01265_HFF5YCCX2_unmapped_stringent_1_length_270006_cov_17	248	240062	240361	1	C	K11253	histone H3	YP_009465730.1	YP_009465730.1 hypothetical protein DSLPV1_013 [Dishui lake phycodnavirus 1]	False	0.713	140	1.169e-38	Core histone H2A/H2B/H3/H4 [PF00125.25]				0									False
FT_SA74684_FT_SPN01265_HFF5YCCX2_unmapped_stringent_1_length_270006_cov_17_249	FT_SA74684_FT_SPN01265_HFF5YCCX2_unmapped_stringent_1_length_270006_cov_17	FT_SA74684_FT_SPN01265_HFF5YCCX2_unmapped_stringent_1_length_270006_cov_17	249	240880	241803	1	E			YP_009172594.1	YP_009172594.1 hypothetical protein OlV2_103c [Ostreococcus lucimarinus virus 2]	False	0.26	60	9.598e-09			REFSEQ gp37; Xu	Xu	0									False
FT_SA74684_FT_SPN01265_HFF5YCCX2_unmapped_stringent_1_length_270006_cov_17_250	FT_SA74684_FT_SPN01265_HFF5YCCX2_unmapped_stringent_1_length_270006_cov_17	FT_SA74684_FT_SPN01265_HFF5YCCX2_unmapped_stringent_1_length_270006_cov_17	250	241966	242295	1	D									Major intrinsic protein [PF00230.21]				0									False
FT_SA74684_FT_SPN01265_HFF5YCCX2_unmapped_stringent_1_length_270006_cov_17_251	FT_SA74684_FT_SPN01265_HFF5YCCX2_unmapped_stringent_1_length_270006_cov_17	FT_SA74684_FT_SPN01265_HFF5YCCX2_unmapped_stringent_1_length_270006_cov_17	251	242495	242956	-1	E													0									False
FT_SA74684_FT_SPN01265_HFF5YCCX2_unmapped_stringent_1_length_270006_cov_17_252	FT_SA74684_FT_SPN01265_HFF5YCCX2_unmapped_stringent_1_length_270006_cov_17	FT_SA74684_FT_SPN01265_HFF5YCCX2_unmapped_stringent_1_length_270006_cov_17	252	243260	244627	-1	E													0									False
FT_SA74684_FT_SPN01265_HFF5YCCX2_unmapped_stringent_1_length_270006_cov_17_253	FT_SA74684_FT_SPN01265_HFF5YCCX2_unmapped_stringent_1_length_270006_cov_17	FT_SA74684_FT_SPN01265_HFF5YCCX2_unmapped_stringent_1_length_270006_cov_17	253	244713	245096	-1	E													0									False
FT_SA74684_FT_SPN01265_HFF5YCCX2_unmapped_stringent_1_length_270006_cov_17_254	FT_SA74684_FT_SPN01265_HFF5YCCX2_unmapped_stringent_1_length_270006_cov_17	FT_SA74684_FT_SPN01265_HFF5YCCX2_unmapped_stringent_1_length_270006_cov_17	254	245247	245669	1	E													0									False
FT_SA74684_FT_SPN01265_HFF5YCCX2_unmapped_stringent_1_length_270006_cov_17_255	FT_SA74684_FT_SPN01265_HFF5YCCX2_unmapped_stringent_1_length_270006_cov_17	FT_SA74684_FT_SPN01265_HFF5YCCX2_unmapped_stringent_1_length_270006_cov_17	255	245916	246800	1	E													0									False
FT_SA74684_FT_SPN01265_HFF5YCCX2_unmapped_stringent_1_length_270006_cov_17_256	FT_SA74684_FT_SPN01265_HFF5YCCX2_unmapped_stringent_1_length_270006_cov_17	FT_SA74684_FT_SPN01265_HFF5YCCX2_unmapped_stringent_1_length_270006_cov_17	256	247014	247823	1	E													0									False
FT_SA74684_FT_SPN01265_HFF5YCCX2_unmapped_stringent_1_length_270006_cov_17_257	FT_SA74684_FT_SPN01265_HFF5YCCX2_unmapped_stringent_1_length_270006_cov_17	FT_SA74684_FT_SPN01265_HFF5YCCX2_unmapped_stringent_1_length_270006_cov_17	257	247905	248393	1	E													0									False
FT_SA74684_FT_SPN01265_HFF5YCCX2_unmapped_stringent_1_length_270006_cov_17_258	FT_SA74684_FT_SPN01265_HFF5YCCX2_unmapped_stringent_1_length_270006_cov_17	FT_SA74684_FT_SPN01265_HFF5YCCX2_unmapped_stringent_1_length_270006_cov_17	258	248495	248596	-1	E													0									False
FT_SA74684_FT_SPN01265_HFF5YCCX2_unmapped_stringent_1_length_270006_cov_17_259	FT_SA74684_FT_SPN01265_HFF5YCCX2_unmapped_stringent_1_length_270006_cov_17	FT_SA74684_FT_SPN01265_HFF5YCCX2_unmapped_stringent_1_length_270006_cov_17	259	248928	250103	1	E													0									False
FT_SA74684_FT_SPN01265_HFF5YCCX2_unmapped_stringent_1_length_270006_cov_17_260	FT_SA74684_FT_SPN01265_HFF5YCCX2_unmapped_stringent_1_length_270006_cov_17	FT_SA74684_FT_SPN01265_HFF5YCCX2_unmapped_stringent_1_length_270006_cov_17	260	250594	251295	1	E													0									False
FT_SA74684_FT_SPN01265_HFF5YCCX2_unmapped_stringent_1_length_270006_cov_17_261	FT_SA74684_FT_SPN01265_HFF5YCCX2_unmapped_stringent_1_length_270006_cov_17	FT_SA74684_FT_SPN01265_HFF5YCCX2_unmapped_stringent_1_length_270006_cov_17	261	251341	252408	-1	E													0									False
FT_SA74684_FT_SPN01265_HFF5YCCX2_unmapped_stringent_1_length_270006_cov_17_262	FT_SA74684_FT_SPN01265_HFF5YCCX2_unmapped_stringent_1_length_270006_cov_17	FT_SA74684_FT_SPN01265_HFF5YCCX2_unmapped_stringent_1_length_270006_cov_17	262	252560	253945	-1	D			YP_003986741.1	YP_003986741.1 uncharacterized HNH endonuclease [Acanthamoeba polyphaga mimivirus]	False	0.284	150	8.138e-37	HNH endonuclease [PF13392.7]		sp|Q5UPT6|YL245_MIMIV Uncharacterized HNH endonuclease L245; Xu	Xu	0									False
FT_SA74684_FT_SPN01265_HFF5YCCX2_unmapped_stringent_1_length_270006_cov_17_263	FT_SA74684_FT_SPN01265_HFF5YCCX2_unmapped_stringent_1_length_270006_cov_17	FT_SA74684_FT_SPN01265_HFF5YCCX2_unmapped_stringent_1_length_270006_cov_17	263	254163	254987	1	E													0									False
FT_SA74684_FT_SPN01265_HFF5YCCX2_unmapped_stringent_1_length_270006_cov_17_264	FT_SA74684_FT_SPN01265_HFF5YCCX2_unmapped_stringent_1_length_270006_cov_17	FT_SA74684_FT_SPN01265_HFF5YCCX2_unmapped_stringent_1_length_270006_cov_17	264	255036	257090	-1	E			YP_003987418.1	YP_003987418.1 hypothetical protein [Acanthamoeba polyphaga mimivirus]	False	0.215	95	8.279e-19			sp|Q5UQX5|YR883_MIMIV Uncharacterized protein R883; Xu	Xu	0									False
FT_SA74684_FT_SPN01265_HFF5YCCX2_unmapped_stringent_1_length_270006_cov_17_265	FT_SA74684_FT_SPN01265_HFF5YCCX2_unmapped_stringent_1_length_270006_cov_17	FT_SA74684_FT_SPN01265_HFF5YCCX2_unmapped_stringent_1_length_270006_cov_17	265	257595	257849	1	E													0									False
FT_SA74684_FT_SPN01265_HFF5YCCX2_unmapped_stringent_1_length_270006_cov_17_266	FT_SA74684_FT_SPN01265_HFF5YCCX2_unmapped_stringent_1_length_270006_cov_17	FT_SA74684_FT_SPN01265_HFF5YCCX2_unmapped_stringent_1_length_270006_cov_17	266	258013	258579	1	D									Protein of unknown function DUF84 [PF01931.19]				0									False
FT_SA74684_FT_SPN01265_HFF5YCCX2_unmapped_stringent_1_length_270006_cov_17_267	FT_SA74684_FT_SPN01265_HFF5YCCX2_unmapped_stringent_1_length_270006_cov_17	FT_SA74684_FT_SPN01265_HFF5YCCX2_unmapped_stringent_1_length_270006_cov_17	267	258867	259223	-1	E													0									False
FT_SA74684_FT_SPN01265_HFF5YCCX2_unmapped_stringent_1_length_270006_cov_17_268	FT_SA74684_FT_SPN01265_HFF5YCCX2_unmapped_stringent_1_length_270006_cov_17	FT_SA74684_FT_SPN01265_HFF5YCCX2_unmapped_stringent_1_length_270006_cov_17	268	259240	259926	1	D									Histidine phosphatase superfamily (branch 1) [PF00300.23]				0									False
FT_SA74684_FT_SPN01265_HFF5YCCX2_unmapped_stringent_1_length_270006_cov_17_269	FT_SA74684_FT_SPN01265_HFF5YCCX2_unmapped_stringent_1_length_270006_cov_17	FT_SA74684_FT_SPN01265_HFF5YCCX2_unmapped_stringent_1_length_270006_cov_17	269	260046	260795	1	E			YP_009329369.1	YP_009329369.1 Hypothetical protein BQ3484_429 [Cedratvirus A11]	False	0.318	109	3.1e-25					0									False
FT_SA74684_FT_SPN01265_HFF5YCCX2_unmapped_stringent_1_length_270006_cov_17_270	FT_SA74684_FT_SPN01265_HFF5YCCX2_unmapped_stringent_1_length_270006_cov_17	FT_SA74684_FT_SPN01265_HFF5YCCX2_unmapped_stringent_1_length_270006_cov_17	270	261292	261603	-1	E													0									False
FT_SA74684_FT_SPN01265_HFF5YCCX2_unmapped_stringent_1_length_270006_cov_17_271	FT_SA74684_FT_SPN01265_HFF5YCCX2_unmapped_stringent_1_length_270006_cov_17	FT_SA74684_FT_SPN01265_HFF5YCCX2_unmapped_stringent_1_length_270006_cov_17	271	261785	265150	-1	E			YP_009819856.1	YP_009819856.1 DNA primase [Streptomyces phage Vash]	False	0.229	79	1.162e-13			sp|P10277|PRIM_BPP4 Putative P4-specific DNA primase; XhXr	Xr;Xh	0									False	VF
FT_SA74684_FT_SPN01265_HFF5YCCX2_unmapped_stringent_1_length_270006_cov_17_272	FT_SA74684_FT_SPN01265_HFF5YCCX2_unmapped_stringent_1_length_270006_cov_17	FT_SA74684_FT_SPN01265_HFF5YCCX2_unmapped_stringent_1_length_270006_cov_17	272	265737	266429	-1	E													0									False	F
FT_SA74684_FT_SPN01265_HFF5YCCX2_unmapped_stringent_1_length_270006_cov_17_273	FT_SA74684_FT_SPN01265_HFF5YCCX2_unmapped_stringent_1_length_270006_cov_17	FT_SA74684_FT_SPN01265_HFF5YCCX2_unmapped_stringent_1_length_270006_cov_17	273	266395	267006	-1	E													0									False	F
FT_SA74684_FT_SPN01265_HFF5YCCX2_unmapped_stringent_1_length_270006_cov_17_274	FT_SA74684_FT_SPN01265_HFF5YCCX2_unmapped_stringent_1_length_270006_cov_17	FT_SA74684_FT_SPN01265_HFF5YCCX2_unmapped_stringent_1_length_270006_cov_17	274	267727	269829	1	D			YP_002154763.1	YP_002154763.1 putative hybrid sensor histdine kinase [Feldmannia species virus]	False	0.203	97	2.85e-19	Histidine kinase-, DNA gyrase B-, and HSP90-like ATPase [PF02518.27]; Response regulator receiver domain [PF00072.25]; PAS fold [PF08447.13]; PAS fold [PF08448.11]; PAS fold [PF00989.26]				0									False	F
FT_SA74684_FT_SPN01265_HFF5YCCX2_unmapped_stringent_1_length_270006_cov_17_275	FT_SA74684_FT_SPN01265_HFF5YCCX2_unmapped_stringent_1_length_270006_cov_17	FT_SA74684_FT_SPN01265_HFF5YCCX2_unmapped_stringent_1_length_270006_cov_17	275	269868	270005	-1	D									Protein of unknown function (DUF3915) [PF13054.7]				0									False	F
FT_SA74684_FT_SPN01265_HFF5YCCX2_unmapped_stringent_2_length_91177_cov_16_1	FT_SA74684_FT_SPN01265_HFF5YCCX2_unmapped_stringent_2_length_91177_cov_16	FT_SA74684_FT_SPN01265_HFF5YCCX2_unmapped_stringent_2_length_91177_cov_16	1	1	123	1	E													0									False	F
FT_SA74684_FT_SPN01265_HFF5YCCX2_unmapped_stringent_2_length_91177_cov_16_2	FT_SA74684_FT_SPN01265_HFF5YCCX2_unmapped_stringent_2_length_91177_cov_16	FT_SA74684_FT_SPN01265_HFF5YCCX2_unmapped_stringent_2_length_91177_cov_16	2	120	572	1	E													0									False	F
FT_SA74684_FT_SPN01265_HFF5YCCX2_unmapped_stringent_2_length_91177_cov_16_3	FT_SA74684_FT_SPN01265_HFF5YCCX2_unmapped_stringent_2_length_91177_cov_16	FT_SA74684_FT_SPN01265_HFF5YCCX2_unmapped_stringent_2_length_91177_cov_16	3	830	1069	-1	E													0									False	F
FT_SA74684_FT_SPN01265_HFF5YCCX2_unmapped_stringent_2_length_91177_cov_16_4	FT_SA74684_FT_SPN01265_HFF5YCCX2_unmapped_stringent_2_length_91177_cov_16	FT_SA74684_FT_SPN01265_HFF5YCCX2_unmapped_stringent_2_length_91177_cov_16	4	1177	1473	1	E													0									False	F
FT_SA74684_FT_SPN01265_HFF5YCCX2_unmapped_stringent_2_length_91177_cov_16_5	FT_SA74684_FT_SPN01265_HFF5YCCX2_unmapped_stringent_2_length_91177_cov_16	FT_SA74684_FT_SPN01265_HFF5YCCX2_unmapped_stringent_2_length_91177_cov_16	5	1676	3412	1	D			YP_003987013.1	YP_003987013.1 DNA-directed RNA polymerase subunit 1 [Acanthamoeba polyphaga mimivirus]	False	0.27	203	2.113e-53	RNA polymerase Rpb1, domain 1 [PF04997.13]; RNA polymerase Rpb1, domain 2 [PF00623.21]				0									False	F
FT_SA74684_FT_SPN01265_HFF5YCCX2_unmapped_stringent_2_length_91177_cov_16_6	FT_SA74684_FT_SPN01265_HFF5YCCX2_unmapped_stringent_2_length_91177_cov_16	FT_SA74684_FT_SPN01265_HFF5YCCX2_unmapped_stringent_2_length_91177_cov_16	6	3372	3620	1	D			YP_293818.1	YP_293818.1 putative DNA-dependent RNA polymerase II largest subunit [Emiliania huxleyi virus 86]	False	0.558	76	1.927e-16	RNA polymerase Rpb1, domain 2 [PF00623.21]				0									False	F
FT_SA74684_FT_SPN01265_HFF5YCCX2_unmapped_stringent_2_length_91177_cov_16_7	FT_SA74684_FT_SPN01265_HFF5YCCX2_unmapped_stringent_2_length_91177_cov_16	FT_SA74684_FT_SPN01265_HFF5YCCX2_unmapped_stringent_2_length_91177_cov_16	7	3720	9383	1	D			YP_009480872.1	YP_009480872.1 RNA polymerase rbp1 [Pandoravirus macleodensis]	False	0.154	108	7.566e-22	RNA polymerase Rpb1, domain 5 [PF04998.18]; RNA polymerase Rpb1, domain 4 [PF05000.18]; RNA polymerase Rpb1, domain 3 [PF04983.19]; Intein splicing domain [PF14890.7]				0									False	F
FT_SA74684_FT_SPN01265_HFF5YCCX2_unmapped_stringent_2_length_91177_cov_16_8	FT_SA74684_FT_SPN01265_HFF5YCCX2_unmapped_stringent_2_length_91177_cov_16	FT_SA74684_FT_SPN01265_HFF5YCCX2_unmapped_stringent_2_length_91177_cov_16	8	9975	12032	1	D			YP_009665744.1	YP_009665744.1 FirrV-1-F1 [Feldmannia irregularis virus a]	False	0.181	61	1.929e-08	Response regulator receiver domain [PF00072.25]; Histidine kinase-, DNA gyrase B-, and HSP90-like ATPase [PF02518.27]				0									False
FT_SA74684_FT_SPN01265_HFF5YCCX2_unmapped_stringent_2_length_91177_cov_16_9	FT_SA74684_FT_SPN01265_HFF5YCCX2_unmapped_stringent_2_length_91177_cov_16	FT_SA74684_FT_SPN01265_HFF5YCCX2_unmapped_stringent_2_length_91177_cov_16	9	12007	12936	1	E													0									False
FT_SA74684_FT_SPN01265_HFF5YCCX2_unmapped_stringent_2_length_91177_cov_16_10	FT_SA74684_FT_SPN01265_HFF5YCCX2_unmapped_stringent_2_length_91177_cov_16	FT_SA74684_FT_SPN01265_HFF5YCCX2_unmapped_stringent_2_length_91177_cov_16	10	13070	13660	-1	E													0									False
FT_SA74684_FT_SPN01265_HFF5YCCX2_unmapped_stringent_2_length_91177_cov_16_11	FT_SA74684_FT_SPN01265_HFF5YCCX2_unmapped_stringent_2_length_91177_cov_16	FT_SA74684_FT_SPN01265_HFF5YCCX2_unmapped_stringent_2_length_91177_cov_16	11	13939	14424	1	E													0									False
FT_SA74684_FT_SPN01265_HFF5YCCX2_unmapped_stringent_2_length_91177_cov_16_12	FT_SA74684_FT_SPN01265_HFF5YCCX2_unmapped_stringent_2_length_91177_cov_16	FT_SA74684_FT_SPN01265_HFF5YCCX2_unmapped_stringent_2_length_91177_cov_16	12	14553	15389	-1	E													0									False
FT_SA74684_FT_SPN01265_HFF5YCCX2_unmapped_stringent_2_length_91177_cov_16_13	FT_SA74684_FT_SPN01265_HFF5YCCX2_unmapped_stringent_2_length_91177_cov_16	FT_SA74684_FT_SPN01265_HFF5YCCX2_unmapped_stringent_2_length_91177_cov_16	13	15905	16228	-1	D									MYND finger [PF01753.19]				1									False
FT_SA74684_FT_SPN01265_HFF5YCCX2_unmapped_stringent_2_length_91177_cov_16_14	FT_SA74684_FT_SPN01265_HFF5YCCX2_unmapped_stringent_2_length_91177_cov_16	FT_SA74684_FT_SPN01265_HFF5YCCX2_unmapped_stringent_2_length_91177_cov_16	14	16305	18392	-1	D			NP_077550.1	NP_077550.1 EsV-1-65 [Ectocarpus siliculosus virus 1]	False	0.237	133	2.504e-30	Histidine kinase-, DNA gyrase B-, and HSP90-like ATPase [PF02518.27]; Response regulator receiver domain [PF00072.25]; His Kinase A (phospho-acceptor) domain [PF00512.26]				0									False
FT_SA74684_FT_SPN01265_HFF5YCCX2_unmapped_stringent_2_length_91177_cov_16_15	FT_SA74684_FT_SPN01265_HFF5YCCX2_unmapped_stringent_2_length_91177_cov_16	FT_SA74684_FT_SPN01265_HFF5YCCX2_unmapped_stringent_2_length_91177_cov_16	15	18522	19715	-1	E													0									False
FT_SA74684_FT_SPN01265_HFF5YCCX2_unmapped_stringent_2_length_91177_cov_16_16	FT_SA74684_FT_SPN01265_HFF5YCCX2_unmapped_stringent_2_length_91177_cov_16	FT_SA74684_FT_SPN01265_HFF5YCCX2_unmapped_stringent_2_length_91177_cov_16	16	19883	20191	1	E													0									False
FT_SA74684_FT_SPN01265_HFF5YCCX2_unmapped_stringent_2_length_91177_cov_16_17	FT_SA74684_FT_SPN01265_HFF5YCCX2_unmapped_stringent_2_length_91177_cov_16	FT_SA74684_FT_SPN01265_HFF5YCCX2_unmapped_stringent_2_length_91177_cov_16	17	20677	21057	-1	E													0									False
FT_SA74684_FT_SPN01265_HFF5YCCX2_unmapped_stringent_2_length_91177_cov_16_18	FT_SA74684_FT_SPN01265_HFF5YCCX2_unmapped_stringent_2_length_91177_cov_16	FT_SA74684_FT_SPN01265_HFF5YCCX2_unmapped_stringent_2_length_91177_cov_16	18	21117	21815	-1	E													0									False
FT_SA74684_FT_SPN01265_HFF5YCCX2_unmapped_stringent_2_length_91177_cov_16_19	FT_SA74684_FT_SPN01265_HFF5YCCX2_unmapped_stringent_2_length_91177_cov_16	FT_SA74684_FT_SPN01265_HFF5YCCX2_unmapped_stringent_2_length_91177_cov_16	19	21908	22834	-1	E			YP_007354159.1	YP_007354159.1 hypothetical protein Moumou_00179 [Acanthamoeba polyphaga moumouvirus]	False	0.278	69	1.659e-11					0									False
FT_SA74684_FT_SPN01265_HFF5YCCX2_unmapped_stringent_2_length_91177_cov_16_20	FT_SA74684_FT_SPN01265_HFF5YCCX2_unmapped_stringent_2_length_91177_cov_16	FT_SA74684_FT_SPN01265_HFF5YCCX2_unmapped_stringent_2_length_91177_cov_16	20	22979	23827	1	C	K07270	glycosyl transferase, family 25							Glycosyltransferase family 25 (LPS biosynthesis protein) [PF01755.18]	GT25 lipopolysaccharide beta-1,4-galactosyltransferase (EC 2.4.1.-); beta-1,3-glucosyltransferase (EC 2.4.1.-); beta-1,2-glucosyltransferase (EC 2.4.1.-); beta-1,2-galactosyltransferase (EC 2.4.1.-); LPS beta-1,4-galactosyltransferase (EC 2.4.1.-); occidiofungin beta-xylosyltransferase (EC 2.4.2.-); UDP-Gal:procollagen beta-galactosyltransferase (EC 2.4.1.50) [GT25]			0									False	M
FT_SA74684_FT_SPN01265_HFF5YCCX2_unmapped_stringent_2_length_91177_cov_16_21	FT_SA74684_FT_SPN01265_HFF5YCCX2_unmapped_stringent_2_length_91177_cov_16	FT_SA74684_FT_SPN01265_HFF5YCCX2_unmapped_stringent_2_length_91177_cov_16	21	24189	24770	1	E													0									False
FT_SA74684_FT_SPN01265_HFF5YCCX2_unmapped_stringent_2_length_91177_cov_16_22	FT_SA74684_FT_SPN01265_HFF5YCCX2_unmapped_stringent_2_length_91177_cov_16	FT_SA74684_FT_SPN01265_HFF5YCCX2_unmapped_stringent_2_length_91177_cov_16	22	25126	25752	-1	E													0									False
FT_SA74684_FT_SPN01265_HFF5YCCX2_unmapped_stringent_2_length_91177_cov_16_23	FT_SA74684_FT_SPN01265_HFF5YCCX2_unmapped_stringent_2_length_91177_cov_16	FT_SA74684_FT_SPN01265_HFF5YCCX2_unmapped_stringent_2_length_91177_cov_16	23	26335	26808	1	E													0									False
FT_SA74684_FT_SPN01265_HFF5YCCX2_unmapped_stringent_2_length_91177_cov_16_24	FT_SA74684_FT_SPN01265_HFF5YCCX2_unmapped_stringent_2_length_91177_cov_16	FT_SA74684_FT_SPN01265_HFF5YCCX2_unmapped_stringent_2_length_91177_cov_16	24	27558	28205	1	E													0									False
FT_SA74684_FT_SPN01265_HFF5YCCX2_unmapped_stringent_2_length_91177_cov_16_25	FT_SA74684_FT_SPN01265_HFF5YCCX2_unmapped_stringent_2_length_91177_cov_16	FT_SA74684_FT_SPN01265_HFF5YCCX2_unmapped_stringent_2_length_91177_cov_16	25	28811	32938	1	E													0									False
FT_SA74684_FT_SPN01265_HFF5YCCX2_unmapped_stringent_2_length_91177_cov_16_26	FT_SA74684_FT_SPN01265_HFF5YCCX2_unmapped_stringent_2_length_91177_cov_16	FT_SA74684_FT_SPN01265_HFF5YCCX2_unmapped_stringent_2_length_91177_cov_16	26	33129	33563	1	E													0									False
FT_SA74684_FT_SPN01265_HFF5YCCX2_unmapped_stringent_2_length_91177_cov_16_27	FT_SA74684_FT_SPN01265_HFF5YCCX2_unmapped_stringent_2_length_91177_cov_16	FT_SA74684_FT_SPN01265_HFF5YCCX2_unmapped_stringent_2_length_91177_cov_16	27	33709	34113	1	E													0									False
FT_SA74684_FT_SPN01265_HFF5YCCX2_unmapped_stringent_2_length_91177_cov_16_28	FT_SA74684_FT_SPN01265_HFF5YCCX2_unmapped_stringent_2_length_91177_cov_16	FT_SA74684_FT_SPN01265_HFF5YCCX2_unmapped_stringent_2_length_91177_cov_16	28	34185	34640	-1	E													0									False
FT_SA74684_FT_SPN01265_HFF5YCCX2_unmapped_stringent_2_length_91177_cov_16_29	FT_SA74684_FT_SPN01265_HFF5YCCX2_unmapped_stringent_2_length_91177_cov_16	FT_SA74684_FT_SPN01265_HFF5YCCX2_unmapped_stringent_2_length_91177_cov_16	29	35527	35757	1	E													0									False
FT_SA74684_FT_SPN01265_HFF5YCCX2_unmapped_stringent_2_length_91177_cov_16_30	FT_SA74684_FT_SPN01265_HFF5YCCX2_unmapped_stringent_2_length_91177_cov_16	FT_SA74684_FT_SPN01265_HFF5YCCX2_unmapped_stringent_2_length_91177_cov_16	30	35850	36494	-1	E													0									False
FT_SA74684_FT_SPN01265_HFF5YCCX2_unmapped_stringent_2_length_91177_cov_16_31	FT_SA74684_FT_SPN01265_HFF5YCCX2_unmapped_stringent_2_length_91177_cov_16	FT_SA74684_FT_SPN01265_HFF5YCCX2_unmapped_stringent_2_length_91177_cov_16	31	36567	36875	-1	E													0									False
FT_SA74684_FT_SPN01265_HFF5YCCX2_unmapped_stringent_2_length_91177_cov_16_32	FT_SA74684_FT_SPN01265_HFF5YCCX2_unmapped_stringent_2_length_91177_cov_16	FT_SA74684_FT_SPN01265_HFF5YCCX2_unmapped_stringent_2_length_91177_cov_16	32	37556	38140	-1	C	K00560	thymidylate synthase [EC:2.1.1.45]	YP_293867.1	YP_293867.1 bifunctional dihydrofolate reductase-thymidylate synthase [Emiliania huxleyi virus 86]	False	0.376	108	7.371e-26	Thymidylate synthase [PF00303.20]				0									False	M
FT_SA74684_FT_SPN01265_HFF5YCCX2_unmapped_stringent_2_length_91177_cov_16_33	FT_SA74684_FT_SPN01265_HFF5YCCX2_unmapped_stringent_2_length_91177_cov_16	FT_SA74684_FT_SPN01265_HFF5YCCX2_unmapped_stringent_2_length_91177_cov_16	33	38435	39382	1	E													0									False
FT_SA74684_FT_SPN01265_HFF5YCCX2_unmapped_stringent_2_length_91177_cov_16_34	FT_SA74684_FT_SPN01265_HFF5YCCX2_unmapped_stringent_2_length_91177_cov_16	FT_SA74684_FT_SPN01265_HFF5YCCX2_unmapped_stringent_2_length_91177_cov_16	34	39537	39761	1	E													0									False
FT_SA74684_FT_SPN01265_HFF5YCCX2_unmapped_stringent_2_length_91177_cov_16_35	FT_SA74684_FT_SPN01265_HFF5YCCX2_unmapped_stringent_2_length_91177_cov_16	FT_SA74684_FT_SPN01265_HFF5YCCX2_unmapped_stringent_2_length_91177_cov_16	35	40267	40791	-1	E													0									False
FT_SA74684_FT_SPN01265_HFF5YCCX2_unmapped_stringent_2_length_91177_cov_16_36	FT_SA74684_FT_SPN01265_HFF5YCCX2_unmapped_stringent_2_length_91177_cov_16	FT_SA74684_FT_SPN01265_HFF5YCCX2_unmapped_stringent_2_length_91177_cov_16	36	41082	41399	1	E													0									False
FT_SA74684_FT_SPN01265_HFF5YCCX2_unmapped_stringent_2_length_91177_cov_16_37	FT_SA74684_FT_SPN01265_HFF5YCCX2_unmapped_stringent_2_length_91177_cov_16	FT_SA74684_FT_SPN01265_HFF5YCCX2_unmapped_stringent_2_length_91177_cov_16	37	41462	43156	-1	E			YP_009203679.1	YP_009203679.1 HNH homing endonuclease [Bacillus phage Stahl]	False	0.292	66	6.747e-10			sp|Q5UR39|YL560_MIMIV Uncharacterized HNH endonuclease L560; Xu	Xu	0									False
FT_SA74684_FT_SPN01265_HFF5YCCX2_unmapped_stringent_2_length_91177_cov_16_38	FT_SA74684_FT_SPN01265_HFF5YCCX2_unmapped_stringent_2_length_91177_cov_16	FT_SA74684_FT_SPN01265_HFF5YCCX2_unmapped_stringent_2_length_91177_cov_16	38	43290	43958	1	E													0									False
FT_SA74684_FT_SPN01265_HFF5YCCX2_unmapped_stringent_2_length_91177_cov_16_39	FT_SA74684_FT_SPN01265_HFF5YCCX2_unmapped_stringent_2_length_91177_cov_16	FT_SA74684_FT_SPN01265_HFF5YCCX2_unmapped_stringent_2_length_91177_cov_16	39	44007	44660	-1	E													0									False
FT_SA74684_FT_SPN01265_HFF5YCCX2_unmapped_stringent_2_length_91177_cov_16_40	FT_SA74684_FT_SPN01265_HFF5YCCX2_unmapped_stringent_2_length_91177_cov_16	FT_SA74684_FT_SPN01265_HFF5YCCX2_unmapped_stringent_2_length_91177_cov_16	40	44790	45065	-1	E													0									False
FT_SA74684_FT_SPN01265_HFF5YCCX2_unmapped_stringent_2_length_91177_cov_16_41	FT_SA74684_FT_SPN01265_HFF5YCCX2_unmapped_stringent_2_length_91177_cov_16	FT_SA74684_FT_SPN01265_HFF5YCCX2_unmapped_stringent_2_length_91177_cov_16	41	45160	45594	1	E													0									False
FT_SA74684_FT_SPN01265_HFF5YCCX2_unmapped_stringent_2_length_91177_cov_16_42	FT_SA74684_FT_SPN01265_HFF5YCCX2_unmapped_stringent_2_length_91177_cov_16	FT_SA74684_FT_SPN01265_HFF5YCCX2_unmapped_stringent_2_length_91177_cov_16	42	45591	45806	1	E													0									False
FT_SA74684_FT_SPN01265_HFF5YCCX2_unmapped_stringent_2_length_91177_cov_16_43	FT_SA74684_FT_SPN01265_HFF5YCCX2_unmapped_stringent_2_length_91177_cov_16	FT_SA74684_FT_SPN01265_HFF5YCCX2_unmapped_stringent_2_length_91177_cov_16	43	45873	46499	-1	E													0									False
FT_SA74684_FT_SPN01265_HFF5YCCX2_unmapped_stringent_2_length_91177_cov_16_44	FT_SA74684_FT_SPN01265_HFF5YCCX2_unmapped_stringent_2_length_91177_cov_16	FT_SA74684_FT_SPN01265_HFF5YCCX2_unmapped_stringent_2_length_91177_cov_16	44	47280	47690	1	E													0									False
FT_SA74684_FT_SPN01265_HFF5YCCX2_unmapped_stringent_2_length_91177_cov_16_45	FT_SA74684_FT_SPN01265_HFF5YCCX2_unmapped_stringent_2_length_91177_cov_16	FT_SA74684_FT_SPN01265_HFF5YCCX2_unmapped_stringent_2_length_91177_cov_16	45	47891	48385	1	E			YP_003969714.1	YP_003969714.1 putative ubiquitin-conjugating enzyme E2 [Cafeteria roenbergensis virus BV-PW1]	False	0.402	68	2.391e-12					0									False
FT_SA74684_FT_SPN01265_HFF5YCCX2_unmapped_stringent_2_length_91177_cov_16_46	FT_SA74684_FT_SPN01265_HFF5YCCX2_unmapped_stringent_2_length_91177_cov_16	FT_SA74684_FT_SPN01265_HFF5YCCX2_unmapped_stringent_2_length_91177_cov_16	46	48621	49883	1	E													0									False
FT_SA74684_FT_SPN01265_HFF5YCCX2_unmapped_stringent_2_length_91177_cov_16_47	FT_SA74684_FT_SPN01265_HFF5YCCX2_unmapped_stringent_2_length_91177_cov_16	FT_SA74684_FT_SPN01265_HFF5YCCX2_unmapped_stringent_2_length_91177_cov_16	47	50065	50349	1	E													0									False
FT_SA74684_FT_SPN01265_HFF5YCCX2_unmapped_stringent_2_length_91177_cov_16_48	FT_SA74684_FT_SPN01265_HFF5YCCX2_unmapped_stringent_2_length_91177_cov_16	FT_SA74684_FT_SPN01265_HFF5YCCX2_unmapped_stringent_2_length_91177_cov_16	48	50592	51506	-1	E													0									False
FT_SA74684_FT_SPN01265_HFF5YCCX2_unmapped_stringent_2_length_91177_cov_16_49	FT_SA74684_FT_SPN01265_HFF5YCCX2_unmapped_stringent_2_length_91177_cov_16	FT_SA74684_FT_SPN01265_HFF5YCCX2_unmapped_stringent_2_length_91177_cov_16	49	51835	52464	-1	E													0									False
FT_SA74684_FT_SPN01265_HFF5YCCX2_unmapped_stringent_2_length_91177_cov_16_50	FT_SA74684_FT_SPN01265_HFF5YCCX2_unmapped_stringent_2_length_91177_cov_16	FT_SA74684_FT_SPN01265_HFF5YCCX2_unmapped_stringent_2_length_91177_cov_16	50	52433	52627	-1	E													0									False
FT_SA74684_FT_SPN01265_HFF5YCCX2_unmapped_stringent_2_length_91177_cov_16_51	FT_SA74684_FT_SPN01265_HFF5YCCX2_unmapped_stringent_2_length_91177_cov_16	FT_SA74684_FT_SPN01265_HFF5YCCX2_unmapped_stringent_2_length_91177_cov_16	51	52783	53073	-1	E													0									False
FT_SA74684_FT_SPN01265_HFF5YCCX2_unmapped_stringent_2_length_91177_cov_16_52	FT_SA74684_FT_SPN01265_HFF5YCCX2_unmapped_stringent_2_length_91177_cov_16	FT_SA74684_FT_SPN01265_HFF5YCCX2_unmapped_stringent_2_length_91177_cov_16	52	53225	53737	1	E													0									False
FT_SA74684_FT_SPN01265_HFF5YCCX2_unmapped_stringent_2_length_91177_cov_16_53	FT_SA74684_FT_SPN01265_HFF5YCCX2_unmapped_stringent_2_length_91177_cov_16	FT_SA74684_FT_SPN01265_HFF5YCCX2_unmapped_stringent_2_length_91177_cov_16	53	54121	54693	1	E													0									False
FT_SA74684_FT_SPN01265_HFF5YCCX2_unmapped_stringent_2_length_91177_cov_16_54	FT_SA74684_FT_SPN01265_HFF5YCCX2_unmapped_stringent_2_length_91177_cov_16	FT_SA74684_FT_SPN01265_HFF5YCCX2_unmapped_stringent_2_length_91177_cov_16	54	55501	55890	-1	E													0									False
FT_SA74684_FT_SPN01265_HFF5YCCX2_unmapped_stringent_2_length_91177_cov_16_55	FT_SA74684_FT_SPN01265_HFF5YCCX2_unmapped_stringent_2_length_91177_cov_16	FT_SA74684_FT_SPN01265_HFF5YCCX2_unmapped_stringent_2_length_91177_cov_16	55	55980	56099	1	E													0									False
FT_SA74684_FT_SPN01265_HFF5YCCX2_unmapped_stringent_2_length_91177_cov_16_56	FT_SA74684_FT_SPN01265_HFF5YCCX2_unmapped_stringent_2_length_91177_cov_16	FT_SA74684_FT_SPN01265_HFF5YCCX2_unmapped_stringent_2_length_91177_cov_16	56	56636	56893	-1	E													0									False
FT_SA74684_FT_SPN01265_HFF5YCCX2_unmapped_stringent_2_length_91177_cov_16_57	FT_SA74684_FT_SPN01265_HFF5YCCX2_unmapped_stringent_2_length_91177_cov_16	FT_SA74684_FT_SPN01265_HFF5YCCX2_unmapped_stringent_2_length_91177_cov_16	57	57192	58211	1	D			YP_001425854.1	YP_001425854.1 hypothetical protein FR483_N222L [Paramecium bursaria Chlorella virus FR483]	False	0.284	81	2.836e-15	Patatin-like phospholipase [PF01734.23]		sp|Q5UQP2|YL446_MIMIV Uncharacterized protein L446; Xh	Xh	0									False	MK
FT_SA74684_FT_SPN01265_HFF5YCCX2_unmapped_stringent_2_length_91177_cov_16_58	FT_SA74684_FT_SPN01265_HFF5YCCX2_unmapped_stringent_2_length_91177_cov_16	FT_SA74684_FT_SPN01265_HFF5YCCX2_unmapped_stringent_2_length_91177_cov_16	58	58334	58849	1	C	K03469	ribonuclease HI [EC:3.1.26.4]	YP_009163846.1	YP_009163846.1 ORF_085L [Scale drop disease virus]	False	0.387	98	1.52e-22	RNase H [PF00075.25]		sp|B8HPS9|RNH_CYAP4 Ribonuclease H; Xu	Xu	0									False
FT_SA74684_FT_SPN01265_HFF5YCCX2_unmapped_stringent_2_length_91177_cov_16_59	FT_SA74684_FT_SPN01265_HFF5YCCX2_unmapped_stringent_2_length_91177_cov_16	FT_SA74684_FT_SPN01265_HFF5YCCX2_unmapped_stringent_2_length_91177_cov_16	59	59536	60417	-1	E													0									False
FT_SA74684_FT_SPN01265_HFF5YCCX2_unmapped_stringent_2_length_91177_cov_16_60	FT_SA74684_FT_SPN01265_HFF5YCCX2_unmapped_stringent_2_length_91177_cov_16	FT_SA74684_FT_SPN01265_HFF5YCCX2_unmapped_stringent_2_length_91177_cov_16	60	60778	61236	1	E													0									False
FT_SA74684_FT_SPN01265_HFF5YCCX2_unmapped_stringent_2_length_91177_cov_16_61	FT_SA74684_FT_SPN01265_HFF5YCCX2_unmapped_stringent_2_length_91177_cov_16	FT_SA74684_FT_SPN01265_HFF5YCCX2_unmapped_stringent_2_length_91177_cov_16	61	61248	61712	-1	E													0									False
FT_SA74684_FT_SPN01265_HFF5YCCX2_unmapped_stringent_2_length_91177_cov_16_62	FT_SA74684_FT_SPN01265_HFF5YCCX2_unmapped_stringent_2_length_91177_cov_16	FT_SA74684_FT_SPN01265_HFF5YCCX2_unmapped_stringent_2_length_91177_cov_16	62	61803	63413	-1	E													0									False
FT_SA74684_FT_SPN01265_HFF5YCCX2_unmapped_stringent_2_length_91177_cov_16_63	FT_SA74684_FT_SPN01265_HFF5YCCX2_unmapped_stringent_2_length_91177_cov_16	FT_SA74684_FT_SPN01265_HFF5YCCX2_unmapped_stringent_2_length_91177_cov_16	63	63592	64269	1	E													0									False
FT_SA74684_FT_SPN01265_HFF5YCCX2_unmapped_stringent_2_length_91177_cov_16_64	FT_SA74684_FT_SPN01265_HFF5YCCX2_unmapped_stringent_2_length_91177_cov_16	FT_SA74684_FT_SPN01265_HFF5YCCX2_unmapped_stringent_2_length_91177_cov_16	64	64377	65042	-1	E													0									False
FT_SA74684_FT_SPN01265_HFF5YCCX2_unmapped_stringent_2_length_91177_cov_16_65	FT_SA74684_FT_SPN01265_HFF5YCCX2_unmapped_stringent_2_length_91177_cov_16	FT_SA74684_FT_SPN01265_HFF5YCCX2_unmapped_stringent_2_length_91177_cov_16	65	65104	66162	-1	E													0									False
FT_SA74684_FT_SPN01265_HFF5YCCX2_unmapped_stringent_2_length_91177_cov_16_66	FT_SA74684_FT_SPN01265_HFF5YCCX2_unmapped_stringent_2_length_91177_cov_16	FT_SA74684_FT_SPN01265_HFF5YCCX2_unmapped_stringent_2_length_91177_cov_16	66	66526	67149	-1	D									Protein phosphatase 2C [PF00481.22]				0									False
FT_SA74684_FT_SPN01265_HFF5YCCX2_unmapped_stringent_2_length_91177_cov_16_67	FT_SA74684_FT_SPN01265_HFF5YCCX2_unmapped_stringent_2_length_91177_cov_16	FT_SA74684_FT_SPN01265_HFF5YCCX2_unmapped_stringent_2_length_91177_cov_16	67	67280	67516	1	E													0									False
FT_SA74684_FT_SPN01265_HFF5YCCX2_unmapped_stringent_2_length_91177_cov_16_68	FT_SA74684_FT_SPN01265_HFF5YCCX2_unmapped_stringent_2_length_91177_cov_16	FT_SA74684_FT_SPN01265_HFF5YCCX2_unmapped_stringent_2_length_91177_cov_16	68	67727	68365	-1	E													0									False
FT_SA74684_FT_SPN01265_HFF5YCCX2_unmapped_stringent_2_length_91177_cov_16_69	FT_SA74684_FT_SPN01265_HFF5YCCX2_unmapped_stringent_2_length_91177_cov_16	FT_SA74684_FT_SPN01265_HFF5YCCX2_unmapped_stringent_2_length_91177_cov_16	69	68619	68936	-1	E													0									False
FT_SA74684_FT_SPN01265_HFF5YCCX2_unmapped_stringent_2_length_91177_cov_16_70	FT_SA74684_FT_SPN01265_HFF5YCCX2_unmapped_stringent_2_length_91177_cov_16	FT_SA74684_FT_SPN01265_HFF5YCCX2_unmapped_stringent_2_length_91177_cov_16	70	69219	69869	1	E													0									False
FT_SA74684_FT_SPN01265_HFF5YCCX2_unmapped_stringent_2_length_91177_cov_16_71	FT_SA74684_FT_SPN01265_HFF5YCCX2_unmapped_stringent_2_length_91177_cov_16	FT_SA74684_FT_SPN01265_HFF5YCCX2_unmapped_stringent_2_length_91177_cov_16	71	70002	70673	1	D			YP_008319436.1	YP_008319436.1 Aspartyl/Asparaginyl beta-hydroxylase [Pandoravirus dulcis]	False	0.353	61	1.769e-09	Aspartyl/Asparaginyl beta-hydroxylase [PF05118.16]				0									False
FT_SA74684_FT_SPN01265_HFF5YCCX2_unmapped_stringent_2_length_91177_cov_16_72	FT_SA74684_FT_SPN01265_HFF5YCCX2_unmapped_stringent_2_length_91177_cov_16	FT_SA74684_FT_SPN01265_HFF5YCCX2_unmapped_stringent_2_length_91177_cov_16	72	70764	72515	1	D			YP_009174424.1	YP_009174424.1 hypothetical protein [Yellowstone lake phycodnavirus 3]	False	0.234	162	4.352e-40	Cupin-like domain [PF13621.7]				0									False
FT_SA74684_FT_SPN01265_HFF5YCCX2_unmapped_stringent_2_length_91177_cov_16_73	FT_SA74684_FT_SPN01265_HFF5YCCX2_unmapped_stringent_2_length_91177_cov_16	FT_SA74684_FT_SPN01265_HFF5YCCX2_unmapped_stringent_2_length_91177_cov_16	73	72926	73126	-1	E													0									False
FT_SA74684_FT_SPN01265_HFF5YCCX2_unmapped_stringent_2_length_91177_cov_16_74	FT_SA74684_FT_SPN01265_HFF5YCCX2_unmapped_stringent_2_length_91177_cov_16	FT_SA74684_FT_SPN01265_HFF5YCCX2_unmapped_stringent_2_length_91177_cov_16	74	73243	73785	-1	E													0									False
FT_SA74684_FT_SPN01265_HFF5YCCX2_unmapped_stringent_2_length_91177_cov_16_75	FT_SA74684_FT_SPN01265_HFF5YCCX2_unmapped_stringent_2_length_91177_cov_16	FT_SA74684_FT_SPN01265_HFF5YCCX2_unmapped_stringent_2_length_91177_cov_16	75	73975	74865	1	E													0									False
FT_SA74684_FT_SPN01265_HFF5YCCX2_unmapped_stringent_2_length_91177_cov_16_76	FT_SA74684_FT_SPN01265_HFF5YCCX2_unmapped_stringent_2_length_91177_cov_16	FT_SA74684_FT_SPN01265_HFF5YCCX2_unmapped_stringent_2_length_91177_cov_16	76	75005	75673	1	E													0									False
FT_SA74684_FT_SPN01265_HFF5YCCX2_unmapped_stringent_2_length_91177_cov_16_77	FT_SA74684_FT_SPN01265_HFF5YCCX2_unmapped_stringent_2_length_91177_cov_16	FT_SA74684_FT_SPN01265_HFF5YCCX2_unmapped_stringent_2_length_91177_cov_16	77	75742	76026	-1	E													0									False
FT_SA74684_FT_SPN01265_HFF5YCCX2_unmapped_stringent_2_length_91177_cov_16_78	FT_SA74684_FT_SPN01265_HFF5YCCX2_unmapped_stringent_2_length_91177_cov_16	FT_SA74684_FT_SPN01265_HFF5YCCX2_unmapped_stringent_2_length_91177_cov_16	78	76100	77428	-1	E											REFSEQ hypothetical protein; Xu	Xu	0									False
FT_SA74684_FT_SPN01265_HFF5YCCX2_unmapped_stringent_2_length_91177_cov_16_79	FT_SA74684_FT_SPN01265_HFF5YCCX2_unmapped_stringent_2_length_91177_cov_16	FT_SA74684_FT_SPN01265_HFF5YCCX2_unmapped_stringent_2_length_91177_cov_16	79	77546	78118	-1	D									Bacterial-like globin [PF01152.22]				0									False
FT_SA74684_FT_SPN01265_HFF5YCCX2_unmapped_stringent_2_length_91177_cov_16_80	FT_SA74684_FT_SPN01265_HFF5YCCX2_unmapped_stringent_2_length_91177_cov_16	FT_SA74684_FT_SPN01265_HFF5YCCX2_unmapped_stringent_2_length_91177_cov_16	80	78271	78474	-1	E													0									False
FT_SA74684_FT_SPN01265_HFF5YCCX2_unmapped_stringent_2_length_91177_cov_16_81	FT_SA74684_FT_SPN01265_HFF5YCCX2_unmapped_stringent_2_length_91177_cov_16	FT_SA74684_FT_SPN01265_HFF5YCCX2_unmapped_stringent_2_length_91177_cov_16	81	78546	79070	-1	E													0									False
FT_SA74684_FT_SPN01265_HFF5YCCX2_unmapped_stringent_2_length_91177_cov_16_82	FT_SA74684_FT_SPN01265_HFF5YCCX2_unmapped_stringent_2_length_91177_cov_16	FT_SA74684_FT_SPN01265_HFF5YCCX2_unmapped_stringent_2_length_91177_cov_16	82	79203	80798	-1	D			YP_009173733.1	YP_009173733.1 PIF1-like helicase [Chrysochromulina ericina virus]	False	0.179	78	7.992e-14	PIF1-like helicase [PF05970.15]; Helicase [PF02689.15]				0									False
FT_SA74684_FT_SPN01265_HFF5YCCX2_unmapped_stringent_2_length_91177_cov_16_83	FT_SA74684_FT_SPN01265_HFF5YCCX2_unmapped_stringent_2_length_91177_cov_16	FT_SA74684_FT_SPN01265_HFF5YCCX2_unmapped_stringent_2_length_91177_cov_16	83	80940	81320	-1	E													0									False
FT_SA74684_FT_SPN01265_HFF5YCCX2_unmapped_stringent_2_length_91177_cov_16_84	FT_SA74684_FT_SPN01265_HFF5YCCX2_unmapped_stringent_2_length_91177_cov_16	FT_SA74684_FT_SPN01265_HFF5YCCX2_unmapped_stringent_2_length_91177_cov_16	84	81491	82369	-1	E													0									False
FT_SA74684_FT_SPN01265_HFF5YCCX2_unmapped_stringent_2_length_91177_cov_16_85	FT_SA74684_FT_SPN01265_HFF5YCCX2_unmapped_stringent_2_length_91177_cov_16	FT_SA74684_FT_SPN01265_HFF5YCCX2_unmapped_stringent_2_length_91177_cov_16	85	82595	84292	1	E													0									False
FT_SA74684_FT_SPN01265_HFF5YCCX2_unmapped_stringent_2_length_91177_cov_16_86	FT_SA74684_FT_SPN01265_HFF5YCCX2_unmapped_stringent_2_length_91177_cov_16	FT_SA74684_FT_SPN01265_HFF5YCCX2_unmapped_stringent_2_length_91177_cov_16	86	84289	84384	1	E													0									False
FT_SA74684_FT_SPN01265_HFF5YCCX2_unmapped_stringent_2_length_91177_cov_16_87	FT_SA74684_FT_SPN01265_HFF5YCCX2_unmapped_stringent_2_length_91177_cov_16	FT_SA74684_FT_SPN01265_HFF5YCCX2_unmapped_stringent_2_length_91177_cov_16	87	84814	85800	-1	E													0									False
FT_SA74684_FT_SPN01265_HFF5YCCX2_unmapped_stringent_2_length_91177_cov_16_88	FT_SA74684_FT_SPN01265_HFF5YCCX2_unmapped_stringent_2_length_91177_cov_16	FT_SA74684_FT_SPN01265_HFF5YCCX2_unmapped_stringent_2_length_91177_cov_16	88	85969	86790	-1	D									Serine aminopeptidase, S33 [PF12146.9]; alpha/beta hydrolase fold [PF00561.21]; Chlamydia CHLPS protein (DUF818) [PF05677.13]; Prolyl oligopeptidase family [PF00326.22]				0	MER0412297	S09C	MER0412297 - subfamily S9C unassigned peptidases (Nicotiana benthamiana) [S09.UPC]#S09C#{peptidase unit: 40-263}~source NbS00005006g0008~	False	0.275	72	1.728e-12		False	PF
FT_SA74684_FT_SPN01265_HFF5YCCX2_unmapped_stringent_2_length_91177_cov_16_89	FT_SA74684_FT_SPN01265_HFF5YCCX2_unmapped_stringent_2_length_91177_cov_16	FT_SA74684_FT_SPN01265_HFF5YCCX2_unmapped_stringent_2_length_91177_cov_16	89	86882	87394	1	E			YP_009847213.1	YP_009847213.1 putative ATP-dependent DNA ligase [Aeromonas phage LAh_6]	False	0.256	60	1.007e-09					0									False	F
FT_SA74684_FT_SPN01265_HFF5YCCX2_unmapped_stringent_2_length_91177_cov_16_90	FT_SA74684_FT_SPN01265_HFF5YCCX2_unmapped_stringent_2_length_91177_cov_16	FT_SA74684_FT_SPN01265_HFF5YCCX2_unmapped_stringent_2_length_91177_cov_16	90	87413	87997	1	D			YP_009098855.1	YP_009098855.1 DNA ligase (ATP) [Caulobacter phage Cr30]	False	0.306	91	4.872e-20	ATP dependent DNA ligase domain [PF01068.22]		sp|P00970|DNLI_BPT4 DNA ligase; XhXr	Xr;Xh	0									False	VF
FT_SA74684_FT_SPN01265_HFF5YCCX2_unmapped_stringent_2_length_91177_cov_16_91	FT_SA74684_FT_SPN01265_HFF5YCCX2_unmapped_stringent_2_length_91177_cov_16	FT_SA74684_FT_SPN01265_HFF5YCCX2_unmapped_stringent_2_length_91177_cov_16	91	88398	88643	-1	E													0									False	F
FT_SA74684_FT_SPN01265_HFF5YCCX2_unmapped_stringent_2_length_91177_cov_16_92	FT_SA74684_FT_SPN01265_HFF5YCCX2_unmapped_stringent_2_length_91177_cov_16	FT_SA74684_FT_SPN01265_HFF5YCCX2_unmapped_stringent_2_length_91177_cov_16	92	88904	89812	1	E													0									False	F
FT_SA74684_FT_SPN01265_HFF5YCCX2_unmapped_stringent_2_length_91177_cov_16_93	FT_SA74684_FT_SPN01265_HFF5YCCX2_unmapped_stringent_2_length_91177_cov_16	FT_SA74684_FT_SPN01265_HFF5YCCX2_unmapped_stringent_2_length_91177_cov_16	93	89830	90990	-1	E													0									False	F
FT_SA74684_FT_SPN01265_HFF5YCCX2_unmapped_stringent_4_length_58949_cov_16_1	FT_SA74684_FT_SPN01265_HFF5YCCX2_unmapped_stringent_4_length_58949_cov_16	FT_SA74684_FT_SPN01265_HFF5YCCX2_unmapped_stringent_4_length_58949_cov_16	1	321	593	-1	E													0									False	F
FT_SA74684_FT_SPN01265_HFF5YCCX2_unmapped_stringent_4_length_58949_cov_16_2	FT_SA74684_FT_SPN01265_HFF5YCCX2_unmapped_stringent_4_length_58949_cov_16	FT_SA74684_FT_SPN01265_HFF5YCCX2_unmapped_stringent_4_length_58949_cov_16	2	919	1722	-1	E													0									False	F
FT_SA74684_FT_SPN01265_HFF5YCCX2_unmapped_stringent_4_length_58949_cov_16_3	FT_SA74684_FT_SPN01265_HFF5YCCX2_unmapped_stringent_4_length_58949_cov_16	FT_SA74684_FT_SPN01265_HFF5YCCX2_unmapped_stringent_4_length_58949_cov_16	3	1925	2596	1	E													0									False	F
FT_SA74684_FT_SPN01265_HFF5YCCX2_unmapped_stringent_4_length_58949_cov_16_4	FT_SA74684_FT_SPN01265_HFF5YCCX2_unmapped_stringent_4_length_58949_cov_16	FT_SA74684_FT_SPN01265_HFF5YCCX2_unmapped_stringent_4_length_58949_cov_16	4	3663	4457	-1	E													0									False	F
FT_SA74684_FT_SPN01265_HFF5YCCX2_unmapped_stringent_4_length_58949_cov_16_5	FT_SA74684_FT_SPN01265_HFF5YCCX2_unmapped_stringent_4_length_58949_cov_16	FT_SA74684_FT_SPN01265_HFF5YCCX2_unmapped_stringent_4_length_58949_cov_16	5	4525	4878	-1	E													0									False	F
FT_SA74684_FT_SPN01265_HFF5YCCX2_unmapped_stringent_4_length_58949_cov_16_6	FT_SA74684_FT_SPN01265_HFF5YCCX2_unmapped_stringent_4_length_58949_cov_16	FT_SA74684_FT_SPN01265_HFF5YCCX2_unmapped_stringent_4_length_58949_cov_16	6	5209	5502	-1	E													0									False
FT_SA74684_FT_SPN01265_HFF5YCCX2_unmapped_stringent_4_length_58949_cov_16_7	FT_SA74684_FT_SPN01265_HFF5YCCX2_unmapped_stringent_4_length_58949_cov_16	FT_SA74684_FT_SPN01265_HFF5YCCX2_unmapped_stringent_4_length_58949_cov_16	7	5562	5870	-1	E													0									False
FT_SA74684_FT_SPN01265_HFF5YCCX2_unmapped_stringent_4_length_58949_cov_16_8	FT_SA74684_FT_SPN01265_HFF5YCCX2_unmapped_stringent_4_length_58949_cov_16	FT_SA74684_FT_SPN01265_HFF5YCCX2_unmapped_stringent_4_length_58949_cov_16	8	6066	6392	1	E													0									False
FT_SA74684_FT_SPN01265_HFF5YCCX2_unmapped_stringent_4_length_58949_cov_16_9	FT_SA74684_FT_SPN01265_HFF5YCCX2_unmapped_stringent_4_length_58949_cov_16	FT_SA74684_FT_SPN01265_HFF5YCCX2_unmapped_stringent_4_length_58949_cov_16	9	6436	6612	1	E													0									False
FT_SA74684_FT_SPN01265_HFF5YCCX2_unmapped_stringent_4_length_58949_cov_16_10	FT_SA74684_FT_SPN01265_HFF5YCCX2_unmapped_stringent_4_length_58949_cov_16	FT_SA74684_FT_SPN01265_HFF5YCCX2_unmapped_stringent_4_length_58949_cov_16	10	6677	7666	1	E													0									False
FT_SA74684_FT_SPN01265_HFF5YCCX2_unmapped_stringent_4_length_58949_cov_16_11	FT_SA74684_FT_SPN01265_HFF5YCCX2_unmapped_stringent_4_length_58949_cov_16	FT_SA74684_FT_SPN01265_HFF5YCCX2_unmapped_stringent_4_length_58949_cov_16	11	7904	8494	-1	D									Helicase [PF02689.15]				0									False
FT_SA74684_FT_SPN01265_HFF5YCCX2_unmapped_stringent_4_length_58949_cov_16_12	FT_SA74684_FT_SPN01265_HFF5YCCX2_unmapped_stringent_4_length_58949_cov_16	FT_SA74684_FT_SPN01265_HFF5YCCX2_unmapped_stringent_4_length_58949_cov_16	12	8498	9277	-1	E			YP_293894.1	YP_293894.1 hypothetical protein EhV141 [Emiliania huxleyi virus 86]	False	0.238	77	2.125e-14					0									False
FT_SA74684_FT_SPN01265_HFF5YCCX2_unmapped_stringent_4_length_58949_cov_16_13	FT_SA74684_FT_SPN01265_HFF5YCCX2_unmapped_stringent_4_length_58949_cov_16	FT_SA74684_FT_SPN01265_HFF5YCCX2_unmapped_stringent_4_length_58949_cov_16	13	9307	9717	-1	C	K15255	ATP-dependent DNA helicase PIF1 [EC:3.6.4.12]	YP_293894.1	YP_293894.1 hypothetical protein EhV141 [Emiliania huxleyi virus 86]	False	0.422	98	2.13e-23	PIF1-like helicase [PF05970.15]; Helicase [PF02689.15]				0									False
FT_SA74684_FT_SPN01265_HFF5YCCX2_unmapped_stringent_4_length_58949_cov_16_14	FT_SA74684_FT_SPN01265_HFF5YCCX2_unmapped_stringent_4_length_58949_cov_16	FT_SA74684_FT_SPN01265_HFF5YCCX2_unmapped_stringent_4_length_58949_cov_16	14	9724	9897	-1	E													0									False
FT_SA74684_FT_SPN01265_HFF5YCCX2_unmapped_stringent_4_length_58949_cov_16_15	FT_SA74684_FT_SPN01265_HFF5YCCX2_unmapped_stringent_4_length_58949_cov_16	FT_SA74684_FT_SPN01265_HFF5YCCX2_unmapped_stringent_4_length_58949_cov_16	15	10237	11073	1	E													0									False
FT_SA74684_FT_SPN01265_HFF5YCCX2_unmapped_stringent_4_length_58949_cov_16_16	FT_SA74684_FT_SPN01265_HFF5YCCX2_unmapped_stringent_4_length_58949_cov_16	FT_SA74684_FT_SPN01265_HFF5YCCX2_unmapped_stringent_4_length_58949_cov_16	16	11121	11498	-1	E													0									False
FT_SA74684_FT_SPN01265_HFF5YCCX2_unmapped_stringent_4_length_58949_cov_16_17	FT_SA74684_FT_SPN01265_HFF5YCCX2_unmapped_stringent_4_length_58949_cov_16	FT_SA74684_FT_SPN01265_HFF5YCCX2_unmapped_stringent_4_length_58949_cov_16	17	11738	12247	1	E			YP_009010897.1	YP_009010897.1 hypothetical protein IIV22A_136L [Invertebrate iridescent virus 22]	False	0.345	66	1.303e-11					0									False
FT_SA74684_FT_SPN01265_HFF5YCCX2_unmapped_stringent_4_length_58949_cov_16_18	FT_SA74684_FT_SPN01265_HFF5YCCX2_unmapped_stringent_4_length_58949_cov_16	FT_SA74684_FT_SPN01265_HFF5YCCX2_unmapped_stringent_4_length_58949_cov_16	18	12316	15711	-1	E			YP_009102158.1	YP_009102158.1 long tail fiber proximal subunit [Escherichia phage 121Q]	False	0.151	64	4.127e-09					0									False
FT_SA74684_FT_SPN01265_HFF5YCCX2_unmapped_stringent_4_length_58949_cov_16_19	FT_SA74684_FT_SPN01265_HFF5YCCX2_unmapped_stringent_4_length_58949_cov_16	FT_SA74684_FT_SPN01265_HFF5YCCX2_unmapped_stringent_4_length_58949_cov_16	19	16510	16962	-1	E													0									False
FT_SA74684_FT_SPN01265_HFF5YCCX2_unmapped_stringent_4_length_58949_cov_16_20	FT_SA74684_FT_SPN01265_HFF5YCCX2_unmapped_stringent_4_length_58949_cov_16	FT_SA74684_FT_SPN01265_HFF5YCCX2_unmapped_stringent_4_length_58949_cov_16	20	17240	17437	-1	E													0									False
FT_SA74684_FT_SPN01265_HFF5YCCX2_unmapped_stringent_4_length_58949_cov_16_21	FT_SA74684_FT_SPN01265_HFF5YCCX2_unmapped_stringent_4_length_58949_cov_16	FT_SA74684_FT_SPN01265_HFF5YCCX2_unmapped_stringent_4_length_58949_cov_16	21	17476	18078	-1	E													0									False
FT_SA74684_FT_SPN01265_HFF5YCCX2_unmapped_stringent_4_length_58949_cov_16_22	FT_SA74684_FT_SPN01265_HFF5YCCX2_unmapped_stringent_4_length_58949_cov_16	FT_SA74684_FT_SPN01265_HFF5YCCX2_unmapped_stringent_4_length_58949_cov_16	22	18372	18749	1	E													0									False
FT_SA74684_FT_SPN01265_HFF5YCCX2_unmapped_stringent_4_length_58949_cov_16_23	FT_SA74684_FT_SPN01265_HFF5YCCX2_unmapped_stringent_4_length_58949_cov_16	FT_SA74684_FT_SPN01265_HFF5YCCX2_unmapped_stringent_4_length_58949_cov_16	23	19001	19243	-1	E													0									False
FT_SA74684_FT_SPN01265_HFF5YCCX2_unmapped_stringent_4_length_58949_cov_16_24	FT_SA74684_FT_SPN01265_HFF5YCCX2_unmapped_stringent_4_length_58949_cov_16	FT_SA74684_FT_SPN01265_HFF5YCCX2_unmapped_stringent_4_length_58949_cov_16	24	19703	21376	1	D			YP_001426668.1	YP_001426668.1 hypothetical protein ATCV1_Z187L [Acanthocystis turfacea chlorella virus 1]	False	0.281	118	5.131e-26	ATP dependent DNA ligase domain [PF01068.22]		sp|P00970|DNLI_BPT4 DNA ligase; XhXr	Xr;Xh	0									False	V
FT_SA74684_FT_SPN01265_HFF5YCCX2_unmapped_stringent_4_length_58949_cov_16_25	FT_SA74684_FT_SPN01265_HFF5YCCX2_unmapped_stringent_4_length_58949_cov_16	FT_SA74684_FT_SPN01265_HFF5YCCX2_unmapped_stringent_4_length_58949_cov_16	25	21506	21814	1	E													0									False
FT_SA74684_FT_SPN01265_HFF5YCCX2_unmapped_stringent_4_length_58949_cov_16_26	FT_SA74684_FT_SPN01265_HFF5YCCX2_unmapped_stringent_4_length_58949_cov_16	FT_SA74684_FT_SPN01265_HFF5YCCX2_unmapped_stringent_4_length_58949_cov_16	26	21956	23332	-1	E													0									False
FT_SA74684_FT_SPN01265_HFF5YCCX2_unmapped_stringent_4_length_58949_cov_16_27	FT_SA74684_FT_SPN01265_HFF5YCCX2_unmapped_stringent_4_length_58949_cov_16	FT_SA74684_FT_SPN01265_HFF5YCCX2_unmapped_stringent_4_length_58949_cov_16	27	23338	23784	-1	D			NP_077578.1	NP_077578.1 EsV-1-93 [Ectocarpus siliculosus virus 1]	False	0.338	69	4.145e-13	DNA polymerase family B [PF00136.22]				0									False
FT_SA74684_FT_SPN01265_HFF5YCCX2_unmapped_stringent_4_length_58949_cov_16_28	FT_SA74684_FT_SPN01265_HFF5YCCX2_unmapped_stringent_4_length_58949_cov_16	FT_SA74684_FT_SPN01265_HFF5YCCX2_unmapped_stringent_4_length_58949_cov_16	28	23925	26057	-1	D			YP_004061614.1	YP_004061614.1 hypothetical protein BpV1_184 [Bathycoccus sp. RCC1105 virus BpV1]	False	0.209	142	3.127e-33	DNA polymerase family B, exonuclease domain [PF03104.20]; DNA polymerase family B [PF00136.22]		sp|Q38087|DPOL_BPR69 DNA-directed DNA polymerase; XhXr	Xr;Xh	0									False	V
FT_SA74684_FT_SPN01265_HFF5YCCX2_unmapped_stringent_4_length_58949_cov_16_29	FT_SA74684_FT_SPN01265_HFF5YCCX2_unmapped_stringent_4_length_58949_cov_16	FT_SA74684_FT_SPN01265_HFF5YCCX2_unmapped_stringent_4_length_58949_cov_16	29	26268	26471	-1	E													0									False
FT_SA74684_FT_SPN01265_HFF5YCCX2_unmapped_stringent_4_length_58949_cov_16_30	FT_SA74684_FT_SPN01265_HFF5YCCX2_unmapped_stringent_4_length_58949_cov_16	FT_SA74684_FT_SPN01265_HFF5YCCX2_unmapped_stringent_4_length_58949_cov_16	30	27519	29552	-1	E													0									False
FT_SA74684_FT_SPN01265_HFF5YCCX2_unmapped_stringent_4_length_58949_cov_16_31	FT_SA74684_FT_SPN01265_HFF5YCCX2_unmapped_stringent_4_length_58949_cov_16	FT_SA74684_FT_SPN01265_HFF5YCCX2_unmapped_stringent_4_length_58949_cov_16	31	29822	30715	-1	D									Domain of unknown function (DUF4116) [PF13475.7]				0									False
FT_SA74684_FT_SPN01265_HFF5YCCX2_unmapped_stringent_4_length_58949_cov_16_32	FT_SA74684_FT_SPN01265_HFF5YCCX2_unmapped_stringent_4_length_58949_cov_16	FT_SA74684_FT_SPN01265_HFF5YCCX2_unmapped_stringent_4_length_58949_cov_16	32	30837	32003	-1	E													0									False
FT_SA74684_FT_SPN01265_HFF5YCCX2_unmapped_stringent_4_length_58949_cov_16_33	FT_SA74684_FT_SPN01265_HFF5YCCX2_unmapped_stringent_4_length_58949_cov_16	FT_SA74684_FT_SPN01265_HFF5YCCX2_unmapped_stringent_4_length_58949_cov_16	33	32247	32396	1	E													0									False
FT_SA74684_FT_SPN01265_HFF5YCCX2_unmapped_stringent_4_length_58949_cov_16_34	FT_SA74684_FT_SPN01265_HFF5YCCX2_unmapped_stringent_4_length_58949_cov_16	FT_SA74684_FT_SPN01265_HFF5YCCX2_unmapped_stringent_4_length_58949_cov_16	34	32739	34841	1	E													0									False
FT_SA74684_FT_SPN01265_HFF5YCCX2_unmapped_stringent_4_length_58949_cov_16_35	FT_SA74684_FT_SPN01265_HFF5YCCX2_unmapped_stringent_4_length_58949_cov_16	FT_SA74684_FT_SPN01265_HFF5YCCX2_unmapped_stringent_4_length_58949_cov_16	35	35178	36374	1	E													0									False
FT_SA74684_FT_SPN01265_HFF5YCCX2_unmapped_stringent_4_length_58949_cov_16_36	FT_SA74684_FT_SPN01265_HFF5YCCX2_unmapped_stringent_4_length_58949_cov_16	FT_SA74684_FT_SPN01265_HFF5YCCX2_unmapped_stringent_4_length_58949_cov_16	36	36542	37201	1	E													0									False
FT_SA74684_FT_SPN01265_HFF5YCCX2_unmapped_stringent_4_length_58949_cov_16_37	FT_SA74684_FT_SPN01265_HFF5YCCX2_unmapped_stringent_4_length_58949_cov_16	FT_SA74684_FT_SPN01265_HFF5YCCX2_unmapped_stringent_4_length_58949_cov_16	37	37161	37406	1	E													0									False
FT_SA74684_FT_SPN01265_HFF5YCCX2_unmapped_stringent_4_length_58949_cov_16_38	FT_SA74684_FT_SPN01265_HFF5YCCX2_unmapped_stringent_4_length_58949_cov_16	FT_SA74684_FT_SPN01265_HFF5YCCX2_unmapped_stringent_4_length_58949_cov_16	38	37540	38430	1	E													0									False
FT_SA74684_FT_SPN01265_HFF5YCCX2_unmapped_stringent_4_length_58949_cov_16_39	FT_SA74684_FT_SPN01265_HFF5YCCX2_unmapped_stringent_4_length_58949_cov_16	FT_SA74684_FT_SPN01265_HFF5YCCX2_unmapped_stringent_4_length_58949_cov_16	39	38674	39537	-1	E													0									False
FT_SA74684_FT_SPN01265_HFF5YCCX2_unmapped_stringent_4_length_58949_cov_16_40	FT_SA74684_FT_SPN01265_HFF5YCCX2_unmapped_stringent_4_length_58949_cov_16	FT_SA74684_FT_SPN01265_HFF5YCCX2_unmapped_stringent_4_length_58949_cov_16	40	39736	41598	1	D			YP_009173543.1	YP_009173543.1 Intein containing DNA-directed RNA polymerase II, subunit RPB2 [Chrysochromulina ericina virus]	False	0.236	151	4.067e-36	RNA polymerase beta subunit [PF04563.16]; RNA polymerase Rpb2, domain 2 [PF04561.15]; RNA polymerase Rpb2, domain 3 [PF04565.17]		sp|Q6RZF8|RP132_RABPU DNA-directed RNA polymerase 132 kDa polypeptide; XhXrXs	Xr;Xh;Xs	0									False	V
FT_SA74684_FT_SPN01265_HFF5YCCX2_unmapped_stringent_4_length_58949_cov_16_41	FT_SA74684_FT_SPN01265_HFF5YCCX2_unmapped_stringent_4_length_58949_cov_16	FT_SA74684_FT_SPN01265_HFF5YCCX2_unmapped_stringent_4_length_58949_cov_16	41	41564	42379	1	D			YP_294192.1	YP_294192.1 putative DNA-directed RNA polymerase II subunit [Emiliania huxleyi virus 86]	False	0.244	79	5.942e-15	RNA polymerase Rpb2, domain 4 [PF04566.14]				0									False
FT_SA74684_FT_SPN01265_HFF5YCCX2_unmapped_stringent_4_length_58949_cov_16_42	FT_SA74684_FT_SPN01265_HFF5YCCX2_unmapped_stringent_4_length_58949_cov_16	FT_SA74684_FT_SPN01265_HFF5YCCX2_unmapped_stringent_4_length_58949_cov_16	42	42460	43161	1	D			YP_008052546.1	YP_008052546.1 DNA-directed RNA polymerase II subunit RPB2 [Phaeocystis globosa virus]	False	0.303	109	1.038e-25	RNA polymerase Rpb2, domain 6 [PF00562.29]				0									False
FT_SA74684_FT_SPN01265_HFF5YCCX2_unmapped_stringent_4_length_58949_cov_16_43	FT_SA74684_FT_SPN01265_HFF5YCCX2_unmapped_stringent_4_length_58949_cov_16	FT_SA74684_FT_SPN01265_HFF5YCCX2_unmapped_stringent_4_length_58949_cov_16	43	43391	43771	1	D			YP_003970177.1	YP_003970177.1 putative DNA-directed RNA polymerase subunit Rpb2 [Cafeteria roenbergensis virus BV-PW1]	False	0.45	102	1.13e-24	RNA polymerase Rpb2, domain 6 [PF00562.29]				0									False
FT_SA74684_FT_SPN01265_HFF5YCCX2_unmapped_stringent_4_length_58949_cov_16_44	FT_SA74684_FT_SPN01265_HFF5YCCX2_unmapped_stringent_4_length_58949_cov_16	FT_SA74684_FT_SPN01265_HFF5YCCX2_unmapped_stringent_4_length_58949_cov_16	44	44576	45082	1	E													0									False
FT_SA74684_FT_SPN01265_HFF5YCCX2_unmapped_stringent_4_length_58949_cov_16_45	FT_SA74684_FT_SPN01265_HFF5YCCX2_unmapped_stringent_4_length_58949_cov_16	FT_SA74684_FT_SPN01265_HFF5YCCX2_unmapped_stringent_4_length_58949_cov_16	45	45586	46863	1	E			YP_009599259.1	YP_009599259.1 HNH homing endonuclease [Acinetobacter phage vB_AbaP_AS11]	False	0.362	72	4.35e-12					0									False
FT_SA74684_FT_SPN01265_HFF5YCCX2_unmapped_stringent_4_length_58949_cov_16_46	FT_SA74684_FT_SPN01265_HFF5YCCX2_unmapped_stringent_4_length_58949_cov_16	FT_SA74684_FT_SPN01265_HFF5YCCX2_unmapped_stringent_4_length_58949_cov_16	46	46865	48163	-1	E													0									False
FT_SA74684_FT_SPN01265_HFF5YCCX2_unmapped_stringent_4_length_58949_cov_16_47	FT_SA74684_FT_SPN01265_HFF5YCCX2_unmapped_stringent_4_length_58949_cov_16	FT_SA74684_FT_SPN01265_HFF5YCCX2_unmapped_stringent_4_length_58949_cov_16	47	48291	49505	-1	E											REFSEQ hypothetical protein; Xu	Xu	0									False
FT_SA74684_FT_SPN01265_HFF5YCCX2_unmapped_stringent_4_length_58949_cov_16_48	FT_SA74684_FT_SPN01265_HFF5YCCX2_unmapped_stringent_4_length_58949_cov_16	FT_SA74684_FT_SPN01265_HFF5YCCX2_unmapped_stringent_4_length_58949_cov_16	48	49655	50269	-1	D									WW domain [PF00397.27]				0									False
FT_SA74684_FT_SPN01265_HFF5YCCX2_unmapped_stringent_4_length_58949_cov_16_49	FT_SA74684_FT_SPN01265_HFF5YCCX2_unmapped_stringent_4_length_58949_cov_16	FT_SA74684_FT_SPN01265_HFF5YCCX2_unmapped_stringent_4_length_58949_cov_16	49	50297	50509	-1	E													0									False
FT_SA74684_FT_SPN01265_HFF5YCCX2_unmapped_stringent_4_length_58949_cov_16_50	FT_SA74684_FT_SPN01265_HFF5YCCX2_unmapped_stringent_4_length_58949_cov_16	FT_SA74684_FT_SPN01265_HFF5YCCX2_unmapped_stringent_4_length_58949_cov_16	50	50708	51223	1	E													0									False
FT_SA74684_FT_SPN01265_HFF5YCCX2_unmapped_stringent_4_length_58949_cov_16_51	FT_SA74684_FT_SPN01265_HFF5YCCX2_unmapped_stringent_4_length_58949_cov_16	FT_SA74684_FT_SPN01265_HFF5YCCX2_unmapped_stringent_4_length_58949_cov_16	51	51314	51835	-1	E													0									False
FT_SA74684_FT_SPN01265_HFF5YCCX2_unmapped_stringent_4_length_58949_cov_16_52	FT_SA74684_FT_SPN01265_HFF5YCCX2_unmapped_stringent_4_length_58949_cov_16	FT_SA74684_FT_SPN01265_HFF5YCCX2_unmapped_stringent_4_length_58949_cov_16	52	52025	52414	1	C	K12160	small ubiquitin-related modifier							Ubiquitin-2 like Rad60 SUMO-like [PF11976.9]				0									False
FT_SA74684_FT_SPN01265_HFF5YCCX2_unmapped_stringent_4_length_58949_cov_16_53	FT_SA74684_FT_SPN01265_HFF5YCCX2_unmapped_stringent_4_length_58949_cov_16	FT_SA74684_FT_SPN01265_HFF5YCCX2_unmapped_stringent_4_length_58949_cov_16	53	52697	53143	-1	E													0									False
FT_SA74684_FT_SPN01265_HFF5YCCX2_unmapped_stringent_4_length_58949_cov_16_54	FT_SA74684_FT_SPN01265_HFF5YCCX2_unmapped_stringent_4_length_58949_cov_16	FT_SA74684_FT_SPN01265_HFF5YCCX2_unmapped_stringent_4_length_58949_cov_16	54	53428	56109	1	E													0									False	F
FT_SA74684_FT_SPN01265_HFF5YCCX2_unmapped_stringent_4_length_58949_cov_16_55	FT_SA74684_FT_SPN01265_HFF5YCCX2_unmapped_stringent_4_length_58949_cov_16	FT_SA74684_FT_SPN01265_HFF5YCCX2_unmapped_stringent_4_length_58949_cov_16	55	56165	56494	-1	E													0									False	F
FT_SA74684_FT_SPN01265_HFF5YCCX2_unmapped_stringent_4_length_58949_cov_16_56	FT_SA74684_FT_SPN01265_HFF5YCCX2_unmapped_stringent_4_length_58949_cov_16	FT_SA74684_FT_SPN01265_HFF5YCCX2_unmapped_stringent_4_length_58949_cov_16	56	56888	57043	1	E													0									False	F
FT_SA74684_FT_SPN01265_HFF5YCCX2_unmapped_stringent_4_length_58949_cov_16_57	FT_SA74684_FT_SPN01265_HFF5YCCX2_unmapped_stringent_4_length_58949_cov_16	FT_SA74684_FT_SPN01265_HFF5YCCX2_unmapped_stringent_4_length_58949_cov_16	57	57048	57323	1	E													0									False	F
FT_SA74684_FT_SPN01265_HFF5YCCX2_unmapped_stringent_4_length_58949_cov_16_58	FT_SA74684_FT_SPN01265_HFF5YCCX2_unmapped_stringent_4_length_58949_cov_16	FT_SA74684_FT_SPN01265_HFF5YCCX2_unmapped_stringent_4_length_58949_cov_16	58	58853	58948	-1	E													0									False	F
FT_SA74684_FT_SPN01265_HFF5YCCX2_unmapped_stringent_6_length_48369_cov_19_1	FT_SA74684_FT_SPN01265_HFF5YCCX2_unmapped_stringent_6_length_48369_cov_19	FT_SA74684_FT_SPN01265_HFF5YCCX2_unmapped_stringent_6_length_48369_cov_19	1	1	291	-1	E													0									False	F
FT_SA74684_FT_SPN01265_HFF5YCCX2_unmapped_stringent_6_length_48369_cov_19_2	FT_SA74684_FT_SPN01265_HFF5YCCX2_unmapped_stringent_6_length_48369_cov_19	FT_SA74684_FT_SPN01265_HFF5YCCX2_unmapped_stringent_6_length_48369_cov_19	2	416	667	1	D									Papain family cysteine protease [PF00112.24]				0									False	F
FT_SA74684_FT_SPN01265_HFF5YCCX2_unmapped_stringent_6_length_48369_cov_19_3	FT_SA74684_FT_SPN01265_HFF5YCCX2_unmapped_stringent_6_length_48369_cov_19	FT_SA74684_FT_SPN01265_HFF5YCCX2_unmapped_stringent_6_length_48369_cov_19	3	774	3350	-1	D			YP_009254857.1	YP_009254857.1 zinc finger protein [Tokyovirus A1]	False	0.278	90	4.572e-17	Zinc finger, C3HC4 type (RING finger) [PF13923.7]; Ring finger domain [PF13639.7]; Zinc finger, C3HC4 type (RING finger) [PF00097.26]; Zinc finger, C3HC4 type (RING finger) [PF13920.7]; Prokaryotic RING finger family 4 [PF14447.7]; RING-H2 zinc finger domain [PF12678.8]; zinc-RING finger domain [PF14634.7]; Helicase conserved C-terminal domain [PF00271.32]				0									False	F
FT_SA74684_FT_SPN01265_HFF5YCCX2_unmapped_stringent_6_length_48369_cov_19_4	FT_SA74684_FT_SPN01265_HFF5YCCX2_unmapped_stringent_6_length_48369_cov_19	FT_SA74684_FT_SPN01265_HFF5YCCX2_unmapped_stringent_6_length_48369_cov_19	4	3575	5236	-1	E													0									False	F
FT_SA74684_FT_SPN01265_HFF5YCCX2_unmapped_stringent_6_length_48369_cov_19_5	FT_SA74684_FT_SPN01265_HFF5YCCX2_unmapped_stringent_6_length_48369_cov_19	FT_SA74684_FT_SPN01265_HFF5YCCX2_unmapped_stringent_6_length_48369_cov_19	5	6490	7956	-1	E													0									False
FT_SA74684_FT_SPN01265_HFF5YCCX2_unmapped_stringent_6_length_48369_cov_19_6	FT_SA74684_FT_SPN01265_HFF5YCCX2_unmapped_stringent_6_length_48369_cov_19	FT_SA74684_FT_SPN01265_HFF5YCCX2_unmapped_stringent_6_length_48369_cov_19	6	8158	8547	1	E													0									False
FT_SA74684_FT_SPN01265_HFF5YCCX2_unmapped_stringent_6_length_48369_cov_19_7	FT_SA74684_FT_SPN01265_HFF5YCCX2_unmapped_stringent_6_length_48369_cov_19	FT_SA74684_FT_SPN01265_HFF5YCCX2_unmapped_stringent_6_length_48369_cov_19	7	8878	9519	1	C	K03013	DNA-directed RNA polymerases I, II, and III subunit RPABC1	YP_007354237.1	YP_007354237.1 RNA polymerase subunit 5 [Acanthamoeba polyphaga moumouvirus]	False	0.231	63	2.396e-10	RNA polymerase Rpb5, C-terminal domain [PF01191.20]; RNA polymerase Rpb5, N-terminal domain [PF03871.15]		sp|Q5UPX7|RPO5_MIMIV DNA-directed RNA polymerase subunit 5; XhXrXs	Xr;Xh;Xs	0									False	V
FT_SA74684_FT_SPN01265_HFF5YCCX2_unmapped_stringent_6_length_48369_cov_19_8	FT_SA74684_FT_SPN01265_HFF5YCCX2_unmapped_stringent_6_length_48369_cov_19	FT_SA74684_FT_SPN01265_HFF5YCCX2_unmapped_stringent_6_length_48369_cov_19	8	9997	10128	-1	E													0									False
FT_SA74684_FT_SPN01265_HFF5YCCX2_unmapped_stringent_6_length_48369_cov_19_9	FT_SA74684_FT_SPN01265_HFF5YCCX2_unmapped_stringent_6_length_48369_cov_19	FT_SA74684_FT_SPN01265_HFF5YCCX2_unmapped_stringent_6_length_48369_cov_19	9	10198	10479	-1	D									Zinc-binding loop region of homing endonuclease [PF05551.12]				0									False
FT_SA74684_FT_SPN01265_HFF5YCCX2_unmapped_stringent_6_length_48369_cov_19_10	FT_SA74684_FT_SPN01265_HFF5YCCX2_unmapped_stringent_6_length_48369_cov_19	FT_SA74684_FT_SPN01265_HFF5YCCX2_unmapped_stringent_6_length_48369_cov_19	10	10606	11172	1	E			YP_009847515.1	YP_009847515.1 putative HNH endonuclease [Aeromonas phage LAh9]	False	0.418	62	4.641e-10					0									False
FT_SA74684_FT_SPN01265_HFF5YCCX2_unmapped_stringent_6_length_48369_cov_19_11	FT_SA74684_FT_SPN01265_HFF5YCCX2_unmapped_stringent_6_length_48369_cov_19	FT_SA74684_FT_SPN01265_HFF5YCCX2_unmapped_stringent_6_length_48369_cov_19	11	11215	11859	1	E			YP_009325302.1	YP_009325302.1 hypothetical protein [Salmonella phage 103203_sal5]	False	0.338	65	7.297e-11					0									False
FT_SA74684_FT_SPN01265_HFF5YCCX2_unmapped_stringent_6_length_48369_cov_19_12	FT_SA74684_FT_SPN01265_HFF5YCCX2_unmapped_stringent_6_length_48369_cov_19	FT_SA74684_FT_SPN01265_HFF5YCCX2_unmapped_stringent_6_length_48369_cov_19	12	11893	13530	-1	D			YP_803440.1	YP_803440.1 global transactivator-like protein [Anticarsia gemmatalis nucleopolyhedrovirus]	False	0.222	126	8.538e-29	SNF2 family N-terminal domain [PF00176.24]		sp|P20703|UVSW_BPT4 ATP-dependent DNA helicase uvsW; Xh	Xh	0									False
FT_SA74684_FT_SPN01265_HFF5YCCX2_unmapped_stringent_6_length_48369_cov_19_13	FT_SA74684_FT_SPN01265_HFF5YCCX2_unmapped_stringent_6_length_48369_cov_19	FT_SA74684_FT_SPN01265_HFF5YCCX2_unmapped_stringent_6_length_48369_cov_19	13	13573	13821	-1	E													0									False
FT_SA74684_FT_SPN01265_HFF5YCCX2_unmapped_stringent_6_length_48369_cov_19_14	FT_SA74684_FT_SPN01265_HFF5YCCX2_unmapped_stringent_6_length_48369_cov_19	FT_SA74684_FT_SPN01265_HFF5YCCX2_unmapped_stringent_6_length_48369_cov_19	14	13917	14612	-1	E													0									False
FT_SA74684_FT_SPN01265_HFF5YCCX2_unmapped_stringent_6_length_48369_cov_19_15	FT_SA74684_FT_SPN01265_HFF5YCCX2_unmapped_stringent_6_length_48369_cov_19	FT_SA74684_FT_SPN01265_HFF5YCCX2_unmapped_stringent_6_length_48369_cov_19	15	14797	15474	-1	E													0									False
FT_SA74684_FT_SPN01265_HFF5YCCX2_unmapped_stringent_6_length_48369_cov_19_16	FT_SA74684_FT_SPN01265_HFF5YCCX2_unmapped_stringent_6_length_48369_cov_19	FT_SA74684_FT_SPN01265_HFF5YCCX2_unmapped_stringent_6_length_48369_cov_19	16	15835	16266	1	E													0									False
FT_SA74684_FT_SPN01265_HFF5YCCX2_unmapped_stringent_6_length_48369_cov_19_17	FT_SA74684_FT_SPN01265_HFF5YCCX2_unmapped_stringent_6_length_48369_cov_19	FT_SA74684_FT_SPN01265_HFF5YCCX2_unmapped_stringent_6_length_48369_cov_19	17	16776	16964	1	E													0									False
FT_SA74684_FT_SPN01265_HFF5YCCX2_unmapped_stringent_6_length_48369_cov_19_18	FT_SA74684_FT_SPN01265_HFF5YCCX2_unmapped_stringent_6_length_48369_cov_19	FT_SA74684_FT_SPN01265_HFF5YCCX2_unmapped_stringent_6_length_48369_cov_19	18	17004	17195	-1	E													0									False
FT_SA74684_FT_SPN01265_HFF5YCCX2_unmapped_stringent_6_length_48369_cov_19_19	FT_SA74684_FT_SPN01265_HFF5YCCX2_unmapped_stringent_6_length_48369_cov_19	FT_SA74684_FT_SPN01265_HFF5YCCX2_unmapped_stringent_6_length_48369_cov_19	19	17484	17660	1	E													0									False
FT_SA74684_FT_SPN01265_HFF5YCCX2_unmapped_stringent_6_length_48369_cov_19_20	FT_SA74684_FT_SPN01265_HFF5YCCX2_unmapped_stringent_6_length_48369_cov_19	FT_SA74684_FT_SPN01265_HFF5YCCX2_unmapped_stringent_6_length_48369_cov_19	20	17701	18021	1	E													0									False
FT_SA74684_FT_SPN01265_HFF5YCCX2_unmapped_stringent_6_length_48369_cov_19_21	FT_SA74684_FT_SPN01265_HFF5YCCX2_unmapped_stringent_6_length_48369_cov_19	FT_SA74684_FT_SPN01265_HFF5YCCX2_unmapped_stringent_6_length_48369_cov_19	21	18021	18755	1	E													0									False
FT_SA74684_FT_SPN01265_HFF5YCCX2_unmapped_stringent_6_length_48369_cov_19_22	FT_SA74684_FT_SPN01265_HFF5YCCX2_unmapped_stringent_6_length_48369_cov_19	FT_SA74684_FT_SPN01265_HFF5YCCX2_unmapped_stringent_6_length_48369_cov_19	22	18840	19187	-1	E													0									False
FT_SA74684_FT_SPN01265_HFF5YCCX2_unmapped_stringent_6_length_48369_cov_19_23	FT_SA74684_FT_SPN01265_HFF5YCCX2_unmapped_stringent_6_length_48369_cov_19	FT_SA74684_FT_SPN01265_HFF5YCCX2_unmapped_stringent_6_length_48369_cov_19	23	19878	20963	-1	E													0									False
FT_SA74684_FT_SPN01265_HFF5YCCX2_unmapped_stringent_6_length_48369_cov_19_24	FT_SA74684_FT_SPN01265_HFF5YCCX2_unmapped_stringent_6_length_48369_cov_19	FT_SA74684_FT_SPN01265_HFF5YCCX2_unmapped_stringent_6_length_48369_cov_19	24	21129	23705	1	D									Kinesin motor domain [PF00225.24]				0									False
FT_SA74684_FT_SPN01265_HFF5YCCX2_unmapped_stringent_6_length_48369_cov_19_25	FT_SA74684_FT_SPN01265_HFF5YCCX2_unmapped_stringent_6_length_48369_cov_19	FT_SA74684_FT_SPN01265_HFF5YCCX2_unmapped_stringent_6_length_48369_cov_19	25	23733	24023	-1	E													0									False
FT_SA74684_FT_SPN01265_HFF5YCCX2_unmapped_stringent_6_length_48369_cov_19_26	FT_SA74684_FT_SPN01265_HFF5YCCX2_unmapped_stringent_6_length_48369_cov_19	FT_SA74684_FT_SPN01265_HFF5YCCX2_unmapped_stringent_6_length_48369_cov_19	26	24145	24882	-1	E													1									False
FT_SA74684_FT_SPN01265_HFF5YCCX2_unmapped_stringent_6_length_48369_cov_19_27	FT_SA74684_FT_SPN01265_HFF5YCCX2_unmapped_stringent_6_length_48369_cov_19	FT_SA74684_FT_SPN01265_HFF5YCCX2_unmapped_stringent_6_length_48369_cov_19	27	25034	25432	-1	E													0									False
FT_SA74684_FT_SPN01265_HFF5YCCX2_unmapped_stringent_6_length_48369_cov_19_28	FT_SA74684_FT_SPN01265_HFF5YCCX2_unmapped_stringent_6_length_48369_cov_19	FT_SA74684_FT_SPN01265_HFF5YCCX2_unmapped_stringent_6_length_48369_cov_19	28	25605	25892	-1	E													0									False
FT_SA74684_FT_SPN01265_HFF5YCCX2_unmapped_stringent_6_length_48369_cov_19_29	FT_SA74684_FT_SPN01265_HFF5YCCX2_unmapped_stringent_6_length_48369_cov_19	FT_SA74684_FT_SPN01265_HFF5YCCX2_unmapped_stringent_6_length_48369_cov_19	29	26340	26585	1	E													0									False
FT_SA74684_FT_SPN01265_HFF5YCCX2_unmapped_stringent_6_length_48369_cov_19_30	FT_SA74684_FT_SPN01265_HFF5YCCX2_unmapped_stringent_6_length_48369_cov_19	FT_SA74684_FT_SPN01265_HFF5YCCX2_unmapped_stringent_6_length_48369_cov_19	30	26681	27226	1	E													0									False
FT_SA74684_FT_SPN01265_HFF5YCCX2_unmapped_stringent_6_length_48369_cov_19_31	FT_SA74684_FT_SPN01265_HFF5YCCX2_unmapped_stringent_6_length_48369_cov_19	FT_SA74684_FT_SPN01265_HFF5YCCX2_unmapped_stringent_6_length_48369_cov_19	31	27437	27898	1	D									Vacuolar import and degradation protein [PF09783.10]				0									False
FT_SA74684_FT_SPN01265_HFF5YCCX2_unmapped_stringent_6_length_48369_cov_19_32	FT_SA74684_FT_SPN01265_HFF5YCCX2_unmapped_stringent_6_length_48369_cov_19	FT_SA74684_FT_SPN01265_HFF5YCCX2_unmapped_stringent_6_length_48369_cov_19	32	27932	28123	-1	E													0									False
FT_SA74684_FT_SPN01265_HFF5YCCX2_unmapped_stringent_6_length_48369_cov_19_33	FT_SA74684_FT_SPN01265_HFF5YCCX2_unmapped_stringent_6_length_48369_cov_19	FT_SA74684_FT_SPN01265_HFF5YCCX2_unmapped_stringent_6_length_48369_cov_19	33	28637	29311	-1	E													0									False
FT_SA74684_FT_SPN01265_HFF5YCCX2_unmapped_stringent_6_length_48369_cov_19_34	FT_SA74684_FT_SPN01265_HFF5YCCX2_unmapped_stringent_6_length_48369_cov_19	FT_SA74684_FT_SPN01265_HFF5YCCX2_unmapped_stringent_6_length_48369_cov_19	34	29925	30431	1	E													0									False
FT_SA74684_FT_SPN01265_HFF5YCCX2_unmapped_stringent_6_length_48369_cov_19_35	FT_SA74684_FT_SPN01265_HFF5YCCX2_unmapped_stringent_6_length_48369_cov_19	FT_SA74684_FT_SPN01265_HFF5YCCX2_unmapped_stringent_6_length_48369_cov_19	35	30507	30944	1	E													0									False
FT_SA74684_FT_SPN01265_HFF5YCCX2_unmapped_stringent_6_length_48369_cov_19_36	FT_SA74684_FT_SPN01265_HFF5YCCX2_unmapped_stringent_6_length_48369_cov_19	FT_SA74684_FT_SPN01265_HFF5YCCX2_unmapped_stringent_6_length_48369_cov_19	36	30977	31288	-1	E													0									False
FT_SA74684_FT_SPN01265_HFF5YCCX2_unmapped_stringent_6_length_48369_cov_19_37	FT_SA74684_FT_SPN01265_HFF5YCCX2_unmapped_stringent_6_length_48369_cov_19	FT_SA74684_FT_SPN01265_HFF5YCCX2_unmapped_stringent_6_length_48369_cov_19	37	31412	31705	1	E													0									False
FT_SA74684_FT_SPN01265_HFF5YCCX2_unmapped_stringent_6_length_48369_cov_19_38	FT_SA74684_FT_SPN01265_HFF5YCCX2_unmapped_stringent_6_length_48369_cov_19	FT_SA74684_FT_SPN01265_HFF5YCCX2_unmapped_stringent_6_length_48369_cov_19	38	31568	32170	-1	E													0									False
FT_SA74684_FT_SPN01265_HFF5YCCX2_unmapped_stringent_6_length_48369_cov_19_39	FT_SA74684_FT_SPN01265_HFF5YCCX2_unmapped_stringent_6_length_48369_cov_19	FT_SA74684_FT_SPN01265_HFF5YCCX2_unmapped_stringent_6_length_48369_cov_19	39	32378	33910	1	E													1									False
FT_SA74684_FT_SPN01265_HFF5YCCX2_unmapped_stringent_6_length_48369_cov_19_40	FT_SA74684_FT_SPN01265_HFF5YCCX2_unmapped_stringent_6_length_48369_cov_19	FT_SA74684_FT_SPN01265_HFF5YCCX2_unmapped_stringent_6_length_48369_cov_19	40	34649	34876	1	E													0									False
FT_SA74684_FT_SPN01265_HFF5YCCX2_unmapped_stringent_6_length_48369_cov_19_41	FT_SA74684_FT_SPN01265_HFF5YCCX2_unmapped_stringent_6_length_48369_cov_19	FT_SA74684_FT_SPN01265_HFF5YCCX2_unmapped_stringent_6_length_48369_cov_19	41	35336	35818	1	C	K03094,K03094	S-phase kinase-associated protein 1; S-phase kinase-associated protein 1							Skp1 family, tetramerisation domain [PF03931.16]				0									False
FT_SA74684_FT_SPN01265_HFF5YCCX2_unmapped_stringent_6_length_48369_cov_19_42	FT_SA74684_FT_SPN01265_HFF5YCCX2_unmapped_stringent_6_length_48369_cov_19	FT_SA74684_FT_SPN01265_HFF5YCCX2_unmapped_stringent_6_length_48369_cov_19	42	36128	36517	-1	E													0									False
FT_SA74684_FT_SPN01265_HFF5YCCX2_unmapped_stringent_6_length_48369_cov_19_43	FT_SA74684_FT_SPN01265_HFF5YCCX2_unmapped_stringent_6_length_48369_cov_19	FT_SA74684_FT_SPN01265_HFF5YCCX2_unmapped_stringent_6_length_48369_cov_19	43	36920	37708	-1	E													0									False
FT_SA74684_FT_SPN01265_HFF5YCCX2_unmapped_stringent_6_length_48369_cov_19_44	FT_SA74684_FT_SPN01265_HFF5YCCX2_unmapped_stringent_6_length_48369_cov_19	FT_SA74684_FT_SPN01265_HFF5YCCX2_unmapped_stringent_6_length_48369_cov_19	44	37758	37949	1	E													0									False
FT_SA74684_FT_SPN01265_HFF5YCCX2_unmapped_stringent_6_length_48369_cov_19_45	FT_SA74684_FT_SPN01265_HFF5YCCX2_unmapped_stringent_6_length_48369_cov_19	FT_SA74684_FT_SPN01265_HFF5YCCX2_unmapped_stringent_6_length_48369_cov_19	45	37933	38229	1	E													0									False
FT_SA74684_FT_SPN01265_HFF5YCCX2_unmapped_stringent_6_length_48369_cov_19_46	FT_SA74684_FT_SPN01265_HFF5YCCX2_unmapped_stringent_6_length_48369_cov_19	FT_SA74684_FT_SPN01265_HFF5YCCX2_unmapped_stringent_6_length_48369_cov_19	46	38471	38731	-1	D									Lipopolysaccharide kinase (Kdo/WaaP) family [PF06293.15]; Protein kinase domain [PF00069.26]; Protein tyrosine and serine/threonine kinase [PF07714.18]; Lipopolysaccharide core biosynthesis protein (WaaY) [PF06176.12]; RIO1 family [PF01163.23]				0									False
FT_SA74684_FT_SPN01265_HFF5YCCX2_unmapped_stringent_6_length_48369_cov_19_47	FT_SA74684_FT_SPN01265_HFF5YCCX2_unmapped_stringent_6_length_48369_cov_19	FT_SA74684_FT_SPN01265_HFF5YCCX2_unmapped_stringent_6_length_48369_cov_19	47	38849	39100	-1	E													0									False
FT_SA74684_FT_SPN01265_HFF5YCCX2_unmapped_stringent_6_length_48369_cov_19_48	FT_SA74684_FT_SPN01265_HFF5YCCX2_unmapped_stringent_6_length_48369_cov_19	FT_SA74684_FT_SPN01265_HFF5YCCX2_unmapped_stringent_6_length_48369_cov_19	48	39254	40585	-1	E													0									False
FT_SA74684_FT_SPN01265_HFF5YCCX2_unmapped_stringent_6_length_48369_cov_19_49	FT_SA74684_FT_SPN01265_HFF5YCCX2_unmapped_stringent_6_length_48369_cov_19	FT_SA74684_FT_SPN01265_HFF5YCCX2_unmapped_stringent_6_length_48369_cov_19	49	40790	41095	1	E													0									False
FT_SA74684_FT_SPN01265_HFF5YCCX2_unmapped_stringent_6_length_48369_cov_19_50	FT_SA74684_FT_SPN01265_HFF5YCCX2_unmapped_stringent_6_length_48369_cov_19	FT_SA74684_FT_SPN01265_HFF5YCCX2_unmapped_stringent_6_length_48369_cov_19	50	41201	41524	1	E													0									False
FT_SA74684_FT_SPN01265_HFF5YCCX2_unmapped_stringent_6_length_48369_cov_19_51	FT_SA74684_FT_SPN01265_HFF5YCCX2_unmapped_stringent_6_length_48369_cov_19	FT_SA74684_FT_SPN01265_HFF5YCCX2_unmapped_stringent_6_length_48369_cov_19	51	42353	42538	-1	E													0									False
FT_SA74684_FT_SPN01265_HFF5YCCX2_unmapped_stringent_6_length_48369_cov_19_52	FT_SA74684_FT_SPN01265_HFF5YCCX2_unmapped_stringent_6_length_48369_cov_19	FT_SA74684_FT_SPN01265_HFF5YCCX2_unmapped_stringent_6_length_48369_cov_19	52	43309	43638	-1	E													0									False	F
FT_SA74684_FT_SPN01265_HFF5YCCX2_unmapped_stringent_6_length_48369_cov_19_53	FT_SA74684_FT_SPN01265_HFF5YCCX2_unmapped_stringent_6_length_48369_cov_19	FT_SA74684_FT_SPN01265_HFF5YCCX2_unmapped_stringent_6_length_48369_cov_19	53	43652	43987	-1	E													0									False	F
FT_SA74684_FT_SPN01265_HFF5YCCX2_unmapped_stringent_6_length_48369_cov_19_54	FT_SA74684_FT_SPN01265_HFF5YCCX2_unmapped_stringent_6_length_48369_cov_19	FT_SA74684_FT_SPN01265_HFF5YCCX2_unmapped_stringent_6_length_48369_cov_19	54	44119	44448	1	D									Bifunctional DNA primase/polymerase, N-terminal [PF09250.12]				0									False	F
FT_SA74684_FT_SPN01265_HFF5YCCX2_unmapped_stringent_6_length_48369_cov_19_55	FT_SA74684_FT_SPN01265_HFF5YCCX2_unmapped_stringent_6_length_48369_cov_19	FT_SA74684_FT_SPN01265_HFF5YCCX2_unmapped_stringent_6_length_48369_cov_19	55	44578	46539	1	E			YP_009665640.1	YP_009665640.1 FirrV-1-B27 [Feldmannia irregularis virus a]	False	0.278	128	4.466e-29					0									False	F
FT_SA74684_FT_SPN01265_HFF5YCCX2_unmapped_stringent_6_length_48369_cov_19_56	FT_SA74684_FT_SPN01265_HFF5YCCX2_unmapped_stringent_6_length_48369_cov_19	FT_SA74684_FT_SPN01265_HFF5YCCX2_unmapped_stringent_6_length_48369_cov_19	56	47029	47733	1	E			YP_001497819.1	YP_001497819.1 hypothetical protein NY2A_B623L [Paramecium bursaria Chlorella virus NY2A]	False	0.251	70	1.604e-12					0									False	F
FT_SA74684_FT_SPN01265_HFF5YCCX2_unmapped_stringent_6_length_48369_cov_19_57	FT_SA74684_FT_SPN01265_HFF5YCCX2_unmapped_stringent_6_length_48369_cov_19	FT_SA74684_FT_SPN01265_HFF5YCCX2_unmapped_stringent_6_length_48369_cov_19	57	47835	48026	-1	E													0									False	F
FT_SA74684_FT_SPN01265_HFF5YCCX2_unmapped_stringent_7_length_39626_cov_10_1	FT_SA74684_FT_SPN01265_HFF5YCCX2_unmapped_stringent_7_length_39626_cov_10	FT_SA74684_FT_SPN01265_HFF5YCCX2_unmapped_stringent_7_length_39626_cov_10	1	2	427	-1	D									Ring finger domain [PF13639.7]; RING-H2 zinc finger domain [PF12678.8]; Zinc finger, C3HC4 type (RING finger) [PF13920.7]; FANCL C-terminal domain [PF11793.9]				0									False	F
FT_SA74684_FT_SPN01265_HFF5YCCX2_unmapped_stringent_7_length_39626_cov_10_2	FT_SA74684_FT_SPN01265_HFF5YCCX2_unmapped_stringent_7_length_39626_cov_10	FT_SA74684_FT_SPN01265_HFF5YCCX2_unmapped_stringent_7_length_39626_cov_10	2	493	1023	-1	E													0									False	F
FT_SA74684_FT_SPN01265_HFF5YCCX2_unmapped_stringent_7_length_39626_cov_10_3	FT_SA74684_FT_SPN01265_HFF5YCCX2_unmapped_stringent_7_length_39626_cov_10	FT_SA74684_FT_SPN01265_HFF5YCCX2_unmapped_stringent_7_length_39626_cov_10	3	1163	1804	1	D									TRAF-like zinc-finger [PF15965.6]; TRAF-type zinc finger [PF02176.19]				0									False	F
FT_SA74684_FT_SPN01265_HFF5YCCX2_unmapped_stringent_7_length_39626_cov_10_4	FT_SA74684_FT_SPN01265_HFF5YCCX2_unmapped_stringent_7_length_39626_cov_10	FT_SA74684_FT_SPN01265_HFF5YCCX2_unmapped_stringent_7_length_39626_cov_10	4	1756	4131	1	D									Subtilase family [PF00082.23]		sp|P16396|SUBE_BACSU Minor extracellular protease Epr; Xh	Xh	0	MER0986336	S08A	MER0986336 - subfamily S8A unassigned peptidases (Thraustotheca clavata) [S08.UPA]#S08A#{peptidase unit: 144-443}~source A0A0A7CLN0~	False	0.267	111	2.968e-23		False	PF
FT_SA74684_FT_SPN01265_HFF5YCCX2_unmapped_stringent_7_length_39626_cov_10_5	FT_SA74684_FT_SPN01265_HFF5YCCX2_unmapped_stringent_7_length_39626_cov_10	FT_SA74684_FT_SPN01265_HFF5YCCX2_unmapped_stringent_7_length_39626_cov_10	5	4307	5584	-1	E													0									False	F
FT_SA74684_FT_SPN01265_HFF5YCCX2_unmapped_stringent_7_length_39626_cov_10_6	FT_SA74684_FT_SPN01265_HFF5YCCX2_unmapped_stringent_7_length_39626_cov_10	FT_SA74684_FT_SPN01265_HFF5YCCX2_unmapped_stringent_7_length_39626_cov_10	6	5631	7787	-1	E													0									False
FT_SA74684_FT_SPN01265_HFF5YCCX2_unmapped_stringent_7_length_39626_cov_10_7	FT_SA74684_FT_SPN01265_HFF5YCCX2_unmapped_stringent_7_length_39626_cov_10	FT_SA74684_FT_SPN01265_HFF5YCCX2_unmapped_stringent_7_length_39626_cov_10	7	8127	8537	-1	E													0									False
FT_SA74684_FT_SPN01265_HFF5YCCX2_unmapped_stringent_7_length_39626_cov_10_8	FT_SA74684_FT_SPN01265_HFF5YCCX2_unmapped_stringent_7_length_39626_cov_10	FT_SA74684_FT_SPN01265_HFF5YCCX2_unmapped_stringent_7_length_39626_cov_10	8	8576	9277	-1	C	K03465	thymidylate synthase (FAD) [EC:2.1.1.148]	YP_001467877.1	YP_001467877.1 thymidylate synthase ThyX [Thermus virus P23-45]	False	0.424	167	1.726e-45	Thymidylate synthase complementing protein [PF02511.16]		sp|Q05259|THYX_BPML5 Probable flavin-dependent thymidylate synthase; XhXr	Xr;Xh	0									False	V
FT_SA74684_FT_SPN01265_HFF5YCCX2_unmapped_stringent_7_length_39626_cov_10_9	FT_SA74684_FT_SPN01265_HFF5YCCX2_unmapped_stringent_7_length_39626_cov_10	FT_SA74684_FT_SPN01265_HFF5YCCX2_unmapped_stringent_7_length_39626_cov_10	9	9727	11133	-1	E													0									False
FT_SA74684_FT_SPN01265_HFF5YCCX2_unmapped_stringent_7_length_39626_cov_10_10	FT_SA74684_FT_SPN01265_HFF5YCCX2_unmapped_stringent_7_length_39626_cov_10	FT_SA74684_FT_SPN01265_HFF5YCCX2_unmapped_stringent_7_length_39626_cov_10	10	11143	11508	-1	E													0									False
FT_SA74684_FT_SPN01265_HFF5YCCX2_unmapped_stringent_7_length_39626_cov_10_11	FT_SA74684_FT_SPN01265_HFF5YCCX2_unmapped_stringent_7_length_39626_cov_10	FT_SA74684_FT_SPN01265_HFF5YCCX2_unmapped_stringent_7_length_39626_cov_10	11	11598	13466	1	E													0									False
FT_SA74684_FT_SPN01265_HFF5YCCX2_unmapped_stringent_7_length_39626_cov_10_12	FT_SA74684_FT_SPN01265_HFF5YCCX2_unmapped_stringent_7_length_39626_cov_10	FT_SA74684_FT_SPN01265_HFF5YCCX2_unmapped_stringent_7_length_39626_cov_10	12	13521	14015	1	E													0									False
FT_SA74684_FT_SPN01265_HFF5YCCX2_unmapped_stringent_7_length_39626_cov_10_13	FT_SA74684_FT_SPN01265_HFF5YCCX2_unmapped_stringent_7_length_39626_cov_10	FT_SA74684_FT_SPN01265_HFF5YCCX2_unmapped_stringent_7_length_39626_cov_10	13	14060	15199	1	E													1									False
FT_SA74684_FT_SPN01265_HFF5YCCX2_unmapped_stringent_7_length_39626_cov_10_14	FT_SA74684_FT_SPN01265_HFF5YCCX2_unmapped_stringent_7_length_39626_cov_10	FT_SA74684_FT_SPN01265_HFF5YCCX2_unmapped_stringent_7_length_39626_cov_10	14	15206	16501	1	C	K02684	DNA primase small subunit [EC:2.7.7.102]							DNA primase small subunit [PF01896.20]				0									False
FT_SA74684_FT_SPN01265_HFF5YCCX2_unmapped_stringent_7_length_39626_cov_10_15	FT_SA74684_FT_SPN01265_HFF5YCCX2_unmapped_stringent_7_length_39626_cov_10	FT_SA74684_FT_SPN01265_HFF5YCCX2_unmapped_stringent_7_length_39626_cov_10	15	16523	17494	-1	C	K03120	transcription initiation factor TFIID TATA-box-binding protein							Transcription factor TFIID (or TATA-binding protein, TBP) [PF00352.22]				0									False
FT_SA74684_FT_SPN01265_HFF5YCCX2_unmapped_stringent_7_length_39626_cov_10_16	FT_SA74684_FT_SPN01265_HFF5YCCX2_unmapped_stringent_7_length_39626_cov_10	FT_SA74684_FT_SPN01265_HFF5YCCX2_unmapped_stringent_7_length_39626_cov_10	16	17495	18346	-1	E													0									False
FT_SA74684_FT_SPN01265_HFF5YCCX2_unmapped_stringent_7_length_39626_cov_10_17	FT_SA74684_FT_SPN01265_HFF5YCCX2_unmapped_stringent_7_length_39626_cov_10	FT_SA74684_FT_SPN01265_HFF5YCCX2_unmapped_stringent_7_length_39626_cov_10	17	18526	20037	1	E													0									False
FT_SA74684_FT_SPN01265_HFF5YCCX2_unmapped_stringent_7_length_39626_cov_10_18	FT_SA74684_FT_SPN01265_HFF5YCCX2_unmapped_stringent_7_length_39626_cov_10	FT_SA74684_FT_SPN01265_HFF5YCCX2_unmapped_stringent_7_length_39626_cov_10	18	20046	20336	-1	E													0									False
FT_SA74684_FT_SPN01265_HFF5YCCX2_unmapped_stringent_7_length_39626_cov_10_19	FT_SA74684_FT_SPN01265_HFF5YCCX2_unmapped_stringent_7_length_39626_cov_10	FT_SA74684_FT_SPN01265_HFF5YCCX2_unmapped_stringent_7_length_39626_cov_10	19	20386	22038	-1	E													0									False
FT_SA74684_FT_SPN01265_HFF5YCCX2_unmapped_stringent_7_length_39626_cov_10_20	FT_SA74684_FT_SPN01265_HFF5YCCX2_unmapped_stringent_7_length_39626_cov_10	FT_SA74684_FT_SPN01265_HFF5YCCX2_unmapped_stringent_7_length_39626_cov_10	20	22041	27185	-1	E													0									False
FT_SA74684_FT_SPN01265_HFF5YCCX2_unmapped_stringent_7_length_39626_cov_10_21	FT_SA74684_FT_SPN01265_HFF5YCCX2_unmapped_stringent_7_length_39626_cov_10	FT_SA74684_FT_SPN01265_HFF5YCCX2_unmapped_stringent_7_length_39626_cov_10	21	27294	32651	-1	E													0									False
FT_SA74684_FT_SPN01265_HFF5YCCX2_unmapped_stringent_7_length_39626_cov_10_22	FT_SA74684_FT_SPN01265_HFF5YCCX2_unmapped_stringent_7_length_39626_cov_10	FT_SA74684_FT_SPN01265_HFF5YCCX2_unmapped_stringent_7_length_39626_cov_10	22	32857	34380	1	E													0									False
FT_SA74684_FT_SPN01265_HFF5YCCX2_unmapped_stringent_7_length_39626_cov_10_23	FT_SA74684_FT_SPN01265_HFF5YCCX2_unmapped_stringent_7_length_39626_cov_10	FT_SA74684_FT_SPN01265_HFF5YCCX2_unmapped_stringent_7_length_39626_cov_10	23	34398	34961	1	E													0									False	F
FT_SA74684_FT_SPN01265_HFF5YCCX2_unmapped_stringent_7_length_39626_cov_10_24	FT_SA74684_FT_SPN01265_HFF5YCCX2_unmapped_stringent_7_length_39626_cov_10	FT_SA74684_FT_SPN01265_HFF5YCCX2_unmapped_stringent_7_length_39626_cov_10	24	34948	35682	1	E													0									False	F
FT_SA74684_FT_SPN01265_HFF5YCCX2_unmapped_stringent_7_length_39626_cov_10_25	FT_SA74684_FT_SPN01265_HFF5YCCX2_unmapped_stringent_7_length_39626_cov_10	FT_SA74684_FT_SPN01265_HFF5YCCX2_unmapped_stringent_7_length_39626_cov_10	25	35713	35952	1	E													0									False	F
FT_SA74684_FT_SPN01265_HFF5YCCX2_unmapped_stringent_7_length_39626_cov_10_26	FT_SA74684_FT_SPN01265_HFF5YCCX2_unmapped_stringent_7_length_39626_cov_10	FT_SA74684_FT_SPN01265_HFF5YCCX2_unmapped_stringent_7_length_39626_cov_10	26	36033	36815	-1	E													0									False	F
FT_SA74684_FT_SPN01265_HFF5YCCX2_unmapped_stringent_7_length_39626_cov_10_27	FT_SA74684_FT_SPN01265_HFF5YCCX2_unmapped_stringent_7_length_39626_cov_10	FT_SA74684_FT_SPN01265_HFF5YCCX2_unmapped_stringent_7_length_39626_cov_10	27	36793	37335	-1	E													0									False	F
FT_SA74684_FT_SPN01265_HFF5YCCX2_unmapped_stringent_7_length_39626_cov_10_28	FT_SA74684_FT_SPN01265_HFF5YCCX2_unmapped_stringent_7_length_39626_cov_10	FT_SA74684_FT_SPN01265_HFF5YCCX2_unmapped_stringent_7_length_39626_cov_10	28	37332	38804	-1	E													0									False	F
FT_SA74684_FT_SPN01265_HFF5YCCX2_unmapped_stringent_7_length_39626_cov_10_29	FT_SA74684_FT_SPN01265_HFF5YCCX2_unmapped_stringent_7_length_39626_cov_10	FT_SA74684_FT_SPN01265_HFF5YCCX2_unmapped_stringent_7_length_39626_cov_10	29	38806	39399	1	E													0									False	F
FT_SA74684_FT_SPN01265_HFF5YCCX2_unmapped_stringent_7_length_39626_cov_10_30	FT_SA74684_FT_SPN01265_HFF5YCCX2_unmapped_stringent_7_length_39626_cov_10	FT_SA74684_FT_SPN01265_HFF5YCCX2_unmapped_stringent_7_length_39626_cov_10	30	39495	39626	-1	E													0									False	F
FT_SA74685_FT_SPN01265_HFF5YCCX2_unmapped_stringentMV_1_length_64996_cov_6_991475_cutoff_metaplasmid_type_circular_1	FT_SA74685_FT_SPN01265_HFF5YCCX2_unmapped_stringentMV_1_length_64996_cov_6_991475_cutoff_metaplasmid_type_circular	FT_SA74685_FT_SPN01265_HFF5YCCX2_unmapped_stringentMV_1_length_64996_cov_6_991475_cutoff_metaplasmid_type_circular	1	1	420	1	E													0									False	F
FT_SA74685_FT_SPN01265_HFF5YCCX2_unmapped_stringentMV_1_length_64996_cov_6_991475_cutoff_metaplasmid_type_circular_2	FT_SA74685_FT_SPN01265_HFF5YCCX2_unmapped_stringentMV_1_length_64996_cov_6_991475_cutoff_metaplasmid_type_circular	FT_SA74685_FT_SPN01265_HFF5YCCX2_unmapped_stringentMV_1_length_64996_cov_6_991475_cutoff_metaplasmid_type_circular	2	407	721	1	E													0									False	F
FT_SA74685_FT_SPN01265_HFF5YCCX2_unmapped_stringentMV_1_length_64996_cov_6_991475_cutoff_metaplasmid_type_circular_3	FT_SA74685_FT_SPN01265_HFF5YCCX2_unmapped_stringentMV_1_length_64996_cov_6_991475_cutoff_metaplasmid_type_circular	FT_SA74685_FT_SPN01265_HFF5YCCX2_unmapped_stringentMV_1_length_64996_cov_6_991475_cutoff_metaplasmid_type_circular	3	734	931	1	E													0									False	F
FT_SA74685_FT_SPN01265_HFF5YCCX2_unmapped_stringentMV_1_length_64996_cov_6_991475_cutoff_metaplasmid_type_circular_4	FT_SA74685_FT_SPN01265_HFF5YCCX2_unmapped_stringentMV_1_length_64996_cov_6_991475_cutoff_metaplasmid_type_circular	FT_SA74685_FT_SPN01265_HFF5YCCX2_unmapped_stringentMV_1_length_64996_cov_6_991475_cutoff_metaplasmid_type_circular	4	897	1130	1	E													0									False	F
FT_SA74685_FT_SPN01265_HFF5YCCX2_unmapped_stringentMV_1_length_64996_cov_6_991475_cutoff_metaplasmid_type_circular_5	FT_SA74685_FT_SPN01265_HFF5YCCX2_unmapped_stringentMV_1_length_64996_cov_6_991475_cutoff_metaplasmid_type_circular	FT_SA74685_FT_SPN01265_HFF5YCCX2_unmapped_stringentMV_1_length_64996_cov_6_991475_cutoff_metaplasmid_type_circular	5	1153	1479	1	E													0									False	F
FT_SA74685_FT_SPN01265_HFF5YCCX2_unmapped_stringentMV_1_length_64996_cov_6_991475_cutoff_metaplasmid_type_circular_6	FT_SA74685_FT_SPN01265_HFF5YCCX2_unmapped_stringentMV_1_length_64996_cov_6_991475_cutoff_metaplasmid_type_circular	FT_SA74685_FT_SPN01265_HFF5YCCX2_unmapped_stringentMV_1_length_64996_cov_6_991475_cutoff_metaplasmid_type_circular	6	1513	2619	1	E													0									False	F
FT_SA74685_FT_SPN01265_HFF5YCCX2_unmapped_stringentMV_1_length_64996_cov_6_991475_cutoff_metaplasmid_type_circular_7	FT_SA74685_FT_SPN01265_HFF5YCCX2_unmapped_stringentMV_1_length_64996_cov_6_991475_cutoff_metaplasmid_type_circular	FT_SA74685_FT_SPN01265_HFF5YCCX2_unmapped_stringentMV_1_length_64996_cov_6_991475_cutoff_metaplasmid_type_circular	7	2616	4151	1	E													0									False	F
FT_SA74685_FT_SPN01265_HFF5YCCX2_unmapped_stringentMV_1_length_64996_cov_6_991475_cutoff_metaplasmid_type_circular_8	FT_SA74685_FT_SPN01265_HFF5YCCX2_unmapped_stringentMV_1_length_64996_cov_6_991475_cutoff_metaplasmid_type_circular	FT_SA74685_FT_SPN01265_HFF5YCCX2_unmapped_stringentMV_1_length_64996_cov_6_991475_cutoff_metaplasmid_type_circular	8	4152	4364	-1	E													1									False	F
FT_SA74685_FT_SPN01265_HFF5YCCX2_unmapped_stringentMV_1_length_64996_cov_6_991475_cutoff_metaplasmid_type_circular_9	FT_SA74685_FT_SPN01265_HFF5YCCX2_unmapped_stringentMV_1_length_64996_cov_6_991475_cutoff_metaplasmid_type_circular	FT_SA74685_FT_SPN01265_HFF5YCCX2_unmapped_stringentMV_1_length_64996_cov_6_991475_cutoff_metaplasmid_type_circular	9	4361	4585	-1	E													0									False	F
FT_SA74685_FT_SPN01265_HFF5YCCX2_unmapped_stringentMV_1_length_64996_cov_6_991475_cutoff_metaplasmid_type_circular_10	FT_SA74685_FT_SPN01265_HFF5YCCX2_unmapped_stringentMV_1_length_64996_cov_6_991475_cutoff_metaplasmid_type_circular	FT_SA74685_FT_SPN01265_HFF5YCCX2_unmapped_stringentMV_1_length_64996_cov_6_991475_cutoff_metaplasmid_type_circular	10	4582	4785	-1	E													0									False	F
FT_SA74685_FT_SPN01265_HFF5YCCX2_unmapped_stringentMV_1_length_64996_cov_6_991475_cutoff_metaplasmid_type_circular_11	FT_SA74685_FT_SPN01265_HFF5YCCX2_unmapped_stringentMV_1_length_64996_cov_6_991475_cutoff_metaplasmid_type_circular	FT_SA74685_FT_SPN01265_HFF5YCCX2_unmapped_stringentMV_1_length_64996_cov_6_991475_cutoff_metaplasmid_type_circular	11	4782	5009	-1	E													0									False	F
FT_SA74685_FT_SPN01265_HFF5YCCX2_unmapped_stringentMV_1_length_64996_cov_6_991475_cutoff_metaplasmid_type_circular_12	FT_SA74685_FT_SPN01265_HFF5YCCX2_unmapped_stringentMV_1_length_64996_cov_6_991475_cutoff_metaplasmid_type_circular	FT_SA74685_FT_SPN01265_HFF5YCCX2_unmapped_stringentMV_1_length_64996_cov_6_991475_cutoff_metaplasmid_type_circular	12	5052	5408	-1	E			YP_001686910.1	YP_001686910.1 hypothetical protein APCd_gp69 [Azospirillum phage Cd]	False	0.335	72	1.55e-14					0									False
FT_SA74685_FT_SPN01265_HFF5YCCX2_unmapped_stringentMV_1_length_64996_cov_6_991475_cutoff_metaplasmid_type_circular_13	FT_SA74685_FT_SPN01265_HFF5YCCX2_unmapped_stringentMV_1_length_64996_cov_6_991475_cutoff_metaplasmid_type_circular	FT_SA74685_FT_SPN01265_HFF5YCCX2_unmapped_stringentMV_1_length_64996_cov_6_991475_cutoff_metaplasmid_type_circular	13	5410	5595	-1	E													0									False
FT_SA74685_FT_SPN01265_HFF5YCCX2_unmapped_stringentMV_1_length_64996_cov_6_991475_cutoff_metaplasmid_type_circular_14	FT_SA74685_FT_SPN01265_HFF5YCCX2_unmapped_stringentMV_1_length_64996_cov_6_991475_cutoff_metaplasmid_type_circular	FT_SA74685_FT_SPN01265_HFF5YCCX2_unmapped_stringentMV_1_length_64996_cov_6_991475_cutoff_metaplasmid_type_circular	14	5723	7435	1	E											sp|Q05220|PORTL_BPML5 Portal protein; XpXrXs	Xr;Xs;Xp	0									False	V
FT_SA74685_FT_SPN01265_HFF5YCCX2_unmapped_stringentMV_1_length_64996_cov_6_991475_cutoff_metaplasmid_type_circular_15	FT_SA74685_FT_SPN01265_HFF5YCCX2_unmapped_stringentMV_1_length_64996_cov_6_991475_cutoff_metaplasmid_type_circular	FT_SA74685_FT_SPN01265_HFF5YCCX2_unmapped_stringentMV_1_length_64996_cov_6_991475_cutoff_metaplasmid_type_circular	15	7472	7882	1	C	K06412	stage V sporulation protein G							SpoVG [PF04026.13]				0									False
FT_SA74685_FT_SPN01265_HFF5YCCX2_unmapped_stringentMV_1_length_64996_cov_6_991475_cutoff_metaplasmid_type_circular_16	FT_SA74685_FT_SPN01265_HFF5YCCX2_unmapped_stringentMV_1_length_64996_cov_6_991475_cutoff_metaplasmid_type_circular	FT_SA74685_FT_SPN01265_HFF5YCCX2_unmapped_stringentMV_1_length_64996_cov_6_991475_cutoff_metaplasmid_type_circular	16	7866	8573	1	E													0									False
FT_SA74685_FT_SPN01265_HFF5YCCX2_unmapped_stringentMV_1_length_64996_cov_6_991475_cutoff_metaplasmid_type_circular_17	FT_SA74685_FT_SPN01265_HFF5YCCX2_unmapped_stringentMV_1_length_64996_cov_6_991475_cutoff_metaplasmid_type_circular	FT_SA74685_FT_SPN01265_HFF5YCCX2_unmapped_stringentMV_1_length_64996_cov_6_991475_cutoff_metaplasmid_type_circular	17	8595	9803	1	D									Family of unknown function (DUF5309) [PF17236.3]				0									False
FT_SA74685_FT_SPN01265_HFF5YCCX2_unmapped_stringentMV_1_length_64996_cov_6_991475_cutoff_metaplasmid_type_circular_18	FT_SA74685_FT_SPN01265_HFF5YCCX2_unmapped_stringentMV_1_length_64996_cov_6_991475_cutoff_metaplasmid_type_circular	FT_SA74685_FT_SPN01265_HFF5YCCX2_unmapped_stringentMV_1_length_64996_cov_6_991475_cutoff_metaplasmid_type_circular	18	9860	10201	1	E													0									False
FT_SA74685_FT_SPN01265_HFF5YCCX2_unmapped_stringentMV_1_length_64996_cov_6_991475_cutoff_metaplasmid_type_circular_19	FT_SA74685_FT_SPN01265_HFF5YCCX2_unmapped_stringentMV_1_length_64996_cov_6_991475_cutoff_metaplasmid_type_circular	FT_SA74685_FT_SPN01265_HFF5YCCX2_unmapped_stringentMV_1_length_64996_cov_6_991475_cutoff_metaplasmid_type_circular	19	10198	10875	1	E													0									False
FT_SA74685_FT_SPN01265_HFF5YCCX2_unmapped_stringentMV_1_length_64996_cov_6_991475_cutoff_metaplasmid_type_circular_20	FT_SA74685_FT_SPN01265_HFF5YCCX2_unmapped_stringentMV_1_length_64996_cov_6_991475_cutoff_metaplasmid_type_circular	FT_SA74685_FT_SPN01265_HFF5YCCX2_unmapped_stringentMV_1_length_64996_cov_6_991475_cutoff_metaplasmid_type_circular	20	10879	10995	1	E													0									False
FT_SA74685_FT_SPN01265_HFF5YCCX2_unmapped_stringentMV_1_length_64996_cov_6_991475_cutoff_metaplasmid_type_circular_21	FT_SA74685_FT_SPN01265_HFF5YCCX2_unmapped_stringentMV_1_length_64996_cov_6_991475_cutoff_metaplasmid_type_circular	FT_SA74685_FT_SPN01265_HFF5YCCX2_unmapped_stringentMV_1_length_64996_cov_6_991475_cutoff_metaplasmid_type_circular	21	11290	11505	1	E													0									False
FT_SA74685_FT_SPN01265_HFF5YCCX2_unmapped_stringentMV_1_length_64996_cov_6_991475_cutoff_metaplasmid_type_circular_22	FT_SA74685_FT_SPN01265_HFF5YCCX2_unmapped_stringentMV_1_length_64996_cov_6_991475_cutoff_metaplasmid_type_circular	FT_SA74685_FT_SPN01265_HFF5YCCX2_unmapped_stringentMV_1_length_64996_cov_6_991475_cutoff_metaplasmid_type_circular	22	11615	11863	1	E													0									False
FT_SA74685_FT_SPN01265_HFF5YCCX2_unmapped_stringentMV_1_length_64996_cov_6_991475_cutoff_metaplasmid_type_circular_23	FT_SA74685_FT_SPN01265_HFF5YCCX2_unmapped_stringentMV_1_length_64996_cov_6_991475_cutoff_metaplasmid_type_circular	FT_SA74685_FT_SPN01265_HFF5YCCX2_unmapped_stringentMV_1_length_64996_cov_6_991475_cutoff_metaplasmid_type_circular	23	11867	13120	1	E													0									False
FT_SA74685_FT_SPN01265_HFF5YCCX2_unmapped_stringentMV_1_length_64996_cov_6_991475_cutoff_metaplasmid_type_circular_24	FT_SA74685_FT_SPN01265_HFF5YCCX2_unmapped_stringentMV_1_length_64996_cov_6_991475_cutoff_metaplasmid_type_circular	FT_SA74685_FT_SPN01265_HFF5YCCX2_unmapped_stringentMV_1_length_64996_cov_6_991475_cutoff_metaplasmid_type_circular	24	13144	13395	1	E													0									False
FT_SA74685_FT_SPN01265_HFF5YCCX2_unmapped_stringentMV_1_length_64996_cov_6_991475_cutoff_metaplasmid_type_circular_25	FT_SA74685_FT_SPN01265_HFF5YCCX2_unmapped_stringentMV_1_length_64996_cov_6_991475_cutoff_metaplasmid_type_circular	FT_SA74685_FT_SPN01265_HFF5YCCX2_unmapped_stringentMV_1_length_64996_cov_6_991475_cutoff_metaplasmid_type_circular	25	13478	13753	1	E													0									False
FT_SA74685_FT_SPN01265_HFF5YCCX2_unmapped_stringentMV_1_length_64996_cov_6_991475_cutoff_metaplasmid_type_circular_26	FT_SA74685_FT_SPN01265_HFF5YCCX2_unmapped_stringentMV_1_length_64996_cov_6_991475_cutoff_metaplasmid_type_circular	FT_SA74685_FT_SPN01265_HFF5YCCX2_unmapped_stringentMV_1_length_64996_cov_6_991475_cutoff_metaplasmid_type_circular	26	13759	14157	1	E													0									False
FT_SA74685_FT_SPN01265_HFF5YCCX2_unmapped_stringentMV_1_length_64996_cov_6_991475_cutoff_metaplasmid_type_circular_27	FT_SA74685_FT_SPN01265_HFF5YCCX2_unmapped_stringentMV_1_length_64996_cov_6_991475_cutoff_metaplasmid_type_circular	FT_SA74685_FT_SPN01265_HFF5YCCX2_unmapped_stringentMV_1_length_64996_cov_6_991475_cutoff_metaplasmid_type_circular	27	14154	14861	1	E													0									False
FT_SA74685_FT_SPN01265_HFF5YCCX2_unmapped_stringentMV_1_length_64996_cov_6_991475_cutoff_metaplasmid_type_circular_28	FT_SA74685_FT_SPN01265_HFF5YCCX2_unmapped_stringentMV_1_length_64996_cov_6_991475_cutoff_metaplasmid_type_circular	FT_SA74685_FT_SPN01265_HFF5YCCX2_unmapped_stringentMV_1_length_64996_cov_6_991475_cutoff_metaplasmid_type_circular	28	14837	15022	-1	E													0									False
FT_SA74685_FT_SPN01265_HFF5YCCX2_unmapped_stringentMV_1_length_64996_cov_6_991475_cutoff_metaplasmid_type_circular_29	FT_SA74685_FT_SPN01265_HFF5YCCX2_unmapped_stringentMV_1_length_64996_cov_6_991475_cutoff_metaplasmid_type_circular	FT_SA74685_FT_SPN01265_HFF5YCCX2_unmapped_stringentMV_1_length_64996_cov_6_991475_cutoff_metaplasmid_type_circular	29	15051	15245	-1	E													0									False
FT_SA74685_FT_SPN01265_HFF5YCCX2_unmapped_stringentMV_1_length_64996_cov_6_991475_cutoff_metaplasmid_type_circular_30	FT_SA74685_FT_SPN01265_HFF5YCCX2_unmapped_stringentMV_1_length_64996_cov_6_991475_cutoff_metaplasmid_type_circular	FT_SA74685_FT_SPN01265_HFF5YCCX2_unmapped_stringentMV_1_length_64996_cov_6_991475_cutoff_metaplasmid_type_circular	30	15249	15518	-1	E													0									False
FT_SA74685_FT_SPN01265_HFF5YCCX2_unmapped_stringentMV_1_length_64996_cov_6_991475_cutoff_metaplasmid_type_circular_31	FT_SA74685_FT_SPN01265_HFF5YCCX2_unmapped_stringentMV_1_length_64996_cov_6_991475_cutoff_metaplasmid_type_circular	FT_SA74685_FT_SPN01265_HFF5YCCX2_unmapped_stringentMV_1_length_64996_cov_6_991475_cutoff_metaplasmid_type_circular	31	15522	15725	-1	E													0									False
FT_SA74685_FT_SPN01265_HFF5YCCX2_unmapped_stringentMV_1_length_64996_cov_6_991475_cutoff_metaplasmid_type_circular_32	FT_SA74685_FT_SPN01265_HFF5YCCX2_unmapped_stringentMV_1_length_64996_cov_6_991475_cutoff_metaplasmid_type_circular	FT_SA74685_FT_SPN01265_HFF5YCCX2_unmapped_stringentMV_1_length_64996_cov_6_991475_cutoff_metaplasmid_type_circular	32	15722	15919	-1	E													0									False
FT_SA74685_FT_SPN01265_HFF5YCCX2_unmapped_stringentMV_1_length_64996_cov_6_991475_cutoff_metaplasmid_type_circular_33	FT_SA74685_FT_SPN01265_HFF5YCCX2_unmapped_stringentMV_1_length_64996_cov_6_991475_cutoff_metaplasmid_type_circular	FT_SA74685_FT_SPN01265_HFF5YCCX2_unmapped_stringentMV_1_length_64996_cov_6_991475_cutoff_metaplasmid_type_circular	33	15949	16122	-1	E													0									False
FT_SA74685_FT_SPN01265_HFF5YCCX2_unmapped_stringentMV_1_length_64996_cov_6_991475_cutoff_metaplasmid_type_circular_34	FT_SA74685_FT_SPN01265_HFF5YCCX2_unmapped_stringentMV_1_length_64996_cov_6_991475_cutoff_metaplasmid_type_circular	FT_SA74685_FT_SPN01265_HFF5YCCX2_unmapped_stringentMV_1_length_64996_cov_6_991475_cutoff_metaplasmid_type_circular	34	16148	16735	1	E													0									False
FT_SA74685_FT_SPN01265_HFF5YCCX2_unmapped_stringentMV_1_length_64996_cov_6_991475_cutoff_metaplasmid_type_circular_35	FT_SA74685_FT_SPN01265_HFF5YCCX2_unmapped_stringentMV_1_length_64996_cov_6_991475_cutoff_metaplasmid_type_circular	FT_SA74685_FT_SPN01265_HFF5YCCX2_unmapped_stringentMV_1_length_64996_cov_6_991475_cutoff_metaplasmid_type_circular	35	16738	16986	1	E													0									False
FT_SA74685_FT_SPN01265_HFF5YCCX2_unmapped_stringentMV_1_length_64996_cov_6_991475_cutoff_metaplasmid_type_circular_36	FT_SA74685_FT_SPN01265_HFF5YCCX2_unmapped_stringentMV_1_length_64996_cov_6_991475_cutoff_metaplasmid_type_circular	FT_SA74685_FT_SPN01265_HFF5YCCX2_unmapped_stringentMV_1_length_64996_cov_6_991475_cutoff_metaplasmid_type_circular	36	16990	19752	1	E													0									False
FT_SA74685_FT_SPN01265_HFF5YCCX2_unmapped_stringentMV_1_length_64996_cov_6_991475_cutoff_metaplasmid_type_circular_37	FT_SA74685_FT_SPN01265_HFF5YCCX2_unmapped_stringentMV_1_length_64996_cov_6_991475_cutoff_metaplasmid_type_circular	FT_SA74685_FT_SPN01265_HFF5YCCX2_unmapped_stringentMV_1_length_64996_cov_6_991475_cutoff_metaplasmid_type_circular	37	19775	20992	1	E													0									False
FT_SA74685_FT_SPN01265_HFF5YCCX2_unmapped_stringentMV_1_length_64996_cov_6_991475_cutoff_metaplasmid_type_circular_38	FT_SA74685_FT_SPN01265_HFF5YCCX2_unmapped_stringentMV_1_length_64996_cov_6_991475_cutoff_metaplasmid_type_circular	FT_SA74685_FT_SPN01265_HFF5YCCX2_unmapped_stringentMV_1_length_64996_cov_6_991475_cutoff_metaplasmid_type_circular	38	20989	22902	1	E													0									False
FT_SA74685_FT_SPN01265_HFF5YCCX2_unmapped_stringentMV_1_length_64996_cov_6_991475_cutoff_metaplasmid_type_circular_39	FT_SA74685_FT_SPN01265_HFF5YCCX2_unmapped_stringentMV_1_length_64996_cov_6_991475_cutoff_metaplasmid_type_circular	FT_SA74685_FT_SPN01265_HFF5YCCX2_unmapped_stringentMV_1_length_64996_cov_6_991475_cutoff_metaplasmid_type_circular	39	22899	23474	1	E													0									False
FT_SA74685_FT_SPN01265_HFF5YCCX2_unmapped_stringentMV_1_length_64996_cov_6_991475_cutoff_metaplasmid_type_circular_40	FT_SA74685_FT_SPN01265_HFF5YCCX2_unmapped_stringentMV_1_length_64996_cov_6_991475_cutoff_metaplasmid_type_circular	FT_SA74685_FT_SPN01265_HFF5YCCX2_unmapped_stringentMV_1_length_64996_cov_6_991475_cutoff_metaplasmid_type_circular	40	23477	23926	1	E													0									False
FT_SA74685_FT_SPN01265_HFF5YCCX2_unmapped_stringentMV_1_length_64996_cov_6_991475_cutoff_metaplasmid_type_circular_41	FT_SA74685_FT_SPN01265_HFF5YCCX2_unmapped_stringentMV_1_length_64996_cov_6_991475_cutoff_metaplasmid_type_circular	FT_SA74685_FT_SPN01265_HFF5YCCX2_unmapped_stringentMV_1_length_64996_cov_6_991475_cutoff_metaplasmid_type_circular	41	23960	24322	1	C	K01174	micrococcal nuclease [EC:3.1.31.1]	YP_006561000.1	YP_006561000.1 nuclease [Staphylococcus virus IPLA5]	False	0.448	77	2.778e-16			REFSEQ hypothetical protein; Xu	Xu	0									False
FT_SA74685_FT_SPN01265_HFF5YCCX2_unmapped_stringentMV_1_length_64996_cov_6_991475_cutoff_metaplasmid_type_circular_42	FT_SA74685_FT_SPN01265_HFF5YCCX2_unmapped_stringentMV_1_length_64996_cov_6_991475_cutoff_metaplasmid_type_circular	FT_SA74685_FT_SPN01265_HFF5YCCX2_unmapped_stringentMV_1_length_64996_cov_6_991475_cutoff_metaplasmid_type_circular	42	24334	24696	1	E													0									False
FT_SA74685_FT_SPN01265_HFF5YCCX2_unmapped_stringentMV_1_length_64996_cov_6_991475_cutoff_metaplasmid_type_circular_43	FT_SA74685_FT_SPN01265_HFF5YCCX2_unmapped_stringentMV_1_length_64996_cov_6_991475_cutoff_metaplasmid_type_circular	FT_SA74685_FT_SPN01265_HFF5YCCX2_unmapped_stringentMV_1_length_64996_cov_6_991475_cutoff_metaplasmid_type_circular	43	24698	26866	1	E													0									False
FT_SA74685_FT_SPN01265_HFF5YCCX2_unmapped_stringentMV_1_length_64996_cov_6_991475_cutoff_metaplasmid_type_circular_44	FT_SA74685_FT_SPN01265_HFF5YCCX2_unmapped_stringentMV_1_length_64996_cov_6_991475_cutoff_metaplasmid_type_circular	FT_SA74685_FT_SPN01265_HFF5YCCX2_unmapped_stringentMV_1_length_64996_cov_6_991475_cutoff_metaplasmid_type_circular	44	26902	27324	1	E													0									False
FT_SA74685_FT_SPN01265_HFF5YCCX2_unmapped_stringentMV_1_length_64996_cov_6_991475_cutoff_metaplasmid_type_circular_45	FT_SA74685_FT_SPN01265_HFF5YCCX2_unmapped_stringentMV_1_length_64996_cov_6_991475_cutoff_metaplasmid_type_circular	FT_SA74685_FT_SPN01265_HFF5YCCX2_unmapped_stringentMV_1_length_64996_cov_6_991475_cutoff_metaplasmid_type_circular	45	27345	27557	1	E													0									False
FT_SA74685_FT_SPN01265_HFF5YCCX2_unmapped_stringentMV_1_length_64996_cov_6_991475_cutoff_metaplasmid_type_circular_46	FT_SA74685_FT_SPN01265_HFF5YCCX2_unmapped_stringentMV_1_length_64996_cov_6_991475_cutoff_metaplasmid_type_circular	FT_SA74685_FT_SPN01265_HFF5YCCX2_unmapped_stringentMV_1_length_64996_cov_6_991475_cutoff_metaplasmid_type_circular	46	27561	29666	1	E													0									False
FT_SA74685_FT_SPN01265_HFF5YCCX2_unmapped_stringentMV_1_length_64996_cov_6_991475_cutoff_metaplasmid_type_circular_47	FT_SA74685_FT_SPN01265_HFF5YCCX2_unmapped_stringentMV_1_length_64996_cov_6_991475_cutoff_metaplasmid_type_circular	FT_SA74685_FT_SPN01265_HFF5YCCX2_unmapped_stringentMV_1_length_64996_cov_6_991475_cutoff_metaplasmid_type_circular	47	29795	30184	-1	E													0									False
FT_SA74685_FT_SPN01265_HFF5YCCX2_unmapped_stringentMV_1_length_64996_cov_6_991475_cutoff_metaplasmid_type_circular_48	FT_SA74685_FT_SPN01265_HFF5YCCX2_unmapped_stringentMV_1_length_64996_cov_6_991475_cutoff_metaplasmid_type_circular	FT_SA74685_FT_SPN01265_HFF5YCCX2_unmapped_stringentMV_1_length_64996_cov_6_991475_cutoff_metaplasmid_type_circular	48	30168	30467	-1	E													0									False
FT_SA74685_FT_SPN01265_HFF5YCCX2_unmapped_stringentMV_1_length_64996_cov_6_991475_cutoff_metaplasmid_type_circular_49	FT_SA74685_FT_SPN01265_HFF5YCCX2_unmapped_stringentMV_1_length_64996_cov_6_991475_cutoff_metaplasmid_type_circular	FT_SA74685_FT_SPN01265_HFF5YCCX2_unmapped_stringentMV_1_length_64996_cov_6_991475_cutoff_metaplasmid_type_circular	49	30479	30742	-1	E													0									False
FT_SA74685_FT_SPN01265_HFF5YCCX2_unmapped_stringentMV_1_length_64996_cov_6_991475_cutoff_metaplasmid_type_circular_50	FT_SA74685_FT_SPN01265_HFF5YCCX2_unmapped_stringentMV_1_length_64996_cov_6_991475_cutoff_metaplasmid_type_circular	FT_SA74685_FT_SPN01265_HFF5YCCX2_unmapped_stringentMV_1_length_64996_cov_6_991475_cutoff_metaplasmid_type_circular	50	30761	30985	-1	E													0									False
FT_SA74685_FT_SPN01265_HFF5YCCX2_unmapped_stringentMV_1_length_64996_cov_6_991475_cutoff_metaplasmid_type_circular_51	FT_SA74685_FT_SPN01265_HFF5YCCX2_unmapped_stringentMV_1_length_64996_cov_6_991475_cutoff_metaplasmid_type_circular	FT_SA74685_FT_SPN01265_HFF5YCCX2_unmapped_stringentMV_1_length_64996_cov_6_991475_cutoff_metaplasmid_type_circular	51	30985	31137	-1	E													0									False
FT_SA74685_FT_SPN01265_HFF5YCCX2_unmapped_stringentMV_1_length_64996_cov_6_991475_cutoff_metaplasmid_type_circular_52	FT_SA74685_FT_SPN01265_HFF5YCCX2_unmapped_stringentMV_1_length_64996_cov_6_991475_cutoff_metaplasmid_type_circular	FT_SA74685_FT_SPN01265_HFF5YCCX2_unmapped_stringentMV_1_length_64996_cov_6_991475_cutoff_metaplasmid_type_circular	52	31165	31362	-1	E													0									False
FT_SA74685_FT_SPN01265_HFF5YCCX2_unmapped_stringentMV_1_length_64996_cov_6_991475_cutoff_metaplasmid_type_circular_53	FT_SA74685_FT_SPN01265_HFF5YCCX2_unmapped_stringentMV_1_length_64996_cov_6_991475_cutoff_metaplasmid_type_circular	FT_SA74685_FT_SPN01265_HFF5YCCX2_unmapped_stringentMV_1_length_64996_cov_6_991475_cutoff_metaplasmid_type_circular	53	31420	31716	-1	E													0									False
FT_SA74685_FT_SPN01265_HFF5YCCX2_unmapped_stringentMV_1_length_64996_cov_6_991475_cutoff_metaplasmid_type_circular_54	FT_SA74685_FT_SPN01265_HFF5YCCX2_unmapped_stringentMV_1_length_64996_cov_6_991475_cutoff_metaplasmid_type_circular	FT_SA74685_FT_SPN01265_HFF5YCCX2_unmapped_stringentMV_1_length_64996_cov_6_991475_cutoff_metaplasmid_type_circular	54	31784	32341	-1	E													0									False
FT_SA74685_FT_SPN01265_HFF5YCCX2_unmapped_stringentMV_1_length_64996_cov_6_991475_cutoff_metaplasmid_type_circular_55	FT_SA74685_FT_SPN01265_HFF5YCCX2_unmapped_stringentMV_1_length_64996_cov_6_991475_cutoff_metaplasmid_type_circular	FT_SA74685_FT_SPN01265_HFF5YCCX2_unmapped_stringentMV_1_length_64996_cov_6_991475_cutoff_metaplasmid_type_circular	55	32516	32716	1	E													0									False
FT_SA74685_FT_SPN01265_HFF5YCCX2_unmapped_stringentMV_1_length_64996_cov_6_991475_cutoff_metaplasmid_type_circular_56	FT_SA74685_FT_SPN01265_HFF5YCCX2_unmapped_stringentMV_1_length_64996_cov_6_991475_cutoff_metaplasmid_type_circular	FT_SA74685_FT_SPN01265_HFF5YCCX2_unmapped_stringentMV_1_length_64996_cov_6_991475_cutoff_metaplasmid_type_circular	56	32777	33100	1	E			YP_009277157.1	YP_009277157.1 hypothetical protein [Ralstonia phage RSP15]	False	0.297	62	2.69e-11					0									False
FT_SA74685_FT_SPN01265_HFF5YCCX2_unmapped_stringentMV_1_length_64996_cov_6_991475_cutoff_metaplasmid_type_circular_57	FT_SA74685_FT_SPN01265_HFF5YCCX2_unmapped_stringentMV_1_length_64996_cov_6_991475_cutoff_metaplasmid_type_circular	FT_SA74685_FT_SPN01265_HFF5YCCX2_unmapped_stringentMV_1_length_64996_cov_6_991475_cutoff_metaplasmid_type_circular	57	33339	33596	1	E													0									False
FT_SA74685_FT_SPN01265_HFF5YCCX2_unmapped_stringentMV_1_length_64996_cov_6_991475_cutoff_metaplasmid_type_circular_58	FT_SA74685_FT_SPN01265_HFF5YCCX2_unmapped_stringentMV_1_length_64996_cov_6_991475_cutoff_metaplasmid_type_circular	FT_SA74685_FT_SPN01265_HFF5YCCX2_unmapped_stringentMV_1_length_64996_cov_6_991475_cutoff_metaplasmid_type_circular	58	33675	33824	-1	E													0									False
FT_SA74685_FT_SPN01265_HFF5YCCX2_unmapped_stringentMV_1_length_64996_cov_6_991475_cutoff_metaplasmid_type_circular_59	FT_SA74685_FT_SPN01265_HFF5YCCX2_unmapped_stringentMV_1_length_64996_cov_6_991475_cutoff_metaplasmid_type_circular	FT_SA74685_FT_SPN01265_HFF5YCCX2_unmapped_stringentMV_1_length_64996_cov_6_991475_cutoff_metaplasmid_type_circular	59	33850	34101	1	E													0									False
FT_SA74685_FT_SPN01265_HFF5YCCX2_unmapped_stringentMV_1_length_64996_cov_6_991475_cutoff_metaplasmid_type_circular_60	FT_SA74685_FT_SPN01265_HFF5YCCX2_unmapped_stringentMV_1_length_64996_cov_6_991475_cutoff_metaplasmid_type_circular	FT_SA74685_FT_SPN01265_HFF5YCCX2_unmapped_stringentMV_1_length_64996_cov_6_991475_cutoff_metaplasmid_type_circular	60	34101	34616	1	E													0									False
FT_SA74685_FT_SPN01265_HFF5YCCX2_unmapped_stringentMV_1_length_64996_cov_6_991475_cutoff_metaplasmid_type_circular_61	FT_SA74685_FT_SPN01265_HFF5YCCX2_unmapped_stringentMV_1_length_64996_cov_6_991475_cutoff_metaplasmid_type_circular	FT_SA74685_FT_SPN01265_HFF5YCCX2_unmapped_stringentMV_1_length_64996_cov_6_991475_cutoff_metaplasmid_type_circular	61	34616	34987	1	E													0									False
FT_SA74685_FT_SPN01265_HFF5YCCX2_unmapped_stringentMV_1_length_64996_cov_6_991475_cutoff_metaplasmid_type_circular_62	FT_SA74685_FT_SPN01265_HFF5YCCX2_unmapped_stringentMV_1_length_64996_cov_6_991475_cutoff_metaplasmid_type_circular	FT_SA74685_FT_SPN01265_HFF5YCCX2_unmapped_stringentMV_1_length_64996_cov_6_991475_cutoff_metaplasmid_type_circular	62	35032	35559	1	E			YP_009639457.1	YP_009639457.1 hypothetical protein [Salinibacter virus M8CR30-2]	False	0.492	145	7.612e-39			REFSEQ hypothetical protein; Xu	Xu	0									False
FT_SA74685_FT_SPN01265_HFF5YCCX2_unmapped_stringentMV_1_length_64996_cov_6_991475_cutoff_metaplasmid_type_circular_63	FT_SA74685_FT_SPN01265_HFF5YCCX2_unmapped_stringentMV_1_length_64996_cov_6_991475_cutoff_metaplasmid_type_circular	FT_SA74685_FT_SPN01265_HFF5YCCX2_unmapped_stringentMV_1_length_64996_cov_6_991475_cutoff_metaplasmid_type_circular	63	35570	36262	1	E													0									False
FT_SA74685_FT_SPN01265_HFF5YCCX2_unmapped_stringentMV_1_length_64996_cov_6_991475_cutoff_metaplasmid_type_circular_64	FT_SA74685_FT_SPN01265_HFF5YCCX2_unmapped_stringentMV_1_length_64996_cov_6_991475_cutoff_metaplasmid_type_circular	FT_SA74685_FT_SPN01265_HFF5YCCX2_unmapped_stringentMV_1_length_64996_cov_6_991475_cutoff_metaplasmid_type_circular	64	36829	37740	1	E													0									False
FT_SA74685_FT_SPN01265_HFF5YCCX2_unmapped_stringentMV_1_length_64996_cov_6_991475_cutoff_metaplasmid_type_circular_65	FT_SA74685_FT_SPN01265_HFF5YCCX2_unmapped_stringentMV_1_length_64996_cov_6_991475_cutoff_metaplasmid_type_circular	FT_SA74685_FT_SPN01265_HFF5YCCX2_unmapped_stringentMV_1_length_64996_cov_6_991475_cutoff_metaplasmid_type_circular	65	37740	38285	1	E													0									False
FT_SA74685_FT_SPN01265_HFF5YCCX2_unmapped_stringentMV_1_length_64996_cov_6_991475_cutoff_metaplasmid_type_circular_66	FT_SA74685_FT_SPN01265_HFF5YCCX2_unmapped_stringentMV_1_length_64996_cov_6_991475_cutoff_metaplasmid_type_circular	FT_SA74685_FT_SPN01265_HFF5YCCX2_unmapped_stringentMV_1_length_64996_cov_6_991475_cutoff_metaplasmid_type_circular	66	38285	38611	1	E													0									False
FT_SA74685_FT_SPN01265_HFF5YCCX2_unmapped_stringentMV_1_length_64996_cov_6_991475_cutoff_metaplasmid_type_circular_67	FT_SA74685_FT_SPN01265_HFF5YCCX2_unmapped_stringentMV_1_length_64996_cov_6_991475_cutoff_metaplasmid_type_circular	FT_SA74685_FT_SPN01265_HFF5YCCX2_unmapped_stringentMV_1_length_64996_cov_6_991475_cutoff_metaplasmid_type_circular	67	38639	39343	1	E													0									False
FT_SA74685_FT_SPN01265_HFF5YCCX2_unmapped_stringentMV_1_length_64996_cov_6_991475_cutoff_metaplasmid_type_circular_68	FT_SA74685_FT_SPN01265_HFF5YCCX2_unmapped_stringentMV_1_length_64996_cov_6_991475_cutoff_metaplasmid_type_circular	FT_SA74685_FT_SPN01265_HFF5YCCX2_unmapped_stringentMV_1_length_64996_cov_6_991475_cutoff_metaplasmid_type_circular	68	39347	39871	1	E													0									False
FT_SA74685_FT_SPN01265_HFF5YCCX2_unmapped_stringentMV_1_length_64996_cov_6_991475_cutoff_metaplasmid_type_circular_69	FT_SA74685_FT_SPN01265_HFF5YCCX2_unmapped_stringentMV_1_length_64996_cov_6_991475_cutoff_metaplasmid_type_circular	FT_SA74685_FT_SPN01265_HFF5YCCX2_unmapped_stringentMV_1_length_64996_cov_6_991475_cutoff_metaplasmid_type_circular	69	39868	40713	1	D			YP_009301285.1	YP_009301285.1 glycosyltransferase [Arthrobacter phage KellEzio]	False	0.273	66	6.867e-11	Glycosyl transferases group 1 [PF00534.21]; Glycosyl transferases group 1 [PF13692.7]		sp|Q8QL34|Y335_SIRV1 Uncharacterized glycosyltransferase 335; Xh	Xh	0									False	MK
FT_SA74685_FT_SPN01265_HFF5YCCX2_unmapped_stringentMV_1_length_64996_cov_6_991475_cutoff_metaplasmid_type_circular_70	FT_SA74685_FT_SPN01265_HFF5YCCX2_unmapped_stringentMV_1_length_64996_cov_6_991475_cutoff_metaplasmid_type_circular	FT_SA74685_FT_SPN01265_HFF5YCCX2_unmapped_stringentMV_1_length_64996_cov_6_991475_cutoff_metaplasmid_type_circular	70	40710	41423	1	D									GNT-I family [PF03071.16]				0									False
FT_SA74685_FT_SPN01265_HFF5YCCX2_unmapped_stringentMV_1_length_64996_cov_6_991475_cutoff_metaplasmid_type_circular_71	FT_SA74685_FT_SPN01265_HFF5YCCX2_unmapped_stringentMV_1_length_64996_cov_6_991475_cutoff_metaplasmid_type_circular	FT_SA74685_FT_SPN01265_HFF5YCCX2_unmapped_stringentMV_1_length_64996_cov_6_991475_cutoff_metaplasmid_type_circular	71	41609	42772	1	D			NP_835605.1	NP_835605.1 putative translation initiation factor [Rhodothermus phage RM378]	False	0.336	68	7.786e-11	Rad52/22 family double-strand break repair protein [PF04098.16]		REFSEQ recombinase; Xu	Xu	0									False
FT_SA74685_FT_SPN01265_HFF5YCCX2_unmapped_stringentMV_1_length_64996_cov_6_991475_cutoff_metaplasmid_type_circular_72	FT_SA74685_FT_SPN01265_HFF5YCCX2_unmapped_stringentMV_1_length_64996_cov_6_991475_cutoff_metaplasmid_type_circular	FT_SA74685_FT_SPN01265_HFF5YCCX2_unmapped_stringentMV_1_length_64996_cov_6_991475_cutoff_metaplasmid_type_circular	72	42750	43715	1	E													0									False
FT_SA74685_FT_SPN01265_HFF5YCCX2_unmapped_stringentMV_1_length_64996_cov_6_991475_cutoff_metaplasmid_type_circular_73	FT_SA74685_FT_SPN01265_HFF5YCCX2_unmapped_stringentMV_1_length_64996_cov_6_991475_cutoff_metaplasmid_type_circular	FT_SA74685_FT_SPN01265_HFF5YCCX2_unmapped_stringentMV_1_length_64996_cov_6_991475_cutoff_metaplasmid_type_circular	73	43690	44802	1	D									ParB-like nuclease domain [PF02195.19]				0									False
FT_SA74685_FT_SPN01265_HFF5YCCX2_unmapped_stringentMV_1_length_64996_cov_6_991475_cutoff_metaplasmid_type_circular_74	FT_SA74685_FT_SPN01265_HFF5YCCX2_unmapped_stringentMV_1_length_64996_cov_6_991475_cutoff_metaplasmid_type_circular	FT_SA74685_FT_SPN01265_HFF5YCCX2_unmapped_stringentMV_1_length_64996_cov_6_991475_cutoff_metaplasmid_type_circular	74	44815	46422	1	D			YP_164394.1	YP_164394.1 DEAD box family helicase [Bacillus phage BCJA1c]	False	0.356	299	5.313e-86	Type III restriction enzyme, res subunit [PF04851.16]; Helicase conserved C-terminal domain [PF00271.32]; DEAD/DEAH box helicase [PF00270.30]		sp|P20703|UVSW_BPT4 ATP-dependent DNA helicase uvsW; Xh	Xh	0									False
FT_SA74685_FT_SPN01265_HFF5YCCX2_unmapped_stringentMV_1_length_64996_cov_6_991475_cutoff_metaplasmid_type_circular_75	FT_SA74685_FT_SPN01265_HFF5YCCX2_unmapped_stringentMV_1_length_64996_cov_6_991475_cutoff_metaplasmid_type_circular	FT_SA74685_FT_SPN01265_HFF5YCCX2_unmapped_stringentMV_1_length_64996_cov_6_991475_cutoff_metaplasmid_type_circular	75	46531	46824	1	D									Bacterial regulatory protein, arsR family [PF01022.21]; Helix-turn-helix domain [PF12840.8]				0									False
FT_SA74685_FT_SPN01265_HFF5YCCX2_unmapped_stringentMV_1_length_64996_cov_6_991475_cutoff_metaplasmid_type_circular_76	FT_SA74685_FT_SPN01265_HFF5YCCX2_unmapped_stringentMV_1_length_64996_cov_6_991475_cutoff_metaplasmid_type_circular	FT_SA74685_FT_SPN01265_HFF5YCCX2_unmapped_stringentMV_1_length_64996_cov_6_991475_cutoff_metaplasmid_type_circular	76	46856	48010	1	C	K02338	DNA polymerase III subunit beta [EC:2.7.7.7]											0									False
FT_SA74685_FT_SPN01265_HFF5YCCX2_unmapped_stringentMV_1_length_64996_cov_6_991475_cutoff_metaplasmid_type_circular_77	FT_SA74685_FT_SPN01265_HFF5YCCX2_unmapped_stringentMV_1_length_64996_cov_6_991475_cutoff_metaplasmid_type_circular	FT_SA74685_FT_SPN01265_HFF5YCCX2_unmapped_stringentMV_1_length_64996_cov_6_991475_cutoff_metaplasmid_type_circular	77	48015	48287	1	E													0									False
FT_SA74685_FT_SPN01265_HFF5YCCX2_unmapped_stringentMV_1_length_64996_cov_6_991475_cutoff_metaplasmid_type_circular_78	FT_SA74685_FT_SPN01265_HFF5YCCX2_unmapped_stringentMV_1_length_64996_cov_6_991475_cutoff_metaplasmid_type_circular	FT_SA74685_FT_SPN01265_HFF5YCCX2_unmapped_stringentMV_1_length_64996_cov_6_991475_cutoff_metaplasmid_type_circular	78	48284	50623	1	D			YP_004421762.1	YP_004421762.1 unnamed protein product [Synechococcus phage S-CBS3]	False	0.485	291	1.012e-80	Pretoxin HINT domain [PF07591.12]; Intein splicing domain [PF14890.7]; SNF2 family N-terminal domain [PF00176.24]				0									False
FT_SA74685_FT_SPN01265_HFF5YCCX2_unmapped_stringentMV_1_length_64996_cov_6_991475_cutoff_metaplasmid_type_circular_79	FT_SA74685_FT_SPN01265_HFF5YCCX2_unmapped_stringentMV_1_length_64996_cov_6_991475_cutoff_metaplasmid_type_circular	FT_SA74685_FT_SPN01265_HFF5YCCX2_unmapped_stringentMV_1_length_64996_cov_6_991475_cutoff_metaplasmid_type_circular	79	50596	50847	1	E													0									False
FT_SA74685_FT_SPN01265_HFF5YCCX2_unmapped_stringentMV_1_length_64996_cov_6_991475_cutoff_metaplasmid_type_circular_80	FT_SA74685_FT_SPN01265_HFF5YCCX2_unmapped_stringentMV_1_length_64996_cov_6_991475_cutoff_metaplasmid_type_circular	FT_SA74685_FT_SPN01265_HFF5YCCX2_unmapped_stringentMV_1_length_64996_cov_6_991475_cutoff_metaplasmid_type_circular	80	50847	51800	1	D			YP_009273285.1	YP_009273285.1 hypothetical protein GMA1_63 [Gordonia phage GMA1]	False	0.52	292	3.141e-87	DNA methylase [PF01555.19]				0									False
FT_SA74685_FT_SPN01265_HFF5YCCX2_unmapped_stringentMV_1_length_64996_cov_6_991475_cutoff_metaplasmid_type_circular_81	FT_SA74685_FT_SPN01265_HFF5YCCX2_unmapped_stringentMV_1_length_64996_cov_6_991475_cutoff_metaplasmid_type_circular	FT_SA74685_FT_SPN01265_HFF5YCCX2_unmapped_stringentMV_1_length_64996_cov_6_991475_cutoff_metaplasmid_type_circular	81	51804	52058	-1	E													0									False
FT_SA74685_FT_SPN01265_HFF5YCCX2_unmapped_stringentMV_1_length_64996_cov_6_991475_cutoff_metaplasmid_type_circular_82	FT_SA74685_FT_SPN01265_HFF5YCCX2_unmapped_stringentMV_1_length_64996_cov_6_991475_cutoff_metaplasmid_type_circular	FT_SA74685_FT_SPN01265_HFF5YCCX2_unmapped_stringentMV_1_length_64996_cov_6_991475_cutoff_metaplasmid_type_circular	82	52160	52705	1	E													0									False
FT_SA74685_FT_SPN01265_HFF5YCCX2_unmapped_stringentMV_1_length_64996_cov_6_991475_cutoff_metaplasmid_type_circular_83	FT_SA74685_FT_SPN01265_HFF5YCCX2_unmapped_stringentMV_1_length_64996_cov_6_991475_cutoff_metaplasmid_type_circular	FT_SA74685_FT_SPN01265_HFF5YCCX2_unmapped_stringentMV_1_length_64996_cov_6_991475_cutoff_metaplasmid_type_circular	83	52718	53167	1	D			YP_005087286.1	YP_005087286.1 hypothetical protein [Rhodococcus phage REQ1]	False	0.469	81	4.9e-17	Protein of unknwon function (DUF3310) [PF11753.9]		REFSEQ hypothetical protein; Xu	Xu	0									False
FT_SA74685_FT_SPN01265_HFF5YCCX2_unmapped_stringentMV_1_length_64996_cov_6_991475_cutoff_metaplasmid_type_circular_84	FT_SA74685_FT_SPN01265_HFF5YCCX2_unmapped_stringentMV_1_length_64996_cov_6_991475_cutoff_metaplasmid_type_circular	FT_SA74685_FT_SPN01265_HFF5YCCX2_unmapped_stringentMV_1_length_64996_cov_6_991475_cutoff_metaplasmid_type_circular	84	53164	53379	1	E													0									False
FT_SA74685_FT_SPN01265_HFF5YCCX2_unmapped_stringentMV_1_length_64996_cov_6_991475_cutoff_metaplasmid_type_circular_85	FT_SA74685_FT_SPN01265_HFF5YCCX2_unmapped_stringentMV_1_length_64996_cov_6_991475_cutoff_metaplasmid_type_circular	FT_SA74685_FT_SPN01265_HFF5YCCX2_unmapped_stringentMV_1_length_64996_cov_6_991475_cutoff_metaplasmid_type_circular	85	53376	53822	1	E													0									False
FT_SA74685_FT_SPN01265_HFF5YCCX2_unmapped_stringentMV_1_length_64996_cov_6_991475_cutoff_metaplasmid_type_circular_86	FT_SA74685_FT_SPN01265_HFF5YCCX2_unmapped_stringentMV_1_length_64996_cov_6_991475_cutoff_metaplasmid_type_circular	FT_SA74685_FT_SPN01265_HFF5YCCX2_unmapped_stringentMV_1_length_64996_cov_6_991475_cutoff_metaplasmid_type_circular	86	53819	54721	1	E			YP_009837481.1	YP_009837481.1 thymidilate synthase [Klebsiella phage KP8]	False	0.387	206	7.384e-58			sp|A6LP90|THYX_THEM4 Flavin-dependent thymidylate synthase; XhXr	Xr;Xh	0									False	V
FT_SA74685_FT_SPN01265_HFF5YCCX2_unmapped_stringentMV_1_length_64996_cov_6_991475_cutoff_metaplasmid_type_circular_87	FT_SA74685_FT_SPN01265_HFF5YCCX2_unmapped_stringentMV_1_length_64996_cov_6_991475_cutoff_metaplasmid_type_circular	FT_SA74685_FT_SPN01265_HFF5YCCX2_unmapped_stringentMV_1_length_64996_cov_6_991475_cutoff_metaplasmid_type_circular	87	54777	55436	1	D			YP_009624183.1	YP_009624183.1 nucleotide pyrophosphohydrolase [Microbacterium phage Golden]	False	0.385	68	5.317e-12	Phosphoribosyl-ATP pyrophosphohydrolase [PF01503.18]		sp|Q5UQE7|YL479_MIMIV Uncharacterized protein L479; Xu	Xu	0									False	MK
FT_SA74685_FT_SPN01265_HFF5YCCX2_unmapped_stringentMV_1_length_64996_cov_6_991475_cutoff_metaplasmid_type_circular_88	FT_SA74685_FT_SPN01265_HFF5YCCX2_unmapped_stringentMV_1_length_64996_cov_6_991475_cutoff_metaplasmid_type_circular	FT_SA74685_FT_SPN01265_HFF5YCCX2_unmapped_stringentMV_1_length_64996_cov_6_991475_cutoff_metaplasmid_type_circular	88	55439	56203	1	E													0									False
FT_SA74685_FT_SPN01265_HFF5YCCX2_unmapped_stringentMV_1_length_64996_cov_6_991475_cutoff_metaplasmid_type_circular_89	FT_SA74685_FT_SPN01265_HFF5YCCX2_unmapped_stringentMV_1_length_64996_cov_6_991475_cutoff_metaplasmid_type_circular	FT_SA74685_FT_SPN01265_HFF5YCCX2_unmapped_stringentMV_1_length_64996_cov_6_991475_cutoff_metaplasmid_type_circular	89	56203	57195	1	E													0									False
FT_SA74685_FT_SPN01265_HFF5YCCX2_unmapped_stringentMV_1_length_64996_cov_6_991475_cutoff_metaplasmid_type_circular_90	FT_SA74685_FT_SPN01265_HFF5YCCX2_unmapped_stringentMV_1_length_64996_cov_6_991475_cutoff_metaplasmid_type_circular	FT_SA74685_FT_SPN01265_HFF5YCCX2_unmapped_stringentMV_1_length_64996_cov_6_991475_cutoff_metaplasmid_type_circular	90	57257	59497	1	D			YP_009003236.1	YP_009003236.1 ribonucleoside-thiphosphate reductase [Rhizobium phage vB_RleS_L338C]	True	0.61	454	3.624e-136	Ribonucleotide reductase, barrel domain [PF02867.16]		sp|P00452|RIR1_ECOLI Ribonucleoside-diphosphate reductase 1 subunit alpha; XhXr	Xr;Xh	0									False	VMKE
FT_SA74685_FT_SPN01265_HFF5YCCX2_unmapped_stringentMV_1_length_64996_cov_6_991475_cutoff_metaplasmid_type_circular_91	FT_SA74685_FT_SPN01265_HFF5YCCX2_unmapped_stringentMV_1_length_64996_cov_6_991475_cutoff_metaplasmid_type_circular	FT_SA74685_FT_SPN01265_HFF5YCCX2_unmapped_stringentMV_1_length_64996_cov_6_991475_cutoff_metaplasmid_type_circular	91	59531	59863	1	E													0									False
FT_SA74685_FT_SPN01265_HFF5YCCX2_unmapped_stringentMV_1_length_64996_cov_6_991475_cutoff_metaplasmid_type_circular_92	FT_SA74685_FT_SPN01265_HFF5YCCX2_unmapped_stringentMV_1_length_64996_cov_6_991475_cutoff_metaplasmid_type_circular	FT_SA74685_FT_SPN01265_HFF5YCCX2_unmapped_stringentMV_1_length_64996_cov_6_991475_cutoff_metaplasmid_type_circular	92	59896	60453	1	C	K06952	uncharacterized protein	YP_002117606.1	YP_002117606.1 p048 [Rhizobium phage 16-3]	False	0.442	136	1.57e-35	HD containing hydrolase-like enzyme [PF12917.8]		sp|P76514|YFDR_ECOLI Uncharacterized protein YfdR; Xu	Xu	0									False	F
FT_SA74685_FT_SPN01265_HFF5YCCX2_unmapped_stringentMV_1_length_64996_cov_6_991475_cutoff_metaplasmid_type_circular_93	FT_SA74685_FT_SPN01265_HFF5YCCX2_unmapped_stringentMV_1_length_64996_cov_6_991475_cutoff_metaplasmid_type_circular	FT_SA74685_FT_SPN01265_HFF5YCCX2_unmapped_stringentMV_1_length_64996_cov_6_991475_cutoff_metaplasmid_type_circular	93	60878	61135	1	E													0									False	F
FT_SA74685_FT_SPN01265_HFF5YCCX2_unmapped_stringentMV_1_length_64996_cov_6_991475_cutoff_metaplasmid_type_circular_94	FT_SA74685_FT_SPN01265_HFF5YCCX2_unmapped_stringentMV_1_length_64996_cov_6_991475_cutoff_metaplasmid_type_circular	FT_SA74685_FT_SPN01265_HFF5YCCX2_unmapped_stringentMV_1_length_64996_cov_6_991475_cutoff_metaplasmid_type_circular	94	61113	61637	1	E													0									False	F
FT_SA74685_FT_SPN01265_HFF5YCCX2_unmapped_stringentMV_1_length_64996_cov_6_991475_cutoff_metaplasmid_type_circular_95	FT_SA74685_FT_SPN01265_HFF5YCCX2_unmapped_stringentMV_1_length_64996_cov_6_991475_cutoff_metaplasmid_type_circular	FT_SA74685_FT_SPN01265_HFF5YCCX2_unmapped_stringentMV_1_length_64996_cov_6_991475_cutoff_metaplasmid_type_circular	95	61812	62015	1	E													0									False	F
FT_SA74685_FT_SPN01265_HFF5YCCX2_unmapped_stringentMV_1_length_64996_cov_6_991475_cutoff_metaplasmid_type_circular_96	FT_SA74685_FT_SPN01265_HFF5YCCX2_unmapped_stringentMV_1_length_64996_cov_6_991475_cutoff_metaplasmid_type_circular	FT_SA74685_FT_SPN01265_HFF5YCCX2_unmapped_stringentMV_1_length_64996_cov_6_991475_cutoff_metaplasmid_type_circular	96	62214	62357	1	E													0									False	F
FT_SA74685_FT_SPN01265_HFF5YCCX2_unmapped_stringentMV_1_length_64996_cov_6_991475_cutoff_metaplasmid_type_circular_97	FT_SA74685_FT_SPN01265_HFF5YCCX2_unmapped_stringentMV_1_length_64996_cov_6_991475_cutoff_metaplasmid_type_circular	FT_SA74685_FT_SPN01265_HFF5YCCX2_unmapped_stringentMV_1_length_64996_cov_6_991475_cutoff_metaplasmid_type_circular	97	62424	62642	1	E													0									False	F
FT_SA74685_FT_SPN01265_HFF5YCCX2_unmapped_stringentMV_1_length_64996_cov_6_991475_cutoff_metaplasmid_type_circular_98	FT_SA74685_FT_SPN01265_HFF5YCCX2_unmapped_stringentMV_1_length_64996_cov_6_991475_cutoff_metaplasmid_type_circular	FT_SA74685_FT_SPN01265_HFF5YCCX2_unmapped_stringentMV_1_length_64996_cov_6_991475_cutoff_metaplasmid_type_circular	98	62735	63052	1	E													0									False	F
FT_SA74685_FT_SPN01265_HFF5YCCX2_unmapped_stringentMV_1_length_64996_cov_6_991475_cutoff_metaplasmid_type_circular_99	FT_SA74685_FT_SPN01265_HFF5YCCX2_unmapped_stringentMV_1_length_64996_cov_6_991475_cutoff_metaplasmid_type_circular	FT_SA74685_FT_SPN01265_HFF5YCCX2_unmapped_stringentMV_1_length_64996_cov_6_991475_cutoff_metaplasmid_type_circular	99	63120	63767	1	D									CHASE3 domain [PF05227.14]				0									False	F
FT_SA74685_FT_SPN01265_HFF5YCCX2_unmapped_stringentMV_1_length_64996_cov_6_991475_cutoff_metaplasmid_type_circular_100	FT_SA74685_FT_SPN01265_HFF5YCCX2_unmapped_stringentMV_1_length_64996_cov_6_991475_cutoff_metaplasmid_type_circular	FT_SA74685_FT_SPN01265_HFF5YCCX2_unmapped_stringentMV_1_length_64996_cov_6_991475_cutoff_metaplasmid_type_circular	100	63767	64384	1	E													0									False	F
FT_SA74685_FT_SPN01265_HFF5YCCX2_unmapped_stringentMV_1_length_64996_cov_6_991475_cutoff_metaplasmid_type_circular_101	FT_SA74685_FT_SPN01265_HFF5YCCX2_unmapped_stringentMV_1_length_64996_cov_6_991475_cutoff_metaplasmid_type_circular	FT_SA74685_FT_SPN01265_HFF5YCCX2_unmapped_stringentMV_1_length_64996_cov_6_991475_cutoff_metaplasmid_type_circular	101	64419	64664	1	E													0									False	F
FT_SA74685_FT_SPN01265_HFF5YCCX2_unmapped_stringentMV_1_length_64996_cov_6_991475_cutoff_metaplasmid_type_circular_102	FT_SA74685_FT_SPN01265_HFF5YCCX2_unmapped_stringentMV_1_length_64996_cov_6_991475_cutoff_metaplasmid_type_circular	FT_SA74685_FT_SPN01265_HFF5YCCX2_unmapped_stringentMV_1_length_64996_cov_6_991475_cutoff_metaplasmid_type_circular	102	64699	64995	1	D									Helix-turn-helix of insertion element transposase [PF13022.7]				0									False	F
FT_SA74685_FT_SPN01265_HFF5YCCX2_unmapped_stringentMV_1_length_70697_cov_6_649299_cutoff_5_type_linears_1	FT_SA74685_FT_SPN01265_HFF5YCCX2_unmapped_stringentMV_1_length_70697_cov_6_649299_cutoff_5_type_linears	FT_SA74685_FT_SPN01265_HFF5YCCX2_unmapped_stringentMV_1_length_70697_cov_6_649299_cutoff_5_type_linears	1	1	732	1	D			YP_009124878.1	YP_009124878.1 hypothetical protein PBI_GAIA_136 [Mycobacterium phage Gaia]	False	0.516	82	2.203e-16	HNH endonuclease [PF14279.7]				0									False	F
FT_SA74685_FT_SPN01265_HFF5YCCX2_unmapped_stringentMV_1_length_70697_cov_6_649299_cutoff_5_type_linears_2	FT_SA74685_FT_SPN01265_HFF5YCCX2_unmapped_stringentMV_1_length_70697_cov_6_649299_cutoff_5_type_linears	FT_SA74685_FT_SPN01265_HFF5YCCX2_unmapped_stringentMV_1_length_70697_cov_6_649299_cutoff_5_type_linears	2	750	1187	1	E			YP_009013018.1	YP_009013018.1 hypothetical protein BABSIELLA_1 [Mycobacterium virus Babsiella]	False	0.356	87	2.788e-19			sp|O64201|VG05_BPMD2 Gene 5 protein; Xu	Xu	0									False	F
FT_SA74685_FT_SPN01265_HFF5YCCX2_unmapped_stringentMV_1_length_70697_cov_6_649299_cutoff_5_type_linears_3	FT_SA74685_FT_SPN01265_HFF5YCCX2_unmapped_stringentMV_1_length_70697_cov_6_649299_cutoff_5_type_linears	FT_SA74685_FT_SPN01265_HFF5YCCX2_unmapped_stringentMV_1_length_70697_cov_6_649299_cutoff_5_type_linears	3	1252	2868	1	D			YP_009287481.1	YP_009287481.1 terminase [Gordonia phage Bantam]	True	0.604	636	3.791e-202	Phage Terminase [PF03354.16]		sp|P17312|TERL_BPT4 Terminase, large subunit; XhXr	Xr;Xh	0									False	VF
FT_SA74685_FT_SPN01265_HFF5YCCX2_unmapped_stringentMV_1_length_70697_cov_6_649299_cutoff_5_type_linears_4	FT_SA74685_FT_SPN01265_HFF5YCCX2_unmapped_stringentMV_1_length_70697_cov_6_649299_cutoff_5_type_linears	FT_SA74685_FT_SPN01265_HFF5YCCX2_unmapped_stringentMV_1_length_70697_cov_6_649299_cutoff_5_type_linears	4	2869	3462	-1	D			YP_009616502.1	YP_009616502.1 HNH endonuclease [Streptomyces phage Hydra]	False	0.484	131	1.471e-33	HNH endonuclease [PF13392.7]		sp|P03795|Y28_BPT7 Protein 2.8; Xu	Xu	0									False	F
FT_SA74685_FT_SPN01265_HFF5YCCX2_unmapped_stringentMV_1_length_70697_cov_6_649299_cutoff_5_type_linears_5	FT_SA74685_FT_SPN01265_HFF5YCCX2_unmapped_stringentMV_1_length_70697_cov_6_649299_cutoff_5_type_linears	FT_SA74685_FT_SPN01265_HFF5YCCX2_unmapped_stringentMV_1_length_70697_cov_6_649299_cutoff_5_type_linears	5	3502	4929	1	E			YP_009856189.1	YP_009856189.1 portal protein [Mycobacterium phage Cornie]	False	0.339	228	8.332e-63			sp|Q05220|PORTL_BPML5 Portal protein; XpXrXs	Xr;Xs;Xp	0									False	VF
FT_SA74685_FT_SPN01265_HFF5YCCX2_unmapped_stringentMV_1_length_70697_cov_6_649299_cutoff_5_type_linears_6	FT_SA74685_FT_SPN01265_HFF5YCCX2_unmapped_stringentMV_1_length_70697_cov_6_649299_cutoff_5_type_linears	FT_SA74685_FT_SPN01265_HFF5YCCX2_unmapped_stringentMV_1_length_70697_cov_6_649299_cutoff_5_type_linears	6	5099	5935	1	E			YP_009807128.1	YP_009807128.1 capsid maturation protease [Gordonia phage Daredevil]	False	0.377	118	4.327e-28					0									False
FT_SA74685_FT_SPN01265_HFF5YCCX2_unmapped_stringentMV_1_length_70697_cov_6_649299_cutoff_5_type_linears_7	FT_SA74685_FT_SPN01265_HFF5YCCX2_unmapped_stringentMV_1_length_70697_cov_6_649299_cutoff_5_type_linears	FT_SA74685_FT_SPN01265_HFF5YCCX2_unmapped_stringentMV_1_length_70697_cov_6_649299_cutoff_5_type_linears	7	6024	6614	1	E													0									False
FT_SA74685_FT_SPN01265_HFF5YCCX2_unmapped_stringentMV_1_length_70697_cov_6_649299_cutoff_5_type_linears_8	FT_SA74685_FT_SPN01265_HFF5YCCX2_unmapped_stringentMV_1_length_70697_cov_6_649299_cutoff_5_type_linears	FT_SA74685_FT_SPN01265_HFF5YCCX2_unmapped_stringentMV_1_length_70697_cov_6_649299_cutoff_5_type_linears	8	6642	7037	1	D			NP_958279.1	NP_958279.1 ORFp14 [Streptomyces phage VWB]	False	0.501	124	1.562e-32	Bacteriophage lambda head decoration protein D [PF02924.15]		REFSEQ hypothetical protein; Xu	Xu	0									False
FT_SA74685_FT_SPN01265_HFF5YCCX2_unmapped_stringentMV_1_length_70697_cov_6_649299_cutoff_5_type_linears_9	FT_SA74685_FT_SPN01265_HFF5YCCX2_unmapped_stringentMV_1_length_70697_cov_6_649299_cutoff_5_type_linears	FT_SA74685_FT_SPN01265_HFF5YCCX2_unmapped_stringentMV_1_length_70697_cov_6_649299_cutoff_5_type_linears	9	7055	8095	1	D			YP_009276534.1	YP_009276534.1 major capsid protein [Gordonia phage BritBrat]	True	0.565	376	1.737e-115	Phage major capsid protein E [PF03864.16]		sp|D6RRG1|CAPSD_BPKPP Major capsid protein; XhXs	Xs;Xh	0									False	V
FT_SA74685_FT_SPN01265_HFF5YCCX2_unmapped_stringentMV_1_length_70697_cov_6_649299_cutoff_5_type_linears_10	FT_SA74685_FT_SPN01265_HFF5YCCX2_unmapped_stringentMV_1_length_70697_cov_6_649299_cutoff_5_type_linears	FT_SA74685_FT_SPN01265_HFF5YCCX2_unmapped_stringentMV_1_length_70697_cov_6_649299_cutoff_5_type_linears	10	8095	8406	1	E			YP_009324402.1	YP_009324402.1 hypothetical protein GAL1_10 [Gordonia phage GAL1]	False	0.377	67	3.757e-13			REFSEQ hypothetical protein; Xu	Xu	0									False
FT_SA74685_FT_SPN01265_HFF5YCCX2_unmapped_stringentMV_1_length_70697_cov_6_649299_cutoff_5_type_linears_11	FT_SA74685_FT_SPN01265_HFF5YCCX2_unmapped_stringentMV_1_length_70697_cov_6_649299_cutoff_5_type_linears	FT_SA74685_FT_SPN01265_HFF5YCCX2_unmapped_stringentMV_1_length_70697_cov_6_649299_cutoff_5_type_linears	11	8424	8810	1	D									Phage protein Gp19/Gp15/Gp42 [PF09355.11]				0									False
FT_SA74685_FT_SPN01265_HFF5YCCX2_unmapped_stringentMV_1_length_70697_cov_6_649299_cutoff_5_type_linears_12	FT_SA74685_FT_SPN01265_HFF5YCCX2_unmapped_stringentMV_1_length_70697_cov_6_649299_cutoff_5_type_linears	FT_SA74685_FT_SPN01265_HFF5YCCX2_unmapped_stringentMV_1_length_70697_cov_6_649299_cutoff_5_type_linears	12	8807	9142	1	E													0									False
FT_SA74685_FT_SPN01265_HFF5YCCX2_unmapped_stringentMV_1_length_70697_cov_6_649299_cutoff_5_type_linears_13	FT_SA74685_FT_SPN01265_HFF5YCCX2_unmapped_stringentMV_1_length_70697_cov_6_649299_cutoff_5_type_linears	FT_SA74685_FT_SPN01265_HFF5YCCX2_unmapped_stringentMV_1_length_70697_cov_6_649299_cutoff_5_type_linears	13	9142	9450	1	D									Family of unknown function (DUF5403) [PF17395.3]				0									False
FT_SA74685_FT_SPN01265_HFF5YCCX2_unmapped_stringentMV_1_length_70697_cov_6_649299_cutoff_5_type_linears_14	FT_SA74685_FT_SPN01265_HFF5YCCX2_unmapped_stringentMV_1_length_70697_cov_6_649299_cutoff_5_type_linears	FT_SA74685_FT_SPN01265_HFF5YCCX2_unmapped_stringentMV_1_length_70697_cov_6_649299_cutoff_5_type_linears	14	9450	9869	1	E													0									False
FT_SA74685_FT_SPN01265_HFF5YCCX2_unmapped_stringentMV_1_length_70697_cov_6_649299_cutoff_5_type_linears_15	FT_SA74685_FT_SPN01265_HFF5YCCX2_unmapped_stringentMV_1_length_70697_cov_6_649299_cutoff_5_type_linears	FT_SA74685_FT_SPN01265_HFF5YCCX2_unmapped_stringentMV_1_length_70697_cov_6_649299_cutoff_5_type_linears	15	9866	10078	-1	E			YP_008059915.1	YP_008059915.1 hypothetical protein WIVsmall_14 [Mycobacterium phage WIVsmall]	False	0.605	83	2.615e-19			REFSEQ hypothetical protein; Xu	Xu	0									False
FT_SA74685_FT_SPN01265_HFF5YCCX2_unmapped_stringentMV_1_length_70697_cov_6_649299_cutoff_5_type_linears_16	FT_SA74685_FT_SPN01265_HFF5YCCX2_unmapped_stringentMV_1_length_70697_cov_6_649299_cutoff_5_type_linears	FT_SA74685_FT_SPN01265_HFF5YCCX2_unmapped_stringentMV_1_length_70697_cov_6_649299_cutoff_5_type_linears	16	10075	10356	-1	E											REFSEQ hypothetical protein; Xu	Xu	0									False
FT_SA74685_FT_SPN01265_HFF5YCCX2_unmapped_stringentMV_1_length_70697_cov_6_649299_cutoff_5_type_linears_17	FT_SA74685_FT_SPN01265_HFF5YCCX2_unmapped_stringentMV_1_length_70697_cov_6_649299_cutoff_5_type_linears	FT_SA74685_FT_SPN01265_HFF5YCCX2_unmapped_stringentMV_1_length_70697_cov_6_649299_cutoff_5_type_linears	17	10439	11056	1	E			YP_008430771.1	YP_008430771.1 major tail protein [Mycobacterium phage AnnaL29]	False	0.311	74	5.35e-14					0									False
FT_SA74685_FT_SPN01265_HFF5YCCX2_unmapped_stringentMV_1_length_70697_cov_6_649299_cutoff_5_type_linears_18	FT_SA74685_FT_SPN01265_HFF5YCCX2_unmapped_stringentMV_1_length_70697_cov_6_649299_cutoff_5_type_linears	FT_SA74685_FT_SPN01265_HFF5YCCX2_unmapped_stringentMV_1_length_70697_cov_6_649299_cutoff_5_type_linears	18	11053	11319	1	E													0									False
FT_SA74685_FT_SPN01265_HFF5YCCX2_unmapped_stringentMV_1_length_70697_cov_6_649299_cutoff_5_type_linears_19	FT_SA74685_FT_SPN01265_HFF5YCCX2_unmapped_stringentMV_1_length_70697_cov_6_649299_cutoff_5_type_linears	FT_SA74685_FT_SPN01265_HFF5YCCX2_unmapped_stringentMV_1_length_70697_cov_6_649299_cutoff_5_type_linears	19	11409	11768	1	E													0									False
FT_SA74685_FT_SPN01265_HFF5YCCX2_unmapped_stringentMV_1_length_70697_cov_6_649299_cutoff_5_type_linears_20	FT_SA74685_FT_SPN01265_HFF5YCCX2_unmapped_stringentMV_1_length_70697_cov_6_649299_cutoff_5_type_linears	FT_SA74685_FT_SPN01265_HFF5YCCX2_unmapped_stringentMV_1_length_70697_cov_6_649299_cutoff_5_type_linears	20	11795	12145	1	E													0									False
FT_SA74685_FT_SPN01265_HFF5YCCX2_unmapped_stringentMV_1_length_70697_cov_6_649299_cutoff_5_type_linears_21	FT_SA74685_FT_SPN01265_HFF5YCCX2_unmapped_stringentMV_1_length_70697_cov_6_649299_cutoff_5_type_linears	FT_SA74685_FT_SPN01265_HFF5YCCX2_unmapped_stringentMV_1_length_70697_cov_6_649299_cutoff_5_type_linears	21	12268	15222	1	E			YP_009208296.1	YP_009208296.1 tapemeasure [Streptomyces phage Amela]	False	0.216	250	2.96e-66			REFSEQ gp14; Xu	Xu	0									False
FT_SA74685_FT_SPN01265_HFF5YCCX2_unmapped_stringentMV_1_length_70697_cov_6_649299_cutoff_5_type_linears_22	FT_SA74685_FT_SPN01265_HFF5YCCX2_unmapped_stringentMV_1_length_70697_cov_6_649299_cutoff_5_type_linears	FT_SA74685_FT_SPN01265_HFF5YCCX2_unmapped_stringentMV_1_length_70697_cov_6_649299_cutoff_5_type_linears	22	15189	16118	-1	D			YP_003857227.1	YP_003857227.1 endonuclease VII [Mycobacterium virus Bron]	False	0.272	70	7.002e-12	Recombination endonuclease VII [PF02945.16]				0									False
FT_SA74685_FT_SPN01265_HFF5YCCX2_unmapped_stringentMV_1_length_70697_cov_6_649299_cutoff_5_type_linears_23	FT_SA74685_FT_SPN01265_HFF5YCCX2_unmapped_stringentMV_1_length_70697_cov_6_649299_cutoff_5_type_linears	FT_SA74685_FT_SPN01265_HFF5YCCX2_unmapped_stringentMV_1_length_70697_cov_6_649299_cutoff_5_type_linears	23	16164	17120	1	D			YP_006906461.1	YP_006906461.1 minor tail protein [Propionibacterium phage P14]	False	0.222	62	2.514e-09	Phage tail protein [PF05709.12]		sp|O64221|VG27_BPMD2 Minor tail protein Gp27; Xu	Xu	0									False
FT_SA74685_FT_SPN01265_HFF5YCCX2_unmapped_stringentMV_1_length_70697_cov_6_649299_cutoff_5_type_linears_24	FT_SA74685_FT_SPN01265_HFF5YCCX2_unmapped_stringentMV_1_length_70697_cov_6_649299_cutoff_5_type_linears	FT_SA74685_FT_SPN01265_HFF5YCCX2_unmapped_stringentMV_1_length_70697_cov_6_649299_cutoff_5_type_linears	24	17367	19328	1	D			YP_006990134.1	YP_006990134.1 hypothetical protein R4_20 [Streptomyces phage R4]	False	0.261	95	9.939e-19	Siphovirus ReqiPepy6 Gp37-like protein [PF14594.7]				0									False
FT_SA74685_FT_SPN01265_HFF5YCCX2_unmapped_stringentMV_1_length_70697_cov_6_649299_cutoff_5_type_linears_25	FT_SA74685_FT_SPN01265_HFF5YCCX2_unmapped_stringentMV_1_length_70697_cov_6_649299_cutoff_5_type_linears	FT_SA74685_FT_SPN01265_HFF5YCCX2_unmapped_stringentMV_1_length_70697_cov_6_649299_cutoff_5_type_linears	25	19325	19579	-1	E													0									False
FT_SA74685_FT_SPN01265_HFF5YCCX2_unmapped_stringentMV_1_length_70697_cov_6_649299_cutoff_5_type_linears_26	FT_SA74685_FT_SPN01265_HFF5YCCX2_unmapped_stringentMV_1_length_70697_cov_6_649299_cutoff_5_type_linears	FT_SA74685_FT_SPN01265_HFF5YCCX2_unmapped_stringentMV_1_length_70697_cov_6_649299_cutoff_5_type_linears	26	19749	19964	-1	E													0									False
FT_SA74685_FT_SPN01265_HFF5YCCX2_unmapped_stringentMV_1_length_70697_cov_6_649299_cutoff_5_type_linears_27	FT_SA74685_FT_SPN01265_HFF5YCCX2_unmapped_stringentMV_1_length_70697_cov_6_649299_cutoff_5_type_linears	FT_SA74685_FT_SPN01265_HFF5YCCX2_unmapped_stringentMV_1_length_70697_cov_6_649299_cutoff_5_type_linears	27	20033	20425	-1	E													0									False
FT_SA74685_FT_SPN01265_HFF5YCCX2_unmapped_stringentMV_1_length_70697_cov_6_649299_cutoff_5_type_linears_28	FT_SA74685_FT_SPN01265_HFF5YCCX2_unmapped_stringentMV_1_length_70697_cov_6_649299_cutoff_5_type_linears	FT_SA74685_FT_SPN01265_HFF5YCCX2_unmapped_stringentMV_1_length_70697_cov_6_649299_cutoff_5_type_linears	28	20618	21595	1	E													0									False
FT_SA74685_FT_SPN01265_HFF5YCCX2_unmapped_stringentMV_1_length_70697_cov_6_649299_cutoff_5_type_linears_29	FT_SA74685_FT_SPN01265_HFF5YCCX2_unmapped_stringentMV_1_length_70697_cov_6_649299_cutoff_5_type_linears	FT_SA74685_FT_SPN01265_HFF5YCCX2_unmapped_stringentMV_1_length_70697_cov_6_649299_cutoff_5_type_linears	29	21599	22747	1	E													0									False
FT_SA74685_FT_SPN01265_HFF5YCCX2_unmapped_stringentMV_1_length_70697_cov_6_649299_cutoff_5_type_linears_30	FT_SA74685_FT_SPN01265_HFF5YCCX2_unmapped_stringentMV_1_length_70697_cov_6_649299_cutoff_5_type_linears	FT_SA74685_FT_SPN01265_HFF5YCCX2_unmapped_stringentMV_1_length_70697_cov_6_649299_cutoff_5_type_linears	30	22798	23706	1	D									PKD domain [PF00801.21]; PKD domain [PF18911.1]				0									False
FT_SA74685_FT_SPN01265_HFF5YCCX2_unmapped_stringentMV_1_length_70697_cov_6_649299_cutoff_5_type_linears_31	FT_SA74685_FT_SPN01265_HFF5YCCX2_unmapped_stringentMV_1_length_70697_cov_6_649299_cutoff_5_type_linears	FT_SA74685_FT_SPN01265_HFF5YCCX2_unmapped_stringentMV_1_length_70697_cov_6_649299_cutoff_5_type_linears	31	23703	24026	1	E													0									False
FT_SA74685_FT_SPN01265_HFF5YCCX2_unmapped_stringentMV_1_length_70697_cov_6_649299_cutoff_5_type_linears_32	FT_SA74685_FT_SPN01265_HFF5YCCX2_unmapped_stringentMV_1_length_70697_cov_6_649299_cutoff_5_type_linears	FT_SA74685_FT_SPN01265_HFF5YCCX2_unmapped_stringentMV_1_length_70697_cov_6_649299_cutoff_5_type_linears	32	24038	25288	1	E													0									False
FT_SA74685_FT_SPN01265_HFF5YCCX2_unmapped_stringentMV_1_length_70697_cov_6_649299_cutoff_5_type_linears_33	FT_SA74685_FT_SPN01265_HFF5YCCX2_unmapped_stringentMV_1_length_70697_cov_6_649299_cutoff_5_type_linears	FT_SA74685_FT_SPN01265_HFF5YCCX2_unmapped_stringentMV_1_length_70697_cov_6_649299_cutoff_5_type_linears	33	25327	26118	1	D									Glycosyl hydrolases family 16 [PF00722.22]				0									False	MKE
FT_SA74685_FT_SPN01265_HFF5YCCX2_unmapped_stringentMV_1_length_70697_cov_6_649299_cutoff_5_type_linears_34	FT_SA74685_FT_SPN01265_HFF5YCCX2_unmapped_stringentMV_1_length_70697_cov_6_649299_cutoff_5_type_linears	FT_SA74685_FT_SPN01265_HFF5YCCX2_unmapped_stringentMV_1_length_70697_cov_6_649299_cutoff_5_type_linears	34	26115	26624	1	E													0									False
FT_SA74685_FT_SPN01265_HFF5YCCX2_unmapped_stringentMV_1_length_70697_cov_6_649299_cutoff_5_type_linears_35	FT_SA74685_FT_SPN01265_HFF5YCCX2_unmapped_stringentMV_1_length_70697_cov_6_649299_cutoff_5_type_linears	FT_SA74685_FT_SPN01265_HFF5YCCX2_unmapped_stringentMV_1_length_70697_cov_6_649299_cutoff_5_type_linears	35	26628	27041	1	E													0									False
FT_SA74685_FT_SPN01265_HFF5YCCX2_unmapped_stringentMV_1_length_70697_cov_6_649299_cutoff_5_type_linears_36	FT_SA74685_FT_SPN01265_HFF5YCCX2_unmapped_stringentMV_1_length_70697_cov_6_649299_cutoff_5_type_linears	FT_SA74685_FT_SPN01265_HFF5YCCX2_unmapped_stringentMV_1_length_70697_cov_6_649299_cutoff_5_type_linears	36	27041	27346	1	E													0									False
FT_SA74685_FT_SPN01265_HFF5YCCX2_unmapped_stringentMV_1_length_70697_cov_6_649299_cutoff_5_type_linears_37	FT_SA74685_FT_SPN01265_HFF5YCCX2_unmapped_stringentMV_1_length_70697_cov_6_649299_cutoff_5_type_linears	FT_SA74685_FT_SPN01265_HFF5YCCX2_unmapped_stringentMV_1_length_70697_cov_6_649299_cutoff_5_type_linears	37	27357	27677	1	E													0									False
FT_SA74685_FT_SPN01265_HFF5YCCX2_unmapped_stringentMV_1_length_70697_cov_6_649299_cutoff_5_type_linears_38	FT_SA74685_FT_SPN01265_HFF5YCCX2_unmapped_stringentMV_1_length_70697_cov_6_649299_cutoff_5_type_linears	FT_SA74685_FT_SPN01265_HFF5YCCX2_unmapped_stringentMV_1_length_70697_cov_6_649299_cutoff_5_type_linears	38	27806	29257	1	D			YP_008126249.1	YP_008126249.1 lysin A [Mycobacterium phage Jobu08]	False	0.48	111	3.6e-24	Putative peptidoglycan binding domain [PF01471.19]; Chitinase class I [PF00182.20]	GH19 chitinase (EC 3.2.1.14); lysozyme (EC 3.2.1.17) [GH19]			0									False	A
FT_SA74685_FT_SPN01265_HFF5YCCX2_unmapped_stringentMV_1_length_70697_cov_6_649299_cutoff_5_type_linears_39	FT_SA74685_FT_SPN01265_HFF5YCCX2_unmapped_stringentMV_1_length_70697_cov_6_649299_cutoff_5_type_linears	FT_SA74685_FT_SPN01265_HFF5YCCX2_unmapped_stringentMV_1_length_70697_cov_6_649299_cutoff_5_type_linears	39	29269	29958	1	E													0									False
FT_SA74685_FT_SPN01265_HFF5YCCX2_unmapped_stringentMV_1_length_70697_cov_6_649299_cutoff_5_type_linears_40	FT_SA74685_FT_SPN01265_HFF5YCCX2_unmapped_stringentMV_1_length_70697_cov_6_649299_cutoff_5_type_linears	FT_SA74685_FT_SPN01265_HFF5YCCX2_unmapped_stringentMV_1_length_70697_cov_6_649299_cutoff_5_type_linears	40	29974	30246	1	E													0									False
FT_SA74685_FT_SPN01265_HFF5YCCX2_unmapped_stringentMV_1_length_70697_cov_6_649299_cutoff_5_type_linears_41	FT_SA74685_FT_SPN01265_HFF5YCCX2_unmapped_stringentMV_1_length_70697_cov_6_649299_cutoff_5_type_linears	FT_SA74685_FT_SPN01265_HFF5YCCX2_unmapped_stringentMV_1_length_70697_cov_6_649299_cutoff_5_type_linears	41	30243	30443	-1	E													0									False
FT_SA74685_FT_SPN01265_HFF5YCCX2_unmapped_stringentMV_1_length_70697_cov_6_649299_cutoff_5_type_linears_42	FT_SA74685_FT_SPN01265_HFF5YCCX2_unmapped_stringentMV_1_length_70697_cov_6_649299_cutoff_5_type_linears	FT_SA74685_FT_SPN01265_HFF5YCCX2_unmapped_stringentMV_1_length_70697_cov_6_649299_cutoff_5_type_linears	42	30669	31325	1	E													0									False
FT_SA74685_FT_SPN01265_HFF5YCCX2_unmapped_stringentMV_1_length_70697_cov_6_649299_cutoff_5_type_linears_43	FT_SA74685_FT_SPN01265_HFF5YCCX2_unmapped_stringentMV_1_length_70697_cov_6_649299_cutoff_5_type_linears	FT_SA74685_FT_SPN01265_HFF5YCCX2_unmapped_stringentMV_1_length_70697_cov_6_649299_cutoff_5_type_linears	43	31608	32087	-1	E													0									False
FT_SA74685_FT_SPN01265_HFF5YCCX2_unmapped_stringentMV_1_length_70697_cov_6_649299_cutoff_5_type_linears_44	FT_SA74685_FT_SPN01265_HFF5YCCX2_unmapped_stringentMV_1_length_70697_cov_6_649299_cutoff_5_type_linears	FT_SA74685_FT_SPN01265_HFF5YCCX2_unmapped_stringentMV_1_length_70697_cov_6_649299_cutoff_5_type_linears	44	32247	32456	-1	E													0									False
FT_SA74685_FT_SPN01265_HFF5YCCX2_unmapped_stringentMV_1_length_70697_cov_6_649299_cutoff_5_type_linears_45	FT_SA74685_FT_SPN01265_HFF5YCCX2_unmapped_stringentMV_1_length_70697_cov_6_649299_cutoff_5_type_linears	FT_SA74685_FT_SPN01265_HFF5YCCX2_unmapped_stringentMV_1_length_70697_cov_6_649299_cutoff_5_type_linears	45	32597	32854	1	E													0									False
FT_SA74685_FT_SPN01265_HFF5YCCX2_unmapped_stringentMV_1_length_70697_cov_6_649299_cutoff_5_type_linears_46	FT_SA74685_FT_SPN01265_HFF5YCCX2_unmapped_stringentMV_1_length_70697_cov_6_649299_cutoff_5_type_linears	FT_SA74685_FT_SPN01265_HFF5YCCX2_unmapped_stringentMV_1_length_70697_cov_6_649299_cutoff_5_type_linears	46	32858	34672	1	D									FtsK/SpoIIIE family [PF01580.19]; GIY-YIG catalytic domain [PF01541.25]		REFSEQ hypothetical protein; Xu	Xu	0									False
FT_SA74685_FT_SPN01265_HFF5YCCX2_unmapped_stringentMV_1_length_70697_cov_6_649299_cutoff_5_type_linears_47	FT_SA74685_FT_SPN01265_HFF5YCCX2_unmapped_stringentMV_1_length_70697_cov_6_649299_cutoff_5_type_linears	FT_SA74685_FT_SPN01265_HFF5YCCX2_unmapped_stringentMV_1_length_70697_cov_6_649299_cutoff_5_type_linears	47	34708	34971	1	E													0									False
FT_SA74685_FT_SPN01265_HFF5YCCX2_unmapped_stringentMV_1_length_70697_cov_6_649299_cutoff_5_type_linears_48	FT_SA74685_FT_SPN01265_HFF5YCCX2_unmapped_stringentMV_1_length_70697_cov_6_649299_cutoff_5_type_linears	FT_SA74685_FT_SPN01265_HFF5YCCX2_unmapped_stringentMV_1_length_70697_cov_6_649299_cutoff_5_type_linears	48	35159	37204	1	D									Lysozyme like domain [PF18896.1]				0									False
FT_SA74685_FT_SPN01265_HFF5YCCX2_unmapped_stringentMV_1_length_70697_cov_6_649299_cutoff_5_type_linears_49	FT_SA74685_FT_SPN01265_HFF5YCCX2_unmapped_stringentMV_1_length_70697_cov_6_649299_cutoff_5_type_linears	FT_SA74685_FT_SPN01265_HFF5YCCX2_unmapped_stringentMV_1_length_70697_cov_6_649299_cutoff_5_type_linears	49	37239	37733	1	C	K09946	uncharacterized protein	YP_009885979.1	YP_009885979.1 hypothetical protein SEA_DRYANG_57 [Arthrobacter phage DrYang]	False	0.632	71	1.46e-13					0									False
FT_SA74685_FT_SPN01265_HFF5YCCX2_unmapped_stringentMV_1_length_70697_cov_6_649299_cutoff_5_type_linears_50	FT_SA74685_FT_SPN01265_HFF5YCCX2_unmapped_stringentMV_1_length_70697_cov_6_649299_cutoff_5_type_linears	FT_SA74685_FT_SPN01265_HFF5YCCX2_unmapped_stringentMV_1_length_70697_cov_6_649299_cutoff_5_type_linears	50	37730	38101	1	E											REFSEQ hypothetical protein; Xu	Xu	0									False
FT_SA74685_FT_SPN01265_HFF5YCCX2_unmapped_stringentMV_1_length_70697_cov_6_649299_cutoff_5_type_linears_51	FT_SA74685_FT_SPN01265_HFF5YCCX2_unmapped_stringentMV_1_length_70697_cov_6_649299_cutoff_5_type_linears	FT_SA74685_FT_SPN01265_HFF5YCCX2_unmapped_stringentMV_1_length_70697_cov_6_649299_cutoff_5_type_linears	51	38758	39240	1	E													0									False
FT_SA74685_FT_SPN01265_HFF5YCCX2_unmapped_stringentMV_1_length_70697_cov_6_649299_cutoff_5_type_linears_52	FT_SA74685_FT_SPN01265_HFF5YCCX2_unmapped_stringentMV_1_length_70697_cov_6_649299_cutoff_5_type_linears	FT_SA74685_FT_SPN01265_HFF5YCCX2_unmapped_stringentMV_1_length_70697_cov_6_649299_cutoff_5_type_linears	52	39359	39652	-1	D									HNH endonuclease [PF14279.7]; HNH endonuclease [PF13395.7]; HNH endonuclease [PF01844.24]				0									False
FT_SA74685_FT_SPN01265_HFF5YCCX2_unmapped_stringentMV_1_length_70697_cov_6_649299_cutoff_5_type_linears_53	FT_SA74685_FT_SPN01265_HFF5YCCX2_unmapped_stringentMV_1_length_70697_cov_6_649299_cutoff_5_type_linears	FT_SA74685_FT_SPN01265_HFF5YCCX2_unmapped_stringentMV_1_length_70697_cov_6_649299_cutoff_5_type_linears	53	39652	40818	-1	E													0									False
FT_SA74685_FT_SPN01265_HFF5YCCX2_unmapped_stringentMV_1_length_70697_cov_6_649299_cutoff_5_type_linears_54	FT_SA74685_FT_SPN01265_HFF5YCCX2_unmapped_stringentMV_1_length_70697_cov_6_649299_cutoff_5_type_linears	FT_SA74685_FT_SPN01265_HFF5YCCX2_unmapped_stringentMV_1_length_70697_cov_6_649299_cutoff_5_type_linears	54	40937	41200	-1	E													0									False
FT_SA74685_FT_SPN01265_HFF5YCCX2_unmapped_stringentMV_1_length_70697_cov_6_649299_cutoff_5_type_linears_55	FT_SA74685_FT_SPN01265_HFF5YCCX2_unmapped_stringentMV_1_length_70697_cov_6_649299_cutoff_5_type_linears	FT_SA74685_FT_SPN01265_HFF5YCCX2_unmapped_stringentMV_1_length_70697_cov_6_649299_cutoff_5_type_linears	55	41200	41340	-1	E													0									False
FT_SA74685_FT_SPN01265_HFF5YCCX2_unmapped_stringentMV_1_length_70697_cov_6_649299_cutoff_5_type_linears_56	FT_SA74685_FT_SPN01265_HFF5YCCX2_unmapped_stringentMV_1_length_70697_cov_6_649299_cutoff_5_type_linears	FT_SA74685_FT_SPN01265_HFF5YCCX2_unmapped_stringentMV_1_length_70697_cov_6_649299_cutoff_5_type_linears	56	41333	41656	-1	E													0									False
FT_SA74685_FT_SPN01265_HFF5YCCX2_unmapped_stringentMV_1_length_70697_cov_6_649299_cutoff_5_type_linears_57	FT_SA74685_FT_SPN01265_HFF5YCCX2_unmapped_stringentMV_1_length_70697_cov_6_649299_cutoff_5_type_linears	FT_SA74685_FT_SPN01265_HFF5YCCX2_unmapped_stringentMV_1_length_70697_cov_6_649299_cutoff_5_type_linears	57	41643	41858	-1	E											REFSEQ ribbon-helix-helix DNA binding domain protein; Xu	Xu	0									False
FT_SA74685_FT_SPN01265_HFF5YCCX2_unmapped_stringentMV_1_length_70697_cov_6_649299_cutoff_5_type_linears_58	FT_SA74685_FT_SPN01265_HFF5YCCX2_unmapped_stringentMV_1_length_70697_cov_6_649299_cutoff_5_type_linears	FT_SA74685_FT_SPN01265_HFF5YCCX2_unmapped_stringentMV_1_length_70697_cov_6_649299_cutoff_5_type_linears	58	41851	42108	-1	E													0									False
FT_SA74685_FT_SPN01265_HFF5YCCX2_unmapped_stringentMV_1_length_70697_cov_6_649299_cutoff_5_type_linears_59	FT_SA74685_FT_SPN01265_HFF5YCCX2_unmapped_stringentMV_1_length_70697_cov_6_649299_cutoff_5_type_linears	FT_SA74685_FT_SPN01265_HFF5YCCX2_unmapped_stringentMV_1_length_70697_cov_6_649299_cutoff_5_type_linears	59	42433	43071	-1	C	K06400,K14060	site-specific DNA recombinase; putative DNA-invertase from lambdoid prophage Rac	YP_007236569.1	YP_007236569.1 integrase [Staphylococcus phage StB27]	False	0.303	99	2.347e-22	Resolvase, N terminal domain [PF00239.22]		sp|P03015|GIN_BPMU Serine recombinase gin; XhXpXr	Xr;Xh;Xp	0									False	V
FT_SA74685_FT_SPN01265_HFF5YCCX2_unmapped_stringentMV_1_length_70697_cov_6_649299_cutoff_5_type_linears_60	FT_SA74685_FT_SPN01265_HFF5YCCX2_unmapped_stringentMV_1_length_70697_cov_6_649299_cutoff_5_type_linears	FT_SA74685_FT_SPN01265_HFF5YCCX2_unmapped_stringentMV_1_length_70697_cov_6_649299_cutoff_5_type_linears	60	43232	43687	-1	E													0									False
FT_SA74685_FT_SPN01265_HFF5YCCX2_unmapped_stringentMV_1_length_70697_cov_6_649299_cutoff_5_type_linears_61	FT_SA74685_FT_SPN01265_HFF5YCCX2_unmapped_stringentMV_1_length_70697_cov_6_649299_cutoff_5_type_linears	FT_SA74685_FT_SPN01265_HFF5YCCX2_unmapped_stringentMV_1_length_70697_cov_6_649299_cutoff_5_type_linears	61	43809	44009	1	E													0									False
FT_SA74685_FT_SPN01265_HFF5YCCX2_unmapped_stringentMV_1_length_70697_cov_6_649299_cutoff_5_type_linears_62	FT_SA74685_FT_SPN01265_HFF5YCCX2_unmapped_stringentMV_1_length_70697_cov_6_649299_cutoff_5_type_linears	FT_SA74685_FT_SPN01265_HFF5YCCX2_unmapped_stringentMV_1_length_70697_cov_6_649299_cutoff_5_type_linears	62	44166	44444	1	E			YP_009613937.1	YP_009613937.1 hypothetical protein YOSHI_33 [Mycobacterium virus Yoshi]	False	0.69	73	2.031e-15					0									False
FT_SA74685_FT_SPN01265_HFF5YCCX2_unmapped_stringentMV_1_length_70697_cov_6_649299_cutoff_5_type_linears_63	FT_SA74685_FT_SPN01265_HFF5YCCX2_unmapped_stringentMV_1_length_70697_cov_6_649299_cutoff_5_type_linears	FT_SA74685_FT_SPN01265_HFF5YCCX2_unmapped_stringentMV_1_length_70697_cov_6_649299_cutoff_5_type_linears	63	44895	45530	-1	D									GIY-YIG catalytic domain [PF01541.25]		REFSEQ hypothetical protein; Xu	Xu	0									False
FT_SA74685_FT_SPN01265_HFF5YCCX2_unmapped_stringentMV_1_length_70697_cov_6_649299_cutoff_5_type_linears_64	FT_SA74685_FT_SPN01265_HFF5YCCX2_unmapped_stringentMV_1_length_70697_cov_6_649299_cutoff_5_type_linears	FT_SA74685_FT_SPN01265_HFF5YCCX2_unmapped_stringentMV_1_length_70697_cov_6_649299_cutoff_5_type_linears	64	45708	46229	1	E													0									False
FT_SA74685_FT_SPN01265_HFF5YCCX2_unmapped_stringentMV_1_length_70697_cov_6_649299_cutoff_5_type_linears_65	FT_SA74685_FT_SPN01265_HFF5YCCX2_unmapped_stringentMV_1_length_70697_cov_6_649299_cutoff_5_type_linears	FT_SA74685_FT_SPN01265_HFF5YCCX2_unmapped_stringentMV_1_length_70697_cov_6_649299_cutoff_5_type_linears	65	46632	46844	1	E													0									False
FT_SA74685_FT_SPN01265_HFF5YCCX2_unmapped_stringentMV_1_length_70697_cov_6_649299_cutoff_5_type_linears_66	FT_SA74685_FT_SPN01265_HFF5YCCX2_unmapped_stringentMV_1_length_70697_cov_6_649299_cutoff_5_type_linears	FT_SA74685_FT_SPN01265_HFF5YCCX2_unmapped_stringentMV_1_length_70697_cov_6_649299_cutoff_5_type_linears	66	46850	47065	1	E													0									False
FT_SA74685_FT_SPN01265_HFF5YCCX2_unmapped_stringentMV_1_length_70697_cov_6_649299_cutoff_5_type_linears_67	FT_SA74685_FT_SPN01265_HFF5YCCX2_unmapped_stringentMV_1_length_70697_cov_6_649299_cutoff_5_type_linears	FT_SA74685_FT_SPN01265_HFF5YCCX2_unmapped_stringentMV_1_length_70697_cov_6_649299_cutoff_5_type_linears	67	47235	47924	1	E											sp|P06018|MOM_BPMU Adenine modification enzyme mom; XhXp	Xh;Xp	0									False
FT_SA74685_FT_SPN01265_HFF5YCCX2_unmapped_stringentMV_1_length_70697_cov_6_649299_cutoff_5_type_linears_68	FT_SA74685_FT_SPN01265_HFF5YCCX2_unmapped_stringentMV_1_length_70697_cov_6_649299_cutoff_5_type_linears	FT_SA74685_FT_SPN01265_HFF5YCCX2_unmapped_stringentMV_1_length_70697_cov_6_649299_cutoff_5_type_linears	68	47929	48120	1	E													0									False
FT_SA74685_FT_SPN01265_HFF5YCCX2_unmapped_stringentMV_1_length_70697_cov_6_649299_cutoff_5_type_linears_69	FT_SA74685_FT_SPN01265_HFF5YCCX2_unmapped_stringentMV_1_length_70697_cov_6_649299_cutoff_5_type_linears	FT_SA74685_FT_SPN01265_HFF5YCCX2_unmapped_stringentMV_1_length_70697_cov_6_649299_cutoff_5_type_linears	69	48363	48593	1	E													0									False
FT_SA74685_FT_SPN01265_HFF5YCCX2_unmapped_stringentMV_1_length_70697_cov_6_649299_cutoff_5_type_linears_70	FT_SA74685_FT_SPN01265_HFF5YCCX2_unmapped_stringentMV_1_length_70697_cov_6_649299_cutoff_5_type_linears	FT_SA74685_FT_SPN01265_HFF5YCCX2_unmapped_stringentMV_1_length_70697_cov_6_649299_cutoff_5_type_linears	70	48590	48751	1	E													0									False
FT_SA74685_FT_SPN01265_HFF5YCCX2_unmapped_stringentMV_1_length_70697_cov_6_649299_cutoff_5_type_linears_71	FT_SA74685_FT_SPN01265_HFF5YCCX2_unmapped_stringentMV_1_length_70697_cov_6_649299_cutoff_5_type_linears	FT_SA74685_FT_SPN01265_HFF5YCCX2_unmapped_stringentMV_1_length_70697_cov_6_649299_cutoff_5_type_linears	71	48748	49089	1	E													0									False
FT_SA74685_FT_SPN01265_HFF5YCCX2_unmapped_stringentMV_1_length_70697_cov_6_649299_cutoff_5_type_linears_72	FT_SA74685_FT_SPN01265_HFF5YCCX2_unmapped_stringentMV_1_length_70697_cov_6_649299_cutoff_5_type_linears	FT_SA74685_FT_SPN01265_HFF5YCCX2_unmapped_stringentMV_1_length_70697_cov_6_649299_cutoff_5_type_linears	72	49181	49462	1	E													0									False
FT_SA74685_FT_SPN01265_HFF5YCCX2_unmapped_stringentMV_1_length_70697_cov_6_649299_cutoff_5_type_linears_73	FT_SA74685_FT_SPN01265_HFF5YCCX2_unmapped_stringentMV_1_length_70697_cov_6_649299_cutoff_5_type_linears	FT_SA74685_FT_SPN01265_HFF5YCCX2_unmapped_stringentMV_1_length_70697_cov_6_649299_cutoff_5_type_linears	73	49459	49914	1	E													0									False
FT_SA74685_FT_SPN01265_HFF5YCCX2_unmapped_stringentMV_1_length_70697_cov_6_649299_cutoff_5_type_linears_74	FT_SA74685_FT_SPN01265_HFF5YCCX2_unmapped_stringentMV_1_length_70697_cov_6_649299_cutoff_5_type_linears	FT_SA74685_FT_SPN01265_HFF5YCCX2_unmapped_stringentMV_1_length_70697_cov_6_649299_cutoff_5_type_linears	74	49911	50222	1	E													0									False
FT_SA74685_FT_SPN01265_HFF5YCCX2_unmapped_stringentMV_1_length_70697_cov_6_649299_cutoff_5_type_linears_75	FT_SA74685_FT_SPN01265_HFF5YCCX2_unmapped_stringentMV_1_length_70697_cov_6_649299_cutoff_5_type_linears	FT_SA74685_FT_SPN01265_HFF5YCCX2_unmapped_stringentMV_1_length_70697_cov_6_649299_cutoff_5_type_linears	75	50219	51088	1	D			YP_005087101.1	YP_005087101.1 unnamed protein product [Rhodococcus phage REQ2]	False	0.574	321	1.473e-97	YqaJ-like viral recombinase domain [PF09588.11]				0									False
FT_SA74685_FT_SPN01265_HFF5YCCX2_unmapped_stringentMV_1_length_70697_cov_6_649299_cutoff_5_type_linears_76	FT_SA74685_FT_SPN01265_HFF5YCCX2_unmapped_stringentMV_1_length_70697_cov_6_649299_cutoff_5_type_linears	FT_SA74685_FT_SPN01265_HFF5YCCX2_unmapped_stringentMV_1_length_70697_cov_6_649299_cutoff_5_type_linears	76	51089	51316	1	E													0									False
FT_SA74685_FT_SPN01265_HFF5YCCX2_unmapped_stringentMV_1_length_70697_cov_6_649299_cutoff_5_type_linears_77	FT_SA74685_FT_SPN01265_HFF5YCCX2_unmapped_stringentMV_1_length_70697_cov_6_649299_cutoff_5_type_linears	FT_SA74685_FT_SPN01265_HFF5YCCX2_unmapped_stringentMV_1_length_70697_cov_6_649299_cutoff_5_type_linears	77	51316	51954	1	E			YP_005087102.1	YP_005087102.1 unnamed protein product [Rhodococcus phage REQ2]	False	0.418	152	1.578e-40			REFSEQ hypothetical protein; Xu	Xu	0									False
FT_SA74685_FT_SPN01265_HFF5YCCX2_unmapped_stringentMV_1_length_70697_cov_6_649299_cutoff_5_type_linears_78	FT_SA74685_FT_SPN01265_HFF5YCCX2_unmapped_stringentMV_1_length_70697_cov_6_649299_cutoff_5_type_linears	FT_SA74685_FT_SPN01265_HFF5YCCX2_unmapped_stringentMV_1_length_70697_cov_6_649299_cutoff_5_type_linears	78	51966	52286	1	E													0									False
FT_SA74685_FT_SPN01265_HFF5YCCX2_unmapped_stringentMV_1_length_70697_cov_6_649299_cutoff_5_type_linears_79	FT_SA74685_FT_SPN01265_HFF5YCCX2_unmapped_stringentMV_1_length_70697_cov_6_649299_cutoff_5_type_linears	FT_SA74685_FT_SPN01265_HFF5YCCX2_unmapped_stringentMV_1_length_70697_cov_6_649299_cutoff_5_type_linears	79	52283	52516	1	E													0									False
FT_SA74685_FT_SPN01265_HFF5YCCX2_unmapped_stringentMV_1_length_70697_cov_6_649299_cutoff_5_type_linears_80	FT_SA74685_FT_SPN01265_HFF5YCCX2_unmapped_stringentMV_1_length_70697_cov_6_649299_cutoff_5_type_linears	FT_SA74685_FT_SPN01265_HFF5YCCX2_unmapped_stringentMV_1_length_70697_cov_6_649299_cutoff_5_type_linears	80	52513	53055	1	E			YP_009596968.1	YP_009596968.1 hypothetical protein DOUCETTE_47 [Propionibacterium phage Doucette]	False	0.293	78	8.909e-16			REFSEQ hypothetical protein; Xu	Xu	0									False
FT_SA74685_FT_SPN01265_HFF5YCCX2_unmapped_stringentMV_1_length_70697_cov_6_649299_cutoff_5_type_linears_81	FT_SA74685_FT_SPN01265_HFF5YCCX2_unmapped_stringentMV_1_length_70697_cov_6_649299_cutoff_5_type_linears	FT_SA74685_FT_SPN01265_HFF5YCCX2_unmapped_stringentMV_1_length_70697_cov_6_649299_cutoff_5_type_linears	81	53052	53570	1	E			YP_009797373.1	YP_009797373.1 resolvase [Faecalibacterium phage FP_Taranis]	False	0.483	137	4.989e-36			REFSEQ hypothetical protein; Xu	Xu	0									False
FT_SA74685_FT_SPN01265_HFF5YCCX2_unmapped_stringentMV_1_length_70697_cov_6_649299_cutoff_5_type_linears_82	FT_SA74685_FT_SPN01265_HFF5YCCX2_unmapped_stringentMV_1_length_70697_cov_6_649299_cutoff_5_type_linears	FT_SA74685_FT_SPN01265_HFF5YCCX2_unmapped_stringentMV_1_length_70697_cov_6_649299_cutoff_5_type_linears	82	53567	53749	1	E													0									False
FT_SA74685_FT_SPN01265_HFF5YCCX2_unmapped_stringentMV_1_length_70697_cov_6_649299_cutoff_5_type_linears_83	FT_SA74685_FT_SPN01265_HFF5YCCX2_unmapped_stringentMV_1_length_70697_cov_6_649299_cutoff_5_type_linears	FT_SA74685_FT_SPN01265_HFF5YCCX2_unmapped_stringentMV_1_length_70697_cov_6_649299_cutoff_5_type_linears	83	53746	54279	1	E			YP_009016548.1	YP_009016548.1 HNH endonuclease domain protein [Mycobacterium phage Nappy]	False	0.34	90	7.116e-20					0									False
FT_SA74685_FT_SPN01265_HFF5YCCX2_unmapped_stringentMV_1_length_70697_cov_6_649299_cutoff_5_type_linears_84	FT_SA74685_FT_SPN01265_HFF5YCCX2_unmapped_stringentMV_1_length_70697_cov_6_649299_cutoff_5_type_linears	FT_SA74685_FT_SPN01265_HFF5YCCX2_unmapped_stringentMV_1_length_70697_cov_6_649299_cutoff_5_type_linears	84	54276	54449	1	E													0									False
FT_SA74685_FT_SPN01265_HFF5YCCX2_unmapped_stringentMV_1_length_70697_cov_6_649299_cutoff_5_type_linears_85	FT_SA74685_FT_SPN01265_HFF5YCCX2_unmapped_stringentMV_1_length_70697_cov_6_649299_cutoff_5_type_linears	FT_SA74685_FT_SPN01265_HFF5YCCX2_unmapped_stringentMV_1_length_70697_cov_6_649299_cutoff_5_type_linears	85	54446	54904	1	D			YP_009616502.1	YP_009616502.1 HNH endonuclease [Streptomyces phage Hydra]	False	0.435	109	1.125e-26	HNH endonuclease [PF13392.7]; Zinc-binding loop region of homing endonuclease [PF05551.12]		REFSEQ hypothetical protein; Xu	Xu	0									False
FT_SA74685_FT_SPN01265_HFF5YCCX2_unmapped_stringentMV_1_length_70697_cov_6_649299_cutoff_5_type_linears_86	FT_SA74685_FT_SPN01265_HFF5YCCX2_unmapped_stringentMV_1_length_70697_cov_6_649299_cutoff_5_type_linears	FT_SA74685_FT_SPN01265_HFF5YCCX2_unmapped_stringentMV_1_length_70697_cov_6_649299_cutoff_5_type_linears	86	54891	56297	1	C	K00558	DNA (cytosine-5)-methyltransferase 1 [EC:2.1.1.37]	YP_002241856.1	YP_002241856.1 gp69 [Mycobacterium virus Ramsey]	False	0.397	319	5.52e-94	C-5 cytosine-specific DNA methylase [PF00145.18]		sp|P34877|MTSA_LACLC Modification methylase ScrFIA; XhXp	Xh;Xp	0									False	M
FT_SA74685_FT_SPN01265_HFF5YCCX2_unmapped_stringentMV_1_length_70697_cov_6_649299_cutoff_5_type_linears_87	FT_SA74685_FT_SPN01265_HFF5YCCX2_unmapped_stringentMV_1_length_70697_cov_6_649299_cutoff_5_type_linears	FT_SA74685_FT_SPN01265_HFF5YCCX2_unmapped_stringentMV_1_length_70697_cov_6_649299_cutoff_5_type_linears	87	56294	56581	1	C	K18955	WhiB family transcriptional regulator, redox-sensing transcriptional regulator							Transcription factor WhiB [PF02467.17]				0									False
FT_SA74685_FT_SPN01265_HFF5YCCX2_unmapped_stringentMV_1_length_70697_cov_6_649299_cutoff_5_type_linears_88	FT_SA74685_FT_SPN01265_HFF5YCCX2_unmapped_stringentMV_1_length_70697_cov_6_649299_cutoff_5_type_linears	FT_SA74685_FT_SPN01265_HFF5YCCX2_unmapped_stringentMV_1_length_70697_cov_6_649299_cutoff_5_type_linears	88	56578	57027	1	E													0									False
FT_SA74685_FT_SPN01265_HFF5YCCX2_unmapped_stringentMV_1_length_70697_cov_6_649299_cutoff_5_type_linears_89	FT_SA74685_FT_SPN01265_HFF5YCCX2_unmapped_stringentMV_1_length_70697_cov_6_649299_cutoff_5_type_linears	FT_SA74685_FT_SPN01265_HFF5YCCX2_unmapped_stringentMV_1_length_70697_cov_6_649299_cutoff_5_type_linears	89	57024	57473	1	E													0									False
FT_SA74685_FT_SPN01265_HFF5YCCX2_unmapped_stringentMV_1_length_70697_cov_6_649299_cutoff_5_type_linears_90	FT_SA74685_FT_SPN01265_HFF5YCCX2_unmapped_stringentMV_1_length_70697_cov_6_649299_cutoff_5_type_linears	FT_SA74685_FT_SPN01265_HFF5YCCX2_unmapped_stringentMV_1_length_70697_cov_6_649299_cutoff_5_type_linears	90	57621	58244	1	D			YP_008531119.1	YP_008531119.1 HNH endonuclease [Mycobacterium phage Quink]	False	0.434	148	2.192e-39	HNH endonuclease [PF13392.7]; Zinc-binding loop region of homing endonuclease [PF05551.12]		sp|P03795|Y28_BPT7 Protein 2.8; Xu	Xu	0									False
FT_SA74685_FT_SPN01265_HFF5YCCX2_unmapped_stringentMV_1_length_70697_cov_6_649299_cutoff_5_type_linears_91	FT_SA74685_FT_SPN01265_HFF5YCCX2_unmapped_stringentMV_1_length_70697_cov_6_649299_cutoff_5_type_linears	FT_SA74685_FT_SPN01265_HFF5YCCX2_unmapped_stringentMV_1_length_70697_cov_6_649299_cutoff_5_type_linears	91	58241	58432	1	E													0									False
FT_SA74685_FT_SPN01265_HFF5YCCX2_unmapped_stringentMV_1_length_70697_cov_6_649299_cutoff_5_type_linears_92	FT_SA74685_FT_SPN01265_HFF5YCCX2_unmapped_stringentMV_1_length_70697_cov_6_649299_cutoff_5_type_linears	FT_SA74685_FT_SPN01265_HFF5YCCX2_unmapped_stringentMV_1_length_70697_cov_6_649299_cutoff_5_type_linears	92	58743	59639	1	E			YP_009596972.1	YP_009596972.1 hypothetical protein DOUCETTE_51 [Propionibacterium phage Doucette]	False	0.324	66	1.136e-10			REFSEQ hypothetical protein; Xu	Xu	0									False
FT_SA74685_FT_SPN01265_HFF5YCCX2_unmapped_stringentMV_1_length_70697_cov_6_649299_cutoff_5_type_linears_93	FT_SA74685_FT_SPN01265_HFF5YCCX2_unmapped_stringentMV_1_length_70697_cov_6_649299_cutoff_5_type_linears	FT_SA74685_FT_SPN01265_HFF5YCCX2_unmapped_stringentMV_1_length_70697_cov_6_649299_cutoff_5_type_linears	93	59636	60883	1	C	K02314	replicative DNA helicase [EC:3.6.4.12]	YP_008857932.1	YP_008857932.1 DNA helicase [Arthrobacter phage vB_ArS-ArV2]	False	0.36	247	4.715e-70	DnaB-like helicase C terminal domain [PF03796.16]; DnaB-like helicase N terminal domain [PF00772.22]; AAA domain [PF13481.7]		sp|P04530|VG41_BPT4 ATP-dependent helicase 41; XhXr	Xr;Xh	0									False	V
FT_SA74685_FT_SPN01265_HFF5YCCX2_unmapped_stringentMV_1_length_70697_cov_6_649299_cutoff_5_type_linears_94	FT_SA74685_FT_SPN01265_HFF5YCCX2_unmapped_stringentMV_1_length_70697_cov_6_649299_cutoff_5_type_linears	FT_SA74685_FT_SPN01265_HFF5YCCX2_unmapped_stringentMV_1_length_70697_cov_6_649299_cutoff_5_type_linears	94	60880	61503	1	D			YP_009848896.1	YP_009848896.1 G-I-Y Y-I-G endonuclease [Mycobacterium phage ThetaBob]	False	0.349	89	3.419e-19	GIY-YIG catalytic domain [PF01541.25]		REFSEQ hypothetical protein; Xu	Xu	0									False
FT_SA74685_FT_SPN01265_HFF5YCCX2_unmapped_stringentMV_1_length_70697_cov_6_649299_cutoff_5_type_linears_95	FT_SA74685_FT_SPN01265_HFF5YCCX2_unmapped_stringentMV_1_length_70697_cov_6_649299_cutoff_5_type_linears	FT_SA74685_FT_SPN01265_HFF5YCCX2_unmapped_stringentMV_1_length_70697_cov_6_649299_cutoff_5_type_linears	95	61500	61700	1	E													0									False
FT_SA74685_FT_SPN01265_HFF5YCCX2_unmapped_stringentMV_1_length_70697_cov_6_649299_cutoff_5_type_linears_96	FT_SA74685_FT_SPN01265_HFF5YCCX2_unmapped_stringentMV_1_length_70697_cov_6_649299_cutoff_5_type_linears	FT_SA74685_FT_SPN01265_HFF5YCCX2_unmapped_stringentMV_1_length_70697_cov_6_649299_cutoff_5_type_linears	96	61697	61879	1	E													0									False
FT_SA74685_FT_SPN01265_HFF5YCCX2_unmapped_stringentMV_1_length_70697_cov_6_649299_cutoff_5_type_linears_97	FT_SA74685_FT_SPN01265_HFF5YCCX2_unmapped_stringentMV_1_length_70697_cov_6_649299_cutoff_5_type_linears	FT_SA74685_FT_SPN01265_HFF5YCCX2_unmapped_stringentMV_1_length_70697_cov_6_649299_cutoff_5_type_linears	97	61876	62367	1	E													0									False
FT_SA74685_FT_SPN01265_HFF5YCCX2_unmapped_stringentMV_1_length_70697_cov_6_649299_cutoff_5_type_linears_98	FT_SA74685_FT_SPN01265_HFF5YCCX2_unmapped_stringentMV_1_length_70697_cov_6_649299_cutoff_5_type_linears	FT_SA74685_FT_SPN01265_HFF5YCCX2_unmapped_stringentMV_1_length_70697_cov_6_649299_cutoff_5_type_linears	98	62364	63374	1	E													0									False
FT_SA74685_FT_SPN01265_HFF5YCCX2_unmapped_stringentMV_1_length_70697_cov_6_649299_cutoff_5_type_linears_99	FT_SA74685_FT_SPN01265_HFF5YCCX2_unmapped_stringentMV_1_length_70697_cov_6_649299_cutoff_5_type_linears	FT_SA74685_FT_SPN01265_HFF5YCCX2_unmapped_stringentMV_1_length_70697_cov_6_649299_cutoff_5_type_linears	99	63523	64077	1	E			YP_009304191.1	YP_009304191.1 hypothetical protein SEA_GUACAMOLE_77 [Gordonia phage Guacamole]	False	0.457	72	1.933e-13			REFSEQ hypothetical protein; Xu	Xu	0									False
FT_SA74685_FT_SPN01265_HFF5YCCX2_unmapped_stringentMV_1_length_70697_cov_6_649299_cutoff_5_type_linears_100	FT_SA74685_FT_SPN01265_HFF5YCCX2_unmapped_stringentMV_1_length_70697_cov_6_649299_cutoff_5_type_linears	FT_SA74685_FT_SPN01265_HFF5YCCX2_unmapped_stringentMV_1_length_70697_cov_6_649299_cutoff_5_type_linears	100	64307	64816	1	D			YP_009620265.1	YP_009620265.1 HNH endonuclease [Corynebacterium phage Darwin]	False	0.374	99	5.526e-23	NUMOD4 motif [PF07463.12]; HNH endonuclease [PF13392.7]		sp|Q5UPT6|YL245_MIMIV Uncharacterized HNH endonuclease L245; Xu	Xu	0									False
FT_SA74685_FT_SPN01265_HFF5YCCX2_unmapped_stringentMV_1_length_70697_cov_6_649299_cutoff_5_type_linears_101	FT_SA74685_FT_SPN01265_HFF5YCCX2_unmapped_stringentMV_1_length_70697_cov_6_649299_cutoff_5_type_linears	FT_SA74685_FT_SPN01265_HFF5YCCX2_unmapped_stringentMV_1_length_70697_cov_6_649299_cutoff_5_type_linears	101	64910	65314	1	E											REFSEQ hypothetical protein; Xu	Xu	0									False
FT_SA74685_FT_SPN01265_HFF5YCCX2_unmapped_stringentMV_1_length_70697_cov_6_649299_cutoff_5_type_linears_102	FT_SA74685_FT_SPN01265_HFF5YCCX2_unmapped_stringentMV_1_length_70697_cov_6_649299_cutoff_5_type_linears	FT_SA74685_FT_SPN01265_HFF5YCCX2_unmapped_stringentMV_1_length_70697_cov_6_649299_cutoff_5_type_linears	102	65316	66539	1	D									Glycosyl hydrolases family 16 [PF00722.22]	GH16 xyloglucan:xyloglucosyltransferase (EC 2.4.1.207); keratan-sulfate endo-1,4-beta-galactosidase (EC 3.2.1.103); endo-1,3-beta-glucanase / laminarinase (EC 3.2.1.39); endo-1,3(4)-beta-glucanase (EC 3.2.1.6); licheninase (EC 3.2.1.73); beta-agarase (EC 3.2.1.81); kappa;-carrageenase (EC 3.2.1.83); xyloglucanase (EC 3.2.1.151); endo-beta-1,3-galactanase (EC 3.2.1.181); [retaining] beta-porphyran…			0									False	MKEF
FT_SA74685_FT_SPN01265_HFF5YCCX2_unmapped_stringentMV_1_length_70697_cov_6_649299_cutoff_5_type_linears_103	FT_SA74685_FT_SPN01265_HFF5YCCX2_unmapped_stringentMV_1_length_70697_cov_6_649299_cutoff_5_type_linears	FT_SA74685_FT_SPN01265_HFF5YCCX2_unmapped_stringentMV_1_length_70697_cov_6_649299_cutoff_5_type_linears	103	66539	68863	1	D			YP_009844398.1	YP_009844398.1 hypothetical protein [Stenotrophomonas phage YB07]	False	0.369	173	8.863e-43	GDSL-like Lipase/Acylhydrolase family [PF13472.7]		sp|P18056|HOC_BPT4 Highly immunogenic outer capsid protein; Xs	Xs	0	MER0063251	S08A	MER0063251 - subfamily S8A unassigned peptidases () [S08.UPA]#S08A#{peptidase unit: 112-608}~source ZP_01130339~	False	0.415	61	5.438e-08		False	VPF
FT_SA74685_FT_SPN01265_HFF5YCCX2_unmapped_stringentMV_1_length_70697_cov_6_649299_cutoff_5_type_linears_104	FT_SA74685_FT_SPN01265_HFF5YCCX2_unmapped_stringentMV_1_length_70697_cov_6_649299_cutoff_5_type_linears	FT_SA74685_FT_SPN01265_HFF5YCCX2_unmapped_stringentMV_1_length_70697_cov_6_649299_cutoff_5_type_linears	104	68876	69754	1	E													0									False	F
FT_SA74685_FT_SPN01265_HFF5YCCX2_unmapped_stringentMV_1_length_70697_cov_6_649299_cutoff_5_type_linears_105	FT_SA74685_FT_SPN01265_HFF5YCCX2_unmapped_stringentMV_1_length_70697_cov_6_649299_cutoff_5_type_linears	FT_SA74685_FT_SPN01265_HFF5YCCX2_unmapped_stringentMV_1_length_70697_cov_6_649299_cutoff_5_type_linears	105	69870	70085	1	E			YP_009814216.1	YP_009814216.1 hypothetical protein SEA_GETALONG_103 [Gordonia phage Getalong]	False	0.601	86	2.974e-20					0									False	F
FT_SA74685_FT_SPN01265_HFF5YCCX2_unmapped_stringentMV_1_length_70697_cov_6_649299_cutoff_5_type_linears_106	FT_SA74685_FT_SPN01265_HFF5YCCX2_unmapped_stringentMV_1_length_70697_cov_6_649299_cutoff_5_type_linears	FT_SA74685_FT_SPN01265_HFF5YCCX2_unmapped_stringentMV_1_length_70697_cov_6_649299_cutoff_5_type_linears	106	70085	70336	1	E													0									False	F
FT_SA74685_FT_SPN01265_HFF5YCCX2_unmapped_stringentMV_1_length_70697_cov_6_649299_cutoff_5_type_linears_107	FT_SA74685_FT_SPN01265_HFF5YCCX2_unmapped_stringentMV_1_length_70697_cov_6_649299_cutoff_5_type_linears	FT_SA74685_FT_SPN01265_HFF5YCCX2_unmapped_stringentMV_1_length_70697_cov_6_649299_cutoff_5_type_linears	107	70333	70629	1	C	K07451	5-methylcytosine-specific restriction enzyme A [EC:3.1.21.-]	YP_009812828.1	YP_009812828.1 HNH endonuclease [Corynebacterium phage Juicebox]	False	0.481	72	6.821e-15	HNH endonuclease [PF01844.24]; HNH endonuclease [PF14279.7]				1									False	F
FT_SA74685_FT_SPN01265_HFF5YCCX2_unmapped_stringentMV_2_length_39072_cov_35_316010_cutoff_metaplasmid_type_circular_1	FT_SA74685_FT_SPN01265_HFF5YCCX2_unmapped_stringentMV_2_length_39072_cov_35_316010_cutoff_metaplasmid_type_circular	FT_SA74685_FT_SPN01265_HFF5YCCX2_unmapped_stringentMV_2_length_39072_cov_35_316010_cutoff_metaplasmid_type_circular	1	1	741	-1	E			YP_005098347.1	YP_005098347.1 unnamed protein product [Synechococcus phage S-CBS4]	False	0.331	61	3.486e-09					0									False	F
FT_SA74685_FT_SPN01265_HFF5YCCX2_unmapped_stringentMV_2_length_39072_cov_35_316010_cutoff_metaplasmid_type_circular_2	FT_SA74685_FT_SPN01265_HFF5YCCX2_unmapped_stringentMV_2_length_39072_cov_35_316010_cutoff_metaplasmid_type_circular	FT_SA74685_FT_SPN01265_HFF5YCCX2_unmapped_stringentMV_2_length_39072_cov_35_316010_cutoff_metaplasmid_type_circular	2	744	1151	-1	E													0									False	F
FT_SA74685_FT_SPN01265_HFF5YCCX2_unmapped_stringentMV_2_length_39072_cov_35_316010_cutoff_metaplasmid_type_circular_3	FT_SA74685_FT_SPN01265_HFF5YCCX2_unmapped_stringentMV_2_length_39072_cov_35_316010_cutoff_metaplasmid_type_circular	FT_SA74685_FT_SPN01265_HFF5YCCX2_unmapped_stringentMV_2_length_39072_cov_35_316010_cutoff_metaplasmid_type_circular	3	1151	1777	-1	E													0									False	F
FT_SA74685_FT_SPN01265_HFF5YCCX2_unmapped_stringentMV_2_length_39072_cov_35_316010_cutoff_metaplasmid_type_circular_4	FT_SA74685_FT_SPN01265_HFF5YCCX2_unmapped_stringentMV_2_length_39072_cov_35_316010_cutoff_metaplasmid_type_circular	FT_SA74685_FT_SPN01265_HFF5YCCX2_unmapped_stringentMV_2_length_39072_cov_35_316010_cutoff_metaplasmid_type_circular	4	1764	2303	-1	E													0									False	F
FT_SA74685_FT_SPN01265_HFF5YCCX2_unmapped_stringentMV_2_length_39072_cov_35_316010_cutoff_metaplasmid_type_circular_5	FT_SA74685_FT_SPN01265_HFF5YCCX2_unmapped_stringentMV_2_length_39072_cov_35_316010_cutoff_metaplasmid_type_circular	FT_SA74685_FT_SPN01265_HFF5YCCX2_unmapped_stringentMV_2_length_39072_cov_35_316010_cutoff_metaplasmid_type_circular	5	2303	2641	-1	E													0									False	F
FT_SA74685_FT_SPN01265_HFF5YCCX2_unmapped_stringentMV_2_length_39072_cov_35_316010_cutoff_metaplasmid_type_circular_6	FT_SA74685_FT_SPN01265_HFF5YCCX2_unmapped_stringentMV_2_length_39072_cov_35_316010_cutoff_metaplasmid_type_circular	FT_SA74685_FT_SPN01265_HFF5YCCX2_unmapped_stringentMV_2_length_39072_cov_35_316010_cutoff_metaplasmid_type_circular	6	2680	3114	-1	E													0									False	F
FT_SA74685_FT_SPN01265_HFF5YCCX2_unmapped_stringentMV_2_length_39072_cov_35_316010_cutoff_metaplasmid_type_circular_7	FT_SA74685_FT_SPN01265_HFF5YCCX2_unmapped_stringentMV_2_length_39072_cov_35_316010_cutoff_metaplasmid_type_circular	FT_SA74685_FT_SPN01265_HFF5YCCX2_unmapped_stringentMV_2_length_39072_cov_35_316010_cutoff_metaplasmid_type_circular	7	3127	4293	-1	D			YP_006589978.1	YP_006589978.1 hypothetical protein DC1_00048 [Burkholderia virus DC1]	False	0.185	67	1.041e-10	Protein of unknown function (DUF4043) [PF13252.7]		sp|C0HJH8|CAPSD_BPKP2 Major capsid protein; Xs	Xs	0									False	VF
FT_SA74685_FT_SPN01265_HFF5YCCX2_unmapped_stringentMV_2_length_39072_cov_35_316010_cutoff_metaplasmid_type_circular_8	FT_SA74685_FT_SPN01265_HFF5YCCX2_unmapped_stringentMV_2_length_39072_cov_35_316010_cutoff_metaplasmid_type_circular	FT_SA74685_FT_SPN01265_HFF5YCCX2_unmapped_stringentMV_2_length_39072_cov_35_316010_cutoff_metaplasmid_type_circular	8	4304	5035	-1	E													0									False	F
FT_SA74685_FT_SPN01265_HFF5YCCX2_unmapped_stringentMV_2_length_39072_cov_35_316010_cutoff_metaplasmid_type_circular_9	FT_SA74685_FT_SPN01265_HFF5YCCX2_unmapped_stringentMV_2_length_39072_cov_35_316010_cutoff_metaplasmid_type_circular	FT_SA74685_FT_SPN01265_HFF5YCCX2_unmapped_stringentMV_2_length_39072_cov_35_316010_cutoff_metaplasmid_type_circular	9	5191	5667	-1	E			YP_009832929.1	YP_009832929.1 HNH endonuclease family protein [Pectobacterium phage phiA41]	False	0.405	106	1.287e-25			REFSEQ HNH endonuclease; Xu	Xu	0									False
FT_SA74685_FT_SPN01265_HFF5YCCX2_unmapped_stringentMV_2_length_39072_cov_35_316010_cutoff_metaplasmid_type_circular_10	FT_SA74685_FT_SPN01265_HFF5YCCX2_unmapped_stringentMV_2_length_39072_cov_35_316010_cutoff_metaplasmid_type_circular	FT_SA74685_FT_SPN01265_HFF5YCCX2_unmapped_stringentMV_2_length_39072_cov_35_316010_cutoff_metaplasmid_type_circular	10	5738	7693	-1	E			YP_002922718.1	YP_002922718.1 phage portal protein [Burkholderia virus Bcepil02]	False	0.181	92	6.947e-18			sp|Q9T1S9|PORTL_BPAPS Portal protein; XhXpXrXs	Xr;Xh;Xs;Xp	0									False	V
FT_SA74685_FT_SPN01265_HFF5YCCX2_unmapped_stringentMV_2_length_39072_cov_35_316010_cutoff_metaplasmid_type_circular_11	FT_SA74685_FT_SPN01265_HFF5YCCX2_unmapped_stringentMV_2_length_39072_cov_35_316010_cutoff_metaplasmid_type_circular	FT_SA74685_FT_SPN01265_HFF5YCCX2_unmapped_stringentMV_2_length_39072_cov_35_316010_cutoff_metaplasmid_type_circular	11	7693	7899	-1	E													0									False
FT_SA74685_FT_SPN01265_HFF5YCCX2_unmapped_stringentMV_2_length_39072_cov_35_316010_cutoff_metaplasmid_type_circular_12	FT_SA74685_FT_SPN01265_HFF5YCCX2_unmapped_stringentMV_2_length_39072_cov_35_316010_cutoff_metaplasmid_type_circular	FT_SA74685_FT_SPN01265_HFF5YCCX2_unmapped_stringentMV_2_length_39072_cov_35_316010_cutoff_metaplasmid_type_circular	12	7908	9338	-1	D			YP_007002015.1	YP_007002015.1 putative terminase large subunit [Brucella phage Tb]	False	0.452	258	4.192e-73	Terminase-like family [PF03237.16]; Terminase RNaseH-like domain [PF17289.3]		sp|P10310|TERL_BPT3 Terminase, large subunit; XhXr	Xr;Xh	0									False	V
FT_SA74685_FT_SPN01265_HFF5YCCX2_unmapped_stringentMV_2_length_39072_cov_35_316010_cutoff_metaplasmid_type_circular_13	FT_SA74685_FT_SPN01265_HFF5YCCX2_unmapped_stringentMV_2_length_39072_cov_35_316010_cutoff_metaplasmid_type_circular	FT_SA74685_FT_SPN01265_HFF5YCCX2_unmapped_stringentMV_2_length_39072_cov_35_316010_cutoff_metaplasmid_type_circular	13	9338	9487	-1	E													0									False
FT_SA74685_FT_SPN01265_HFF5YCCX2_unmapped_stringentMV_2_length_39072_cov_35_316010_cutoff_metaplasmid_type_circular_14	FT_SA74685_FT_SPN01265_HFF5YCCX2_unmapped_stringentMV_2_length_39072_cov_35_316010_cutoff_metaplasmid_type_circular	FT_SA74685_FT_SPN01265_HFF5YCCX2_unmapped_stringentMV_2_length_39072_cov_35_316010_cutoff_metaplasmid_type_circular	14	9484	9828	-1	E			YP_007675407.1	YP_007675407.1 hypothetical protein SUAG_00015 [Sulfitobacter phage pCB2047-A]	False	0.493	61	1.243e-10			REFSEQ hypothetical protein; Xu	Xu	0									False
FT_SA74685_FT_SPN01265_HFF5YCCX2_unmapped_stringentMV_2_length_39072_cov_35_316010_cutoff_metaplasmid_type_circular_15	FT_SA74685_FT_SPN01265_HFF5YCCX2_unmapped_stringentMV_2_length_39072_cov_35_316010_cutoff_metaplasmid_type_circular	FT_SA74685_FT_SPN01265_HFF5YCCX2_unmapped_stringentMV_2_length_39072_cov_35_316010_cutoff_metaplasmid_type_circular	15	9984	10235	-1	E													0									False
FT_SA74685_FT_SPN01265_HFF5YCCX2_unmapped_stringentMV_2_length_39072_cov_35_316010_cutoff_metaplasmid_type_circular_16	FT_SA74685_FT_SPN01265_HFF5YCCX2_unmapped_stringentMV_2_length_39072_cov_35_316010_cutoff_metaplasmid_type_circular	FT_SA74685_FT_SPN01265_HFF5YCCX2_unmapped_stringentMV_2_length_39072_cov_35_316010_cutoff_metaplasmid_type_circular	16	10282	10470	-1	E													0									False
FT_SA74685_FT_SPN01265_HFF5YCCX2_unmapped_stringentMV_2_length_39072_cov_35_316010_cutoff_metaplasmid_type_circular_17	FT_SA74685_FT_SPN01265_HFF5YCCX2_unmapped_stringentMV_2_length_39072_cov_35_316010_cutoff_metaplasmid_type_circular	FT_SA74685_FT_SPN01265_HFF5YCCX2_unmapped_stringentMV_2_length_39072_cov_35_316010_cutoff_metaplasmid_type_circular	17	10433	10711	-1	E													0									False
FT_SA74685_FT_SPN01265_HFF5YCCX2_unmapped_stringentMV_2_length_39072_cov_35_316010_cutoff_metaplasmid_type_circular_18	FT_SA74685_FT_SPN01265_HFF5YCCX2_unmapped_stringentMV_2_length_39072_cov_35_316010_cutoff_metaplasmid_type_circular	FT_SA74685_FT_SPN01265_HFF5YCCX2_unmapped_stringentMV_2_length_39072_cov_35_316010_cutoff_metaplasmid_type_circular	18	10708	10836	-1	E													0									False
FT_SA74685_FT_SPN01265_HFF5YCCX2_unmapped_stringentMV_2_length_39072_cov_35_316010_cutoff_metaplasmid_type_circular_19	FT_SA74685_FT_SPN01265_HFF5YCCX2_unmapped_stringentMV_2_length_39072_cov_35_316010_cutoff_metaplasmid_type_circular	FT_SA74685_FT_SPN01265_HFF5YCCX2_unmapped_stringentMV_2_length_39072_cov_35_316010_cutoff_metaplasmid_type_circular	19	10833	11153	-1	E													0									False
FT_SA74685_FT_SPN01265_HFF5YCCX2_unmapped_stringentMV_2_length_39072_cov_35_316010_cutoff_metaplasmid_type_circular_20	FT_SA74685_FT_SPN01265_HFF5YCCX2_unmapped_stringentMV_2_length_39072_cov_35_316010_cutoff_metaplasmid_type_circular	FT_SA74685_FT_SPN01265_HFF5YCCX2_unmapped_stringentMV_2_length_39072_cov_35_316010_cutoff_metaplasmid_type_circular	20	11150	11458	-1	E													0									False
FT_SA74685_FT_SPN01265_HFF5YCCX2_unmapped_stringentMV_2_length_39072_cov_35_316010_cutoff_metaplasmid_type_circular_21	FT_SA74685_FT_SPN01265_HFF5YCCX2_unmapped_stringentMV_2_length_39072_cov_35_316010_cutoff_metaplasmid_type_circular	FT_SA74685_FT_SPN01265_HFF5YCCX2_unmapped_stringentMV_2_length_39072_cov_35_316010_cutoff_metaplasmid_type_circular	21	11455	11757	-1	E													0									False
FT_SA74685_FT_SPN01265_HFF5YCCX2_unmapped_stringentMV_2_length_39072_cov_35_316010_cutoff_metaplasmid_type_circular_22	FT_SA74685_FT_SPN01265_HFF5YCCX2_unmapped_stringentMV_2_length_39072_cov_35_316010_cutoff_metaplasmid_type_circular	FT_SA74685_FT_SPN01265_HFF5YCCX2_unmapped_stringentMV_2_length_39072_cov_35_316010_cutoff_metaplasmid_type_circular	22	11754	11909	-1	E													0									False
FT_SA74685_FT_SPN01265_HFF5YCCX2_unmapped_stringentMV_2_length_39072_cov_35_316010_cutoff_metaplasmid_type_circular_23	FT_SA74685_FT_SPN01265_HFF5YCCX2_unmapped_stringentMV_2_length_39072_cov_35_316010_cutoff_metaplasmid_type_circular	FT_SA74685_FT_SPN01265_HFF5YCCX2_unmapped_stringentMV_2_length_39072_cov_35_316010_cutoff_metaplasmid_type_circular	23	12111	12518	-1	E													0									False
FT_SA74685_FT_SPN01265_HFF5YCCX2_unmapped_stringentMV_2_length_39072_cov_35_316010_cutoff_metaplasmid_type_circular_24	FT_SA74685_FT_SPN01265_HFF5YCCX2_unmapped_stringentMV_2_length_39072_cov_35_316010_cutoff_metaplasmid_type_circular	FT_SA74685_FT_SPN01265_HFF5YCCX2_unmapped_stringentMV_2_length_39072_cov_35_316010_cutoff_metaplasmid_type_circular	24	12690	12992	-1	E													0									False
FT_SA74685_FT_SPN01265_HFF5YCCX2_unmapped_stringentMV_2_length_39072_cov_35_316010_cutoff_metaplasmid_type_circular_25	FT_SA74685_FT_SPN01265_HFF5YCCX2_unmapped_stringentMV_2_length_39072_cov_35_316010_cutoff_metaplasmid_type_circular	FT_SA74685_FT_SPN01265_HFF5YCCX2_unmapped_stringentMV_2_length_39072_cov_35_316010_cutoff_metaplasmid_type_circular	25	12989	13279	-1	E													0									False
FT_SA74685_FT_SPN01265_HFF5YCCX2_unmapped_stringentMV_2_length_39072_cov_35_316010_cutoff_metaplasmid_type_circular_26	FT_SA74685_FT_SPN01265_HFF5YCCX2_unmapped_stringentMV_2_length_39072_cov_35_316010_cutoff_metaplasmid_type_circular	FT_SA74685_FT_SPN01265_HFF5YCCX2_unmapped_stringentMV_2_length_39072_cov_35_316010_cutoff_metaplasmid_type_circular	26	13427	13822	-1	E													0									False
FT_SA74685_FT_SPN01265_HFF5YCCX2_unmapped_stringentMV_2_length_39072_cov_35_316010_cutoff_metaplasmid_type_circular_27	FT_SA74685_FT_SPN01265_HFF5YCCX2_unmapped_stringentMV_2_length_39072_cov_35_316010_cutoff_metaplasmid_type_circular	FT_SA74685_FT_SPN01265_HFF5YCCX2_unmapped_stringentMV_2_length_39072_cov_35_316010_cutoff_metaplasmid_type_circular	27	13819	14100	-1	E													0									False
FT_SA74685_FT_SPN01265_HFF5YCCX2_unmapped_stringentMV_2_length_39072_cov_35_316010_cutoff_metaplasmid_type_circular_28	FT_SA74685_FT_SPN01265_HFF5YCCX2_unmapped_stringentMV_2_length_39072_cov_35_316010_cutoff_metaplasmid_type_circular	FT_SA74685_FT_SPN01265_HFF5YCCX2_unmapped_stringentMV_2_length_39072_cov_35_316010_cutoff_metaplasmid_type_circular	28	14097	15032	-1	E													0									False
FT_SA74685_FT_SPN01265_HFF5YCCX2_unmapped_stringentMV_2_length_39072_cov_35_316010_cutoff_metaplasmid_type_circular_29	FT_SA74685_FT_SPN01265_HFF5YCCX2_unmapped_stringentMV_2_length_39072_cov_35_316010_cutoff_metaplasmid_type_circular	FT_SA74685_FT_SPN01265_HFF5YCCX2_unmapped_stringentMV_2_length_39072_cov_35_316010_cutoff_metaplasmid_type_circular	29	15029	15610	-1	E			YP_001950152.1	YP_001950152.1 unnamed protein product [Ralstonia phage phiRSL1]	False	0.708	189	1.081e-53			REFSEQ hypothetical protein; Xu	Xu	0									False
FT_SA74685_FT_SPN01265_HFF5YCCX2_unmapped_stringentMV_2_length_39072_cov_35_316010_cutoff_metaplasmid_type_circular_30	FT_SA74685_FT_SPN01265_HFF5YCCX2_unmapped_stringentMV_2_length_39072_cov_35_316010_cutoff_metaplasmid_type_circular	FT_SA74685_FT_SPN01265_HFF5YCCX2_unmapped_stringentMV_2_length_39072_cov_35_316010_cutoff_metaplasmid_type_circular	30	15603	15815	-1	E													0									False
FT_SA74685_FT_SPN01265_HFF5YCCX2_unmapped_stringentMV_2_length_39072_cov_35_316010_cutoff_metaplasmid_type_circular_31	FT_SA74685_FT_SPN01265_HFF5YCCX2_unmapped_stringentMV_2_length_39072_cov_35_316010_cutoff_metaplasmid_type_circular	FT_SA74685_FT_SPN01265_HFF5YCCX2_unmapped_stringentMV_2_length_39072_cov_35_316010_cutoff_metaplasmid_type_circular	31	15815	16000	-1	E													0									False
FT_SA74685_FT_SPN01265_HFF5YCCX2_unmapped_stringentMV_2_length_39072_cov_35_316010_cutoff_metaplasmid_type_circular_32	FT_SA74685_FT_SPN01265_HFF5YCCX2_unmapped_stringentMV_2_length_39072_cov_35_316010_cutoff_metaplasmid_type_circular	FT_SA74685_FT_SPN01265_HFF5YCCX2_unmapped_stringentMV_2_length_39072_cov_35_316010_cutoff_metaplasmid_type_circular	32	16085	16384	-1	E													0									False
FT_SA74685_FT_SPN01265_HFF5YCCX2_unmapped_stringentMV_2_length_39072_cov_35_316010_cutoff_metaplasmid_type_circular_33	FT_SA74685_FT_SPN01265_HFF5YCCX2_unmapped_stringentMV_2_length_39072_cov_35_316010_cutoff_metaplasmid_type_circular	FT_SA74685_FT_SPN01265_HFF5YCCX2_unmapped_stringentMV_2_length_39072_cov_35_316010_cutoff_metaplasmid_type_circular	33	16377	16541	-1	E													0									False
FT_SA74685_FT_SPN01265_HFF5YCCX2_unmapped_stringentMV_2_length_39072_cov_35_316010_cutoff_metaplasmid_type_circular_34	FT_SA74685_FT_SPN01265_HFF5YCCX2_unmapped_stringentMV_2_length_39072_cov_35_316010_cutoff_metaplasmid_type_circular	FT_SA74685_FT_SPN01265_HFF5YCCX2_unmapped_stringentMV_2_length_39072_cov_35_316010_cutoff_metaplasmid_type_circular	34	16994	17530	-1	E													0									False
FT_SA74685_FT_SPN01265_HFF5YCCX2_unmapped_stringentMV_2_length_39072_cov_35_316010_cutoff_metaplasmid_type_circular_35	FT_SA74685_FT_SPN01265_HFF5YCCX2_unmapped_stringentMV_2_length_39072_cov_35_316010_cutoff_metaplasmid_type_circular	FT_SA74685_FT_SPN01265_HFF5YCCX2_unmapped_stringentMV_2_length_39072_cov_35_316010_cutoff_metaplasmid_type_circular	35	17799	18296	-1	E													0									False
FT_SA74685_FT_SPN01265_HFF5YCCX2_unmapped_stringentMV_2_length_39072_cov_35_316010_cutoff_metaplasmid_type_circular_36	FT_SA74685_FT_SPN01265_HFF5YCCX2_unmapped_stringentMV_2_length_39072_cov_35_316010_cutoff_metaplasmid_type_circular	FT_SA74685_FT_SPN01265_HFF5YCCX2_unmapped_stringentMV_2_length_39072_cov_35_316010_cutoff_metaplasmid_type_circular	36	18293	18637	-1	C	K01160	crossover junction endodeoxyribonuclease RusA [EC:3.1.22.4]	YP_009808328.1	YP_009808328.1 RusA-like resolvase [Gordonia phage Horus]	False	0.317	61	6.62e-11					0									False
FT_SA74685_FT_SPN01265_HFF5YCCX2_unmapped_stringentMV_2_length_39072_cov_35_316010_cutoff_metaplasmid_type_circular_37	FT_SA74685_FT_SPN01265_HFF5YCCX2_unmapped_stringentMV_2_length_39072_cov_35_316010_cutoff_metaplasmid_type_circular	FT_SA74685_FT_SPN01265_HFF5YCCX2_unmapped_stringentMV_2_length_39072_cov_35_316010_cutoff_metaplasmid_type_circular	37	18634	19275	-1	D			YP_002117655.1	YP_002117655.1 p097 [Rhizobium phage 16-3]	False	0.542	211	7.633e-61	DNA methylase [PF01555.19]		sp|A6WWI2|MTB1_OCHA4 Modification methylase BabI; XhXr	Xr;Xh	0									False	V
FT_SA74685_FT_SPN01265_HFF5YCCX2_unmapped_stringentMV_2_length_39072_cov_35_316010_cutoff_metaplasmid_type_circular_38	FT_SA74685_FT_SPN01265_HFF5YCCX2_unmapped_stringentMV_2_length_39072_cov_35_316010_cutoff_metaplasmid_type_circular	FT_SA74685_FT_SPN01265_HFF5YCCX2_unmapped_stringentMV_2_length_39072_cov_35_316010_cutoff_metaplasmid_type_circular	38	19238	19471	-1	E													0									False
FT_SA74685_FT_SPN01265_HFF5YCCX2_unmapped_stringentMV_2_length_39072_cov_35_316010_cutoff_metaplasmid_type_circular_39	FT_SA74685_FT_SPN01265_HFF5YCCX2_unmapped_stringentMV_2_length_39072_cov_35_316010_cutoff_metaplasmid_type_circular	FT_SA74685_FT_SPN01265_HFF5YCCX2_unmapped_stringentMV_2_length_39072_cov_35_316010_cutoff_metaplasmid_type_circular	39	19471	20034	-1	E													0									False
FT_SA74685_FT_SPN01265_HFF5YCCX2_unmapped_stringentMV_2_length_39072_cov_35_316010_cutoff_metaplasmid_type_circular_40	FT_SA74685_FT_SPN01265_HFF5YCCX2_unmapped_stringentMV_2_length_39072_cov_35_316010_cutoff_metaplasmid_type_circular	FT_SA74685_FT_SPN01265_HFF5YCCX2_unmapped_stringentMV_2_length_39072_cov_35_316010_cutoff_metaplasmid_type_circular	40	20031	20303	-1	E													0									False
FT_SA74685_FT_SPN01265_HFF5YCCX2_unmapped_stringentMV_2_length_39072_cov_35_316010_cutoff_metaplasmid_type_circular_41	FT_SA74685_FT_SPN01265_HFF5YCCX2_unmapped_stringentMV_2_length_39072_cov_35_316010_cutoff_metaplasmid_type_circular	FT_SA74685_FT_SPN01265_HFF5YCCX2_unmapped_stringentMV_2_length_39072_cov_35_316010_cutoff_metaplasmid_type_circular	41	20429	20722	-1	E													0									False
FT_SA74685_FT_SPN01265_HFF5YCCX2_unmapped_stringentMV_2_length_39072_cov_35_316010_cutoff_metaplasmid_type_circular_42	FT_SA74685_FT_SPN01265_HFF5YCCX2_unmapped_stringentMV_2_length_39072_cov_35_316010_cutoff_metaplasmid_type_circular	FT_SA74685_FT_SPN01265_HFF5YCCX2_unmapped_stringentMV_2_length_39072_cov_35_316010_cutoff_metaplasmid_type_circular	42	20719	20919	-1	E													0									False
FT_SA74685_FT_SPN01265_HFF5YCCX2_unmapped_stringentMV_2_length_39072_cov_35_316010_cutoff_metaplasmid_type_circular_43	FT_SA74685_FT_SPN01265_HFF5YCCX2_unmapped_stringentMV_2_length_39072_cov_35_316010_cutoff_metaplasmid_type_circular	FT_SA74685_FT_SPN01265_HFF5YCCX2_unmapped_stringentMV_2_length_39072_cov_35_316010_cutoff_metaplasmid_type_circular	43	20909	21109	-1	E													0									False
FT_SA74685_FT_SPN01265_HFF5YCCX2_unmapped_stringentMV_2_length_39072_cov_35_316010_cutoff_metaplasmid_type_circular_44	FT_SA74685_FT_SPN01265_HFF5YCCX2_unmapped_stringentMV_2_length_39072_cov_35_316010_cutoff_metaplasmid_type_circular	FT_SA74685_FT_SPN01265_HFF5YCCX2_unmapped_stringentMV_2_length_39072_cov_35_316010_cutoff_metaplasmid_type_circular	44	21279	21929	-1	E													0									False
FT_SA74685_FT_SPN01265_HFF5YCCX2_unmapped_stringentMV_2_length_39072_cov_35_316010_cutoff_metaplasmid_type_circular_45	FT_SA74685_FT_SPN01265_HFF5YCCX2_unmapped_stringentMV_2_length_39072_cov_35_316010_cutoff_metaplasmid_type_circular	FT_SA74685_FT_SPN01265_HFF5YCCX2_unmapped_stringentMV_2_length_39072_cov_35_316010_cutoff_metaplasmid_type_circular	45	21979	22131	-1	E													0									False
FT_SA74685_FT_SPN01265_HFF5YCCX2_unmapped_stringentMV_2_length_39072_cov_35_316010_cutoff_metaplasmid_type_circular_46	FT_SA74685_FT_SPN01265_HFF5YCCX2_unmapped_stringentMV_2_length_39072_cov_35_316010_cutoff_metaplasmid_type_circular	FT_SA74685_FT_SPN01265_HFF5YCCX2_unmapped_stringentMV_2_length_39072_cov_35_316010_cutoff_metaplasmid_type_circular	46	22124	22351	-1	E													0									False
FT_SA74685_FT_SPN01265_HFF5YCCX2_unmapped_stringentMV_2_length_39072_cov_35_316010_cutoff_metaplasmid_type_circular_47	FT_SA74685_FT_SPN01265_HFF5YCCX2_unmapped_stringentMV_2_length_39072_cov_35_316010_cutoff_metaplasmid_type_circular	FT_SA74685_FT_SPN01265_HFF5YCCX2_unmapped_stringentMV_2_length_39072_cov_35_316010_cutoff_metaplasmid_type_circular	47	22459	22863	1	E													0									False
FT_SA74685_FT_SPN01265_HFF5YCCX2_unmapped_stringentMV_2_length_39072_cov_35_316010_cutoff_metaplasmid_type_circular_48	FT_SA74685_FT_SPN01265_HFF5YCCX2_unmapped_stringentMV_2_length_39072_cov_35_316010_cutoff_metaplasmid_type_circular	FT_SA74685_FT_SPN01265_HFF5YCCX2_unmapped_stringentMV_2_length_39072_cov_35_316010_cutoff_metaplasmid_type_circular	48	22877	23056	1	E													0									False
FT_SA74685_FT_SPN01265_HFF5YCCX2_unmapped_stringentMV_2_length_39072_cov_35_316010_cutoff_metaplasmid_type_circular_49	FT_SA74685_FT_SPN01265_HFF5YCCX2_unmapped_stringentMV_2_length_39072_cov_35_316010_cutoff_metaplasmid_type_circular	FT_SA74685_FT_SPN01265_HFF5YCCX2_unmapped_stringentMV_2_length_39072_cov_35_316010_cutoff_metaplasmid_type_circular	49	23053	23310	1	E													0									False
FT_SA74685_FT_SPN01265_HFF5YCCX2_unmapped_stringentMV_2_length_39072_cov_35_316010_cutoff_metaplasmid_type_circular_50	FT_SA74685_FT_SPN01265_HFF5YCCX2_unmapped_stringentMV_2_length_39072_cov_35_316010_cutoff_metaplasmid_type_circular	FT_SA74685_FT_SPN01265_HFF5YCCX2_unmapped_stringentMV_2_length_39072_cov_35_316010_cutoff_metaplasmid_type_circular	50	23307	23480	1	E													0									False
FT_SA74685_FT_SPN01265_HFF5YCCX2_unmapped_stringentMV_2_length_39072_cov_35_316010_cutoff_metaplasmid_type_circular_51	FT_SA74685_FT_SPN01265_HFF5YCCX2_unmapped_stringentMV_2_length_39072_cov_35_316010_cutoff_metaplasmid_type_circular	FT_SA74685_FT_SPN01265_HFF5YCCX2_unmapped_stringentMV_2_length_39072_cov_35_316010_cutoff_metaplasmid_type_circular	51	23480	23629	1	E													0									False
FT_SA74685_FT_SPN01265_HFF5YCCX2_unmapped_stringentMV_2_length_39072_cov_35_316010_cutoff_metaplasmid_type_circular_52	FT_SA74685_FT_SPN01265_HFF5YCCX2_unmapped_stringentMV_2_length_39072_cov_35_316010_cutoff_metaplasmid_type_circular	FT_SA74685_FT_SPN01265_HFF5YCCX2_unmapped_stringentMV_2_length_39072_cov_35_316010_cutoff_metaplasmid_type_circular	52	23626	23796	1	E													0									False
FT_SA74685_FT_SPN01265_HFF5YCCX2_unmapped_stringentMV_2_length_39072_cov_35_316010_cutoff_metaplasmid_type_circular_53	FT_SA74685_FT_SPN01265_HFF5YCCX2_unmapped_stringentMV_2_length_39072_cov_35_316010_cutoff_metaplasmid_type_circular	FT_SA74685_FT_SPN01265_HFF5YCCX2_unmapped_stringentMV_2_length_39072_cov_35_316010_cutoff_metaplasmid_type_circular	53	23789	23995	1	E													0									False
FT_SA74685_FT_SPN01265_HFF5YCCX2_unmapped_stringentMV_2_length_39072_cov_35_316010_cutoff_metaplasmid_type_circular_54	FT_SA74685_FT_SPN01265_HFF5YCCX2_unmapped_stringentMV_2_length_39072_cov_35_316010_cutoff_metaplasmid_type_circular	FT_SA74685_FT_SPN01265_HFF5YCCX2_unmapped_stringentMV_2_length_39072_cov_35_316010_cutoff_metaplasmid_type_circular	54	24054	24827	1	E			YP_001686926.1	YP_001686926.1 hypothetical protein APCd_gp85 [Azospirillum phage Cd]	False	0.585	168	3.073e-45			REFSEQ hypothetical protein; Xu	Xu	0									False
FT_SA74685_FT_SPN01265_HFF5YCCX2_unmapped_stringentMV_2_length_39072_cov_35_316010_cutoff_metaplasmid_type_circular_55	FT_SA74685_FT_SPN01265_HFF5YCCX2_unmapped_stringentMV_2_length_39072_cov_35_316010_cutoff_metaplasmid_type_circular	FT_SA74685_FT_SPN01265_HFF5YCCX2_unmapped_stringentMV_2_length_39072_cov_35_316010_cutoff_metaplasmid_type_circular	55	24824	25207	1	D			YP_009221478.1	YP_009221478.1 NinB family protein (endogenous virus) [Sinorhizobium phage phiLM21]	False	0.31	63	4.141e-11	NinB protein [PF05772.13]		sp|P03765|NINB_LAMBD Protein ninB; Xu	Xu	0									False
FT_SA74685_FT_SPN01265_HFF5YCCX2_unmapped_stringentMV_2_length_39072_cov_35_316010_cutoff_metaplasmid_type_circular_56	FT_SA74685_FT_SPN01265_HFF5YCCX2_unmapped_stringentMV_2_length_39072_cov_35_316010_cutoff_metaplasmid_type_circular	FT_SA74685_FT_SPN01265_HFF5YCCX2_unmapped_stringentMV_2_length_39072_cov_35_316010_cutoff_metaplasmid_type_circular	56	25355	25693	1	D									HNH endonuclease [PF14279.7]; HNH endonuclease [PF13395.7]				0									False
FT_SA74685_FT_SPN01265_HFF5YCCX2_unmapped_stringentMV_2_length_39072_cov_35_316010_cutoff_metaplasmid_type_circular_57	FT_SA74685_FT_SPN01265_HFF5YCCX2_unmapped_stringentMV_2_length_39072_cov_35_316010_cutoff_metaplasmid_type_circular	FT_SA74685_FT_SPN01265_HFF5YCCX2_unmapped_stringentMV_2_length_39072_cov_35_316010_cutoff_metaplasmid_type_circular	57	25884	26042	-1	E													0									False
FT_SA74685_FT_SPN01265_HFF5YCCX2_unmapped_stringentMV_2_length_39072_cov_35_316010_cutoff_metaplasmid_type_circular_58	FT_SA74685_FT_SPN01265_HFF5YCCX2_unmapped_stringentMV_2_length_39072_cov_35_316010_cutoff_metaplasmid_type_circular	FT_SA74685_FT_SPN01265_HFF5YCCX2_unmapped_stringentMV_2_length_39072_cov_35_316010_cutoff_metaplasmid_type_circular	58	26039	26278	-1	E													0									False
FT_SA74685_FT_SPN01265_HFF5YCCX2_unmapped_stringentMV_2_length_39072_cov_35_316010_cutoff_metaplasmid_type_circular_59	FT_SA74685_FT_SPN01265_HFF5YCCX2_unmapped_stringentMV_2_length_39072_cov_35_316010_cutoff_metaplasmid_type_circular	FT_SA74685_FT_SPN01265_HFF5YCCX2_unmapped_stringentMV_2_length_39072_cov_35_316010_cutoff_metaplasmid_type_circular	59	26275	26802	-1	D			YP_009823386.1	YP_009823386.1 putative peptidoglycan domain protein [Escherichia phage vB_EcoP_PTXU04]	False	0.532	173	1.486e-48	Glycosyl hydrolase 108 [PF05838.13]; Predicted Peptidoglycan domain [PF09374.11]	GH108 N-acetylmuramidase (EC 3.2.1.17) [GH108]	REFSEQ hypothetical protein; Xu	Xu	0									False	A
FT_SA74685_FT_SPN01265_HFF5YCCX2_unmapped_stringentMV_2_length_39072_cov_35_316010_cutoff_metaplasmid_type_circular_60	FT_SA74685_FT_SPN01265_HFF5YCCX2_unmapped_stringentMV_2_length_39072_cov_35_316010_cutoff_metaplasmid_type_circular	FT_SA74685_FT_SPN01265_HFF5YCCX2_unmapped_stringentMV_2_length_39072_cov_35_316010_cutoff_metaplasmid_type_circular	60	26813	27301	-1	E													0									False
FT_SA74685_FT_SPN01265_HFF5YCCX2_unmapped_stringentMV_2_length_39072_cov_35_316010_cutoff_metaplasmid_type_circular_61	FT_SA74685_FT_SPN01265_HFF5YCCX2_unmapped_stringentMV_2_length_39072_cov_35_316010_cutoff_metaplasmid_type_circular	FT_SA74685_FT_SPN01265_HFF5YCCX2_unmapped_stringentMV_2_length_39072_cov_35_316010_cutoff_metaplasmid_type_circular	61	27294	27743	-1	E													0									False
FT_SA74685_FT_SPN01265_HFF5YCCX2_unmapped_stringentMV_2_length_39072_cov_35_316010_cutoff_metaplasmid_type_circular_62	FT_SA74685_FT_SPN01265_HFF5YCCX2_unmapped_stringentMV_2_length_39072_cov_35_316010_cutoff_metaplasmid_type_circular	FT_SA74685_FT_SPN01265_HFF5YCCX2_unmapped_stringentMV_2_length_39072_cov_35_316010_cutoff_metaplasmid_type_circular	62	27740	28243	-1	E													0									False
FT_SA74685_FT_SPN01265_HFF5YCCX2_unmapped_stringentMV_2_length_39072_cov_35_316010_cutoff_metaplasmid_type_circular_63	FT_SA74685_FT_SPN01265_HFF5YCCX2_unmapped_stringentMV_2_length_39072_cov_35_316010_cutoff_metaplasmid_type_circular	FT_SA74685_FT_SPN01265_HFF5YCCX2_unmapped_stringentMV_2_length_39072_cov_35_316010_cutoff_metaplasmid_type_circular	63	28528	31095	-1	E													0									False
FT_SA74685_FT_SPN01265_HFF5YCCX2_unmapped_stringentMV_2_length_39072_cov_35_316010_cutoff_metaplasmid_type_circular_64	FT_SA74685_FT_SPN01265_HFF5YCCX2_unmapped_stringentMV_2_length_39072_cov_35_316010_cutoff_metaplasmid_type_circular	FT_SA74685_FT_SPN01265_HFF5YCCX2_unmapped_stringentMV_2_length_39072_cov_35_316010_cutoff_metaplasmid_type_circular	64	31166	33844	-1	E			YP_009222578.1	YP_009222578.1 hypothetical protein P26218_28 [Rhodoferax phage P26218]	False	0.258	62	2.1e-08					0									False
FT_SA74685_FT_SPN01265_HFF5YCCX2_unmapped_stringentMV_2_length_39072_cov_35_316010_cutoff_metaplasmid_type_circular_65	FT_SA74685_FT_SPN01265_HFF5YCCX2_unmapped_stringentMV_2_length_39072_cov_35_316010_cutoff_metaplasmid_type_circular	FT_SA74685_FT_SPN01265_HFF5YCCX2_unmapped_stringentMV_2_length_39072_cov_35_316010_cutoff_metaplasmid_type_circular	65	34091	34789	-1	E													0									False	F
FT_SA74685_FT_SPN01265_HFF5YCCX2_unmapped_stringentMV_2_length_39072_cov_35_316010_cutoff_metaplasmid_type_circular_66	FT_SA74685_FT_SPN01265_HFF5YCCX2_unmapped_stringentMV_2_length_39072_cov_35_316010_cutoff_metaplasmid_type_circular	FT_SA74685_FT_SPN01265_HFF5YCCX2_unmapped_stringentMV_2_length_39072_cov_35_316010_cutoff_metaplasmid_type_circular	66	34789	35520	-1	E											sp|Q01074|GP7_BPP22 Internal virion protein gp7; XhXpXrXs	Xr;Xh;Xs;Xp	0									False	VF
FT_SA74685_FT_SPN01265_HFF5YCCX2_unmapped_stringentMV_2_length_39072_cov_35_316010_cutoff_metaplasmid_type_circular_67	FT_SA74685_FT_SPN01265_HFF5YCCX2_unmapped_stringentMV_2_length_39072_cov_35_316010_cutoff_metaplasmid_type_circular	FT_SA74685_FT_SPN01265_HFF5YCCX2_unmapped_stringentMV_2_length_39072_cov_35_316010_cutoff_metaplasmid_type_circular	67	35521	35946	-1	E													0									False	F
FT_SA74685_FT_SPN01265_HFF5YCCX2_unmapped_stringentMV_2_length_39072_cov_35_316010_cutoff_metaplasmid_type_circular_68	FT_SA74685_FT_SPN01265_HFF5YCCX2_unmapped_stringentMV_2_length_39072_cov_35_316010_cutoff_metaplasmid_type_circular	FT_SA74685_FT_SPN01265_HFF5YCCX2_unmapped_stringentMV_2_length_39072_cov_35_316010_cutoff_metaplasmid_type_circular	68	35943	36506	-1	E													0									False	F
FT_SA74685_FT_SPN01265_HFF5YCCX2_unmapped_stringentMV_2_length_39072_cov_35_316010_cutoff_metaplasmid_type_circular_69	FT_SA74685_FT_SPN01265_HFF5YCCX2_unmapped_stringentMV_2_length_39072_cov_35_316010_cutoff_metaplasmid_type_circular	FT_SA74685_FT_SPN01265_HFF5YCCX2_unmapped_stringentMV_2_length_39072_cov_35_316010_cutoff_metaplasmid_type_circular	69	36577	37902	-1	D			YP_009222582.1	YP_009222582.1 hypothetical protein P26218_32 [Rhodoferax phage P26218]	False	0.278	128	9.957e-30	Phage stabilisation protein [PF11134.9]		sp|P26749|VG10_BPP22 Packaged DNA stabilization protein gp10; Xh	Xh	0									False	F
FT_SA74685_FT_SPN01265_HFF5YCCX2_unmapped_stringentMV_2_length_39072_cov_35_316010_cutoff_metaplasmid_type_circular_70	FT_SA74685_FT_SPN01265_HFF5YCCX2_unmapped_stringentMV_2_length_39072_cov_35_316010_cutoff_metaplasmid_type_circular	FT_SA74685_FT_SPN01265_HFF5YCCX2_unmapped_stringentMV_2_length_39072_cov_35_316010_cutoff_metaplasmid_type_circular	70	37903	38085	-1	E													0									False	F
FT_SA74685_FT_SPN01265_HFF5YCCX2_unmapped_stringentMV_2_length_39072_cov_35_316010_cutoff_metaplasmid_type_circular_71	FT_SA74685_FT_SPN01265_HFF5YCCX2_unmapped_stringentMV_2_length_39072_cov_35_316010_cutoff_metaplasmid_type_circular	FT_SA74685_FT_SPN01265_HFF5YCCX2_unmapped_stringentMV_2_length_39072_cov_35_316010_cutoff_metaplasmid_type_circular	71	38085	38777	-1	E													0									False	F
FT_SA74685_FT_SPN01265_HFF5YCCX2_unmapped_stringentMV_2_length_39072_cov_35_316010_cutoff_metaplasmid_type_circular_72	FT_SA74685_FT_SPN01265_HFF5YCCX2_unmapped_stringentMV_2_length_39072_cov_35_316010_cutoff_metaplasmid_type_circular	FT_SA74685_FT_SPN01265_HFF5YCCX2_unmapped_stringentMV_2_length_39072_cov_35_316010_cutoff_metaplasmid_type_circular	72	38787	39071	-1	E													0									False	F
FT_SA74685_FT_SPN01265_HFF5YCCX2_unmapped_stringentMV_3_length_16389_cov_2_893863_cutoff_metaplasmid_type_circular_1	FT_SA74685_FT_SPN01265_HFF5YCCX2_unmapped_stringentMV_3_length_16389_cov_2_893863_cutoff_metaplasmid_type_circular	FT_SA74685_FT_SPN01265_HFF5YCCX2_unmapped_stringentMV_3_length_16389_cov_2_893863_cutoff_metaplasmid_type_circular	1	3	197	-1	E													0									False	F
FT_SA74685_FT_SPN01265_HFF5YCCX2_unmapped_stringentMV_3_length_16389_cov_2_893863_cutoff_metaplasmid_type_circular_2	FT_SA74685_FT_SPN01265_HFF5YCCX2_unmapped_stringentMV_3_length_16389_cov_2_893863_cutoff_metaplasmid_type_circular	FT_SA74685_FT_SPN01265_HFF5YCCX2_unmapped_stringentMV_3_length_16389_cov_2_893863_cutoff_metaplasmid_type_circular	2	194	1282	-1	E													0									False	F
FT_SA74685_FT_SPN01265_HFF5YCCX2_unmapped_stringentMV_3_length_16389_cov_2_893863_cutoff_metaplasmid_type_circular_3	FT_SA74685_FT_SPN01265_HFF5YCCX2_unmapped_stringentMV_3_length_16389_cov_2_893863_cutoff_metaplasmid_type_circular	FT_SA74685_FT_SPN01265_HFF5YCCX2_unmapped_stringentMV_3_length_16389_cov_2_893863_cutoff_metaplasmid_type_circular	3	1286	1789	-1	E													0									False	F
FT_SA74685_FT_SPN01265_HFF5YCCX2_unmapped_stringentMV_3_length_16389_cov_2_893863_cutoff_metaplasmid_type_circular_4	FT_SA74685_FT_SPN01265_HFF5YCCX2_unmapped_stringentMV_3_length_16389_cov_2_893863_cutoff_metaplasmid_type_circular	FT_SA74685_FT_SPN01265_HFF5YCCX2_unmapped_stringentMV_3_length_16389_cov_2_893863_cutoff_metaplasmid_type_circular	4	1861	2529	-1	D									IPT/TIG domain [PF01833.25]				0									False	F
FT_SA74685_FT_SPN01265_HFF5YCCX2_unmapped_stringentMV_3_length_16389_cov_2_893863_cutoff_metaplasmid_type_circular_5	FT_SA74685_FT_SPN01265_HFF5YCCX2_unmapped_stringentMV_3_length_16389_cov_2_893863_cutoff_metaplasmid_type_circular	FT_SA74685_FT_SPN01265_HFF5YCCX2_unmapped_stringentMV_3_length_16389_cov_2_893863_cutoff_metaplasmid_type_circular	5	2533	2907	-1	E													0									False	F
FT_SA74685_FT_SPN01265_HFF5YCCX2_unmapped_stringentMV_3_length_16389_cov_2_893863_cutoff_metaplasmid_type_circular_6	FT_SA74685_FT_SPN01265_HFF5YCCX2_unmapped_stringentMV_3_length_16389_cov_2_893863_cutoff_metaplasmid_type_circular	FT_SA74685_FT_SPN01265_HFF5YCCX2_unmapped_stringentMV_3_length_16389_cov_2_893863_cutoff_metaplasmid_type_circular	6	2907	3287	-1	E													0									False	F
FT_SA74685_FT_SPN01265_HFF5YCCX2_unmapped_stringentMV_3_length_16389_cov_2_893863_cutoff_metaplasmid_type_circular_7	FT_SA74685_FT_SPN01265_HFF5YCCX2_unmapped_stringentMV_3_length_16389_cov_2_893863_cutoff_metaplasmid_type_circular	FT_SA74685_FT_SPN01265_HFF5YCCX2_unmapped_stringentMV_3_length_16389_cov_2_893863_cutoff_metaplasmid_type_circular	7	3365	4987	-1	E			YP_005087031.1	YP_005087031.1 unnamed protein product [Rhodococcus phage RRH1]	False	0.264	192	5.962e-50			REFSEQ membrane protein; Xu	Xu	0									False	F
FT_SA74685_FT_SPN01265_HFF5YCCX2_unmapped_stringentMV_3_length_16389_cov_2_893863_cutoff_metaplasmid_type_circular_8	FT_SA74685_FT_SPN01265_HFF5YCCX2_unmapped_stringentMV_3_length_16389_cov_2_893863_cutoff_metaplasmid_type_circular	FT_SA74685_FT_SPN01265_HFF5YCCX2_unmapped_stringentMV_3_length_16389_cov_2_893863_cutoff_metaplasmid_type_circular	8	4984	5190	-1	E													0									False	F
FT_SA74685_FT_SPN01265_HFF5YCCX2_unmapped_stringentMV_3_length_16389_cov_2_893863_cutoff_metaplasmid_type_circular_9	FT_SA74685_FT_SPN01265_HFF5YCCX2_unmapped_stringentMV_3_length_16389_cov_2_893863_cutoff_metaplasmid_type_circular	FT_SA74685_FT_SPN01265_HFF5YCCX2_unmapped_stringentMV_3_length_16389_cov_2_893863_cutoff_metaplasmid_type_circular	9	5192	6223	-1	E			YP_005087028.1	YP_005087028.1 unnamed protein product [Rhodococcus phage RRH1]	False	0.377	191	6.145e-52			sp|D3WAC3|PORTL_BPLP2 Probable portal protein; XpXrXs	Xr;Xs;Xp	0									False	V
FT_SA74685_FT_SPN01265_HFF5YCCX2_unmapped_stringentMV_3_length_16389_cov_2_893863_cutoff_metaplasmid_type_circular_10	FT_SA74685_FT_SPN01265_HFF5YCCX2_unmapped_stringentMV_3_length_16389_cov_2_893863_cutoff_metaplasmid_type_circular	FT_SA74685_FT_SPN01265_HFF5YCCX2_unmapped_stringentMV_3_length_16389_cov_2_893863_cutoff_metaplasmid_type_circular	10	6257	7843	-1	D			YP_005087026.1	YP_005087026.1 terL gene product [Rhodococcus phage RRH1]	False	0.216	109	2.195e-23	Phage Terminase [PF03354.16]		sp|P17312|TERL_BPT4 Terminase, large subunit; XhXr	Xr;Xh	0									False	V
FT_SA74685_FT_SPN01265_HFF5YCCX2_unmapped_stringentMV_3_length_16389_cov_2_893863_cutoff_metaplasmid_type_circular_11	FT_SA74685_FT_SPN01265_HFF5YCCX2_unmapped_stringentMV_3_length_16389_cov_2_893863_cutoff_metaplasmid_type_circular	FT_SA74685_FT_SPN01265_HFF5YCCX2_unmapped_stringentMV_3_length_16389_cov_2_893863_cutoff_metaplasmid_type_circular	11	7840	8172	-1	E													0									False
FT_SA74685_FT_SPN01265_HFF5YCCX2_unmapped_stringentMV_3_length_16389_cov_2_893863_cutoff_metaplasmid_type_circular_12	FT_SA74685_FT_SPN01265_HFF5YCCX2_unmapped_stringentMV_3_length_16389_cov_2_893863_cutoff_metaplasmid_type_circular	FT_SA74685_FT_SPN01265_HFF5YCCX2_unmapped_stringentMV_3_length_16389_cov_2_893863_cutoff_metaplasmid_type_circular	12	8169	8342	-1	E													0									False
FT_SA74685_FT_SPN01265_HFF5YCCX2_unmapped_stringentMV_3_length_16389_cov_2_893863_cutoff_metaplasmid_type_circular_13	FT_SA74685_FT_SPN01265_HFF5YCCX2_unmapped_stringentMV_3_length_16389_cov_2_893863_cutoff_metaplasmid_type_circular	FT_SA74685_FT_SPN01265_HFF5YCCX2_unmapped_stringentMV_3_length_16389_cov_2_893863_cutoff_metaplasmid_type_circular	13	8431	8607	-1	E													0									False
FT_SA74685_FT_SPN01265_HFF5YCCX2_unmapped_stringentMV_3_length_16389_cov_2_893863_cutoff_metaplasmid_type_circular_14	FT_SA74685_FT_SPN01265_HFF5YCCX2_unmapped_stringentMV_3_length_16389_cov_2_893863_cutoff_metaplasmid_type_circular	FT_SA74685_FT_SPN01265_HFF5YCCX2_unmapped_stringentMV_3_length_16389_cov_2_893863_cutoff_metaplasmid_type_circular	14	8714	10144	-1	D			YP_009636320.1	YP_009636320.1 RecA [Mycobacterium virus Baka]	False	0.234	94	7.594e-19	AAA domain [PF13481.7]		sp|P03692|PRIM_BPT7 DNA primase/helicase; XhXr	Xr;Xh	0									False	V
FT_SA74685_FT_SPN01265_HFF5YCCX2_unmapped_stringentMV_3_length_16389_cov_2_893863_cutoff_metaplasmid_type_circular_15	FT_SA74685_FT_SPN01265_HFF5YCCX2_unmapped_stringentMV_3_length_16389_cov_2_893863_cutoff_metaplasmid_type_circular	FT_SA74685_FT_SPN01265_HFF5YCCX2_unmapped_stringentMV_3_length_16389_cov_2_893863_cutoff_metaplasmid_type_circular	15	10215	10418	-1	E													0									False
FT_SA74685_FT_SPN01265_HFF5YCCX2_unmapped_stringentMV_3_length_16389_cov_2_893863_cutoff_metaplasmid_type_circular_16	FT_SA74685_FT_SPN01265_HFF5YCCX2_unmapped_stringentMV_3_length_16389_cov_2_893863_cutoff_metaplasmid_type_circular	FT_SA74685_FT_SPN01265_HFF5YCCX2_unmapped_stringentMV_3_length_16389_cov_2_893863_cutoff_metaplasmid_type_circular	16	10526	10888	1	D									Helix-turn-helix domain [PF12844.8]; Helix-turn-helix [PF01381.23]				0									False
FT_SA74685_FT_SPN01265_HFF5YCCX2_unmapped_stringentMV_3_length_16389_cov_2_893863_cutoff_metaplasmid_type_circular_17	FT_SA74685_FT_SPN01265_HFF5YCCX2_unmapped_stringentMV_3_length_16389_cov_2_893863_cutoff_metaplasmid_type_circular	FT_SA74685_FT_SPN01265_HFF5YCCX2_unmapped_stringentMV_3_length_16389_cov_2_893863_cutoff_metaplasmid_type_circular	17	10888	12069	1	C	K14059	integrase	YP_009275714.1	YP_009275714.1 integrase [Gordonia phage Gsput1]	False	0.437	301	8.431e-89	Phage integrase family [PF00589.23]; Phage integrase, N-terminal SAM-like domain [PF14659.7]		sp|Q9CI63|P2IN_LACLA Prophage ps2 probable integrase; Xr	Xr	0									False	VF
FT_SA74685_FT_SPN01265_HFF5YCCX2_unmapped_stringentMV_3_length_16389_cov_2_893863_cutoff_metaplasmid_type_circular_18	FT_SA74685_FT_SPN01265_HFF5YCCX2_unmapped_stringentMV_3_length_16389_cov_2_893863_cutoff_metaplasmid_type_circular	FT_SA74685_FT_SPN01265_HFF5YCCX2_unmapped_stringentMV_3_length_16389_cov_2_893863_cutoff_metaplasmid_type_circular	18	12242	13684	-1	D			YP_009852457.1	YP_009852457.1 esterase [Gordonia phage Ranch]	False	0.236	118	1.909e-26	GDSL-like Lipase/Acylhydrolase family [PF13472.7]		REFSEQ hypothetical protein; Xu	Xu	0									False	F
FT_SA74685_FT_SPN01265_HFF5YCCX2_unmapped_stringentMV_3_length_16389_cov_2_893863_cutoff_metaplasmid_type_circular_19	FT_SA74685_FT_SPN01265_HFF5YCCX2_unmapped_stringentMV_3_length_16389_cov_2_893863_cutoff_metaplasmid_type_circular	FT_SA74685_FT_SPN01265_HFF5YCCX2_unmapped_stringentMV_3_length_16389_cov_2_893863_cutoff_metaplasmid_type_circular	19	13725	14315	-1	D			YP_009847662.1	YP_009847662.1 minor tail protein [Microbacterium phage TinyTimothy]	False	0.373	111	1.213e-26	Phage Tail Collar Domain [PF07484.13]				0									False	F
FT_SA74685_FT_SPN01265_HFF5YCCX2_unmapped_stringentMV_3_length_16389_cov_2_893863_cutoff_metaplasmid_type_circular_20	FT_SA74685_FT_SPN01265_HFF5YCCX2_unmapped_stringentMV_3_length_16389_cov_2_893863_cutoff_metaplasmid_type_circular	FT_SA74685_FT_SPN01265_HFF5YCCX2_unmapped_stringentMV_3_length_16389_cov_2_893863_cutoff_metaplasmid_type_circular	20	14328	16067	-1	D			YP_009610147.1	YP_009610147.1 minor tail protein [Arthrobacter phage Molivia]	False	0.283	81	1.782e-14	Carbohydrate binding domain [PF02018.18]				0									False	F
FT_SA74685_FT_SPN01265_HFF5YCCX2_unmapped_stringentMV_3_length_16389_cov_2_893863_cutoff_metaplasmid_type_circular_21	FT_SA74685_FT_SPN01265_HFF5YCCX2_unmapped_stringentMV_3_length_16389_cov_2_893863_cutoff_metaplasmid_type_circular	FT_SA74685_FT_SPN01265_HFF5YCCX2_unmapped_stringentMV_3_length_16389_cov_2_893863_cutoff_metaplasmid_type_circular	21	16064	16387	-1	E													0									False	F
FT_SA74685_FT_SPN01265_HFF5YCCX2_unmapped_stringent_100_length_10653_cov_9_1	FT_SA74685_FT_SPN01265_HFF5YCCX2_unmapped_stringent_100_length_10653_cov_9	FT_SA74685_FT_SPN01265_HFF5YCCX2_unmapped_stringent_100_length_10653_cov_9	1	204	437	-1	E													0									False	F
FT_SA74685_FT_SPN01265_HFF5YCCX2_unmapped_stringent_100_length_10653_cov_9_2	FT_SA74685_FT_SPN01265_HFF5YCCX2_unmapped_stringent_100_length_10653_cov_9	FT_SA74685_FT_SPN01265_HFF5YCCX2_unmapped_stringent_100_length_10653_cov_9	2	469	747	-1	E			YP_006382557.1	YP_006382557.1 hypothetical protein Lu11_0027 [Pseudomonas phage Lu11]	False	0.414	66	6.112e-13			REFSEQ hypothetical protein; Xu	Xu	0									False	F
FT_SA74685_FT_SPN01265_HFF5YCCX2_unmapped_stringent_100_length_10653_cov_9_3	FT_SA74685_FT_SPN01265_HFF5YCCX2_unmapped_stringent_100_length_10653_cov_9	FT_SA74685_FT_SPN01265_HFF5YCCX2_unmapped_stringent_100_length_10653_cov_9	3	748	1029	-1	E													0									False	F
FT_SA74685_FT_SPN01265_HFF5YCCX2_unmapped_stringent_100_length_10653_cov_9_4	FT_SA74685_FT_SPN01265_HFF5YCCX2_unmapped_stringent_100_length_10653_cov_9	FT_SA74685_FT_SPN01265_HFF5YCCX2_unmapped_stringent_100_length_10653_cov_9	4	1032	1316	-1	E													0									False	F
FT_SA74685_FT_SPN01265_HFF5YCCX2_unmapped_stringent_100_length_10653_cov_9_5	FT_SA74685_FT_SPN01265_HFF5YCCX2_unmapped_stringent_100_length_10653_cov_9	FT_SA74685_FT_SPN01265_HFF5YCCX2_unmapped_stringent_100_length_10653_cov_9	5	1349	1624	-1	E													0									False	F
FT_SA74685_FT_SPN01265_HFF5YCCX2_unmapped_stringent_100_length_10653_cov_9_6	FT_SA74685_FT_SPN01265_HFF5YCCX2_unmapped_stringent_100_length_10653_cov_9	FT_SA74685_FT_SPN01265_HFF5YCCX2_unmapped_stringent_100_length_10653_cov_9	6	1820	2059	-1	E													0									False	F
FT_SA74685_FT_SPN01265_HFF5YCCX2_unmapped_stringent_100_length_10653_cov_9_7	FT_SA74685_FT_SPN01265_HFF5YCCX2_unmapped_stringent_100_length_10653_cov_9	FT_SA74685_FT_SPN01265_HFF5YCCX2_unmapped_stringent_100_length_10653_cov_9	7	2173	2442	-1	E													0									False	F
FT_SA74685_FT_SPN01265_HFF5YCCX2_unmapped_stringent_100_length_10653_cov_9_8	FT_SA74685_FT_SPN01265_HFF5YCCX2_unmapped_stringent_100_length_10653_cov_9	FT_SA74685_FT_SPN01265_HFF5YCCX2_unmapped_stringent_100_length_10653_cov_9	8	2817	2960	1	E													0									False	F
FT_SA74685_FT_SPN01265_HFF5YCCX2_unmapped_stringent_100_length_10653_cov_9_9	FT_SA74685_FT_SPN01265_HFF5YCCX2_unmapped_stringent_100_length_10653_cov_9	FT_SA74685_FT_SPN01265_HFF5YCCX2_unmapped_stringent_100_length_10653_cov_9	9	3007	3198	1	E													0									False	F
FT_SA74685_FT_SPN01265_HFF5YCCX2_unmapped_stringent_100_length_10653_cov_9_10	FT_SA74685_FT_SPN01265_HFF5YCCX2_unmapped_stringent_100_length_10653_cov_9	FT_SA74685_FT_SPN01265_HFF5YCCX2_unmapped_stringent_100_length_10653_cov_9	10	3198	3416	1	E													0									False	F
FT_SA74685_FT_SPN01265_HFF5YCCX2_unmapped_stringent_100_length_10653_cov_9_11	FT_SA74685_FT_SPN01265_HFF5YCCX2_unmapped_stringent_100_length_10653_cov_9	FT_SA74685_FT_SPN01265_HFF5YCCX2_unmapped_stringent_100_length_10653_cov_9	11	3501	3722	1	E													0									False	F
FT_SA74685_FT_SPN01265_HFF5YCCX2_unmapped_stringent_100_length_10653_cov_9_12	FT_SA74685_FT_SPN01265_HFF5YCCX2_unmapped_stringent_100_length_10653_cov_9	FT_SA74685_FT_SPN01265_HFF5YCCX2_unmapped_stringent_100_length_10653_cov_9	12	3864	4070	1	E													0									False	F
FT_SA74685_FT_SPN01265_HFF5YCCX2_unmapped_stringent_100_length_10653_cov_9_13	FT_SA74685_FT_SPN01265_HFF5YCCX2_unmapped_stringent_100_length_10653_cov_9	FT_SA74685_FT_SPN01265_HFF5YCCX2_unmapped_stringent_100_length_10653_cov_9	13	4198	4398	1	E													0									False	F
FT_SA74685_FT_SPN01265_HFF5YCCX2_unmapped_stringent_100_length_10653_cov_9_14	FT_SA74685_FT_SPN01265_HFF5YCCX2_unmapped_stringent_100_length_10653_cov_9	FT_SA74685_FT_SPN01265_HFF5YCCX2_unmapped_stringent_100_length_10653_cov_9	14	4540	4779	1	E													0									False	F
FT_SA74685_FT_SPN01265_HFF5YCCX2_unmapped_stringent_100_length_10653_cov_9_15	FT_SA74685_FT_SPN01265_HFF5YCCX2_unmapped_stringent_100_length_10653_cov_9	FT_SA74685_FT_SPN01265_HFF5YCCX2_unmapped_stringent_100_length_10653_cov_9	15	5369	5650	1	E													0									False
FT_SA74685_FT_SPN01265_HFF5YCCX2_unmapped_stringent_100_length_10653_cov_9_16	FT_SA74685_FT_SPN01265_HFF5YCCX2_unmapped_stringent_100_length_10653_cov_9	FT_SA74685_FT_SPN01265_HFF5YCCX2_unmapped_stringent_100_length_10653_cov_9	16	5892	6287	1	E													0									False	F
FT_SA74685_FT_SPN01265_HFF5YCCX2_unmapped_stringent_100_length_10653_cov_9_17	FT_SA74685_FT_SPN01265_HFF5YCCX2_unmapped_stringent_100_length_10653_cov_9	FT_SA74685_FT_SPN01265_HFF5YCCX2_unmapped_stringent_100_length_10653_cov_9	17	6795	7040	1	E													0									False	F
FT_SA74685_FT_SPN01265_HFF5YCCX2_unmapped_stringent_100_length_10653_cov_9_18	FT_SA74685_FT_SPN01265_HFF5YCCX2_unmapped_stringent_100_length_10653_cov_9	FT_SA74685_FT_SPN01265_HFF5YCCX2_unmapped_stringent_100_length_10653_cov_9	18	7297	7395	1	E													0									False	F
FT_SA74685_FT_SPN01265_HFF5YCCX2_unmapped_stringent_100_length_10653_cov_9_19	FT_SA74685_FT_SPN01265_HFF5YCCX2_unmapped_stringent_100_length_10653_cov_9	FT_SA74685_FT_SPN01265_HFF5YCCX2_unmapped_stringent_100_length_10653_cov_9	19	7593	8042	1	D			YP_009195301.1	YP_009195301.1 hydrolase [Mycobacterium phage Mufasa]	False	0.377	64	2.474e-11	Domain of unknown function (DUF4406) [PF14359.7]				0									False	F
FT_SA74685_FT_SPN01265_HFF5YCCX2_unmapped_stringent_100_length_10653_cov_9_20	FT_SA74685_FT_SPN01265_HFF5YCCX2_unmapped_stringent_100_length_10653_cov_9	FT_SA74685_FT_SPN01265_HFF5YCCX2_unmapped_stringent_100_length_10653_cov_9	20	8068	8661	1	C	K03700	recombination protein U							Recombination protein U [PF03838.15]		sp|C5D324|RECU_GEOSW Holliday junction resolvase RecU; Xr	Xr	0									False	VF
FT_SA74685_FT_SPN01265_HFF5YCCX2_unmapped_stringent_100_length_10653_cov_9_21	FT_SA74685_FT_SPN01265_HFF5YCCX2_unmapped_stringent_100_length_10653_cov_9	FT_SA74685_FT_SPN01265_HFF5YCCX2_unmapped_stringent_100_length_10653_cov_9	21	8667	9041	1	E													0									False	F
FT_SA74685_FT_SPN01265_HFF5YCCX2_unmapped_stringent_100_length_10653_cov_9_22	FT_SA74685_FT_SPN01265_HFF5YCCX2_unmapped_stringent_100_length_10653_cov_9	FT_SA74685_FT_SPN01265_HFF5YCCX2_unmapped_stringent_100_length_10653_cov_9	22	9057	9968	1	D			YP_009822348.1	YP_009822348.1 RecT-like ssDNA binding protein [Gordonia phage Fairfaxidum]	False	0.318	85	6.525e-17	RecT family [PF03837.15]				0									False	F
FT_SA74685_FT_SPN01265_HFF5YCCX2_unmapped_stringent_100_length_10653_cov_9_23	FT_SA74685_FT_SPN01265_HFF5YCCX2_unmapped_stringent_100_length_10653_cov_9	FT_SA74685_FT_SPN01265_HFF5YCCX2_unmapped_stringent_100_length_10653_cov_9	23	10333	10584	1	E													0									False	F
FT_SA74685_FT_SPN01265_HFF5YCCX2_unmapped_stringent_101_length_10584_cov_9_1	FT_SA74685_FT_SPN01265_HFF5YCCX2_unmapped_stringent_101_length_10584_cov_9	FT_SA74685_FT_SPN01265_HFF5YCCX2_unmapped_stringent_101_length_10584_cov_9	1	28	192	-1	E													0									False	F
FT_SA74685_FT_SPN01265_HFF5YCCX2_unmapped_stringent_101_length_10584_cov_9_2	FT_SA74685_FT_SPN01265_HFF5YCCX2_unmapped_stringent_101_length_10584_cov_9	FT_SA74685_FT_SPN01265_HFF5YCCX2_unmapped_stringent_101_length_10584_cov_9	2	245	496	-1	E													0									False	F
FT_SA74685_FT_SPN01265_HFF5YCCX2_unmapped_stringent_101_length_10584_cov_9_3	FT_SA74685_FT_SPN01265_HFF5YCCX2_unmapped_stringent_101_length_10584_cov_9	FT_SA74685_FT_SPN01265_HFF5YCCX2_unmapped_stringent_101_length_10584_cov_9	3	508	2511	-1	D			YP_009044361.1	YP_009044361.1 DNA polymerase [Pseudomonas phage vB_PaeS_SCH_Ab26]	True	0.521	647	2.198e-203	DNA polymerase family B [PF00136.22]		REFSEQ putative DNA polymerase; Xu	Xu	0									False	F
FT_SA74685_FT_SPN01265_HFF5YCCX2_unmapped_stringent_101_length_10584_cov_9_4	FT_SA74685_FT_SPN01265_HFF5YCCX2_unmapped_stringent_101_length_10584_cov_9	FT_SA74685_FT_SPN01265_HFF5YCCX2_unmapped_stringent_101_length_10584_cov_9	4	2552	3736	-1	E			YP_009219185.1	YP_009219185.1 replicative clamp [Stenotrophomonas phage vB_SmaS-DLP_2]	False	0.324	181	4.775e-48			sp|P9WNU1|DPO3B_MYCTU Beta sliding clamp; XhXr	Xr;Xh	0									False	VF
FT_SA74685_FT_SPN01265_HFF5YCCX2_unmapped_stringent_101_length_10584_cov_9_5	FT_SA74685_FT_SPN01265_HFF5YCCX2_unmapped_stringent_101_length_10584_cov_9	FT_SA74685_FT_SPN01265_HFF5YCCX2_unmapped_stringent_101_length_10584_cov_9	5	4173	5993	-1	C	K19789	DNA repair protein RadD	YP_009225695.1	YP_009225695.1 DEAD box helicase [Rhodobacter phage RcTitan]	True	0.472	499	1.375e-153	Type III restriction enzyme, res subunit [PF04851.16]; Helicase conserved C-terminal domain [PF00271.32]; DEAD/DEAH box helicase [PF00270.30]		sp|P20703|UVSW_BPT4 ATP-dependent DNA helicase uvsW; Xh	Xh	0									False	F
FT_SA74685_FT_SPN01265_HFF5YCCX2_unmapped_stringent_101_length_10584_cov_9_6	FT_SA74685_FT_SPN01265_HFF5YCCX2_unmapped_stringent_101_length_10584_cov_9	FT_SA74685_FT_SPN01265_HFF5YCCX2_unmapped_stringent_101_length_10584_cov_9	6	5996	6922	-1	E			YP_009126396.1	YP_009126396.1 exonuclease [Paracoccus phage vB_PmaS-R3]	False	0.468	256	7.461e-75			sp|Q8QL42|Y207_SIRV1 Uncharacterized protein 207; Xu	Xu	0									False	F
FT_SA74685_FT_SPN01265_HFF5YCCX2_unmapped_stringent_101_length_10584_cov_9_7	FT_SA74685_FT_SPN01265_HFF5YCCX2_unmapped_stringent_101_length_10584_cov_9	FT_SA74685_FT_SPN01265_HFF5YCCX2_unmapped_stringent_101_length_10584_cov_9	7	7103	7963	-1	D			YP_009205627.1	YP_009205627.1 hypothetical protein PaMx42_32 [Pseudomonas phage PaMx42]	False	0.363	122	3.39e-29	Protein of unknown function (DUF669) [PF05037.14]		REFSEQ hypothetical protein; Xu	Xu	0									False	F
FT_SA74685_FT_SPN01265_HFF5YCCX2_unmapped_stringent_101_length_10584_cov_9_8	FT_SA74685_FT_SPN01265_HFF5YCCX2_unmapped_stringent_101_length_10584_cov_9	FT_SA74685_FT_SPN01265_HFF5YCCX2_unmapped_stringent_101_length_10584_cov_9	8	7950	8216	-1	E			YP_009208359.1	YP_009208359.1 Phage-related protein [Clostridium phage phiCD111]	False	0.522	92	4.169e-22					0									False	F
FT_SA74685_FT_SPN01265_HFF5YCCX2_unmapped_stringent_101_length_10584_cov_9_9	FT_SA74685_FT_SPN01265_HFF5YCCX2_unmapped_stringent_101_length_10584_cov_9	FT_SA74685_FT_SPN01265_HFF5YCCX2_unmapped_stringent_101_length_10584_cov_9	9	8216	9091	-1	D			YP_007007089.1	YP_007007089.1 hypothetical protein phi1422_0010 [Bdellovibrio phage phi1422]	False	0.231	71	3.102e-12	AAA domain [PF13479.7]		sp|O31907|YORG_BACSU SPbeta prophage-derived uncharacterized protein YorG; Xu	Xu	0									False	F
FT_SA74685_FT_SPN01265_HFF5YCCX2_unmapped_stringent_101_length_10584_cov_9_10	FT_SA74685_FT_SPN01265_HFF5YCCX2_unmapped_stringent_101_length_10584_cov_9	FT_SA74685_FT_SPN01265_HFF5YCCX2_unmapped_stringent_101_length_10584_cov_9	10	9091	9195	-1	E													0									False	F
FT_SA74685_FT_SPN01265_HFF5YCCX2_unmapped_stringent_101_length_10584_cov_9_11	FT_SA74685_FT_SPN01265_HFF5YCCX2_unmapped_stringent_101_length_10584_cov_9	FT_SA74685_FT_SPN01265_HFF5YCCX2_unmapped_stringent_101_length_10584_cov_9	11	9192	9791	-1	E											REFSEQ hypothetical protein; Xu	Xu	0									False	F
FT_SA74685_FT_SPN01265_HFF5YCCX2_unmapped_stringent_101_length_10584_cov_9_12	FT_SA74685_FT_SPN01265_HFF5YCCX2_unmapped_stringent_101_length_10584_cov_9	FT_SA74685_FT_SPN01265_HFF5YCCX2_unmapped_stringent_101_length_10584_cov_9	12	10007	10204	1	E													0									False	F
FT_SA74685_FT_SPN01265_HFF5YCCX2_unmapped_stringent_101_length_10584_cov_9_13	FT_SA74685_FT_SPN01265_HFF5YCCX2_unmapped_stringent_101_length_10584_cov_9	FT_SA74685_FT_SPN01265_HFF5YCCX2_unmapped_stringent_101_length_10584_cov_9	13	10204	10584	1	E			YP_001293443.1	YP_001293443.1 hypothetical protein ORF036 [Pseudomonas phage 73]	False	0.514	126	4.864e-33					0									False	F
FT_SA74685_FT_SPN01265_HFF5YCCX2_unmapped_stringent_104_length_10202_cov_7_1	FT_SA74685_FT_SPN01265_HFF5YCCX2_unmapped_stringent_104_length_10202_cov_7	FT_SA74685_FT_SPN01265_HFF5YCCX2_unmapped_stringent_104_length_10202_cov_7	1	3	470	1	D									ADP-ribosyltransferase exoenzyme [PF03496.15]				0									False	F
FT_SA74685_FT_SPN01265_HFF5YCCX2_unmapped_stringent_104_length_10202_cov_7_2	FT_SA74685_FT_SPN01265_HFF5YCCX2_unmapped_stringent_104_length_10202_cov_7	FT_SA74685_FT_SPN01265_HFF5YCCX2_unmapped_stringent_104_length_10202_cov_7	2	499	735	1	E													0									False	F
FT_SA74685_FT_SPN01265_HFF5YCCX2_unmapped_stringent_104_length_10202_cov_7_3	FT_SA74685_FT_SPN01265_HFF5YCCX2_unmapped_stringent_104_length_10202_cov_7	FT_SA74685_FT_SPN01265_HFF5YCCX2_unmapped_stringent_104_length_10202_cov_7	3	722	1519	1	D			YP_007007740.1	YP_007007740.1 putative head protein [Aeromonas phage vB_AsaM-56]	False	0.453	209	3.017e-59	Phage Mu protein F like protein [PF04233.15]				0									False	F
FT_SA74685_FT_SPN01265_HFF5YCCX2_unmapped_stringent_104_length_10202_cov_7_4	FT_SA74685_FT_SPN01265_HFF5YCCX2_unmapped_stringent_104_length_10202_cov_7	FT_SA74685_FT_SPN01265_HFF5YCCX2_unmapped_stringent_104_length_10202_cov_7	4	1516	2136	1	C	K09960	uncharacterized protein	YP_009216809.1	YP_009216809.1 hypothetical protein phiAC-1_0041 [Acinetobacter phage phiAC-1]	False	0.483	160	1.255e-43	Uncharacterized protein conserved in bacteria (DUF2213) [PF09979.10]		sp|P44180|Y1405_HAEIN Uncharacterized protein HI_1405; Xu	Xu	0									False	F
FT_SA74685_FT_SPN01265_HFF5YCCX2_unmapped_stringent_104_length_10202_cov_7_5	FT_SA74685_FT_SPN01265_HFF5YCCX2_unmapped_stringent_104_length_10202_cov_7	FT_SA74685_FT_SPN01265_HFF5YCCX2_unmapped_stringent_104_length_10202_cov_7	5	2152	3075	1	E													0									False	F
FT_SA74685_FT_SPN01265_HFF5YCCX2_unmapped_stringent_104_length_10202_cov_7_6	FT_SA74685_FT_SPN01265_HFF5YCCX2_unmapped_stringent_104_length_10202_cov_7	FT_SA74685_FT_SPN01265_HFF5YCCX2_unmapped_stringent_104_length_10202_cov_7	6	3088	3582	1	E			YP_009126610.1	YP_009126610.1 hypothetical protein [Edwardsiella phage GF-2]	False	0.348	93	5.069e-21			REFSEQ hypothetical protein; Xu	Xu	0									False	F
FT_SA74685_FT_SPN01265_HFF5YCCX2_unmapped_stringent_104_length_10202_cov_7_7	FT_SA74685_FT_SPN01265_HFF5YCCX2_unmapped_stringent_104_length_10202_cov_7	FT_SA74685_FT_SPN01265_HFF5YCCX2_unmapped_stringent_104_length_10202_cov_7	7	3597	4673	1	D			NP_705638.1	NP_705638.1 gp12 [Burkholderia virus Bcep781]	False	0.395	234	1.412e-66	Uncharacterized protein conserved in bacteria (DUF2184) [PF09950.10]		sp|A0A0U5AF03|CAPSD_BPK22 Major capsid protein; Xs	Xs	0									False	VF
FT_SA74685_FT_SPN01265_HFF5YCCX2_unmapped_stringent_104_length_10202_cov_7_8	FT_SA74685_FT_SPN01265_HFF5YCCX2_unmapped_stringent_104_length_10202_cov_7	FT_SA74685_FT_SPN01265_HFF5YCCX2_unmapped_stringent_104_length_10202_cov_7	8	4676	5179	1	E											REFSEQ hypothetical protein; Xu	Xu	0									False	F
FT_SA74685_FT_SPN01265_HFF5YCCX2_unmapped_stringent_104_length_10202_cov_7_9	FT_SA74685_FT_SPN01265_HFF5YCCX2_unmapped_stringent_104_length_10202_cov_7	FT_SA74685_FT_SPN01265_HFF5YCCX2_unmapped_stringent_104_length_10202_cov_7	9	5190	5717	1	E													0									False	F
FT_SA74685_FT_SPN01265_HFF5YCCX2_unmapped_stringent_104_length_10202_cov_7_10	FT_SA74685_FT_SPN01265_HFF5YCCX2_unmapped_stringent_104_length_10202_cov_7	FT_SA74685_FT_SPN01265_HFF5YCCX2_unmapped_stringent_104_length_10202_cov_7	10	5717	6136	1	D			YP_453623.1	YP_453623.1 conserved hypothetical protein [Xanthomonas phage OP2]	False	0.307	63	4.565e-11	Protein of unknown function (DUF4054) [PF13262.7]		REFSEQ hypothetical protein; Xu	Xu	0									False	F
FT_SA74685_FT_SPN01265_HFF5YCCX2_unmapped_stringent_104_length_10202_cov_7_11	FT_SA74685_FT_SPN01265_HFF5YCCX2_unmapped_stringent_104_length_10202_cov_7	FT_SA74685_FT_SPN01265_HFF5YCCX2_unmapped_stringent_104_length_10202_cov_7	11	6142	6690	1	E			YP_007007751.1	YP_007007751.1 hypothetical protein AsaM-56_0062 [Aeromonas phage vB_AsaM-56]	False	0.352	100	2.511e-23			REFSEQ hypothetical protein; Xu	Xu	0									False	F
FT_SA74685_FT_SPN01265_HFF5YCCX2_unmapped_stringent_104_length_10202_cov_7_12	FT_SA74685_FT_SPN01265_HFF5YCCX2_unmapped_stringent_104_length_10202_cov_7	FT_SA74685_FT_SPN01265_HFF5YCCX2_unmapped_stringent_104_length_10202_cov_7	12	6690	7097	1	E			YP_007007752.1	YP_007007752.1 hypothetical protein AsaM-56_0063 [Aeromonas phage vB_AsaM-56]	False	0.445	99	1.089e-23			REFSEQ hypothetical protein; Xu	Xu	0									False	F
FT_SA74685_FT_SPN01265_HFF5YCCX2_unmapped_stringent_104_length_10202_cov_7_13	FT_SA74685_FT_SPN01265_HFF5YCCX2_unmapped_stringent_104_length_10202_cov_7	FT_SA74685_FT_SPN01265_HFF5YCCX2_unmapped_stringent_104_length_10202_cov_7	13	7094	7411	1	E													0									False	F
FT_SA74685_FT_SPN01265_HFF5YCCX2_unmapped_stringent_104_length_10202_cov_7_14	FT_SA74685_FT_SPN01265_HFF5YCCX2_unmapped_stringent_104_length_10202_cov_7	FT_SA74685_FT_SPN01265_HFF5YCCX2_unmapped_stringent_104_length_10202_cov_7	14	7408	7932	1	E			YP_009126616.1	YP_009126616.1 hypothetical protein [Edwardsiella phage GF-2]	False	0.304	78	7.398e-16			REFSEQ hypothetical protein; Xu	Xu	0									False	F
FT_SA74685_FT_SPN01265_HFF5YCCX2_unmapped_stringent_104_length_10202_cov_7_15	FT_SA74685_FT_SPN01265_HFF5YCCX2_unmapped_stringent_104_length_10202_cov_7	FT_SA74685_FT_SPN01265_HFF5YCCX2_unmapped_stringent_104_length_10202_cov_7	15	7944	9425	1	D			YP_007007754.1	YP_007007754.1 hypothetical protein AsaM-56_0065 [Aeromonas phage vB_AsaM-56]	False	0.407	348	1.299e-103	Protein of unknown function (DUF3383) [PF11863.9]		REFSEQ hypothetical protein; Xu	Xu	0									False	F
FT_SA74685_FT_SPN01265_HFF5YCCX2_unmapped_stringent_104_length_10202_cov_7_16	FT_SA74685_FT_SPN01265_HFF5YCCX2_unmapped_stringent_104_length_10202_cov_7	FT_SA74685_FT_SPN01265_HFF5YCCX2_unmapped_stringent_104_length_10202_cov_7	16	9440	9886	1	E			YP_007007755.1	YP_007007755.1 hypothetical protein AsaM-56_0066 [Aeromonas phage vB_AsaM-56]	False	0.453	119	1.941e-30			REFSEQ hypothetical protein; Xu	Xu	0									False	F
FT_SA74685_FT_SPN01265_HFF5YCCX2_unmapped_stringent_104_length_10202_cov_7_17	FT_SA74685_FT_SPN01265_HFF5YCCX2_unmapped_stringent_104_length_10202_cov_7	FT_SA74685_FT_SPN01265_HFF5YCCX2_unmapped_stringent_104_length_10202_cov_7	17	9890	10201	1	E											REFSEQ hypothetical protein; Xu	Xu	0									False	F
FT_SA74685_FT_SPN01265_HFF5YCCX2_unmapped_stringent_10_length_51131_cov_20_1	FT_SA74685_FT_SPN01265_HFF5YCCX2_unmapped_stringent_10_length_51131_cov_20	FT_SA74685_FT_SPN01265_HFF5YCCX2_unmapped_stringent_10_length_51131_cov_20	1	78	320	-1	E			YP_009594411.1	YP_009594411.1 HNH endonuclease [Arthrobacter phage Galaxy]	False	0.425	60	4.22e-11					0									False	TF
FT_SA74685_FT_SPN01265_HFF5YCCX2_unmapped_stringent_10_length_51131_cov_20_2	FT_SA74685_FT_SPN01265_HFF5YCCX2_unmapped_stringent_10_length_51131_cov_20	FT_SA74685_FT_SPN01265_HFF5YCCX2_unmapped_stringent_10_length_51131_cov_20	2	374	658	-1	E													0									False	TF
FT_SA74685_FT_SPN01265_HFF5YCCX2_unmapped_stringent_10_length_51131_cov_20_3	FT_SA74685_FT_SPN01265_HFF5YCCX2_unmapped_stringent_10_length_51131_cov_20	FT_SA74685_FT_SPN01265_HFF5YCCX2_unmapped_stringent_10_length_51131_cov_20	3	920	1147	1	E													0									False	TF
FT_SA74685_FT_SPN01265_HFF5YCCX2_unmapped_stringent_10_length_51131_cov_20_4	FT_SA74685_FT_SPN01265_HFF5YCCX2_unmapped_stringent_10_length_51131_cov_20	FT_SA74685_FT_SPN01265_HFF5YCCX2_unmapped_stringent_10_length_51131_cov_20	4	1217	2143	1	E													0									False	TF
FT_SA74685_FT_SPN01265_HFF5YCCX2_unmapped_stringent_10_length_51131_cov_20_5	FT_SA74685_FT_SPN01265_HFF5YCCX2_unmapped_stringent_10_length_51131_cov_20	FT_SA74685_FT_SPN01265_HFF5YCCX2_unmapped_stringent_10_length_51131_cov_20	5	2159	3160	-1	E													0									False	TF
FT_SA74685_FT_SPN01265_HFF5YCCX2_unmapped_stringent_10_length_51131_cov_20_6	FT_SA74685_FT_SPN01265_HFF5YCCX2_unmapped_stringent_10_length_51131_cov_20	FT_SA74685_FT_SPN01265_HFF5YCCX2_unmapped_stringent_10_length_51131_cov_20	6	3206	3586	-1	E													0									False	TF
FT_SA74685_FT_SPN01265_HFF5YCCX2_unmapped_stringent_10_length_51131_cov_20_7	FT_SA74685_FT_SPN01265_HFF5YCCX2_unmapped_stringent_10_length_51131_cov_20	FT_SA74685_FT_SPN01265_HFF5YCCX2_unmapped_stringent_10_length_51131_cov_20	7	3586	3864	-1	E													0									False	TF
FT_SA74685_FT_SPN01265_HFF5YCCX2_unmapped_stringent_10_length_51131_cov_20_8	FT_SA74685_FT_SPN01265_HFF5YCCX2_unmapped_stringent_10_length_51131_cov_20	FT_SA74685_FT_SPN01265_HFF5YCCX2_unmapped_stringent_10_length_51131_cov_20	8	3940	4221	-1	E													0									False	TF
FT_SA74685_FT_SPN01265_HFF5YCCX2_unmapped_stringent_10_length_51131_cov_20_9	FT_SA74685_FT_SPN01265_HFF5YCCX2_unmapped_stringent_10_length_51131_cov_20	FT_SA74685_FT_SPN01265_HFF5YCCX2_unmapped_stringent_10_length_51131_cov_20	9	4529	4750	-1	E													0									False	TF
FT_SA74685_FT_SPN01265_HFF5YCCX2_unmapped_stringent_10_length_51131_cov_20_10	FT_SA74685_FT_SPN01265_HFF5YCCX2_unmapped_stringent_10_length_51131_cov_20	FT_SA74685_FT_SPN01265_HFF5YCCX2_unmapped_stringent_10_length_51131_cov_20	10	4747	5076	-1	E													0									False	TF
FT_SA74685_FT_SPN01265_HFF5YCCX2_unmapped_stringent_10_length_51131_cov_20_11	FT_SA74685_FT_SPN01265_HFF5YCCX2_unmapped_stringent_10_length_51131_cov_20	FT_SA74685_FT_SPN01265_HFF5YCCX2_unmapped_stringent_10_length_51131_cov_20	11	5069	5527	-1	E													0									False	T
FT_SA74685_FT_SPN01265_HFF5YCCX2_unmapped_stringent_10_length_51131_cov_20_12	FT_SA74685_FT_SPN01265_HFF5YCCX2_unmapped_stringent_10_length_51131_cov_20	FT_SA74685_FT_SPN01265_HFF5YCCX2_unmapped_stringent_10_length_51131_cov_20	12	5656	6156	-1	E			YP_009822361.1	YP_009822361.1 helix-turn-helix DNA binding domain protein [Gordonia phage Fairfaxidum]	False	0.416	108	2.657e-26			REFSEQ hypothetical protein; Xu	Xu	0									False	T
FT_SA74685_FT_SPN01265_HFF5YCCX2_unmapped_stringent_10_length_51131_cov_20_13	FT_SA74685_FT_SPN01265_HFF5YCCX2_unmapped_stringent_10_length_51131_cov_20	FT_SA74685_FT_SPN01265_HFF5YCCX2_unmapped_stringent_10_length_51131_cov_20	13	6162	6560	-1	E													0									False	T
FT_SA74685_FT_SPN01265_HFF5YCCX2_unmapped_stringent_10_length_51131_cov_20_14	FT_SA74685_FT_SPN01265_HFF5YCCX2_unmapped_stringent_10_length_51131_cov_20	FT_SA74685_FT_SPN01265_HFF5YCCX2_unmapped_stringent_10_length_51131_cov_20	14	6557	7447	-1	D			YP_009277964.1	YP_009277964.1 HTH DNA binding protein [Gordonia phage Nyceirae]	False	0.317	66	1.485e-10	ParB-like nuclease domain [PF02195.19]				0									False	T
FT_SA74685_FT_SPN01265_HFF5YCCX2_unmapped_stringent_10_length_51131_cov_20_15	FT_SA74685_FT_SPN01265_HFF5YCCX2_unmapped_stringent_10_length_51131_cov_20	FT_SA74685_FT_SPN01265_HFF5YCCX2_unmapped_stringent_10_length_51131_cov_20	15	7459	8415	-1	E			YP_009815326.1	YP_009815326.1 helix-turn-helix DNA binding protein [Arthrobacter phage Constance]	False	0.34	152	4.223e-39					0									False	T
FT_SA74685_FT_SPN01265_HFF5YCCX2_unmapped_stringent_10_length_51131_cov_20_16	FT_SA74685_FT_SPN01265_HFF5YCCX2_unmapped_stringent_10_length_51131_cov_20	FT_SA74685_FT_SPN01265_HFF5YCCX2_unmapped_stringent_10_length_51131_cov_20	16	8412	8657	-1	E													0									False	T
FT_SA74685_FT_SPN01265_HFF5YCCX2_unmapped_stringent_10_length_51131_cov_20_17	FT_SA74685_FT_SPN01265_HFF5YCCX2_unmapped_stringent_10_length_51131_cov_20	FT_SA74685_FT_SPN01265_HFF5YCCX2_unmapped_stringent_10_length_51131_cov_20	17	8654	8917	-1	E													0									False	T
FT_SA74685_FT_SPN01265_HFF5YCCX2_unmapped_stringent_10_length_51131_cov_20_18	FT_SA74685_FT_SPN01265_HFF5YCCX2_unmapped_stringent_10_length_51131_cov_20	FT_SA74685_FT_SPN01265_HFF5YCCX2_unmapped_stringent_10_length_51131_cov_20	18	8910	9191	-1	E													0									False	T
FT_SA74685_FT_SPN01265_HFF5YCCX2_unmapped_stringent_10_length_51131_cov_20_19	FT_SA74685_FT_SPN01265_HFF5YCCX2_unmapped_stringent_10_length_51131_cov_20	FT_SA74685_FT_SPN01265_HFF5YCCX2_unmapped_stringent_10_length_51131_cov_20	19	9191	9583	-1	E													0									False	T
FT_SA74685_FT_SPN01265_HFF5YCCX2_unmapped_stringent_10_length_51131_cov_20_20	FT_SA74685_FT_SPN01265_HFF5YCCX2_unmapped_stringent_10_length_51131_cov_20	FT_SA74685_FT_SPN01265_HFF5YCCX2_unmapped_stringent_10_length_51131_cov_20	20	9592	9756	-1	E													0									False	T
FT_SA74685_FT_SPN01265_HFF5YCCX2_unmapped_stringent_10_length_51131_cov_20_21	FT_SA74685_FT_SPN01265_HFF5YCCX2_unmapped_stringent_10_length_51131_cov_20	FT_SA74685_FT_SPN01265_HFF5YCCX2_unmapped_stringent_10_length_51131_cov_20	21	9753	10223	-1	E													0									False	T
FT_SA74685_FT_SPN01265_HFF5YCCX2_unmapped_stringent_10_length_51131_cov_20_22	FT_SA74685_FT_SPN01265_HFF5YCCX2_unmapped_stringent_10_length_51131_cov_20	FT_SA74685_FT_SPN01265_HFF5YCCX2_unmapped_stringent_10_length_51131_cov_20	22	10220	11152	-1	E			YP_009831911.1	YP_009831911.1 hypothetical protein [Streptomyces phage BRock]	False	0.302	62	2.336e-09					0									False	T
FT_SA74685_FT_SPN01265_HFF5YCCX2_unmapped_stringent_10_length_51131_cov_20_23	FT_SA74685_FT_SPN01265_HFF5YCCX2_unmapped_stringent_10_length_51131_cov_20	FT_SA74685_FT_SPN01265_HFF5YCCX2_unmapped_stringent_10_length_51131_cov_20	23	11149	11340	-1	E													0									False	T
FT_SA74685_FT_SPN01265_HFF5YCCX2_unmapped_stringent_10_length_51131_cov_20_24	FT_SA74685_FT_SPN01265_HFF5YCCX2_unmapped_stringent_10_length_51131_cov_20	FT_SA74685_FT_SPN01265_HFF5YCCX2_unmapped_stringent_10_length_51131_cov_20	24	11337	11723	-1	E			YP_009603009.1	YP_009603009.1 hypothetical protein LAROYE_19 [Arthrobacter phage Laroye]	False	0.398	67	1.356e-12			sp|Q9T1Q4|VP44_BPAPS Putative nuclease p44; Xu	Xu	0									False	T
FT_SA74685_FT_SPN01265_HFF5YCCX2_unmapped_stringent_10_length_51131_cov_20_25	FT_SA74685_FT_SPN01265_HFF5YCCX2_unmapped_stringent_10_length_51131_cov_20	FT_SA74685_FT_SPN01265_HFF5YCCX2_unmapped_stringent_10_length_51131_cov_20	25	11890	12357	-1	E													0									False	T
FT_SA74685_FT_SPN01265_HFF5YCCX2_unmapped_stringent_10_length_51131_cov_20_26	FT_SA74685_FT_SPN01265_HFF5YCCX2_unmapped_stringent_10_length_51131_cov_20	FT_SA74685_FT_SPN01265_HFF5YCCX2_unmapped_stringent_10_length_51131_cov_20	26	12354	13148	-1	D			YP_009009524.1	YP_009009524.1 DnaQ [Mycobacterium phage 32HC]	False	0.374	115	2.52e-27	Exonuclease [PF00929.25]; 3' exoribonuclease, RNase T-like [PF16473.6]		sp|P04536|EXOD_BPT4 Exodeoxyribonuclease; Xu	Xu	0									False	T
FT_SA74685_FT_SPN01265_HFF5YCCX2_unmapped_stringent_10_length_51131_cov_20_27	FT_SA74685_FT_SPN01265_HFF5YCCX2_unmapped_stringent_10_length_51131_cov_20	FT_SA74685_FT_SPN01265_HFF5YCCX2_unmapped_stringent_10_length_51131_cov_20	27	13148	13654	-1	E													1									False	T
FT_SA74685_FT_SPN01265_HFF5YCCX2_unmapped_stringent_10_length_51131_cov_20_28	FT_SA74685_FT_SPN01265_HFF5YCCX2_unmapped_stringent_10_length_51131_cov_20	FT_SA74685_FT_SPN01265_HFF5YCCX2_unmapped_stringent_10_length_51131_cov_20	28	13651	13785	-1	E													0									False	T
FT_SA74685_FT_SPN01265_HFF5YCCX2_unmapped_stringent_10_length_51131_cov_20_29	FT_SA74685_FT_SPN01265_HFF5YCCX2_unmapped_stringent_10_length_51131_cov_20	FT_SA74685_FT_SPN01265_HFF5YCCX2_unmapped_stringent_10_length_51131_cov_20	29	13782	13904	-1	E													0									False	T
FT_SA74685_FT_SPN01265_HFF5YCCX2_unmapped_stringent_10_length_51131_cov_20_30	FT_SA74685_FT_SPN01265_HFF5YCCX2_unmapped_stringent_10_length_51131_cov_20	FT_SA74685_FT_SPN01265_HFF5YCCX2_unmapped_stringent_10_length_51131_cov_20	30	14049	14279	-1	C	K07729	putative transcriptional regulator							Helix-turn-helix [PF01381.23]; Helix-turn-helix domain [PF12844.8]; Helix-turn-helix domain [PF13560.7]; Cro/C1-type HTH DNA-binding domain [PF13443.7]; Winged helix-turn-helix DNA-binding [PF13693.7]				0									False	T
FT_SA74685_FT_SPN01265_HFF5YCCX2_unmapped_stringent_10_length_51131_cov_20_31	FT_SA74685_FT_SPN01265_HFF5YCCX2_unmapped_stringent_10_length_51131_cov_20	FT_SA74685_FT_SPN01265_HFF5YCCX2_unmapped_stringent_10_length_51131_cov_20	31	14329	15123	-1	D			YP_009013761.1	YP_009013761.1 integrase [Mycobacterium virus Liefie]	False	0.274	86	1.691e-17	Phage integrase family [PF00589.23]; Phage integrase, N-terminal SAM-like domain [PF13495.7]; Phage integrase, N-terminal SAM-like domain [PF02899.18]		sp|Q9CI63|P2IN_LACLA Prophage ps2 probable integrase; Xr	Xr	0									True	VT
FT_SA74685_FT_SPN01265_HFF5YCCX2_unmapped_stringent_10_length_51131_cov_20_32	FT_SA74685_FT_SPN01265_HFF5YCCX2_unmapped_stringent_10_length_51131_cov_20	FT_SA74685_FT_SPN01265_HFF5YCCX2_unmapped_stringent_10_length_51131_cov_20	32	15120	15302	-1	E													0									False	T
FT_SA74685_FT_SPN01265_HFF5YCCX2_unmapped_stringent_10_length_51131_cov_20_33	FT_SA74685_FT_SPN01265_HFF5YCCX2_unmapped_stringent_10_length_51131_cov_20	FT_SA74685_FT_SPN01265_HFF5YCCX2_unmapped_stringent_10_length_51131_cov_20	33	15424	15744	-1	D			YP_024861.1	YP_024861.1 Pas75 [Actinoplanes phage phiAsp2]	False	0.662	142	4.592e-39	HNH endonuclease [PF14279.7]; HNH endonuclease [PF01844.24]				0									False	T
FT_SA74685_FT_SPN01265_HFF5YCCX2_unmapped_stringent_10_length_51131_cov_20_34	FT_SA74685_FT_SPN01265_HFF5YCCX2_unmapped_stringent_10_length_51131_cov_20	FT_SA74685_FT_SPN01265_HFF5YCCX2_unmapped_stringent_10_length_51131_cov_20	34	15738	16094	-1	E													0									False	T
FT_SA74685_FT_SPN01265_HFF5YCCX2_unmapped_stringent_10_length_51131_cov_20_35	FT_SA74685_FT_SPN01265_HFF5YCCX2_unmapped_stringent_10_length_51131_cov_20	FT_SA74685_FT_SPN01265_HFF5YCCX2_unmapped_stringent_10_length_51131_cov_20	35	16096	16815	-1	E													0									False	T
FT_SA74685_FT_SPN01265_HFF5YCCX2_unmapped_stringent_10_length_51131_cov_20_36	FT_SA74685_FT_SPN01265_HFF5YCCX2_unmapped_stringent_10_length_51131_cov_20	FT_SA74685_FT_SPN01265_HFF5YCCX2_unmapped_stringent_10_length_51131_cov_20	36	16812	17285	-1	E													0									False	T
FT_SA74685_FT_SPN01265_HFF5YCCX2_unmapped_stringent_10_length_51131_cov_20_37	FT_SA74685_FT_SPN01265_HFF5YCCX2_unmapped_stringent_10_length_51131_cov_20	FT_SA74685_FT_SPN01265_HFF5YCCX2_unmapped_stringent_10_length_51131_cov_20	37	17278	17691	-1	D			YP_009282323.1	YP_009282323.1 RNA ligase [Mycobacterium phage Gengar]	False	0.559	87	1.5e-19	Family of unknown function (DUF5565) [PF17720.2]		REFSEQ hypothetical protein; Xu	Xu	0									False	T
FT_SA74685_FT_SPN01265_HFF5YCCX2_unmapped_stringent_10_length_51131_cov_20_38	FT_SA74685_FT_SPN01265_HFF5YCCX2_unmapped_stringent_10_length_51131_cov_20	FT_SA74685_FT_SPN01265_HFF5YCCX2_unmapped_stringent_10_length_51131_cov_20	38	17881	18300	-1	E													0									False	T
FT_SA74685_FT_SPN01265_HFF5YCCX2_unmapped_stringent_10_length_51131_cov_20_39	FT_SA74685_FT_SPN01265_HFF5YCCX2_unmapped_stringent_10_length_51131_cov_20	FT_SA74685_FT_SPN01265_HFF5YCCX2_unmapped_stringent_10_length_51131_cov_20	39	18300	18554	-1	E													0									False	T
FT_SA74685_FT_SPN01265_HFF5YCCX2_unmapped_stringent_10_length_51131_cov_20_40	FT_SA74685_FT_SPN01265_HFF5YCCX2_unmapped_stringent_10_length_51131_cov_20	FT_SA74685_FT_SPN01265_HFF5YCCX2_unmapped_stringent_10_length_51131_cov_20	40	18607	19038	-1	E													0									False	T
FT_SA74685_FT_SPN01265_HFF5YCCX2_unmapped_stringent_10_length_51131_cov_20_41	FT_SA74685_FT_SPN01265_HFF5YCCX2_unmapped_stringent_10_length_51131_cov_20	FT_SA74685_FT_SPN01265_HFF5YCCX2_unmapped_stringent_10_length_51131_cov_20	41	19128	20102	-1	D			YP_009636474.1	YP_009636474.1 DNA methylase [Mycobacterium virus Dlane]	False	0.382	186	1.865e-50	DNA methylase [PF01555.19]		sp|A6WWI2|MTB1_OCHA4 Modification methylase BabI; XhXr	Xr;Xh	0									False	VT
FT_SA74685_FT_SPN01265_HFF5YCCX2_unmapped_stringent_10_length_51131_cov_20_42	FT_SA74685_FT_SPN01265_HFF5YCCX2_unmapped_stringent_10_length_51131_cov_20	FT_SA74685_FT_SPN01265_HFF5YCCX2_unmapped_stringent_10_length_51131_cov_20	42	20099	20284	-1	E													0									False	T
FT_SA74685_FT_SPN01265_HFF5YCCX2_unmapped_stringent_10_length_51131_cov_20_43	FT_SA74685_FT_SPN01265_HFF5YCCX2_unmapped_stringent_10_length_51131_cov_20	FT_SA74685_FT_SPN01265_HFF5YCCX2_unmapped_stringent_10_length_51131_cov_20	43	20281	20535	-1	E													0									False	T
FT_SA74685_FT_SPN01265_HFF5YCCX2_unmapped_stringent_10_length_51131_cov_20_44	FT_SA74685_FT_SPN01265_HFF5YCCX2_unmapped_stringent_10_length_51131_cov_20	FT_SA74685_FT_SPN01265_HFF5YCCX2_unmapped_stringent_10_length_51131_cov_20	44	20575	20961	1	E			YP_009620525.1	YP_009620525.1 hypothetical protein PBI_MAHDIA_19 [Gordonia phage Mahdia]	False	0.668	92	3.274e-21			REFSEQ hypothetical protein; Xu	Xu	0									False	T
FT_SA74685_FT_SPN01265_HFF5YCCX2_unmapped_stringent_10_length_51131_cov_20_45	FT_SA74685_FT_SPN01265_HFF5YCCX2_unmapped_stringent_10_length_51131_cov_20	FT_SA74685_FT_SPN01265_HFF5YCCX2_unmapped_stringent_10_length_51131_cov_20	45	21071	22357	-1	E													0									False	T
FT_SA74685_FT_SPN01265_HFF5YCCX2_unmapped_stringent_10_length_51131_cov_20_46	FT_SA74685_FT_SPN01265_HFF5YCCX2_unmapped_stringent_10_length_51131_cov_20	FT_SA74685_FT_SPN01265_HFF5YCCX2_unmapped_stringent_10_length_51131_cov_20	46	22504	22767	-1	E													0									False	T
FT_SA74685_FT_SPN01265_HFF5YCCX2_unmapped_stringent_10_length_51131_cov_20_47	FT_SA74685_FT_SPN01265_HFF5YCCX2_unmapped_stringent_10_length_51131_cov_20	FT_SA74685_FT_SPN01265_HFF5YCCX2_unmapped_stringent_10_length_51131_cov_20	47	22895	23146	1	E													0									False	T
FT_SA74685_FT_SPN01265_HFF5YCCX2_unmapped_stringent_10_length_51131_cov_20_48	FT_SA74685_FT_SPN01265_HFF5YCCX2_unmapped_stringent_10_length_51131_cov_20	FT_SA74685_FT_SPN01265_HFF5YCCX2_unmapped_stringent_10_length_51131_cov_20	48	23149	23286	1	E													0									False	T
FT_SA74685_FT_SPN01265_HFF5YCCX2_unmapped_stringent_10_length_51131_cov_20_49	FT_SA74685_FT_SPN01265_HFF5YCCX2_unmapped_stringent_10_length_51131_cov_20	FT_SA74685_FT_SPN01265_HFF5YCCX2_unmapped_stringent_10_length_51131_cov_20	49	23661	24413	-1	E													0									False	T
FT_SA74685_FT_SPN01265_HFF5YCCX2_unmapped_stringent_10_length_51131_cov_20_50	FT_SA74685_FT_SPN01265_HFF5YCCX2_unmapped_stringent_10_length_51131_cov_20	FT_SA74685_FT_SPN01265_HFF5YCCX2_unmapped_stringent_10_length_51131_cov_20	50	24410	25480	-1	E			YP_008051429.1	YP_008051429.1 hypothetical protein SUJIDADE_27 [Streptomyces phage Sujidade]	False	0.257	110	1.529e-24			REFSEQ lysin A; Xu	Xu	0									False	T
FT_SA74685_FT_SPN01265_HFF5YCCX2_unmapped_stringent_10_length_51131_cov_20_51	FT_SA74685_FT_SPN01265_HFF5YCCX2_unmapped_stringent_10_length_51131_cov_20	FT_SA74685_FT_SPN01265_HFF5YCCX2_unmapped_stringent_10_length_51131_cov_20	51	25474	25968	-1	D			YP_009217780.1	YP_009217780.1 lysozyme/metalloendopeptidase [Microcystis phage MaMV-DC]	False	0.404	61	6.294e-10	Peptidase family M23 [PF01551.23]				0	MER0178300	M23B	MER0178300 - subfamily M23B unassigned peptidases (Streptomyces ambofaciens) [M23.UPB]#M23B#{peptidase unit: 58-215}~source CAJ89401~	False	0.361	96	9.813e-22		False	PT
FT_SA74685_FT_SPN01265_HFF5YCCX2_unmapped_stringent_10_length_51131_cov_20_52	FT_SA74685_FT_SPN01265_HFF5YCCX2_unmapped_stringent_10_length_51131_cov_20	FT_SA74685_FT_SPN01265_HFF5YCCX2_unmapped_stringent_10_length_51131_cov_20	52	25965	26816	-1	D			YP_009885106.1	YP_009885106.1 cysteine protease [Arthrobacter phage Mufasa8]	False	0.372	134	1.617e-33	Papain family cysteine protease [PF00112.24]		sp|Q8QLK1|CATV_NPVMC Viral cathepsin; Xh	Xh	0	MER0252952	C01X	MER0252952 - family C1 unassigned peptidases (Microlunatus phosphovorus) [C01.UPW]#C01X#{peptidase unit: 37-219}~source YP_004574951~	False	0.393	124	8.594e-30		False	T
FT_SA74685_FT_SPN01265_HFF5YCCX2_unmapped_stringent_10_length_51131_cov_20_53	FT_SA74685_FT_SPN01265_HFF5YCCX2_unmapped_stringent_10_length_51131_cov_20	FT_SA74685_FT_SPN01265_HFF5YCCX2_unmapped_stringent_10_length_51131_cov_20	53	26840	27301	-1	E													0									False	T
FT_SA74685_FT_SPN01265_HFF5YCCX2_unmapped_stringent_10_length_51131_cov_20_54	FT_SA74685_FT_SPN01265_HFF5YCCX2_unmapped_stringent_10_length_51131_cov_20	FT_SA74685_FT_SPN01265_HFF5YCCX2_unmapped_stringent_10_length_51131_cov_20	54	27298	27816	-1	E													0									False	T
FT_SA74685_FT_SPN01265_HFF5YCCX2_unmapped_stringent_10_length_51131_cov_20_55	FT_SA74685_FT_SPN01265_HFF5YCCX2_unmapped_stringent_10_length_51131_cov_20	FT_SA74685_FT_SPN01265_HFF5YCCX2_unmapped_stringent_10_length_51131_cov_20	55	27898	29316	-1	E													0									False	T
FT_SA74685_FT_SPN01265_HFF5YCCX2_unmapped_stringent_10_length_51131_cov_20_56	FT_SA74685_FT_SPN01265_HFF5YCCX2_unmapped_stringent_10_length_51131_cov_20	FT_SA74685_FT_SPN01265_HFF5YCCX2_unmapped_stringent_10_length_51131_cov_20	56	29331	30623	-1	D									Glycosyl hydrolases family 16 [PF00722.22]	GH16 xyloglucan:xyloglucosyltransferase (EC 2.4.1.207); keratan-sulfate endo-1,4-beta-galactosidase (EC 3.2.1.103); endo-1,3-beta-glucanase / laminarinase (EC 3.2.1.39); endo-1,3(4)-beta-glucanase (EC 3.2.1.6); licheninase (EC 3.2.1.73); beta-agarase (EC 3.2.1.81); kappa;-carrageenase (EC 3.2.1.83); xyloglucanase (EC 3.2.1.151); endo-beta-1,3-galactanase (EC 3.2.1.181); [retaining] beta-porphyran…			0									False	MKET
FT_SA74685_FT_SPN01265_HFF5YCCX2_unmapped_stringent_10_length_51131_cov_20_57	FT_SA74685_FT_SPN01265_HFF5YCCX2_unmapped_stringent_10_length_51131_cov_20	FT_SA74685_FT_SPN01265_HFF5YCCX2_unmapped_stringent_10_length_51131_cov_20	57	30665	31615	-1	E													0									False	T
FT_SA74685_FT_SPN01265_HFF5YCCX2_unmapped_stringent_10_length_51131_cov_20_58	FT_SA74685_FT_SPN01265_HFF5YCCX2_unmapped_stringent_10_length_51131_cov_20	FT_SA74685_FT_SPN01265_HFF5YCCX2_unmapped_stringent_10_length_51131_cov_20	58	31632	32681	-1	E													0									False	T
FT_SA74685_FT_SPN01265_HFF5YCCX2_unmapped_stringent_10_length_51131_cov_20_59	FT_SA74685_FT_SPN01265_HFF5YCCX2_unmapped_stringent_10_length_51131_cov_20	FT_SA74685_FT_SPN01265_HFF5YCCX2_unmapped_stringent_10_length_51131_cov_20	59	32684	33703	-1	E			YP_008857889.1	YP_008857889.1 minor tail protein [Arthrobacter phage vB_ArS-ArV2]	False	0.311	72	1.7e-12			REFSEQ hypothetical protein; Xu	Xu	0									False	T
FT_SA74685_FT_SPN01265_HFF5YCCX2_unmapped_stringent_10_length_51131_cov_20_60	FT_SA74685_FT_SPN01265_HFF5YCCX2_unmapped_stringent_10_length_51131_cov_20	FT_SA74685_FT_SPN01265_HFF5YCCX2_unmapped_stringent_10_length_51131_cov_20	60	33724	34878	-1	D			YP_009818578.1	YP_009818578.1 minor tail protein [Arthrobacter phage Maja]	False	0.316	178	4.214e-47	Siphovirus ReqiPepy6 Gp37-like protein [PF14594.7]				0									False	T
FT_SA74685_FT_SPN01265_HFF5YCCX2_unmapped_stringent_10_length_51131_cov_20_61	FT_SA74685_FT_SPN01265_HFF5YCCX2_unmapped_stringent_10_length_51131_cov_20	FT_SA74685_FT_SPN01265_HFF5YCCX2_unmapped_stringent_10_length_51131_cov_20	61	34878	35891	-1	E			YP_008857887.1	YP_008857887.1 tail protein [Arthrobacter phage vB_ArS-ArV2]	False	0.353	194	5.743e-53			sp|O64221|VG27_BPMD2 Minor tail protein Gp27; Xu	Xu	0									False	T
FT_SA74685_FT_SPN01265_HFF5YCCX2_unmapped_stringent_10_length_51131_cov_20_62	FT_SA74685_FT_SPN01265_HFF5YCCX2_unmapped_stringent_10_length_51131_cov_20	FT_SA74685_FT_SPN01265_HFF5YCCX2_unmapped_stringent_10_length_51131_cov_20	62	35895	40184	-1	E			YP_009792198.1	YP_009792198.1 tape measure protein [Brevibacterium phage LuckyBarnes]	False	0.287	316	1.4e-85			REFSEQ hypothetical protein; Xu	Xu	0									False	T
FT_SA74685_FT_SPN01265_HFF5YCCX2_unmapped_stringent_10_length_51131_cov_20_63	FT_SA74685_FT_SPN01265_HFF5YCCX2_unmapped_stringent_10_length_51131_cov_20	FT_SA74685_FT_SPN01265_HFF5YCCX2_unmapped_stringent_10_length_51131_cov_20	63	40195	40551	-1	E													0									False	T
FT_SA74685_FT_SPN01265_HFF5YCCX2_unmapped_stringent_10_length_51131_cov_20_64	FT_SA74685_FT_SPN01265_HFF5YCCX2_unmapped_stringent_10_length_51131_cov_20	FT_SA74685_FT_SPN01265_HFF5YCCX2_unmapped_stringent_10_length_51131_cov_20	64	40659	41291	-1	E													0									False	T
FT_SA74685_FT_SPN01265_HFF5YCCX2_unmapped_stringent_10_length_51131_cov_20_65	FT_SA74685_FT_SPN01265_HFF5YCCX2_unmapped_stringent_10_length_51131_cov_20	FT_SA74685_FT_SPN01265_HFF5YCCX2_unmapped_stringent_10_length_51131_cov_20	65	41514	42050	-1	E													0									False	T
FT_SA74685_FT_SPN01265_HFF5YCCX2_unmapped_stringent_10_length_51131_cov_20_66	FT_SA74685_FT_SPN01265_HFF5YCCX2_unmapped_stringent_10_length_51131_cov_20	FT_SA74685_FT_SPN01265_HFF5YCCX2_unmapped_stringent_10_length_51131_cov_20	66	42087	42434	-1	E													0									False	T
FT_SA74685_FT_SPN01265_HFF5YCCX2_unmapped_stringent_10_length_51131_cov_20_67	FT_SA74685_FT_SPN01265_HFF5YCCX2_unmapped_stringent_10_length_51131_cov_20	FT_SA74685_FT_SPN01265_HFF5YCCX2_unmapped_stringent_10_length_51131_cov_20	67	42431	42835	-1	E													0									False	T
FT_SA74685_FT_SPN01265_HFF5YCCX2_unmapped_stringent_10_length_51131_cov_20_68	FT_SA74685_FT_SPN01265_HFF5YCCX2_unmapped_stringent_10_length_51131_cov_20	FT_SA74685_FT_SPN01265_HFF5YCCX2_unmapped_stringent_10_length_51131_cov_20	68	42832	43203	-1	D									Bacteriophage HK97-gp10, putative tail-component [PF04883.13]				0									False	T
FT_SA74685_FT_SPN01265_HFF5YCCX2_unmapped_stringent_10_length_51131_cov_20_69	FT_SA74685_FT_SPN01265_HFF5YCCX2_unmapped_stringent_10_length_51131_cov_20	FT_SA74685_FT_SPN01265_HFF5YCCX2_unmapped_stringent_10_length_51131_cov_20	69	43218	43817	-1	E													0									False	T
FT_SA74685_FT_SPN01265_HFF5YCCX2_unmapped_stringent_10_length_51131_cov_20_70	FT_SA74685_FT_SPN01265_HFF5YCCX2_unmapped_stringent_10_length_51131_cov_20	FT_SA74685_FT_SPN01265_HFF5YCCX2_unmapped_stringent_10_length_51131_cov_20	70	43814	44269	-1	D			YP_009596812.1	YP_009596812.1 hypothetical protein B22_9 [Propionibacterium phage B22]	False	0.331	61	3.172e-10	Phage protein Gp19/Gp15/Gp42 [PF09355.11]		sp|Q05225|VG19_BPML5 Gene 19 protein; Xu	Xu	0									False	T
FT_SA74685_FT_SPN01265_HFF5YCCX2_unmapped_stringent_10_length_51131_cov_20_71	FT_SA74685_FT_SPN01265_HFF5YCCX2_unmapped_stringent_10_length_51131_cov_20	FT_SA74685_FT_SPN01265_HFF5YCCX2_unmapped_stringent_10_length_51131_cov_20	71	44266	44724	-1	E													0									False	T
FT_SA74685_FT_SPN01265_HFF5YCCX2_unmapped_stringent_10_length_51131_cov_20_72	FT_SA74685_FT_SPN01265_HFF5YCCX2_unmapped_stringent_10_length_51131_cov_20	FT_SA74685_FT_SPN01265_HFF5YCCX2_unmapped_stringent_10_length_51131_cov_20	72	44724	45665	-1	E			YP_009806955.1	YP_009806955.1 major capsid protein [Gordonia phage Ruthy]	False	0.559	331	1.569e-100					0									False	T
FT_SA74685_FT_SPN01265_HFF5YCCX2_unmapped_stringent_10_length_51131_cov_20_73	FT_SA74685_FT_SPN01265_HFF5YCCX2_unmapped_stringent_10_length_51131_cov_20	FT_SA74685_FT_SPN01265_HFF5YCCX2_unmapped_stringent_10_length_51131_cov_20	73	45706	46179	-1	E			YP_009806954.1	YP_009806954.1 scaffolding protein [Gordonia phage Ruthy]	False	0.434	124	8.787e-32					0									False	TF
FT_SA74685_FT_SPN01265_HFF5YCCX2_unmapped_stringent_10_length_51131_cov_20_74	FT_SA74685_FT_SPN01265_HFF5YCCX2_unmapped_stringent_10_length_51131_cov_20	FT_SA74685_FT_SPN01265_HFF5YCCX2_unmapped_stringent_10_length_51131_cov_20	74	46179	47411	-1	C	K01358	ATP-dependent Clp protease, protease subunit [EC:3.4.21.92]	YP_001294799.1	YP_001294799.1 Clp protease [Microbacterium phage Min1]	False	0.416	272	8.986e-79	Clp protease [PF00574.24]; Serine dehydrogenase proteinase [PF01972.17]		sp|P03711|SCAF_LAMBD Capsid assembly protease C; XhXs	Xs;Xh	0	MER0245314	S14	MER0245314 - family S14 non-peptidase homologues (Pseudonocardia dioxanivorans) [S14.UNW]#S14#{peptidase unit: 47-203}~source YP_004335768~	False	0.538	162	4.123e-41		False	VPTF
FT_SA74685_FT_SPN01265_HFF5YCCX2_unmapped_stringent_10_length_51131_cov_20_75	FT_SA74685_FT_SPN01265_HFF5YCCX2_unmapped_stringent_10_length_51131_cov_20	FT_SA74685_FT_SPN01265_HFF5YCCX2_unmapped_stringent_10_length_51131_cov_20	75	47408	48802	-1	D			YP_009595761.1	YP_009595761.1 portal protein [Gordonia phage Attis]	True	0.521	383	5.137e-116	Protein of unknown function (DUF935) [PF06074.13]		sp|P44225|VG29_HAEIN Mu-like prophage FluMu protein gp29; Xu	Xu	0									False	TF
FT_SA74685_FT_SPN01265_HFF5YCCX2_unmapped_stringent_10_length_51131_cov_20_76	FT_SA74685_FT_SPN01265_HFF5YCCX2_unmapped_stringent_10_length_51131_cov_20	FT_SA74685_FT_SPN01265_HFF5YCCX2_unmapped_stringent_10_length_51131_cov_20	76	48810	50495	-1	D			YP_009815760.1	YP_009815760.1 terminase [Arthrobacter phage Coral]	True	0.517	498	4.554e-154	Phage Terminase [PF03354.16]		sp|P17312|TERL_BPT4 Terminase, large subunit; XhXr	Xr;Xh	0									False	VTF
FT_SA74685_FT_SPN01265_HFF5YCCX2_unmapped_stringent_10_length_51131_cov_20_77	FT_SA74685_FT_SPN01265_HFF5YCCX2_unmapped_stringent_10_length_51131_cov_20	FT_SA74685_FT_SPN01265_HFF5YCCX2_unmapped_stringent_10_length_51131_cov_20	77	50446	50844	-1	E			YP_009290908.1	YP_009290908.1 hypothetical protein PFR2_1 [Propionibacterium phage PFR2]	False	0.382	64	1.407e-11			REFSEQ hypothetical protein; Xu	Xu	0									False	TF
FT_SA74685_FT_SPN01265_HFF5YCCX2_unmapped_stringent_11_length_48020_cov_16_1	FT_SA74685_FT_SPN01265_HFF5YCCX2_unmapped_stringent_11_length_48020_cov_16	FT_SA74685_FT_SPN01265_HFF5YCCX2_unmapped_stringent_11_length_48020_cov_16	1	142	339	-1	E													0									False	F
FT_SA74685_FT_SPN01265_HFF5YCCX2_unmapped_stringent_11_length_48020_cov_16_2	FT_SA74685_FT_SPN01265_HFF5YCCX2_unmapped_stringent_11_length_48020_cov_16	FT_SA74685_FT_SPN01265_HFF5YCCX2_unmapped_stringent_11_length_48020_cov_16	2	349	501	-1	E													0									False	F
FT_SA74685_FT_SPN01265_HFF5YCCX2_unmapped_stringent_11_length_48020_cov_16_3	FT_SA74685_FT_SPN01265_HFF5YCCX2_unmapped_stringent_11_length_48020_cov_16	FT_SA74685_FT_SPN01265_HFF5YCCX2_unmapped_stringent_11_length_48020_cov_16	3	509	1345	-1	D			YP_009786056.1	YP_009786056.1 ATP/GTP-binding protein [Lactobacillus phage P1]	False	0.231	69	8.391e-12	AAA domain [PF13479.7]		sp|O31907|YORG_BACSU SPbeta prophage-derived uncharacterized protein YorG; Xu	Xu	0									False	F
FT_SA74685_FT_SPN01265_HFF5YCCX2_unmapped_stringent_11_length_48020_cov_16_4	FT_SA74685_FT_SPN01265_HFF5YCCX2_unmapped_stringent_11_length_48020_cov_16	FT_SA74685_FT_SPN01265_HFF5YCCX2_unmapped_stringent_11_length_48020_cov_16	4	1627	1860	-1	E													0									False	F
FT_SA74685_FT_SPN01265_HFF5YCCX2_unmapped_stringent_11_length_48020_cov_16_5	FT_SA74685_FT_SPN01265_HFF5YCCX2_unmapped_stringent_11_length_48020_cov_16	FT_SA74685_FT_SPN01265_HFF5YCCX2_unmapped_stringent_11_length_48020_cov_16	5	1860	2144	-1	E													0									False	F
FT_SA74685_FT_SPN01265_HFF5YCCX2_unmapped_stringent_11_length_48020_cov_16_6	FT_SA74685_FT_SPN01265_HFF5YCCX2_unmapped_stringent_11_length_48020_cov_16	FT_SA74685_FT_SPN01265_HFF5YCCX2_unmapped_stringent_11_length_48020_cov_16	6	2141	3217	-1	D									PD-(D/E)XK nuclease superfamily [PF12705.8]		sp|O64262|VG69_BPMD2 Gene 69 protein; Xu	Xu	0									False	F
FT_SA74685_FT_SPN01265_HFF5YCCX2_unmapped_stringent_11_length_48020_cov_16_7	FT_SA74685_FT_SPN01265_HFF5YCCX2_unmapped_stringent_11_length_48020_cov_16	FT_SA74685_FT_SPN01265_HFF5YCCX2_unmapped_stringent_11_length_48020_cov_16	7	3404	4132	-1	C	K21929	uracil-DNA glycosylase [EC:3.2.2.27]							Uracil DNA glycosylase superfamily [PF03167.20]				0									False	F
FT_SA74685_FT_SPN01265_HFF5YCCX2_unmapped_stringent_11_length_48020_cov_16_8	FT_SA74685_FT_SPN01265_HFF5YCCX2_unmapped_stringent_11_length_48020_cov_16	FT_SA74685_FT_SPN01265_HFF5YCCX2_unmapped_stringent_11_length_48020_cov_16	8	4129	4272	-1	E													0									False	F
FT_SA74685_FT_SPN01265_HFF5YCCX2_unmapped_stringent_11_length_48020_cov_16_9	FT_SA74685_FT_SPN01265_HFF5YCCX2_unmapped_stringent_11_length_48020_cov_16	FT_SA74685_FT_SPN01265_HFF5YCCX2_unmapped_stringent_11_length_48020_cov_16	9	4269	4805	-1	E													0									False	F
FT_SA74685_FT_SPN01265_HFF5YCCX2_unmapped_stringent_11_length_48020_cov_16_10	FT_SA74685_FT_SPN01265_HFF5YCCX2_unmapped_stringent_11_length_48020_cov_16	FT_SA74685_FT_SPN01265_HFF5YCCX2_unmapped_stringent_11_length_48020_cov_16	10	4802	5410	-1	D			YP_009042135.1	YP_009042135.1 N6 adenine-specific DNA methyltransferase, N12 class [Podovirus Lau218]	False	0.397	123	6.784e-31	N-6 DNA Methylase [PF02384.17]				0									False	F
FT_SA74685_FT_SPN01265_HFF5YCCX2_unmapped_stringent_11_length_48020_cov_16_11	FT_SA74685_FT_SPN01265_HFF5YCCX2_unmapped_stringent_11_length_48020_cov_16	FT_SA74685_FT_SPN01265_HFF5YCCX2_unmapped_stringent_11_length_48020_cov_16	11	5411	6637	-1	D			YP_006546319.1	YP_006546319.1 SNF2-related protein [Thermoanaerobacterium phage THSA-485A]	False	0.242	125	3.415e-29	SNF2 family N-terminal domain [PF00176.24]				0									False
FT_SA74685_FT_SPN01265_HFF5YCCX2_unmapped_stringent_11_length_48020_cov_16_12	FT_SA74685_FT_SPN01265_HFF5YCCX2_unmapped_stringent_11_length_48020_cov_16	FT_SA74685_FT_SPN01265_HFF5YCCX2_unmapped_stringent_11_length_48020_cov_16	12	6664	6825	-1	E													0									False
FT_SA74685_FT_SPN01265_HFF5YCCX2_unmapped_stringent_11_length_48020_cov_16_13	FT_SA74685_FT_SPN01265_HFF5YCCX2_unmapped_stringent_11_length_48020_cov_16	FT_SA74685_FT_SPN01265_HFF5YCCX2_unmapped_stringent_11_length_48020_cov_16	13	6801	7379	-1	D									Domain of unknown function (DUF4338) [PF14236.7]				0									False
FT_SA74685_FT_SPN01265_HFF5YCCX2_unmapped_stringent_11_length_48020_cov_16_14	FT_SA74685_FT_SPN01265_HFF5YCCX2_unmapped_stringent_11_length_48020_cov_16	FT_SA74685_FT_SPN01265_HFF5YCCX2_unmapped_stringent_11_length_48020_cov_16	14	7383	7607	-1	E													0									False
FT_SA74685_FT_SPN01265_HFF5YCCX2_unmapped_stringent_11_length_48020_cov_16_15	FT_SA74685_FT_SPN01265_HFF5YCCX2_unmapped_stringent_11_length_48020_cov_16	FT_SA74685_FT_SPN01265_HFF5YCCX2_unmapped_stringent_11_length_48020_cov_16	15	7613	7804	-1	E													0									False
FT_SA74685_FT_SPN01265_HFF5YCCX2_unmapped_stringent_11_length_48020_cov_16_16	FT_SA74685_FT_SPN01265_HFF5YCCX2_unmapped_stringent_11_length_48020_cov_16	FT_SA74685_FT_SPN01265_HFF5YCCX2_unmapped_stringent_11_length_48020_cov_16	16	7805	8431	-1	E													0									False
FT_SA74685_FT_SPN01265_HFF5YCCX2_unmapped_stringent_11_length_48020_cov_16_17	FT_SA74685_FT_SPN01265_HFF5YCCX2_unmapped_stringent_11_length_48020_cov_16	FT_SA74685_FT_SPN01265_HFF5YCCX2_unmapped_stringent_11_length_48020_cov_16	17	8442	8585	-1	E													0									False
FT_SA74685_FT_SPN01265_HFF5YCCX2_unmapped_stringent_11_length_48020_cov_16_18	FT_SA74685_FT_SPN01265_HFF5YCCX2_unmapped_stringent_11_length_48020_cov_16	FT_SA74685_FT_SPN01265_HFF5YCCX2_unmapped_stringent_11_length_48020_cov_16	18	8578	8847	-1	E													0									False
FT_SA74685_FT_SPN01265_HFF5YCCX2_unmapped_stringent_11_length_48020_cov_16_19	FT_SA74685_FT_SPN01265_HFF5YCCX2_unmapped_stringent_11_length_48020_cov_16	FT_SA74685_FT_SPN01265_HFF5YCCX2_unmapped_stringent_11_length_48020_cov_16	19	8844	9293	-1	E													0									False
FT_SA74685_FT_SPN01265_HFF5YCCX2_unmapped_stringent_11_length_48020_cov_16_20	FT_SA74685_FT_SPN01265_HFF5YCCX2_unmapped_stringent_11_length_48020_cov_16	FT_SA74685_FT_SPN01265_HFF5YCCX2_unmapped_stringent_11_length_48020_cov_16	20	9327	9668	-1	E													0									False
FT_SA74685_FT_SPN01265_HFF5YCCX2_unmapped_stringent_11_length_48020_cov_16_21	FT_SA74685_FT_SPN01265_HFF5YCCX2_unmapped_stringent_11_length_48020_cov_16	FT_SA74685_FT_SPN01265_HFF5YCCX2_unmapped_stringent_11_length_48020_cov_16	21	9649	9864	-1	E													0									False
FT_SA74685_FT_SPN01265_HFF5YCCX2_unmapped_stringent_11_length_48020_cov_16_22	FT_SA74685_FT_SPN01265_HFF5YCCX2_unmapped_stringent_11_length_48020_cov_16	FT_SA74685_FT_SPN01265_HFF5YCCX2_unmapped_stringent_11_length_48020_cov_16	22	10492	11034	-1	E													0									False
FT_SA74685_FT_SPN01265_HFF5YCCX2_unmapped_stringent_11_length_48020_cov_16_23	FT_SA74685_FT_SPN01265_HFF5YCCX2_unmapped_stringent_11_length_48020_cov_16	FT_SA74685_FT_SPN01265_HFF5YCCX2_unmapped_stringent_11_length_48020_cov_16	23	11027	11353	-1	E													0									False
FT_SA74685_FT_SPN01265_HFF5YCCX2_unmapped_stringent_11_length_48020_cov_16_24	FT_SA74685_FT_SPN01265_HFF5YCCX2_unmapped_stringent_11_length_48020_cov_16	FT_SA74685_FT_SPN01265_HFF5YCCX2_unmapped_stringent_11_length_48020_cov_16	24	11325	11825	-1	E													0									False
FT_SA74685_FT_SPN01265_HFF5YCCX2_unmapped_stringent_11_length_48020_cov_16_25	FT_SA74685_FT_SPN01265_HFF5YCCX2_unmapped_stringent_11_length_48020_cov_16	FT_SA74685_FT_SPN01265_HFF5YCCX2_unmapped_stringent_11_length_48020_cov_16	25	11830	12399	-1	E													0									False
FT_SA74685_FT_SPN01265_HFF5YCCX2_unmapped_stringent_11_length_48020_cov_16_26	FT_SA74685_FT_SPN01265_HFF5YCCX2_unmapped_stringent_11_length_48020_cov_16	FT_SA74685_FT_SPN01265_HFF5YCCX2_unmapped_stringent_11_length_48020_cov_16	26	12403	14961	-1	D			YP_007673285.1	YP_007673285.1 hypothetical protein TVGG_00029 [Tetraselmis viridis virus S20]	False	0.241	197	5.917e-50	Putative phage tail protein [PF13550.7]		REFSEQ putative tail protein; Xu	Xu	0									False
FT_SA74685_FT_SPN01265_HFF5YCCX2_unmapped_stringent_11_length_48020_cov_16_27	FT_SA74685_FT_SPN01265_HFF5YCCX2_unmapped_stringent_11_length_48020_cov_16	FT_SA74685_FT_SPN01265_HFF5YCCX2_unmapped_stringent_11_length_48020_cov_16	27	14961	15434	-1	E													0									False
FT_SA74685_FT_SPN01265_HFF5YCCX2_unmapped_stringent_11_length_48020_cov_16_28	FT_SA74685_FT_SPN01265_HFF5YCCX2_unmapped_stringent_11_length_48020_cov_16	FT_SA74685_FT_SPN01265_HFF5YCCX2_unmapped_stringent_11_length_48020_cov_16	28	15522	15992	1	E			YP_004009592.1	YP_004009592.1 putative homing endonuclease GIY-YIG family [Acinetobacter phage Ac42]	False	0.331	62	1.451e-10					0									False
FT_SA74685_FT_SPN01265_HFF5YCCX2_unmapped_stringent_11_length_48020_cov_16_29	FT_SA74685_FT_SPN01265_HFF5YCCX2_unmapped_stringent_11_length_48020_cov_16	FT_SA74685_FT_SPN01265_HFF5YCCX2_unmapped_stringent_11_length_48020_cov_16	29	15963	16835	-1	D			YP_004421850.1	YP_004421850.1 gene transfer agent [Roseobacter phage RDJL Phi 1]	False	0.362	156	5.869e-41	Uncharacterized conserved protein (DUF2163) [PF09931.10]; Phage conserved hypothetical protein BR0599 [PF09356.11]		REFSEQ hypothetical protein; Xu	Xu	0									False
FT_SA74685_FT_SPN01265_HFF5YCCX2_unmapped_stringent_11_length_48020_cov_16_30	FT_SA74685_FT_SPN01265_HFF5YCCX2_unmapped_stringent_11_length_48020_cov_16	FT_SA74685_FT_SPN01265_HFF5YCCX2_unmapped_stringent_11_length_48020_cov_16	30	16832	17461	-1	D			YP_006989124.1	YP_006989124.1 hypothetical protein CcrRogue_gp095 [Caulobacter virus Rogue]	False	0.247	71	6.827e-13	Conserved hypothetical protein 2217 (DUF2460) [PF09343.11]		REFSEQ hypothetical protein; Xu	Xu	0									False
FT_SA74685_FT_SPN01265_HFF5YCCX2_unmapped_stringent_11_length_48020_cov_16_31	FT_SA74685_FT_SPN01265_HFF5YCCX2_unmapped_stringent_11_length_48020_cov_16	FT_SA74685_FT_SPN01265_HFF5YCCX2_unmapped_stringent_11_length_48020_cov_16	31	17469	22886	-1	E			NP_852540.1	NP_852540.1 hypothetical protein BC1906 [Bacillus phage phBC6A51]	False	0.16	71	8.876e-11					0									False
FT_SA74685_FT_SPN01265_HFF5YCCX2_unmapped_stringent_11_length_48020_cov_16_32	FT_SA74685_FT_SPN01265_HFF5YCCX2_unmapped_stringent_11_length_48020_cov_16	FT_SA74685_FT_SPN01265_HFF5YCCX2_unmapped_stringent_11_length_48020_cov_16	32	23069	23593	-1	E													0									False
FT_SA74685_FT_SPN01265_HFF5YCCX2_unmapped_stringent_11_length_48020_cov_16_33	FT_SA74685_FT_SPN01265_HFF5YCCX2_unmapped_stringent_11_length_48020_cov_16	FT_SA74685_FT_SPN01265_HFF5YCCX2_unmapped_stringent_11_length_48020_cov_16	33	23697	24704	-1	E													0									False
FT_SA74685_FT_SPN01265_HFF5YCCX2_unmapped_stringent_11_length_48020_cov_16_34	FT_SA74685_FT_SPN01265_HFF5YCCX2_unmapped_stringent_11_length_48020_cov_16	FT_SA74685_FT_SPN01265_HFF5YCCX2_unmapped_stringent_11_length_48020_cov_16	34	24733	26256	-1	E													0									False
FT_SA74685_FT_SPN01265_HFF5YCCX2_unmapped_stringent_11_length_48020_cov_16_35	FT_SA74685_FT_SPN01265_HFF5YCCX2_unmapped_stringent_11_length_48020_cov_16	FT_SA74685_FT_SPN01265_HFF5YCCX2_unmapped_stringent_11_length_48020_cov_16	35	26395	26766	-1	E													0									False
FT_SA74685_FT_SPN01265_HFF5YCCX2_unmapped_stringent_11_length_48020_cov_16_36	FT_SA74685_FT_SPN01265_HFF5YCCX2_unmapped_stringent_11_length_48020_cov_16	FT_SA74685_FT_SPN01265_HFF5YCCX2_unmapped_stringent_11_length_48020_cov_16	36	26782	26946	-1	E													0									False
FT_SA74685_FT_SPN01265_HFF5YCCX2_unmapped_stringent_11_length_48020_cov_16_37	FT_SA74685_FT_SPN01265_HFF5YCCX2_unmapped_stringent_11_length_48020_cov_16	FT_SA74685_FT_SPN01265_HFF5YCCX2_unmapped_stringent_11_length_48020_cov_16	37	26943	27584	-1	E													0									False
FT_SA74685_FT_SPN01265_HFF5YCCX2_unmapped_stringent_11_length_48020_cov_16_38	FT_SA74685_FT_SPN01265_HFF5YCCX2_unmapped_stringent_11_length_48020_cov_16	FT_SA74685_FT_SPN01265_HFF5YCCX2_unmapped_stringent_11_length_48020_cov_16	38	27695	28219	-1	E													0									False
FT_SA74685_FT_SPN01265_HFF5YCCX2_unmapped_stringent_11_length_48020_cov_16_39	FT_SA74685_FT_SPN01265_HFF5YCCX2_unmapped_stringent_11_length_48020_cov_16	FT_SA74685_FT_SPN01265_HFF5YCCX2_unmapped_stringent_11_length_48020_cov_16	39	28194	28592	-1	E													0									False
FT_SA74685_FT_SPN01265_HFF5YCCX2_unmapped_stringent_11_length_48020_cov_16_40	FT_SA74685_FT_SPN01265_HFF5YCCX2_unmapped_stringent_11_length_48020_cov_16	FT_SA74685_FT_SPN01265_HFF5YCCX2_unmapped_stringent_11_length_48020_cov_16	40	28604	29209	-1	E													0									False
FT_SA74685_FT_SPN01265_HFF5YCCX2_unmapped_stringent_11_length_48020_cov_16_41	FT_SA74685_FT_SPN01265_HFF5YCCX2_unmapped_stringent_11_length_48020_cov_16	FT_SA74685_FT_SPN01265_HFF5YCCX2_unmapped_stringent_11_length_48020_cov_16	41	29222	30592	-1	E													0									False
FT_SA74685_FT_SPN01265_HFF5YCCX2_unmapped_stringent_11_length_48020_cov_16_42	FT_SA74685_FT_SPN01265_HFF5YCCX2_unmapped_stringent_11_length_48020_cov_16	FT_SA74685_FT_SPN01265_HFF5YCCX2_unmapped_stringent_11_length_48020_cov_16	42	30582	31520	-1	E													0									False
FT_SA74685_FT_SPN01265_HFF5YCCX2_unmapped_stringent_11_length_48020_cov_16_43	FT_SA74685_FT_SPN01265_HFF5YCCX2_unmapped_stringent_11_length_48020_cov_16	FT_SA74685_FT_SPN01265_HFF5YCCX2_unmapped_stringent_11_length_48020_cov_16	43	31517	32017	-1	E													0									False
FT_SA74685_FT_SPN01265_HFF5YCCX2_unmapped_stringent_11_length_48020_cov_16_44	FT_SA74685_FT_SPN01265_HFF5YCCX2_unmapped_stringent_11_length_48020_cov_16	FT_SA74685_FT_SPN01265_HFF5YCCX2_unmapped_stringent_11_length_48020_cov_16	44	32019	32432	-1	E													0									False
FT_SA74685_FT_SPN01265_HFF5YCCX2_unmapped_stringent_11_length_48020_cov_16_45	FT_SA74685_FT_SPN01265_HFF5YCCX2_unmapped_stringent_11_length_48020_cov_16	FT_SA74685_FT_SPN01265_HFF5YCCX2_unmapped_stringent_11_length_48020_cov_16	45	32413	33204	-1	E													0									False
FT_SA74685_FT_SPN01265_HFF5YCCX2_unmapped_stringent_11_length_48020_cov_16_46	FT_SA74685_FT_SPN01265_HFF5YCCX2_unmapped_stringent_11_length_48020_cov_16	FT_SA74685_FT_SPN01265_HFF5YCCX2_unmapped_stringent_11_length_48020_cov_16	46	33220	33561	-1	E													0									False
FT_SA74685_FT_SPN01265_HFF5YCCX2_unmapped_stringent_11_length_48020_cov_16_47	FT_SA74685_FT_SPN01265_HFF5YCCX2_unmapped_stringent_11_length_48020_cov_16	FT_SA74685_FT_SPN01265_HFF5YCCX2_unmapped_stringent_11_length_48020_cov_16	47	33604	34707	-1	E											REFSEQ major capsid protein; Xu	Xu	0									False
FT_SA74685_FT_SPN01265_HFF5YCCX2_unmapped_stringent_11_length_48020_cov_16_48	FT_SA74685_FT_SPN01265_HFF5YCCX2_unmapped_stringent_11_length_48020_cov_16	FT_SA74685_FT_SPN01265_HFF5YCCX2_unmapped_stringent_11_length_48020_cov_16	48	34737	35528	-1	E													0									False
FT_SA74685_FT_SPN01265_HFF5YCCX2_unmapped_stringent_11_length_48020_cov_16_49	FT_SA74685_FT_SPN01265_HFF5YCCX2_unmapped_stringent_11_length_48020_cov_16	FT_SA74685_FT_SPN01265_HFF5YCCX2_unmapped_stringent_11_length_48020_cov_16	49	35554	36186	-1	E													0									False
FT_SA74685_FT_SPN01265_HFF5YCCX2_unmapped_stringent_11_length_48020_cov_16_50	FT_SA74685_FT_SPN01265_HFF5YCCX2_unmapped_stringent_11_length_48020_cov_16	FT_SA74685_FT_SPN01265_HFF5YCCX2_unmapped_stringent_11_length_48020_cov_16	50	36204	36830	-1	E			YP_005098312.1	YP_005098312.1 unnamed protein product [Synechococcus phage S-CBS4]	False	0.295	90	2.584e-19					0									False
FT_SA74685_FT_SPN01265_HFF5YCCX2_unmapped_stringent_11_length_48020_cov_16_51	FT_SA74685_FT_SPN01265_HFF5YCCX2_unmapped_stringent_11_length_48020_cov_16	FT_SA74685_FT_SPN01265_HFF5YCCX2_unmapped_stringent_11_length_48020_cov_16	51	36956	38497	-1	E											sp|Q05220|PORTL_BPML5 Portal protein; XpXrXs	Xr;Xs;Xp	0									False	V
FT_SA74685_FT_SPN01265_HFF5YCCX2_unmapped_stringent_11_length_48020_cov_16_52	FT_SA74685_FT_SPN01265_HFF5YCCX2_unmapped_stringent_11_length_48020_cov_16	FT_SA74685_FT_SPN01265_HFF5YCCX2_unmapped_stringent_11_length_48020_cov_16	52	38442	40238	-1	E			YP_009593385.1	YP_009593385.1 hypothetical protein ABA3177_00560 [Acinetobacter phage YMC11/11/R3177]	False	0.275	175	3.306e-44			sp|P10310|TERL_BPT3 Terminase, large subunit; XhXr	Xr;Xh	0									False	V
FT_SA74685_FT_SPN01265_HFF5YCCX2_unmapped_stringent_11_length_48020_cov_16_53	FT_SA74685_FT_SPN01265_HFF5YCCX2_unmapped_stringent_11_length_48020_cov_16	FT_SA74685_FT_SPN01265_HFF5YCCX2_unmapped_stringent_11_length_48020_cov_16	53	40523	41422	-1	E													0									False
FT_SA74685_FT_SPN01265_HFF5YCCX2_unmapped_stringent_11_length_48020_cov_16_54	FT_SA74685_FT_SPN01265_HFF5YCCX2_unmapped_stringent_11_length_48020_cov_16	FT_SA74685_FT_SPN01265_HFF5YCCX2_unmapped_stringent_11_length_48020_cov_16	54	41494	42090	-1	E													0									False
FT_SA74685_FT_SPN01265_HFF5YCCX2_unmapped_stringent_11_length_48020_cov_16_55	FT_SA74685_FT_SPN01265_HFF5YCCX2_unmapped_stringent_11_length_48020_cov_16	FT_SA74685_FT_SPN01265_HFF5YCCX2_unmapped_stringent_11_length_48020_cov_16	55	42092	42292	-1	E													0									False
FT_SA74685_FT_SPN01265_HFF5YCCX2_unmapped_stringent_11_length_48020_cov_16_56	FT_SA74685_FT_SPN01265_HFF5YCCX2_unmapped_stringent_11_length_48020_cov_16	FT_SA74685_FT_SPN01265_HFF5YCCX2_unmapped_stringent_11_length_48020_cov_16	56	42298	42450	-1	E													0									False
FT_SA74685_FT_SPN01265_HFF5YCCX2_unmapped_stringent_11_length_48020_cov_16_57	FT_SA74685_FT_SPN01265_HFF5YCCX2_unmapped_stringent_11_length_48020_cov_16	FT_SA74685_FT_SPN01265_HFF5YCCX2_unmapped_stringent_11_length_48020_cov_16	57	42656	42853	-1	E													0									False
FT_SA74685_FT_SPN01265_HFF5YCCX2_unmapped_stringent_11_length_48020_cov_16_58	FT_SA74685_FT_SPN01265_HFF5YCCX2_unmapped_stringent_11_length_48020_cov_16	FT_SA74685_FT_SPN01265_HFF5YCCX2_unmapped_stringent_11_length_48020_cov_16	58	44010	44324	-1	E													0									False	F
FT_SA74685_FT_SPN01265_HFF5YCCX2_unmapped_stringent_11_length_48020_cov_16_59	FT_SA74685_FT_SPN01265_HFF5YCCX2_unmapped_stringent_11_length_48020_cov_16	FT_SA74685_FT_SPN01265_HFF5YCCX2_unmapped_stringent_11_length_48020_cov_16	59	44386	44649	-1	E													0									False	F
FT_SA74685_FT_SPN01265_HFF5YCCX2_unmapped_stringent_11_length_48020_cov_16_60	FT_SA74685_FT_SPN01265_HFF5YCCX2_unmapped_stringent_11_length_48020_cov_16	FT_SA74685_FT_SPN01265_HFF5YCCX2_unmapped_stringent_11_length_48020_cov_16	60	44675	45199	-1	E													0									False	F
FT_SA74685_FT_SPN01265_HFF5YCCX2_unmapped_stringent_11_length_48020_cov_16_61	FT_SA74685_FT_SPN01265_HFF5YCCX2_unmapped_stringent_11_length_48020_cov_16	FT_SA74685_FT_SPN01265_HFF5YCCX2_unmapped_stringent_11_length_48020_cov_16	61	45540	45695	-1	E													0									False	F
FT_SA74685_FT_SPN01265_HFF5YCCX2_unmapped_stringent_11_length_48020_cov_16_62	FT_SA74685_FT_SPN01265_HFF5YCCX2_unmapped_stringent_11_length_48020_cov_16	FT_SA74685_FT_SPN01265_HFF5YCCX2_unmapped_stringent_11_length_48020_cov_16	62	45722	46870	-1	E													0									False	F
FT_SA74685_FT_SPN01265_HFF5YCCX2_unmapped_stringent_11_length_48020_cov_16_63	FT_SA74685_FT_SPN01265_HFF5YCCX2_unmapped_stringent_11_length_48020_cov_16	FT_SA74685_FT_SPN01265_HFF5YCCX2_unmapped_stringent_11_length_48020_cov_16	63	46890	47198	-1	E													0									False	F
FT_SA74685_FT_SPN01265_HFF5YCCX2_unmapped_stringent_11_length_48020_cov_16_64	FT_SA74685_FT_SPN01265_HFF5YCCX2_unmapped_stringent_11_length_48020_cov_16	FT_SA74685_FT_SPN01265_HFF5YCCX2_unmapped_stringent_11_length_48020_cov_16	64	47284	48018	-1	E													0									False	F
FT_SA74685_FT_SPN01265_HFF5YCCX2_unmapped_stringent_12_length_47598_cov_10_1	FT_SA74685_FT_SPN01265_HFF5YCCX2_unmapped_stringent_12_length_47598_cov_10	FT_SA74685_FT_SPN01265_HFF5YCCX2_unmapped_stringent_12_length_47598_cov_10	1	1	117	-1	E													0									False	F
FT_SA74685_FT_SPN01265_HFF5YCCX2_unmapped_stringent_12_length_47598_cov_10_2	FT_SA74685_FT_SPN01265_HFF5YCCX2_unmapped_stringent_12_length_47598_cov_10	FT_SA74685_FT_SPN01265_HFF5YCCX2_unmapped_stringent_12_length_47598_cov_10	2	174	2573	-1	E			YP_009597596.1	YP_009597596.1 putative DNA primase [Klebsiella phage vB_KpnM_KpV52]	True	0.385	502	1.457e-151			REFSEQ hypothetical protein; Xu	Xu	0									False	F
FT_SA74685_FT_SPN01265_HFF5YCCX2_unmapped_stringent_12_length_47598_cov_10_3	FT_SA74685_FT_SPN01265_HFF5YCCX2_unmapped_stringent_12_length_47598_cov_10	FT_SA74685_FT_SPN01265_HFF5YCCX2_unmapped_stringent_12_length_47598_cov_10	3	2573	2902	-1	E			YP_009615337.1	YP_009615337.1 TetR family transcriptional regulator [Klebsiella phage vB_KpnM_KpV79]	False	0.437	72	1.483e-14			REFSEQ hypothetical protein; Xu	Xu	0									False	F
FT_SA74685_FT_SPN01265_HFF5YCCX2_unmapped_stringent_12_length_47598_cov_10_4	FT_SA74685_FT_SPN01265_HFF5YCCX2_unmapped_stringent_12_length_47598_cov_10	FT_SA74685_FT_SPN01265_HFF5YCCX2_unmapped_stringent_12_length_47598_cov_10	4	2899	3207	-1	E													0									False	F
FT_SA74685_FT_SPN01265_HFF5YCCX2_unmapped_stringent_12_length_47598_cov_10_5	FT_SA74685_FT_SPN01265_HFF5YCCX2_unmapped_stringent_12_length_47598_cov_10	FT_SA74685_FT_SPN01265_HFF5YCCX2_unmapped_stringent_12_length_47598_cov_10	5	3416	3811	-1	E			YP_008869275.1	YP_008869275.1 hypothetical protein [Edwardsiella phage PEi21]	False	0.516	124	1.562e-32					0									False	F
FT_SA74685_FT_SPN01265_HFF5YCCX2_unmapped_stringent_12_length_47598_cov_10_6	FT_SA74685_FT_SPN01265_HFF5YCCX2_unmapped_stringent_12_length_47598_cov_10	FT_SA74685_FT_SPN01265_HFF5YCCX2_unmapped_stringent_12_length_47598_cov_10	6	3808	5535	-1	D			YP_009636483.1	YP_009636483.1 DNA methylase [Mycobacterium virus Dlane]	False	0.323	286	2.517e-81	DNA methylase [PF01555.19]		sp|A6WWI2|MTB1_OCHA4 Modification methylase BabI; XhXr	Xr;Xh	0									False	VF
FT_SA74685_FT_SPN01265_HFF5YCCX2_unmapped_stringent_12_length_47598_cov_10_7	FT_SA74685_FT_SPN01265_HFF5YCCX2_unmapped_stringent_12_length_47598_cov_10	FT_SA74685_FT_SPN01265_HFF5YCCX2_unmapped_stringent_12_length_47598_cov_10	7	5532	7211	-1	D			YP_007348968.1	YP_007348968.1 putative helicase [Edwardsiella phage MSW-3]	True	0.424	417	5.261e-126	Helicase conserved C-terminal domain [PF00271.32]; Type III restriction enzyme, res subunit [PF04851.16]		sp|P20703|UVSW_BPT4 ATP-dependent DNA helicase uvsW; Xh	Xh	0									False
FT_SA74685_FT_SPN01265_HFF5YCCX2_unmapped_stringent_12_length_47598_cov_10_8	FT_SA74685_FT_SPN01265_HFF5YCCX2_unmapped_stringent_12_length_47598_cov_10	FT_SA74685_FT_SPN01265_HFF5YCCX2_unmapped_stringent_12_length_47598_cov_10	8	7265	8122	1	E													0									False
FT_SA74685_FT_SPN01265_HFF5YCCX2_unmapped_stringent_12_length_47598_cov_10_9	FT_SA74685_FT_SPN01265_HFF5YCCX2_unmapped_stringent_12_length_47598_cov_10	FT_SA74685_FT_SPN01265_HFF5YCCX2_unmapped_stringent_12_length_47598_cov_10	9	8348	9478	1	D			YP_007006394.1	YP_007006394.1 hypothetical protein VchM-138_0005 [Vibrio phage vB_VchM-138]	False	0.309	183	1.131e-48	Protein of unknown function (DUF2800) [PF10926.9]		sp|O64262|VG69_BPMD2 Gene 69 protein; Xu	Xu	0									False
FT_SA74685_FT_SPN01265_HFF5YCCX2_unmapped_stringent_12_length_47598_cov_10_10	FT_SA74685_FT_SPN01265_HFF5YCCX2_unmapped_stringent_12_length_47598_cov_10	FT_SA74685_FT_SPN01265_HFF5YCCX2_unmapped_stringent_12_length_47598_cov_10	10	9636	10634	1	E			YP_024902.1	YP_024902.1 gp68 [Burkholderia phage BcepB1A]	False	0.339	107	1.064e-23			sp|P20313|VHED_BPT3 Helix-destabilizing protein; Xr	Xr	0									False	V
FT_SA74685_FT_SPN01265_HFF5YCCX2_unmapped_stringent_12_length_47598_cov_10_11	FT_SA74685_FT_SPN01265_HFF5YCCX2_unmapped_stringent_12_length_47598_cov_10	FT_SA74685_FT_SPN01265_HFF5YCCX2_unmapped_stringent_12_length_47598_cov_10	11	10676	10957	1	E													0									False
FT_SA74685_FT_SPN01265_HFF5YCCX2_unmapped_stringent_12_length_47598_cov_10_12	FT_SA74685_FT_SPN01265_HFF5YCCX2_unmapped_stringent_12_length_47598_cov_10	FT_SA74685_FT_SPN01265_HFF5YCCX2_unmapped_stringent_12_length_47598_cov_10	12	10920	13166	1	C	K02334	DNA polymerase bacteriophage-type [EC:2.7.7.7]	YP_009210671.1	YP_009210671.1 putative DNA polymerase [Pseudomonas phage PaMx28]	False	0.278	296	1.027e-82	DNA polymerase family A [PF00476.21]		sp|P00581|DPOL_BPT7 DNA-directed DNA polymerase; XhXr	Xr;Xh	0									False	V
FT_SA74685_FT_SPN01265_HFF5YCCX2_unmapped_stringent_12_length_47598_cov_10_13	FT_SA74685_FT_SPN01265_HFF5YCCX2_unmapped_stringent_12_length_47598_cov_10	FT_SA74685_FT_SPN01265_HFF5YCCX2_unmapped_stringent_12_length_47598_cov_10	13	13163	13570	-1	E													0									False
FT_SA74685_FT_SPN01265_HFF5YCCX2_unmapped_stringent_12_length_47598_cov_10_14	FT_SA74685_FT_SPN01265_HFF5YCCX2_unmapped_stringent_12_length_47598_cov_10	FT_SA74685_FT_SPN01265_HFF5YCCX2_unmapped_stringent_12_length_47598_cov_10	14	13590	13817	-1	E													0									False
FT_SA74685_FT_SPN01265_HFF5YCCX2_unmapped_stringent_12_length_47598_cov_10_15	FT_SA74685_FT_SPN01265_HFF5YCCX2_unmapped_stringent_12_length_47598_cov_10	FT_SA74685_FT_SPN01265_HFF5YCCX2_unmapped_stringent_12_length_47598_cov_10	15	13826	14731	-1	E			YP_007007771.1	YP_007007771.1 putative tail-fiber protein [Aeromonas phage vB_AsaM-56]	False	0.267	102	2.82e-22			REFSEQ putative tail fiber protein; Xu	Xu	0									False
FT_SA74685_FT_SPN01265_HFF5YCCX2_unmapped_stringent_12_length_47598_cov_10_16	FT_SA74685_FT_SPN01265_HFF5YCCX2_unmapped_stringent_12_length_47598_cov_10	FT_SA74685_FT_SPN01265_HFF5YCCX2_unmapped_stringent_12_length_47598_cov_10	16	14728	15357	-1	D			YP_007007769.1	YP_007007769.1 hypothetical protein AsaM-56_0080 [Aeromonas phage vB_AsaM-56]	False	0.402	124	4.664e-31	Protein of unknown function (DUF2612) [PF11041.9]				0									False
FT_SA74685_FT_SPN01265_HFF5YCCX2_unmapped_stringent_12_length_47598_cov_10_17	FT_SA74685_FT_SPN01265_HFF5YCCX2_unmapped_stringent_12_length_47598_cov_10	FT_SA74685_FT_SPN01265_HFF5YCCX2_unmapped_stringent_12_length_47598_cov_10	17	15366	17066	-1	E													0									False
FT_SA74685_FT_SPN01265_HFF5YCCX2_unmapped_stringent_12_length_47598_cov_10_18	FT_SA74685_FT_SPN01265_HFF5YCCX2_unmapped_stringent_12_length_47598_cov_10	FT_SA74685_FT_SPN01265_HFF5YCCX2_unmapped_stringent_12_length_47598_cov_10	18	17066	18274	-1	D			YP_007007768.1	YP_007007768.1 hypothetical protein AsaM-56_0079 [Aeromonas phage vB_AsaM-56]	False	0.351	232	4.071e-65	Baseplate J-like protein [PF04865.15]		sp|P51767|BPJ_BPP2 Baseplate protein J; XhXs	Xs;Xh	0									False	V
FT_SA74685_FT_SPN01265_HFF5YCCX2_unmapped_stringent_12_length_47598_cov_10_19	FT_SA74685_FT_SPN01265_HFF5YCCX2_unmapped_stringent_12_length_47598_cov_10	FT_SA74685_FT_SPN01265_HFF5YCCX2_unmapped_stringent_12_length_47598_cov_10	19	18261	18611	-1	E			YP_007007766.1	YP_007007766.1 hypothetical protein AsaM-56_0077 [Aeromonas phage vB_AsaM-56]	False	0.396	81	1.38e-17			sp|P09425|BP25_BPT4 Baseplate wedge protein gp25; XhXs	Xs;Xh	0									False	V
FT_SA74685_FT_SPN01265_HFF5YCCX2_unmapped_stringent_12_length_47598_cov_10_20	FT_SA74685_FT_SPN01265_HFF5YCCX2_unmapped_stringent_12_length_47598_cov_10	FT_SA74685_FT_SPN01265_HFF5YCCX2_unmapped_stringent_12_length_47598_cov_10	20	18608	19309	-1	D			YP_453648.1	YP_453648.1 putative baseplate protein [Xanthomonas phage OP2]	False	0.332	106	1.685e-24	Phage protein Gp138 N-terminal domain [PF18352.2]		sp|P31340|SPIKE_BPP2 Spike protein; XhXpXs	Xs;Xh;Xp	0									False	V
FT_SA74685_FT_SPN01265_HFF5YCCX2_unmapped_stringent_12_length_47598_cov_10_21	FT_SA74685_FT_SPN01265_HFF5YCCX2_unmapped_stringent_12_length_47598_cov_10	FT_SA74685_FT_SPN01265_HFF5YCCX2_unmapped_stringent_12_length_47598_cov_10	21	19287	20162	-1	E			YP_007007764.1	YP_007007764.1 hypothetical protein AsaM-56_0075 [Aeromonas phage vB_AsaM-56]	False	0.317	131	3.287e-32			REFSEQ hypothetical protein; Xu	Xu	0									False
FT_SA74685_FT_SPN01265_HFF5YCCX2_unmapped_stringent_12_length_47598_cov_10_22	FT_SA74685_FT_SPN01265_HFF5YCCX2_unmapped_stringent_12_length_47598_cov_10	FT_SA74685_FT_SPN01265_HFF5YCCX2_unmapped_stringent_12_length_47598_cov_10	22	20159	20452	-1	E			YP_009126628.1	YP_009126628.1 putative structural protein [Edwardsiella phage GF-2]	False	0.408	67	4.015e-13			REFSEQ hypothetical protein; Xu	Xu	0									False
FT_SA74685_FT_SPN01265_HFF5YCCX2_unmapped_stringent_12_length_47598_cov_10_23	FT_SA74685_FT_SPN01265_HFF5YCCX2_unmapped_stringent_12_length_47598_cov_10	FT_SA74685_FT_SPN01265_HFF5YCCX2_unmapped_stringent_12_length_47598_cov_10	23	20449	21057	-1	E			YP_009216828.1	YP_009216828.1 hypothetical protein phiAC-1_0060 [Acinetobacter phage phiAC-1]	False	0.314	97	8.097e-22			REFSEQ hypothetical protein; Xu	Xu	0									False
FT_SA74685_FT_SPN01265_HFF5YCCX2_unmapped_stringent_12_length_47598_cov_10_24	FT_SA74685_FT_SPN01265_HFF5YCCX2_unmapped_stringent_12_length_47598_cov_10	FT_SA74685_FT_SPN01265_HFF5YCCX2_unmapped_stringent_12_length_47598_cov_10	24	21054	22895	-1	E			YP_009809820.1	YP_009809820.1 tail tape measure protein [Caulobacter phage CcrBL9]	False	0.36	120	1.783e-26			REFSEQ gp14 T; Xu	Xu	0									False
FT_SA74685_FT_SPN01265_HFF5YCCX2_unmapped_stringent_12_length_47598_cov_10_25	FT_SA74685_FT_SPN01265_HFF5YCCX2_unmapped_stringent_12_length_47598_cov_10	FT_SA74685_FT_SPN01265_HFF5YCCX2_unmapped_stringent_12_length_47598_cov_10	25	23013	23495	-1	E			YP_007007756.1	YP_007007756.1 hypothetical protein AsaM-56_0067 [Aeromonas phage vB_AsaM-56]	False	0.375	82	2.061e-17			REFSEQ hypothetical protein; Xu	Xu	0									False
FT_SA74685_FT_SPN01265_HFF5YCCX2_unmapped_stringent_12_length_47598_cov_10_26	FT_SA74685_FT_SPN01265_HFF5YCCX2_unmapped_stringent_12_length_47598_cov_10	FT_SA74685_FT_SPN01265_HFF5YCCX2_unmapped_stringent_12_length_47598_cov_10	26	23497	23934	-1	E			YP_007007755.1	YP_007007755.1 hypothetical protein AsaM-56_0066 [Aeromonas phage vB_AsaM-56]	False	0.463	118	6.048e-30			REFSEQ hypothetical protein; Xu	Xu	0									False
FT_SA74685_FT_SPN01265_HFF5YCCX2_unmapped_stringent_12_length_47598_cov_10_27	FT_SA74685_FT_SPN01265_HFF5YCCX2_unmapped_stringent_12_length_47598_cov_10	FT_SA74685_FT_SPN01265_HFF5YCCX2_unmapped_stringent_12_length_47598_cov_10	27	23938	25416	-1	D			YP_007007754.1	YP_007007754.1 hypothetical protein AsaM-56_0065 [Aeromonas phage vB_AsaM-56]	False	0.349	279	7.145e-80	Protein of unknown function (DUF3383) [PF11863.9]		REFSEQ hypothetical protein; Xu	Xu	0									False
FT_SA74685_FT_SPN01265_HFF5YCCX2_unmapped_stringent_12_length_47598_cov_10_28	FT_SA74685_FT_SPN01265_HFF5YCCX2_unmapped_stringent_12_length_47598_cov_10	FT_SA74685_FT_SPN01265_HFF5YCCX2_unmapped_stringent_12_length_47598_cov_10	28	25474	25965	-1	E													0									False
FT_SA74685_FT_SPN01265_HFF5YCCX2_unmapped_stringent_12_length_47598_cov_10_29	FT_SA74685_FT_SPN01265_HFF5YCCX2_unmapped_stringent_12_length_47598_cov_10	FT_SA74685_FT_SPN01265_HFF5YCCX2_unmapped_stringent_12_length_47598_cov_10	29	25962	27563	-1	E													0									False
FT_SA74685_FT_SPN01265_HFF5YCCX2_unmapped_stringent_12_length_47598_cov_10_30	FT_SA74685_FT_SPN01265_HFF5YCCX2_unmapped_stringent_12_length_47598_cov_10	FT_SA74685_FT_SPN01265_HFF5YCCX2_unmapped_stringent_12_length_47598_cov_10	30	27556	28167	-1	E			YP_007007753.1	YP_007007753.1 hypothetical protein AsaM-56_0064 [Aeromonas phage vB_AsaM-56]	False	0.344	95	2.895e-21			REFSEQ hypothetical protein; Xu	Xu	0									False
FT_SA74685_FT_SPN01265_HFF5YCCX2_unmapped_stringent_12_length_47598_cov_10_31	FT_SA74685_FT_SPN01265_HFF5YCCX2_unmapped_stringent_12_length_47598_cov_10	FT_SA74685_FT_SPN01265_HFF5YCCX2_unmapped_stringent_12_length_47598_cov_10	31	28164	28562	-1	E			YP_009126615.1	YP_009126615.1 hypothetical protein [Edwardsiella phage GF-2]	False	0.346	77	4.426e-16					0									False
FT_SA74685_FT_SPN01265_HFF5YCCX2_unmapped_stringent_12_length_47598_cov_10_32	FT_SA74685_FT_SPN01265_HFF5YCCX2_unmapped_stringent_12_length_47598_cov_10	FT_SA74685_FT_SPN01265_HFF5YCCX2_unmapped_stringent_12_length_47598_cov_10	32	28559	29038	-1	E			YP_009126614.1	YP_009126614.1 hypothetical protein [Edwardsiella phage GF-2]	False	0.32	74	1.407e-14			REFSEQ hypothetical protein; Xu	Xu	0									False
FT_SA74685_FT_SPN01265_HFF5YCCX2_unmapped_stringent_12_length_47598_cov_10_33	FT_SA74685_FT_SPN01265_HFF5YCCX2_unmapped_stringent_12_length_47598_cov_10	FT_SA74685_FT_SPN01265_HFF5YCCX2_unmapped_stringent_12_length_47598_cov_10	33	29013	29486	-1	D			YP_453623.1	YP_453623.1 conserved hypothetical protein [Xanthomonas phage OP2]	False	0.393	93	5.375e-21	Protein of unknown function (DUF4054) [PF13262.7]		REFSEQ hypothetical protein; Xu	Xu	0									False
FT_SA74685_FT_SPN01265_HFF5YCCX2_unmapped_stringent_12_length_47598_cov_10_34	FT_SA74685_FT_SPN01265_HFF5YCCX2_unmapped_stringent_12_length_47598_cov_10	FT_SA74685_FT_SPN01265_HFF5YCCX2_unmapped_stringent_12_length_47598_cov_10	34	29491	29925	-1	E											REFSEQ hypothetical protein; Xu	Xu	0									False
FT_SA74685_FT_SPN01265_HFF5YCCX2_unmapped_stringent_12_length_47598_cov_10_35	FT_SA74685_FT_SPN01265_HFF5YCCX2_unmapped_stringent_12_length_47598_cov_10	FT_SA74685_FT_SPN01265_HFF5YCCX2_unmapped_stringent_12_length_47598_cov_10	35	29935	30975	-1	D			NP_705638.1	NP_705638.1 gp12 [Burkholderia virus Bcep781]	False	0.472	266	1.284e-77	Uncharacterized protein conserved in bacteria (DUF2184) [PF09950.10]		sp|A0A0U5AF03|CAPSD_BPK22 Major capsid protein; Xs	Xs	0									False	V
FT_SA74685_FT_SPN01265_HFF5YCCX2_unmapped_stringent_12_length_47598_cov_10_36	FT_SA74685_FT_SPN01265_HFF5YCCX2_unmapped_stringent_12_length_47598_cov_10	FT_SA74685_FT_SPN01265_HFF5YCCX2_unmapped_stringent_12_length_47598_cov_10	36	30982	31677	-1	E			YP_009126610.1	YP_009126610.1 hypothetical protein [Edwardsiella phage GF-2]	False	0.308	68	6.821e-12			REFSEQ hypothetical protein; Xu	Xu	0									False
FT_SA74685_FT_SPN01265_HFF5YCCX2_unmapped_stringent_12_length_47598_cov_10_37	FT_SA74685_FT_SPN01265_HFF5YCCX2_unmapped_stringent_12_length_47598_cov_10	FT_SA74685_FT_SPN01265_HFF5YCCX2_unmapped_stringent_12_length_47598_cov_10	37	31685	33097	-1	C	K09960	uncharacterized protein	YP_009613782.1	YP_009613782.1 AB1gp17 [Acinetobacter phage AB1]	False	0.26	149	1.293e-36	Uncharacterized protein conserved in bacteria (DUF2213) [PF09979.10]		sp|P44180|Y1405_HAEIN Uncharacterized protein HI_1405; Xu	Xu	0									False
FT_SA74685_FT_SPN01265_HFF5YCCX2_unmapped_stringent_12_length_47598_cov_10_38	FT_SA74685_FT_SPN01265_HFF5YCCX2_unmapped_stringent_12_length_47598_cov_10	FT_SA74685_FT_SPN01265_HFF5YCCX2_unmapped_stringent_12_length_47598_cov_10	38	33188	33499	-1	E													0									False
FT_SA74685_FT_SPN01265_HFF5YCCX2_unmapped_stringent_12_length_47598_cov_10_39	FT_SA74685_FT_SPN01265_HFF5YCCX2_unmapped_stringent_12_length_47598_cov_10	FT_SA74685_FT_SPN01265_HFF5YCCX2_unmapped_stringent_12_length_47598_cov_10	39	33569	33727	-1	E													0									False
FT_SA74685_FT_SPN01265_HFF5YCCX2_unmapped_stringent_12_length_47598_cov_10_40	FT_SA74685_FT_SPN01265_HFF5YCCX2_unmapped_stringent_12_length_47598_cov_10	FT_SA74685_FT_SPN01265_HFF5YCCX2_unmapped_stringent_12_length_47598_cov_10	40	33784	34563	-1	D			YP_007007740.1	YP_007007740.1 putative head protein [Aeromonas phage vB_AsaM-56]	False	0.502	238	1.951e-69	Phage Mu protein F like protein [PF04233.15]				0									False
FT_SA74685_FT_SPN01265_HFF5YCCX2_unmapped_stringent_12_length_47598_cov_10_41	FT_SA74685_FT_SPN01265_HFF5YCCX2_unmapped_stringent_12_length_47598_cov_10	FT_SA74685_FT_SPN01265_HFF5YCCX2_unmapped_stringent_12_length_47598_cov_10	41	34535	36091	-1	C	K09961	uncharacterized protein	YP_007007739.1	YP_007007739.1 putative portal protein [Aeromonas phage vB_AsaM-56]	False	0.373	283	5.388e-81	Protein of unknown function (DUF1073) [PF06381.12]		sp|P44183|Y1409_HAEIN Uncharacterized protein HI_1409; Xu	Xu	0									False
FT_SA74685_FT_SPN01265_HFF5YCCX2_unmapped_stringent_12_length_47598_cov_10_42	FT_SA74685_FT_SPN01265_HFF5YCCX2_unmapped_stringent_12_length_47598_cov_10	FT_SA74685_FT_SPN01265_HFF5YCCX2_unmapped_stringent_12_length_47598_cov_10	42	36039	37703	-1	E			YP_009191608.1	YP_009191608.1 terminase large subunit [Salmonella phage SEN34]	True	0.585	589	1.242e-185			sp|P17312|TERL_BPT4 Terminase, large subunit; XhXr	Xr;Xh	0									False	V
FT_SA74685_FT_SPN01265_HFF5YCCX2_unmapped_stringent_12_length_47598_cov_10_43	FT_SA74685_FT_SPN01265_HFF5YCCX2_unmapped_stringent_12_length_47598_cov_10	FT_SA74685_FT_SPN01265_HFF5YCCX2_unmapped_stringent_12_length_47598_cov_10	43	37687	37956	-1	E													0									False
FT_SA74685_FT_SPN01265_HFF5YCCX2_unmapped_stringent_12_length_47598_cov_10_44	FT_SA74685_FT_SPN01265_HFF5YCCX2_unmapped_stringent_12_length_47598_cov_10	FT_SA74685_FT_SPN01265_HFF5YCCX2_unmapped_stringent_12_length_47598_cov_10	44	38081	38314	-1	E													0									False
FT_SA74685_FT_SPN01265_HFF5YCCX2_unmapped_stringent_12_length_47598_cov_10_45	FT_SA74685_FT_SPN01265_HFF5YCCX2_unmapped_stringent_12_length_47598_cov_10	FT_SA74685_FT_SPN01265_HFF5YCCX2_unmapped_stringent_12_length_47598_cov_10	45	38493	38822	-1	E													0									False
FT_SA74685_FT_SPN01265_HFF5YCCX2_unmapped_stringent_12_length_47598_cov_10_46	FT_SA74685_FT_SPN01265_HFF5YCCX2_unmapped_stringent_12_length_47598_cov_10	FT_SA74685_FT_SPN01265_HFF5YCCX2_unmapped_stringent_12_length_47598_cov_10	46	38892	39314	-1	E													0									False
FT_SA74685_FT_SPN01265_HFF5YCCX2_unmapped_stringent_12_length_47598_cov_10_47	FT_SA74685_FT_SPN01265_HFF5YCCX2_unmapped_stringent_12_length_47598_cov_10	FT_SA74685_FT_SPN01265_HFF5YCCX2_unmapped_stringent_12_length_47598_cov_10	47	39292	39564	-1	E													0									False
FT_SA74685_FT_SPN01265_HFF5YCCX2_unmapped_stringent_12_length_47598_cov_10_48	FT_SA74685_FT_SPN01265_HFF5YCCX2_unmapped_stringent_12_length_47598_cov_10	FT_SA74685_FT_SPN01265_HFF5YCCX2_unmapped_stringent_12_length_47598_cov_10	48	39794	40240	-1	E													0									False
FT_SA74685_FT_SPN01265_HFF5YCCX2_unmapped_stringent_12_length_47598_cov_10_49	FT_SA74685_FT_SPN01265_HFF5YCCX2_unmapped_stringent_12_length_47598_cov_10	FT_SA74685_FT_SPN01265_HFF5YCCX2_unmapped_stringent_12_length_47598_cov_10	49	40353	40595	-1	E													0									False
FT_SA74685_FT_SPN01265_HFF5YCCX2_unmapped_stringent_12_length_47598_cov_10_50	FT_SA74685_FT_SPN01265_HFF5YCCX2_unmapped_stringent_12_length_47598_cov_10	FT_SA74685_FT_SPN01265_HFF5YCCX2_unmapped_stringent_12_length_47598_cov_10	50	40592	41272	-1	C	K03791	putative chitinase	YP_009785438.1	YP_009785438.1 endolysin [Caulobacter phage Sansa]	False	0.311	113	3.745e-27	Chitinase class I [PF00182.20]	GH19 chitinase (EC 3.2.1.14); lysozyme (EC 3.2.1.17) [GH19]			0									False	A
FT_SA74685_FT_SPN01265_HFF5YCCX2_unmapped_stringent_12_length_47598_cov_10_51	FT_SA74685_FT_SPN01265_HFF5YCCX2_unmapped_stringent_12_length_47598_cov_10	FT_SA74685_FT_SPN01265_HFF5YCCX2_unmapped_stringent_12_length_47598_cov_10	51	41269	41637	-1	E													0									False
FT_SA74685_FT_SPN01265_HFF5YCCX2_unmapped_stringent_12_length_47598_cov_10_52	FT_SA74685_FT_SPN01265_HFF5YCCX2_unmapped_stringent_12_length_47598_cov_10	FT_SA74685_FT_SPN01265_HFF5YCCX2_unmapped_stringent_12_length_47598_cov_10	52	41630	41743	-1	E													0									False
FT_SA74685_FT_SPN01265_HFF5YCCX2_unmapped_stringent_12_length_47598_cov_10_53	FT_SA74685_FT_SPN01265_HFF5YCCX2_unmapped_stringent_12_length_47598_cov_10	FT_SA74685_FT_SPN01265_HFF5YCCX2_unmapped_stringent_12_length_47598_cov_10	53	42142	42699	-1	E			YP_009845063.1	YP_009845063.1 terminase small subunit [Serratia phage Parlo]	False	0.419	111	4.384e-27					1									False	F
FT_SA74685_FT_SPN01265_HFF5YCCX2_unmapped_stringent_12_length_47598_cov_10_54	FT_SA74685_FT_SPN01265_HFF5YCCX2_unmapped_stringent_12_length_47598_cov_10	FT_SA74685_FT_SPN01265_HFF5YCCX2_unmapped_stringent_12_length_47598_cov_10	54	43294	43521	1	E													0									False	F
FT_SA74685_FT_SPN01265_HFF5YCCX2_unmapped_stringent_12_length_47598_cov_10_55	FT_SA74685_FT_SPN01265_HFF5YCCX2_unmapped_stringent_12_length_47598_cov_10	FT_SA74685_FT_SPN01265_HFF5YCCX2_unmapped_stringent_12_length_47598_cov_10	55	43521	43838	1	E													0									False	F
FT_SA74685_FT_SPN01265_HFF5YCCX2_unmapped_stringent_12_length_47598_cov_10_56	FT_SA74685_FT_SPN01265_HFF5YCCX2_unmapped_stringent_12_length_47598_cov_10	FT_SA74685_FT_SPN01265_HFF5YCCX2_unmapped_stringent_12_length_47598_cov_10	56	44309	44641	-1	E													0									False	F
FT_SA74685_FT_SPN01265_HFF5YCCX2_unmapped_stringent_12_length_47598_cov_10_57	FT_SA74685_FT_SPN01265_HFF5YCCX2_unmapped_stringent_12_length_47598_cov_10	FT_SA74685_FT_SPN01265_HFF5YCCX2_unmapped_stringent_12_length_47598_cov_10	57	44638	45981	-1	E													0									False	F
FT_SA74685_FT_SPN01265_HFF5YCCX2_unmapped_stringent_12_length_47598_cov_10_58	FT_SA74685_FT_SPN01265_HFF5YCCX2_unmapped_stringent_12_length_47598_cov_10	FT_SA74685_FT_SPN01265_HFF5YCCX2_unmapped_stringent_12_length_47598_cov_10	58	45983	46255	-1	E													0									False	F
FT_SA74685_FT_SPN01265_HFF5YCCX2_unmapped_stringent_12_length_47598_cov_10_59	FT_SA74685_FT_SPN01265_HFF5YCCX2_unmapped_stringent_12_length_47598_cov_10	FT_SA74685_FT_SPN01265_HFF5YCCX2_unmapped_stringent_12_length_47598_cov_10	59	46245	46574	-1	E													0									False	F
FT_SA74685_FT_SPN01265_HFF5YCCX2_unmapped_stringent_12_length_47598_cov_10_60	FT_SA74685_FT_SPN01265_HFF5YCCX2_unmapped_stringent_12_length_47598_cov_10	FT_SA74685_FT_SPN01265_HFF5YCCX2_unmapped_stringent_12_length_47598_cov_10	60	46571	46798	-1	E													0									False	F
FT_SA74685_FT_SPN01265_HFF5YCCX2_unmapped_stringent_12_length_47598_cov_10_61	FT_SA74685_FT_SPN01265_HFF5YCCX2_unmapped_stringent_12_length_47598_cov_10	FT_SA74685_FT_SPN01265_HFF5YCCX2_unmapped_stringent_12_length_47598_cov_10	61	46795	47019	-1	E													0									False	F
FT_SA74685_FT_SPN01265_HFF5YCCX2_unmapped_stringent_12_length_47598_cov_10_62	FT_SA74685_FT_SPN01265_HFF5YCCX2_unmapped_stringent_12_length_47598_cov_10	FT_SA74685_FT_SPN01265_HFF5YCCX2_unmapped_stringent_12_length_47598_cov_10	62	47016	47597	-1	D									Pentapeptide repeats (8 copies) [PF00805.23]		sp|Q52118|YMO3_PANSE Uncharacterized protein in mobD 3'region; Xh	Xh	0									False	F
FT_SA74685_FT_SPN01265_HFF5YCCX2_unmapped_stringent_13_length_45556_cov_17_1	FT_SA74685_FT_SPN01265_HFF5YCCX2_unmapped_stringent_13_length_45556_cov_17	FT_SA74685_FT_SPN01265_HFF5YCCX2_unmapped_stringent_13_length_45556_cov_17	1	1	249	1	E													0									False	F
FT_SA74685_FT_SPN01265_HFF5YCCX2_unmapped_stringent_13_length_45556_cov_17_2	FT_SA74685_FT_SPN01265_HFF5YCCX2_unmapped_stringent_13_length_45556_cov_17	FT_SA74685_FT_SPN01265_HFF5YCCX2_unmapped_stringent_13_length_45556_cov_17	2	246	536	1	E													0									False	F
FT_SA74685_FT_SPN01265_HFF5YCCX2_unmapped_stringent_13_length_45556_cov_17_3	FT_SA74685_FT_SPN01265_HFF5YCCX2_unmapped_stringent_13_length_45556_cov_17	FT_SA74685_FT_SPN01265_HFF5YCCX2_unmapped_stringent_13_length_45556_cov_17	3	536	2944	1	E													0									False	F
FT_SA74685_FT_SPN01265_HFF5YCCX2_unmapped_stringent_13_length_45556_cov_17_4	FT_SA74685_FT_SPN01265_HFF5YCCX2_unmapped_stringent_13_length_45556_cov_17	FT_SA74685_FT_SPN01265_HFF5YCCX2_unmapped_stringent_13_length_45556_cov_17	4	2941	3111	1	E													0									False	F
FT_SA74685_FT_SPN01265_HFF5YCCX2_unmapped_stringent_13_length_45556_cov_17_5	FT_SA74685_FT_SPN01265_HFF5YCCX2_unmapped_stringent_13_length_45556_cov_17	FT_SA74685_FT_SPN01265_HFF5YCCX2_unmapped_stringent_13_length_45556_cov_17	5	3112	4320	1	E													0									False	F
FT_SA74685_FT_SPN01265_HFF5YCCX2_unmapped_stringent_13_length_45556_cov_17_6	FT_SA74685_FT_SPN01265_HFF5YCCX2_unmapped_stringent_13_length_45556_cov_17	FT_SA74685_FT_SPN01265_HFF5YCCX2_unmapped_stringent_13_length_45556_cov_17	6	4503	5762	1	E													0									False	F
FT_SA74685_FT_SPN01265_HFF5YCCX2_unmapped_stringent_13_length_45556_cov_17_7	FT_SA74685_FT_SPN01265_HFF5YCCX2_unmapped_stringent_13_length_45556_cov_17	FT_SA74685_FT_SPN01265_HFF5YCCX2_unmapped_stringent_13_length_45556_cov_17	7	5707	6402	1	D			YP_009124882.1	YP_009124882.1 restriction endonuclease, HNH endonuclease domain [Mycobacterium phage Gaia]	False	0.31	89	1.236e-18	Recombination endonuclease VII [PF02945.16]		REFSEQ hypothetical protein; Xu	Xu	1									False
FT_SA74685_FT_SPN01265_HFF5YCCX2_unmapped_stringent_13_length_45556_cov_17_8	FT_SA74685_FT_SPN01265_HFF5YCCX2_unmapped_stringent_13_length_45556_cov_17	FT_SA74685_FT_SPN01265_HFF5YCCX2_unmapped_stringent_13_length_45556_cov_17	8	6387	6809	1	E													0									False
FT_SA74685_FT_SPN01265_HFF5YCCX2_unmapped_stringent_13_length_45556_cov_17_9	FT_SA74685_FT_SPN01265_HFF5YCCX2_unmapped_stringent_13_length_45556_cov_17	FT_SA74685_FT_SPN01265_HFF5YCCX2_unmapped_stringent_13_length_45556_cov_17	9	6856	7452	1	E													0									False
FT_SA74685_FT_SPN01265_HFF5YCCX2_unmapped_stringent_13_length_45556_cov_17_10	FT_SA74685_FT_SPN01265_HFF5YCCX2_unmapped_stringent_13_length_45556_cov_17	FT_SA74685_FT_SPN01265_HFF5YCCX2_unmapped_stringent_13_length_45556_cov_17	10	7439	8215	1	E													0									False
FT_SA74685_FT_SPN01265_HFF5YCCX2_unmapped_stringent_13_length_45556_cov_17_11	FT_SA74685_FT_SPN01265_HFF5YCCX2_unmapped_stringent_13_length_45556_cov_17	FT_SA74685_FT_SPN01265_HFF5YCCX2_unmapped_stringent_13_length_45556_cov_17	11	8216	9007	1	E													0									False
FT_SA74685_FT_SPN01265_HFF5YCCX2_unmapped_stringent_13_length_45556_cov_17_12	FT_SA74685_FT_SPN01265_HFF5YCCX2_unmapped_stringent_13_length_45556_cov_17	FT_SA74685_FT_SPN01265_HFF5YCCX2_unmapped_stringent_13_length_45556_cov_17	12	9004	12138	1	E													0									False
FT_SA74685_FT_SPN01265_HFF5YCCX2_unmapped_stringent_13_length_45556_cov_17_13	FT_SA74685_FT_SPN01265_HFF5YCCX2_unmapped_stringent_13_length_45556_cov_17	FT_SA74685_FT_SPN01265_HFF5YCCX2_unmapped_stringent_13_length_45556_cov_17	13	12135	12308	1	E													0									False
FT_SA74685_FT_SPN01265_HFF5YCCX2_unmapped_stringent_13_length_45556_cov_17_14	FT_SA74685_FT_SPN01265_HFF5YCCX2_unmapped_stringent_13_length_45556_cov_17	FT_SA74685_FT_SPN01265_HFF5YCCX2_unmapped_stringent_13_length_45556_cov_17	14	12312	12803	1	E													0									False
FT_SA74685_FT_SPN01265_HFF5YCCX2_unmapped_stringent_13_length_45556_cov_17_15	FT_SA74685_FT_SPN01265_HFF5YCCX2_unmapped_stringent_13_length_45556_cov_17	FT_SA74685_FT_SPN01265_HFF5YCCX2_unmapped_stringent_13_length_45556_cov_17	15	12870	13337	1	E													0									False
FT_SA74685_FT_SPN01265_HFF5YCCX2_unmapped_stringent_13_length_45556_cov_17_16	FT_SA74685_FT_SPN01265_HFF5YCCX2_unmapped_stringent_13_length_45556_cov_17	FT_SA74685_FT_SPN01265_HFF5YCCX2_unmapped_stringent_13_length_45556_cov_17	16	13334	13840	1	E													0									False
FT_SA74685_FT_SPN01265_HFF5YCCX2_unmapped_stringent_13_length_45556_cov_17_17	FT_SA74685_FT_SPN01265_HFF5YCCX2_unmapped_stringent_13_length_45556_cov_17	FT_SA74685_FT_SPN01265_HFF5YCCX2_unmapped_stringent_13_length_45556_cov_17	17	13841	15304	1	E													0									False
FT_SA74685_FT_SPN01265_HFF5YCCX2_unmapped_stringent_13_length_45556_cov_17_18	FT_SA74685_FT_SPN01265_HFF5YCCX2_unmapped_stringent_13_length_45556_cov_17	FT_SA74685_FT_SPN01265_HFF5YCCX2_unmapped_stringent_13_length_45556_cov_17	18	15304	17175	1	E													0									False
FT_SA74685_FT_SPN01265_HFF5YCCX2_unmapped_stringent_13_length_45556_cov_17_19	FT_SA74685_FT_SPN01265_HFF5YCCX2_unmapped_stringent_13_length_45556_cov_17	FT_SA74685_FT_SPN01265_HFF5YCCX2_unmapped_stringent_13_length_45556_cov_17	19	17189	19705	1	E													0									False
FT_SA74685_FT_SPN01265_HFF5YCCX2_unmapped_stringent_13_length_45556_cov_17_20	FT_SA74685_FT_SPN01265_HFF5YCCX2_unmapped_stringent_13_length_45556_cov_17	FT_SA74685_FT_SPN01265_HFF5YCCX2_unmapped_stringent_13_length_45556_cov_17	20	19716	21956	1	E													0									False
FT_SA74685_FT_SPN01265_HFF5YCCX2_unmapped_stringent_13_length_45556_cov_17_21	FT_SA74685_FT_SPN01265_HFF5YCCX2_unmapped_stringent_13_length_45556_cov_17	FT_SA74685_FT_SPN01265_HFF5YCCX2_unmapped_stringent_13_length_45556_cov_17	21	21965	23869	1	E													0									False
[truncated: 3,766 more rows]
