# Supplementary material for: Marine viruses disperse bidirectionally along the natural water cycle
Source: Nat Commun. 2023 Oct 10;14:6354. doi: 10.1038/s41467-023-42125-5 (PMC10564846; doi:10.1038/s41467-023-42125-5)
Supplement: Supplementary file 12 — Supplementary data 8 [file 41467_2023_42125_MOESM12_ESM.xlsx]

## Sheet: CRISPRarrays
Supplementary data 8: CRISPR arrays and consensus repeat sequence found on assemblies and MAGs using CRISPRcasFINDER1 (A), and spacer to protospacer hits after filtering at 80% similarity (B). In B, the array number is the first number behind "P" in the spacer name
A)	CRISPR from Assemblies min. lvl 3
Strain	Sequence	Sequence_basename	Duplicated_Spacers	CRISPR_Id	CRISPR_Start	CRISPR_End	CRISPR_Length	Potential_Orientation (AT%)	CRISPRDirection	Consensus_Repeat	Repeat_ID (CRISPRdb)	Nb_CRISPRs_with_same_Repeat (CRISPRdb)	Repeat_Length	Spacers_Nb	Mean_size_Spacers	Standard_Deviation_Spacers	Nb_Repeats_matching_Consensus	Ratio_Repeats_match/TotalRepeat	Conservation_Repeats (% identity)	EBcons_Repeats	Conservation_Spacers (% identity)	EBcons_Spacers	Repeat_Length_plus_mean_size_Spacers	Ratio_Repeat/mean_Spacers_Length	CRISPR_found_in_DB (if sequence IDs are similar)	Evidence_Level	Comment
Unknown	FT_SA74685_FT_SPN01265_HFF5YCCX2_unmapped_stringent_4495_length_1111_cov_3	FT_SA74685_FT_SPN01265_HFF5YCCX2_unmapped_stringent_4495_length_1111_cov_3	0	FT_SA74685_FT_SPN01265_HFF5YCCX2_unmapped_stringent_4495_length_1111_cov_3_1	133	279	146	Forward	Unknown	CGTTACCGATAGCACGTG	Unknown	0	18	4	14.25	0.5	2	0.4	77.7778	82.5737	12.5	4.71805	32.25	1.26316	0	3
Unknown	FT_SA74685_FT_SPN01265_HFF5YCCX2_unmapped_stringent_983_length_2227_cov_5	FT_SA74685_FT_SPN01265_HFF5YCCX2_unmapped_stringent_983_length_2227_cov_5	0	FT_SA74685_FT_SPN01265_HFF5YCCX2_unmapped_stringent_983_length_2227_cov_5_1	680	919	239	Unknown	Unknown	AGGGCCGGGGACGGTGGAGTC	Unknown	0	21	4	33.75	4.5	1	0.2	61.9048	70.1263	22.2222	28.1725	54.75	0.622222	0	3
Unknown	FT_SA74685_FT_SPN01265_HFF5YCCX2_unmapped_stringent_351_length_4165_cov_11	FT_SA74685_FT_SPN01265_HFF5YCCX2_unmapped_stringent_351_length_4165_cov_11	0	FT_SA74685_FT_SPN01265_HFF5YCCX2_unmapped_stringent_351_length_4165_cov_11_1	2385	2627	242	Unknown	Unknown	CGGCGTGGTGACGTCATA	Unknown	0	18	4	38.25	3.77492	1	0.2	72.2222	72.7351	30.9524	25.0233	56.25	0.470588	0	3
Unknown	FT_SA74687_FT_SPN01265_HFF5YCCX2_unmapped_stringent_433_length_2404_cov_6	FT_SA74687_FT_SPN01265_HFF5YCCX2_unmapped_stringent_433_length_2404_cov_6	0	FT_SA74687_FT_SPN01265_HFF5YCCX2_unmapped_stringent_433_length_2404_cov_6_1	1820	2129	309	Unknown	Unknown	ACCTTCAGCATGAGAA	Unknown	0	16	7	26	0	2	0.25	68.75	74.3572	11.5385	0	42	0.615385	0	3
Unknown	FT_SA74706_FT_SPN01265_HFF5YCCX2_unmapped_stringent_6549_length_1525_cov_3	FT_SA74706_FT_SPN01265_HFF5YCCX2_unmapped_stringent_6549_length_1525_cov_3	0	FT_SA74706_FT_SPN01265_HFF5YCCX2_unmapped_stringent_6549_length_1525_cov_3_1	564	785	221	Unknown	Unknown	CACTCATTTTTCTCTTGG	Unknown	0	18	4	33	0	3	0.6	66.6667	70.9466	36.3636	29.5899	51	0.545455	0	3
Unknown	FT_SA74708_FT_SPN01265_HFF5YCCX2_unmapped_stringent_7367_length_1438_cov_7	FT_SA74708_FT_SPN01265_HFF5YCCX2_unmapped_stringent_7367_length_1438_cov_7	0	FT_SA74708_FT_SPN01265_HFF5YCCX2_unmapped_stringent_7367_length_1438_cov_7_1	553	817	264	Forward	Unknown	AGATCCAACACTTGCTGTTGCT	Unknown	0	22	4	38.75	1.5	1	0.2	81.8182	83.4783	16.6667	16.5557	60.75	0.567742	0	3
Unknown	FT_SA74708_FT_SPN01265_HFF5YCCX2_unmapped_stringent_11652_length_1153_cov_3	FT_SA74708_FT_SPN01265_HFF5YCCX2_unmapped_stringent_11652_length_1153_cov_3	0	FT_SA74708_FT_SPN01265_HFF5YCCX2_unmapped_stringent_11652_length_1153_cov_3_2	308	458	150	Reverse	Unknown	ACAACAGTTAGACTAAGG	Unknown	0	18	4	15.25	6.65207	2	0.4	66.6667	73.1688	16	38.2647	33.25	1.18033	0	3
Unknown	FT_SA74708_FT_SPN01265_HFF5YCCX2_unmapped_stringent_14855_length_1026_cov_5	FT_SA74708_FT_SPN01265_HFF5YCCX2_unmapped_stringent_14855_length_1026_cov_5	0	FT_SA74708_FT_SPN01265_HFF5YCCX2_unmapped_stringent_14855_length_1026_cov_5_1	481	786	305	Forward	Unknown	GCCCAACCGCTAACGGC	Unknown	0	17	6	31	4.64758	2	0.285714	70.5882	71.741	13.5135	17.3575	48	0.548387	0	3
Unknown	FT_SA74712_FT_SPN01265_HFF5YCCX2_unmapped_stringent_7308_length_1000_cov_4	FT_SA74712_FT_SPN01265_HFF5YCCX2_unmapped_stringent_7308_length_1000_cov_4	0	FT_SA74712_FT_SPN01265_HFF5YCCX2_unmapped_stringent_7308_length_1000_cov_4_1	550	690	140	Reverse	Unknown	GCGCGAGACAGCGCGAG	Unknown	0	17	4	14	2	1	0.2	70.5882	74.949	11.7647	30.5794	31	1.21429	0	3
Unknown	FT_SA74716_FT_SPN01265_HFF5YCCX2_unmapped_stringent_2073_length_2866_cov_6	FT_SA74716_FT_SPN01265_HFF5YCCX2_unmapped_stringent_2073_length_2866_cov_6	0	FT_SA74716_FT_SPN01265_HFF5YCCX2_unmapped_stringent_2073_length_2866_cov_6_1	2654	2851	197	Unknown	Unknown	TTTCTTTATTATTTAAAC	Unknown	0	18	4	27	0	1	0.2	72.2222	78.563	33.3333	28.059	45	0.666667	0	3
Unknown	FT_SA74716_FT_SPN01265_HFF5YCCX2_unmapped_stringent_13345_length_1127_cov_5	FT_SA74716_FT_SPN01265_HFF5YCCX2_unmapped_stringent_13345_length_1127_cov_5	0	FT_SA74716_FT_SPN01265_HFF5YCCX2_unmapped_stringent_13345_length_1127_cov_5_1	538	800	262	Forward	Unknown	TCCAACACTTGCTGTTGCTG	Unknown	0	20	4	40.75	1.5	2	0.4	85	84.6809	18.1818	19.6412	60.75	0.490798	0	3
Unknown	FT_SA74716_FT_SPN01265_HFF5YCCX2_unmapped_stringent_15493_length_1048_cov_3	FT_SA74716_FT_SPN01265_HFF5YCCX2_unmapped_stringent_15493_length_1048_cov_3	0	FT_SA74716_FT_SPN01265_HFF5YCCX2_unmapped_stringent_15493_length_1048_cov_3_1	582	803	221	Unknown	Unknown	CACTCATTTTTCTCTTGG	Unknown	0	18	4	33	0	3	0.6	66.6667	70.9466	36.3636	29.5899	51	0.545455	0	3
Unknown	FT_SA74716_FT_SPN01265_HFF5YCCX2_unmapped_stringent_6502_length_1596_cov_5	FT_SA74716_FT_SPN01265_HFF5YCCX2_unmapped_stringent_6502_length_1596_cov_5	0	FT_SA74716_FT_SPN01265_HFF5YCCX2_unmapped_stringent_6502_length_1596_cov_5_2	1389	1539	150	Unknown	Unknown	ACAACAGTTAGACTAAGG	Unknown	0	18	4	15.25	6.65207	2	0.4	66.6667	73.1688	8	33.7744	33.25	1.18033	0	4
Unknown	FT_SA74720_FT_SPN01265_HFF5YCCX2_unmapped_stringent_1765_length_2694_cov_4	FT_SA74720_FT_SPN01265_HFF5YCCX2_unmapped_stringent_1765_length_2694_cov_4	0	FT_SA74720_FT_SPN01265_HFF5YCCX2_unmapped_stringent_1765_length_2694_cov_4_1	53	274	221	Unknown	Unknown	CACTCATTTTTCTCTTGG	Unknown	0	18	4	33	0	3	0.6	66.6667	70.9466	36.3636	29.5899	51	0.545455	0	3
Unknown	FT_SA74720_FT_SPN01265_HFF5YCCX2_unmapped_stringent_7854_length_1319_cov_9	FT_SA74720_FT_SPN01265_HFF5YCCX2_unmapped_stringent_7854_length_1319_cov_9	0	FT_SA74720_FT_SPN01265_HFF5YCCX2_unmapped_stringent_7854_length_1319_cov_9_1	490	754	264	Forward	Unknown	AGATCCAACACTTGCTGTTGCT	Unknown	0	22	4	38.75	1.5	1	0.2	81.8182	83.4783	16.6667	16.5557	60.75	0.567742	0	3
Unknown	FT_SA74723_FT_SPN01265_HFF5YCCX2_unmapped_stringent_2347_length_1529_cov_3	FT_SA74723_FT_SPN01265_HFF5YCCX2_unmapped_stringent_2347_length_1529_cov_3	0	FT_SA74723_FT_SPN01265_HFF5YCCX2_unmapped_stringent_2347_length_1529_cov_3_1	875	1333	458	Reverse	Unknown	CGGTTCACCCCCGTACACACGGGGACAAC	Unknown	0	29	7	32.4286	0.534522	5	0.625	62.069	76.6737	0	0	61.4286	0.894273	0	4
Unknown	FT_SA74724_FT_SPN01265_HFF5YCCX2_unmapped_stringent_527_length_1699_cov_4	FT_SA74724_FT_SPN01265_HFF5YCCX2_unmapped_stringent_527_length_1699_cov_4	0	FT_SA74724_FT_SPN01265_HFF5YCCX2_unmapped_stringent_527_length_1699_cov_4_1	21	1694	1673	Unknown	Unknown	GTCGCCCTCCACGCGGGGGCGCGGATCGAAAC	Unknown	0	32	25	33.68	0.690411	26	1	100	100	0	0	65.68	0.950119	0	4
Unknown	FT_SA74727_FT_SPN01265_HFF5YCCX2_unmapped_stringent_705_length_6682_cov_5	FT_SA74727_FT_SPN01265_HFF5YCCX2_unmapped_stringent_705_length_6682_cov_5	0	FT_SA74727_FT_SPN01265_HFF5YCCX2_unmapped_stringent_705_length_6682_cov_5_1	6	178	172	Unknown	Unknown	TACAACCGAGACAACCG	Unknown	0	17	4	22	8.48528	1	0.2	88.2353	91.5067	7.5	37.5244	39	0.772727	0	4
Unknown	FT_SA74727_FT_SPN01265_HFF5YCCX2_unmapped_stringent_14230_length_1179_cov_3	FT_SA74727_FT_SPN01265_HFF5YCCX2_unmapped_stringent_14230_length_1179_cov_3	0	FT_SA74727_FT_SPN01265_HFF5YCCX2_unmapped_stringent_14230_length_1179_cov_3_1	712	1038	326	Unknown	Unknown	CATATTCCAGATATAACC	Unknown	0	18	8	20.625	7.42462	4	0.444444	77.7778	85.061	0	24.0655	38.625	0.872727	0	4
Unknown	FT_SA74727_FT_SPN01265_HFF5YCCX2_unmapped_stringent_18195_length_1033_cov_4	FT_SA74727_FT_SPN01265_HFF5YCCX2_unmapped_stringent_18195_length_1033_cov_4	0	FT_SA74727_FT_SPN01265_HFF5YCCX2_unmapped_stringent_18195_length_1033_cov_4_1	678	878	200	Reverse	Unknown	TCGTCATTTCACACACCAA	Unknown	0	19	4	26.5	9.03696	2	0.4	84.2105	80.9747	2.5	19.5526	45.5	0.716981	0	4
Unknown	FT_SA74730_FT_SPN01265_HFF5YCCX2_unmapped_stringent_43_length_19249_cov_8	FT_SA74730_FT_SPN01265_HFF5YCCX2_unmapped_stringent_43_length_19249_cov_8	0	FT_SA74730_FT_SPN01265_HFF5YCCX2_unmapped_stringent_43_length_19249_cov_8_1	18733	18899	166	Forward	Unknown	CTAATATTAATGCTGTA	Unknown	0	17	5	13	0	2	0.333333	64.7059	75.48	23.0769	28.7354	30	1.30769	0	3	found on virus with 100% similarity, not used for analysis
Unknown	FT_SA74731_FT_SPN01265_HFF5YCCX2_unmapped_stringent_3670_length_1289_cov_4	FT_SA74731_FT_SPN01265_HFF5YCCX2_unmapped_stringent_3670_length_1289_cov_4	0	FT_SA74731_FT_SPN01265_HFF5YCCX2_unmapped_stringent_3670_length_1289_cov_4_1	135	362	227	Reverse	Unknown	AAAAAAATATTGGCAGTT	Unknown	0	18	7	11.8571	0.377964	1	0.125	66.6667	71.5815	16.6667	10.4407	29.8571	1.51807	0	3
Unknown	FT_SA74733_FT_SPN01265_HFF5YCCX2_unmapped_stringent_6616_length_1647_cov_7	FT_SA74733_FT_SPN01265_HFF5YCCX2_unmapped_stringent_6616_length_1647_cov_7	0	FT_SA74733_FT_SPN01265_HFF5YCCX2_unmapped_stringent_6616_length_1647_cov_7_2	242	546	304	Reverse	Unknown	GCCGTTAGTGGTTGGGC	Unknown	0	17	6	31	4.64758	1	0.142857	70.5882	71.741	13.5135	17.3575	48	0.548387	0	3
Unknown	FT_SA74734_FT_SPN01265_HFF5YCCX2_unmapped_stringent_1872_length_1414_cov_3	FT_SA74734_FT_SPN01265_HFF5YCCX2_unmapped_stringent_1872_length_1414_cov_3	1	FT_SA74734_FT_SPN01265_HFF5YCCX2_unmapped_stringent_1872_length_1414_cov_3_3	647	860	213	Reverse	Unknown	CGCTTCGACCAATCAG	Unknown	0	16	5	23.6	3.28634	3	0.5	87.5	89.6874	41.3793	62.1667	39.6	0.677966	0	3
Unknown	FT_SA74735_FT_SPN01265_HFF5YCCX2_unmapped_stringent_5399_length_1984_cov_4	FT_SA74735_FT_SPN01265_HFF5YCCX2_unmapped_stringent_5399_length_1984_cov_4	0	FT_SA74735_FT_SPN01265_HFF5YCCX2_unmapped_stringent_5399_length_1984_cov_4_1	624	880	256	Reverse	Unknown	AACCCGTGGGGCAAGGC	Unknown	0	17	5	31	0	1	0.166667	70.5882	71.3626	25.8065	24.2111	48	0.548387	0	3
Unknown	FT_SA74736_FT_SPN01265_HFF5YCCX2_unmapped_stringent_2231_length_2514_cov_5	FT_SA74736_FT_SPN01265_HFF5YCCX2_unmapped_stringent_2231_length_2514_cov_5	0	FT_SA74736_FT_SPN01265_HFF5YCCX2_unmapped_stringent_2231_length_2514_cov_5_2	747	932	185	Unknown	Unknown	CCGCTACCAGTGGTCGT	Unknown	0	17	4	25	0	2	0.4	70.5882	74.0609	76	76.7549	42	0.68	0	3	found on virus with 100% similarity, not used for analysis
Unknown	FT_SA74736_FT_SPN01265_HFF5YCCX2_unmapped_stringent_10781_length_1179_cov_2	FT_SA74736_FT_SPN01265_HFF5YCCX2_unmapped_stringent_10781_length_1179_cov_2	0	FT_SA74736_FT_SPN01265_HFF5YCCX2_unmapped_stringent_10781_length_1179_cov_2_1	597	871	274	Unknown	Unknown	AACAGAACCTACGCTTGAAGTA	Unknown	0	22	4	41	3.4641	1	0.2	68.1818	70.238	24.4444	25.7243	63	0.536585	0	3
Unknown	FT_SA74738_FT_SPN01265_HFF5YCCX2_unmapped_stringent_124_length_10002_cov_24	FT_SA74738_FT_SPN01265_HFF5YCCX2_unmapped_stringent_124_length_10002_cov_24	0	FT_SA74738_FT_SPN01265_HFF5YCCX2_unmapped_stringent_124_length_10002_cov_24_2	9410	9652	242	Unknown	Unknown	GGTGCTCCTGGTGTTGA	Unknown	0	17	5	28	6.36396	2	0.333333	64.7059	70.882	16.2162	30.4767	45	0.607143	0	3	found on virus with 100% similarity, not used for analysis
Unknown	FT_SA74738_FT_SPN01265_HFF5YCCX2_unmapped_stringent_1839_length_2423_cov_6	FT_SA74738_FT_SPN01265_HFF5YCCX2_unmapped_stringent_1839_length_2423_cov_6	0	FT_SA74738_FT_SPN01265_HFF5YCCX2_unmapped_stringent_1839_length_2423_cov_6_1	86	348	262	Unknown	Unknown	CAGCAACAGCAAGTGTTGGA	Unknown	0	20	4	40.75	1.5	2	0.4	80	81.0712	18.1818	19.6412	60.75	0.490798	0	3
Unknown	FT_SA74742_FT_SPN01265_HFF5YCCX2_unmapped_stringent_2367_length_2365_cov_7	FT_SA74742_FT_SPN01265_HFF5YCCX2_unmapped_stringent_2367_length_2365_cov_7	0	FT_SA74742_FT_SPN01265_HFF5YCCX2_unmapped_stringent_2367_length_2365_cov_7_2	2018	2215	197	Reverse	Unknown	GTTTAAATAACAAAGAAA	Unknown	0	18	4	27	0	1	0.2	72.2222	78.563	33.3333	28.059	45	0.666667	0	3
MAG	CRISPR from MAGs min. lvl 3
SA74727_Flavobacteriales_50_9.fasta (MAG-54)	FT_SA74727_FT_SPN01265_HFF5YCCX2_unmapped_stringent_705_length_6682_cov_5	FT_SA74727_FT_SPN01265_HFF5YCCX2_unmapped_stringent_705_length_6682_cov_5	0	FT_SA74727_FT_SPN01265_HFF5YCCX2_unmapped_stringent_705_length_6682_cov_5_1	6	178	172	Unknown	Unknown	TACAACCGAGACAACCG	Unknown	0	17	4	22	8.48528	1	0.2	88.2353	91.5067	7.5	37.5244	39	0.772727	0	4
B)
Spacer name	Virus scaffold name	Spacer seq	Identity (%) spacer-protospacer	Virus unique to rain?
FT-SA74684-FT-SPN01265_HFF5YCCX2_P8S87C2	FT_SA74685_FT_SPN01265_HFF5YCCX2_unmapped_stringent_21_length_42414_cov_15	CGCGAGCAACAGCGCGAGCT	94.118	Unique rain
FT-SA74684-FT-SPN01265_HFF5YCCX2_P8S87C2	FT_SA74708_FT_SPN01265_HFF5YCCX2_unmapped_stringent_71_length_15775_cov_8	CGCGAGCAACAGCGCGAGCT	94.118	#N/A
FT-SA74685-FT-SPN01265_HFF5YCCX2_P8S21C1	FT_SA74685_FT_SPN01265_HFF5YCCX2_unmapped_stringent_26_length_36472_cov_24	CAACGCGAGCAGCGTGATCG	94.118	Unique rain
FT-SA74685-FT-SPN01265_HFF5YCCX2_P8S59C2	FT_SA74685_FT_SPN01265_HFF5YCCX2_unmapped_stringent_17_length_43182_cov_21	CGATCGGGGACGCGGCGCTC	94.444	Unique rain
FT-SA74685-FT-SPN01265_HFF5YCCX2_P8S82C1	FT_SA74687_FT_SPN01265_HFF5YCCX2_unmapped_stringent_8_length_36030_cov_14_1	CGTCGCCGCCGCGACCACCT	94.118	Unique rain
FT-SA74685-FT-SPN01265_HFF5YCCX2_P8S100C1	FT_SA74685_FT_SPN01265_HFF5YCCX2_unmapped_stringent_60_length_14822_cov_6	GAACGCCGCGTCGAGCAGCGCGG	95.238	Unique rain
FT-SA74686-FT-SPN01265_HFF5YCCX2_P8S99C2	FT_SA74685_FT_SPN01265_HFF5YCCX2_unmapped_stringent_16_length_44276_cov_17	CGCGGGCGCCGCGAGGCCGA	94.118	Unique rain
FT-SA74686-FT-SPN01265_HFF5YCCX2_P8S113C2	FT_SA74685_FT_SPN01265_HFF5YCCX2_unmapped_stringent_97_length_10868_cov_6	CGTCATGATGTTGATGGTCT	100	Unique rain
FT-SA74686-FT-SPN01265_HFF5YCCX2_P8S114C2	FT_SA74687_FT_SPN01265_HFF5YCCX2_unmapped_stringent_8_length_36030_cov_14_1	CGTCGCCGCCGCGACCACCT	94.118	Unique rain
FT-SA74686-FT-SPN01265_HFF5YCCX2_P8S137C1	FT_SA74685_FT_SPN01265_HFF5YCCX2_unmapped_stringent_64_length_14490_cov_10	GAGCCCCGCCGCGAACGCGA	100	Unique rain
FT-SA74686-FT-SPN01265_HFF5YCCX2_P8S164C1	FT_SA74685_FT_SPN01265_HFF5YCCX2_unmapped_stringent_7_length_67909_cov_18	GGCGACGACGGCCAGCCCGA	94.118	Unique rain
FT-SA74686-FT-SPN01265_HFF5YCCX2_P8S164C1	FT_SA74716_FT_SPN01265_HFF5YCCX2_unmapped_stringent_7_length_41329_cov_11	GGCGACGACGGCCAGCCCGA	94.118	#N/A
FT-SA74686-FT-SPN01265_HFF5YCCX2_P8S164C1	FT_SA74708_FT_SPN01265_HFF5YCCX2_unmapped_stringent_73_length_15594_cov_16	GGCGACGACGGCCAGCCCGA	94.118	#N/A
FT-SA74686-FT-SPN01265_HFF5YCCX2_P8S164C1	FT_SA74710_FT_SPN01265_HFF5YCCX2_unmapped_stringent_165_length_10805_cov_9	GGCGACGACGGCCAGCCCGA	94.118	#N/A
FT-SA74686-FT-SPN01265_HFF5YCCX2_P8S164C1	FT_SA74720_FT_SPN01265_HFF5YCCX2_unmapped_stringent_83_length_10697_cov_10	GGCGACGACGGCCAGCCCGA	94.118	#N/A
FT-SA74686-FT-SPN01265_HFF5YCCX2_P8S164C1	FT_SA74730_FT_SPN01265_HFF5YCCX2_unmapped_stringent_16_length_32974_cov_11	GGCGACGACGGCCAGCCCGA	94.118	#N/A
FT-SA74686-FT-SPN01265_HFF5YCCX2_P8S164C1	FT_SA74744_FT_SPN01265_HFF5YCCX2_unmapped_stringent_53_length_13196_cov_7	GGCGACGACGGCCAGCCCGA	94.118	#N/A
FT-SA74687-FT-SPN01265_HFF5YCCX2_P18S4C1	FT_SA74685_FT_SPN01265_HFF5YCCX2_unmapped_stringent_17_length_43182_cov_21	CCTCGACCATGCGATCGAGG	94.118	Unique rain
FT-SA74687-FT-SPN01265_HFF5YCCX2_P3S103C3	FT_SA74728_FT_SPN01265_HFF5YCCX2_unmapped_stringent_82_length_12477_cov_17	TAATTTCCAGAAGCTTTAGATAAATT	91.304	#N/A
FT-SA74687-FT-SPN01265_HFF5YCCX2_P3S103C3	FT_SA74740_FT_SPN01265_HFF5YCCX2_unmapped_stringent_34_length_14868_cov_13	TAATTTCCAGAAGCTTTAGATAAATT	91.304	#N/A
FT-SA74687-FT-SPN01265_HFF5YCCX2_P3S126C2	FT_SA74704_FT_SPN01265_HFF5YCCX2_unmapped_stringent_148_length_10231_cov_10	TCAGCATCACCATCACCATCACCATA	88	#N/A
FT-SA74687-FT-SPN01265_HFF5YCCX2_P3S126C2	FT_SA74706_FT_SPN01265_HFF5YCCX2_unmapped_stringent_65_length_13758_cov_20	TCAGCATCACCATCACCATCACCATA	88	#N/A
FT-SA74687-FT-SPN01265_HFF5YCCX2_P3S126C2	FT_SA74735_FT_SPN01265_HFF5YCCX2_unmapped_stringent_272_length_14572_cov_6	TCAGCATCACCATCACCATCACCATA	88	#N/A
FT-SA74687-FT-SPN01265_HFF5YCCX2_P8S22C1	FT_SA74704_FT_SPN01265_HFF5YCCX2_unmapped_stringent_140_length_10524_cov_8	AGAAAACTTAGAGCTGGTGG	100	#N/A
FT-SA74687-FT-SPN01265_HFF5YCCX2_P8S25C2	FT_SA74708_FT_SPN01265_HFF5YCCX2_unmapped_stringent_50_length_19086_cov_20	AGAAAATATGGATTTAGTGG	100	#N/A
FT-SA74687-FT-SPN01265_HFF5YCCX2_P8S25C2	FT_SA74735_FT_SPN01265_HFF5YCCX2_unmapped_stringent_17_length_51132_cov_11	AGAAAATATGGATTTAGTGG	100	#N/A
FT-SA74687-FT-SPN01265_HFF5YCCX2_P8S25C2	FT_SA74715_FT_SPN01265_HFF5YCCX2_unmapped_stringent_100_length_19534_cov_8	AGAAAATATGGATTTAGTGG	100	#N/A
FT-SA74687-FT-SPN01265_HFF5YCCX2_P8S25C2	FT_SA74725_FT_SPN01265_HFF5YCCX2_unmapped_stringent_44_length_42524_cov_9	AGAAAATATGGATTTAGTGG	100	#N/A
FT-SA74687-FT-SPN01265_HFF5YCCX2_P8S25C2	FT_SA74726_FT_SPN01265_HFF5YCCX2_unmapped_stringent_13_length_33830_cov_16	AGAAAATATGGATTTAGTGG	100	#N/A
FT-SA74687-FT-SPN01265_HFF5YCCX2_P8S25C2	FT_SA74730_FT_SPN01265_HFF5YCCX2_unmapped_stringent_14_length_34870_cov_21	AGAAAATATGGATTTAGTGG	100	#N/A
FT-SA74687-FT-SPN01265_HFF5YCCX2_P8S25C2	FT_SA74738_FT_SPN01265_HFF5YCCX2_unmapped_stringent_10_length_32528_cov_18	AGAAAATATGGATTTAGTGG	100	#N/A
FT-SA74687-FT-SPN01265_HFF5YCCX2_P8S25C2	FT_SA74739_FT_SPN01265_HFF5YCCX2_unmapped_stringent_50_length_33409_cov_10	AGAAAATATGGATTTAGTGG	100	#N/A
FT-SA74687-FT-SPN01265_HFF5YCCX2_P8S25C2	FT_SA74740_FT_SPN01265_HFF5YCCX2_unmapped_stringent_3_length_45853_cov_19	AGAAAATATGGATTTAGTGG	100	#N/A
FT-SA74687-FT-SPN01265_HFF5YCCX2_P8S25C2	FT_SA74744_FT_SPN01265_HFF5YCCX2_unmapped_stringent_35_length_16988_cov_14	AGAAAATATGGATTTAGTGG	100	#N/A
FT-SA74687-FT-SPN01265_HFF5YCCX2_P8S25C2	FT_SA74711_FT_SPN01265_HFF5YCCX2_unmapped_stringent_35_length_31138_cov_12	AGAAAATATGGATTTAGTGG	100	#N/A
FT-SA74687-FT-SPN01265_HFF5YCCX2_P8S25C2	FT_SA74740_FT_SPN01265_HFF5YCCX2_unmapped_stringent_11_length_27922_cov_9	AGAAAATATGGATTTAGTGG	95	#N/A
FT-SA74687-FT-SPN01265_HFF5YCCX2_P8S30C1	FT_SA74685_FT_SPN01265_HFF5YCCX2_unmapped_stringent_1_length_496472_cov_27	AGAGAGAAAGCGAGAGAGAGA	94.444	Unique rain
FT-SA74687-FT-SPN01265_HFF5YCCX2_P8S30C1	FT_SA74685_FT_SPN01265_HFF5YCCX2_unmapped_stringent_1_length_496472_cov_27	AGAGAGAAAGCGAGAGAGAGA	90.476	Unique rain
FT-SA74687-FT-SPN01265_HFF5YCCX2_P8S30C1	FT_SA74685_FT_SPN01265_HFF5YCCX2_unmapped_stringent_1_length_496472_cov_27	AGAGAGAAAGCGAGAGAGAGA	90.476	Unique rain
FT-SA74687-FT-SPN01265_HFF5YCCX2_P8S30C1	FT_SA74685_FT_SPN01265_HFF5YCCX2_unmapped_stringent_1_length_496472_cov_27	AGAGAGAAAGCGAGAGAGAGA	90.476	Unique rain
FT-SA74687-FT-SPN01265_HFF5YCCX2_P8S30C1	FT_SA74685_FT_SPN01265_HFF5YCCX2_unmapped_stringent_1_length_496472_cov_27	AGAGAGAAAGCGAGAGAGAGA	90.476	Unique rain
FT-SA74687-FT-SPN01265_HFF5YCCX2_P8S30C1	FT_SA74685_FT_SPN01265_HFF5YCCX2_unmapped_stringent_1_length_496472_cov_27	AGAGAGAAAGCGAGAGAGAGA	90.476	Unique rain
FT-SA74687-FT-SPN01265_HFF5YCCX2_P8S30C1	FT_SA74685_FT_SPN01265_HFF5YCCX2_unmapped_stringent_1_length_496472_cov_27	AGAGAGAAAGCGAGAGAGAGA	90.476	Unique rain
FT-SA74687-FT-SPN01265_HFF5YCCX2_P8S30C1	FT_SA74685_FT_SPN01265_HFF5YCCX2_unmapped_stringent_1_length_496472_cov_27	AGAGAGAAAGCGAGAGAGAGA	90.476	Unique rain
FT-SA74687-FT-SPN01265_HFF5YCCX2_P8S30C1	FT_SA74685_FT_SPN01265_HFF5YCCX2_unmapped_stringent_1_length_496472_cov_27	AGAGAGAAAGCGAGAGAGAGA	90.476	Unique rain
FT-SA74687-FT-SPN01265_HFF5YCCX2_P8S30C1	FT_SA74685_FT_SPN01265_HFF5YCCX2_unmapped_stringent_1_length_496472_cov_27	AGAGAGAAAGCGAGAGAGAGA	90.476	Unique rain
FT-SA74687-FT-SPN01265_HFF5YCCX2_P8S30C1	FT_SA74685_FT_SPN01265_HFF5YCCX2_unmapped_stringent_1_length_496472_cov_27	AGAGAGAAAGCGAGAGAGAGA	90.476	Unique rain
FT-SA74687-FT-SPN01265_HFF5YCCX2_P8S30C1	FT_SA74685_FT_SPN01265_HFF5YCCX2_unmapped_stringent_1_length_496472_cov_27	AGAGAGAAAGCGAGAGAGAGA	90.476	Unique rain
FT-SA74687-FT-SPN01265_HFF5YCCX2_P8S30C1	FT_SA74685_FT_SPN01265_HFF5YCCX2_unmapped_stringent_1_length_496472_cov_27	AGAGAGAAAGCGAGAGAGAGA	90.476	Unique rain
FT-SA74687-FT-SPN01265_HFF5YCCX2_P8S30C1	FT_SA74685_FT_SPN01265_HFF5YCCX2_unmapped_stringent_1_length_496472_cov_27	AGAGAGAAAGCGAGAGAGAGA	90.476	Unique rain
FT-SA74687-FT-SPN01265_HFF5YCCX2_P8S30C1	FT_SA74685_FT_SPN01265_HFF5YCCX2_unmapped_stringent_1_length_496472_cov_27	AGAGAGAAAGCGAGAGAGAGA	90.476	Unique rain
FT-SA74687-FT-SPN01265_HFF5YCCX2_P8S30C1	FT_SA74685_FT_SPN01265_HFF5YCCX2_unmapped_stringent_1_length_496472_cov_27	AGAGAGAAAGCGAGAGAGAGA	90.476	Unique rain
FT-SA74687-FT-SPN01265_HFF5YCCX2_P8S30C1	FT_SA74685_FT_SPN01265_HFF5YCCX2_unmapped_stringent_1_length_496472_cov_27	AGAGAGAAAGCGAGAGAGAGA	90.476	Unique rain
FT-SA74687-FT-SPN01265_HFF5YCCX2_P8S30C1	FT_SA74685_FT_SPN01265_HFF5YCCX2_unmapped_stringent_1_length_496472_cov_27	AGAGAGAAAGCGAGAGAGAGA	90.476	Unique rain
FT-SA74687-FT-SPN01265_HFF5YCCX2_P8S30C1	FT_SA74685_FT_SPN01265_HFF5YCCX2_unmapped_stringent_1_length_496472_cov_27	AGAGAGAAAGCGAGAGAGAGA	90.476	Unique rain
FT-SA74687-FT-SPN01265_HFF5YCCX2_P8S30C1	FT_SA74685_FT_SPN01265_HFF5YCCX2_unmapped_stringent_1_length_496472_cov_27	AGAGAGAAAGCGAGAGAGAGA	90.476	Unique rain
FT-SA74687-FT-SPN01265_HFF5YCCX2_P8S30C1	FT_SA74685_FT_SPN01265_HFF5YCCX2_unmapped_stringent_1_length_496472_cov_27	AGAGAGAAAGCGAGAGAGAGA	90.476	Unique rain
FT-SA74687-FT-SPN01265_HFF5YCCX2_P8S30C1	FT_SA74685_FT_SPN01265_HFF5YCCX2_unmapped_stringent_1_length_496472_cov_27	AGAGAGAAAGCGAGAGAGAGA	90.476	Unique rain
FT-SA74687-FT-SPN01265_HFF5YCCX2_P8S30C1	FT_SA74685_FT_SPN01265_HFF5YCCX2_unmapped_stringent_1_length_496472_cov_27	AGAGAGAAAGCGAGAGAGAGA	90.476	Unique rain
FT-SA74687-FT-SPN01265_HFF5YCCX2_P8S30C1	FT_SA74685_FT_SPN01265_HFF5YCCX2_unmapped_stringent_1_length_496472_cov_27	AGAGAGAAAGCGAGAGAGAGA	90.476	Unique rain
FT-SA74687-FT-SPN01265_HFF5YCCX2_P8S30C1	FT_SA74685_FT_SPN01265_HFF5YCCX2_unmapped_stringent_1_length_496472_cov_27	AGAGAGAAAGCGAGAGAGAGA	90.476	Unique rain
FT-SA74687-FT-SPN01265_HFF5YCCX2_P8S30C1	FT_SA74685_FT_SPN01265_HFF5YCCX2_unmapped_stringent_1_length_496472_cov_27	AGAGAGAAAGCGAGAGAGAGA	90.476	Unique rain
FT-SA74687-FT-SPN01265_HFF5YCCX2_P8S30C1	FT_SA74685_FT_SPN01265_HFF5YCCX2_unmapped_stringent_1_length_496472_cov_27	AGAGAGAAAGCGAGAGAGAGA	90.476	Unique rain
FT-SA74687-FT-SPN01265_HFF5YCCX2_P8S30C1	FT_SA74685_FT_SPN01265_HFF5YCCX2_unmapped_stringent_1_length_496472_cov_27	AGAGAGAAAGCGAGAGAGAGA	90.476	Unique rain
FT-SA74687-FT-SPN01265_HFF5YCCX2_P8S30C1	FT_SA74685_FT_SPN01265_HFF5YCCX2_unmapped_stringent_1_length_496472_cov_27	AGAGAGAAAGCGAGAGAGAGA	90.476	Unique rain
FT-SA74687-FT-SPN01265_HFF5YCCX2_P8S30C1	FT_SA74685_FT_SPN01265_HFF5YCCX2_unmapped_stringent_1_length_496472_cov_27	AGAGAGAAAGCGAGAGAGAGA	90.476	Unique rain
FT-SA74687-FT-SPN01265_HFF5YCCX2_P8S30C1	FT_SA74684_FT_SPN01265_HFF5YCCX2_unmapped_stringent_1_length_270006_cov_17	AGAGAGAAAGCGAGAGAGAGA	94.444	Unique rain
FT-SA74687-FT-SPN01265_HFF5YCCX2_P8S30C1	FT_SA74684_FT_SPN01265_HFF5YCCX2_unmapped_stringent_1_length_270006_cov_17	AGAGAGAAAGCGAGAGAGAGA	90.476	Unique rain
FT-SA74687-FT-SPN01265_HFF5YCCX2_P8S30C1	FT_SA74684_FT_SPN01265_HFF5YCCX2_unmapped_stringent_1_length_270006_cov_17	AGAGAGAAAGCGAGAGAGAGA	90.476	Unique rain
FT-SA74687-FT-SPN01265_HFF5YCCX2_P8S30C1	FT_SA74684_FT_SPN01265_HFF5YCCX2_unmapped_stringent_1_length_270006_cov_17	AGAGAGAAAGCGAGAGAGAGA	90.476	Unique rain
FT-SA74687-FT-SPN01265_HFF5YCCX2_P8S30C1	FT_SA74684_FT_SPN01265_HFF5YCCX2_unmapped_stringent_1_length_270006_cov_17	AGAGAGAAAGCGAGAGAGAGA	90.476	Unique rain
FT-SA74687-FT-SPN01265_HFF5YCCX2_P8S30C1	FT_SA74684_FT_SPN01265_HFF5YCCX2_unmapped_stringent_1_length_270006_cov_17	AGAGAGAAAGCGAGAGAGAGA	90.476	Unique rain
FT-SA74687-FT-SPN01265_HFF5YCCX2_P8S30C1	FT_SA74684_FT_SPN01265_HFF5YCCX2_unmapped_stringent_1_length_270006_cov_17	AGAGAGAAAGCGAGAGAGAGA	90.476	Unique rain
FT-SA74687-FT-SPN01265_HFF5YCCX2_P8S30C1	FT_SA74684_FT_SPN01265_HFF5YCCX2_unmapped_stringent_1_length_270006_cov_17	AGAGAGAAAGCGAGAGAGAGA	90.476	Unique rain
FT-SA74687-FT-SPN01265_HFF5YCCX2_P8S30C1	FT_SA74684_FT_SPN01265_HFF5YCCX2_unmapped_stringent_1_length_270006_cov_17	AGAGAGAAAGCGAGAGAGAGA	90.476	Unique rain
FT-SA74687-FT-SPN01265_HFF5YCCX2_P8S30C1	FT_SA74684_FT_SPN01265_HFF5YCCX2_unmapped_stringent_1_length_270006_cov_17	AGAGAGAAAGCGAGAGAGAGA	90.476	Unique rain
FT-SA74687-FT-SPN01265_HFF5YCCX2_P8S30C1	FT_SA74684_FT_SPN01265_HFF5YCCX2_unmapped_stringent_1_length_270006_cov_17	AGAGAGAAAGCGAGAGAGAGA	90.476	Unique rain
FT-SA74687-FT-SPN01265_HFF5YCCX2_P8S30C1	FT_SA74684_FT_SPN01265_HFF5YCCX2_unmapped_stringent_1_length_270006_cov_17	AGAGAGAAAGCGAGAGAGAGA	90.476	Unique rain
FT-SA74687-FT-SPN01265_HFF5YCCX2_P8S30C1	FT_SA74684_FT_SPN01265_HFF5YCCX2_unmapped_stringent_1_length_270006_cov_17	AGAGAGAAAGCGAGAGAGAGA	90.476	Unique rain
FT-SA74687-FT-SPN01265_HFF5YCCX2_P8S30C1	FT_SA74684_FT_SPN01265_HFF5YCCX2_unmapped_stringent_1_length_270006_cov_17	AGAGAGAAAGCGAGAGAGAGA	90.476	Unique rain
FT-SA74687-FT-SPN01265_HFF5YCCX2_P8S30C1	FT_SA74684_FT_SPN01265_HFF5YCCX2_unmapped_stringent_1_length_270006_cov_17	AGAGAGAAAGCGAGAGAGAGA	90.476	Unique rain
FT-SA74687-FT-SPN01265_HFF5YCCX2_P8S30C1	FT_SA74684_FT_SPN01265_HFF5YCCX2_unmapped_stringent_1_length_270006_cov_17	AGAGAGAAAGCGAGAGAGAGA	90.476	Unique rain
FT-SA74687-FT-SPN01265_HFF5YCCX2_P8S30C1	FT_SA74684_FT_SPN01265_HFF5YCCX2_unmapped_stringent_1_length_270006_cov_17	AGAGAGAAAGCGAGAGAGAGA	90.476	Unique rain
FT-SA74687-FT-SPN01265_HFF5YCCX2_P8S30C1	FT_SA74684_FT_SPN01265_HFF5YCCX2_unmapped_stringent_1_length_270006_cov_17	AGAGAGAAAGCGAGAGAGAGA	90.476	Unique rain
FT-SA74687-FT-SPN01265_HFF5YCCX2_P8S30C1	FT_SA74684_FT_SPN01265_HFF5YCCX2_unmapped_stringent_10_length_15418_cov_17	AGAGAGAAAGCGAGAGAGAGA	90.476	Unique rain
FT-SA74687-FT-SPN01265_HFF5YCCX2_P8S30C1	FT_SA74684_FT_SPN01265_HFF5YCCX2_unmapped_stringent_10_length_15418_cov_17	AGAGAGAAAGCGAGAGAGAGA	90.476	Unique rain
FT-SA74687-FT-SPN01265_HFF5YCCX2_P8S30C1	FT_SA74684_FT_SPN01265_HFF5YCCX2_unmapped_stringent_10_length_15418_cov_17	AGAGAGAAAGCGAGAGAGAGA	90.476	Unique rain
FT-SA74687-FT-SPN01265_HFF5YCCX2_P8S30C1	FT_SA74684_FT_SPN01265_HFF5YCCX2_unmapped_stringent_10_length_15418_cov_17	AGAGAGAAAGCGAGAGAGAGA	90.476	Unique rain
FT-SA74687-FT-SPN01265_HFF5YCCX2_P8S30C1	FT_SA74684_FT_SPN01265_HFF5YCCX2_unmapped_stringent_10_length_15418_cov_17	AGAGAGAAAGCGAGAGAGAGA	90.476	Unique rain
FT-SA74687-FT-SPN01265_HFF5YCCX2_P8S30C1	FT_SA74684_FT_SPN01265_HFF5YCCX2_unmapped_stringent_10_length_15418_cov_17	AGAGAGAAAGCGAGAGAGAGA	90.476	Unique rain
FT-SA74687-FT-SPN01265_HFF5YCCX2_P8S30C1	FT_SA74684_FT_SPN01265_HFF5YCCX2_unmapped_stringent_10_length_15418_cov_17	AGAGAGAAAGCGAGAGAGAGA	90.476	Unique rain
FT-SA74687-FT-SPN01265_HFF5YCCX2_P8S30C1	FT_SA74684_FT_SPN01265_HFF5YCCX2_unmapped_stringent_10_length_15418_cov_17	AGAGAGAAAGCGAGAGAGAGA	90.476	Unique rain
FT-SA74687-FT-SPN01265_HFF5YCCX2_P8S30C1	FT_SA74684_FT_SPN01265_HFF5YCCX2_unmapped_stringent_10_length_15418_cov_17	AGAGAGAAAGCGAGAGAGAGA	90.476	Unique rain
FT-SA74687-FT-SPN01265_HFF5YCCX2_P8S30C1	FT_SA74738_FT_SPN01265_HFF5YCCX2_unmapped_stringent_24_length_26952_cov_9	AGAGAGAAAGCGAGAGAGAGA	90.476	#N/A
FT-SA74687-FT-SPN01265_HFF5YCCX2_P8S30C1	FT_SA74738_FT_SPN01265_HFF5YCCX2_unmapped_stringent_24_length_26952_cov_9	AGAGAGAAAGCGAGAGAGAGA	90.476	#N/A
FT-SA74687-FT-SPN01265_HFF5YCCX2_P8S30C1	FT_SA74738_FT_SPN01265_HFF5YCCX2_unmapped_stringent_24_length_26952_cov_9	AGAGAGAAAGCGAGAGAGAGA	90.476	#N/A
FT-SA74687-FT-SPN01265_HFF5YCCX2_P8S30C1	FT_SA74738_FT_SPN01265_HFF5YCCX2_unmapped_stringent_24_length_26952_cov_9	AGAGAGAAAGCGAGAGAGAGA	90.476	#N/A
FT-SA74687-FT-SPN01265_HFF5YCCX2_P8S51C2	FT_SA74685_FT_SPN01265_HFF5YCCX2_unmapped_stringent_67_length_14331_cov_10	CAATCCGAGCAATCCGAGCA	94.118	Unique rain
FT-SA74687-FT-SPN01265_HFF5YCCX2_P8S76C1	FT_SA74706_FT_SPN01265_HFF5YCCX2_unmapped_stringent_6_length_42083_cov_10	CAGTTCCAGCAGCGCGAGCA	94.118	#N/A
FT-SA74687-FT-SPN01265_HFF5YCCX2_P8S76C1	FT_SA74716_FT_SPN01265_HFF5YCCX2_unmapped_stringent_27_length_27254_cov_12	CAGTTCCAGCAGCGCGAGCA	94.118	#N/A
FT-SA74687-FT-SPN01265_HFF5YCCX2_P8S76C1	FT_SA74720_FT_SPN01265_HFF5YCCX2_unmapped_stringent_37_length_17064_cov_8	CAGTTCCAGCAGCGCGAGCA	94.118	#N/A
FT-SA74687-FT-SPN01265_HFF5YCCX2_P8S76C1	FT_SA74726_FT_SPN01265_HFF5YCCX2_unmapped_stringent_22_length_26789_cov_9	CAGTTCCAGCAGCGCGAGCA	94.118	#N/A
FT-SA74687-FT-SPN01265_HFF5YCCX2_P8S76C1	FT_SA74728_FT_SPN01265_HFF5YCCX2_unmapped_stringent_46_length_20219_cov_6	CAGTTCCAGCAGCGCGAGCA	94.118	#N/A
FT-SA74687-FT-SPN01265_HFF5YCCX2_P8S76C1	FT_SA74730_FT_SPN01265_HFF5YCCX2_unmapped_stringent_12_length_35658_cov_9	CAGTTCCAGCAGCGCGAGCA	94.118	#N/A
FT-SA74687-FT-SPN01265_HFF5YCCX2_P8S76C1	FT_SA74738_FT_SPN01265_HFF5YCCX2_unmapped_stringent_24_length_26952_cov_9	CAGTTCCAGCAGCGCGAGCA	94.118	#N/A
FT-SA74687-FT-SPN01265_HFF5YCCX2_P8S98C2	FT_SA74685_FT_SPN01265_HFF5YCCX2_unmapped_stringent_24_length_37201_cov_11	CGCGACCGACGGCGCGAGACACG	90.476	Unique rain
FT-SA74692-FT-SPN01265_HFF5YCCX2_P18S18C2	FT_SA74708_FT_SPN01265_HFF5YCCX2_unmapped_stringent_31_length_25926_cov_6	GCTTGGGGTAGGTCTCCTTCTGCACCAGCCA	100	#N/A
FT-SA74692-FT-SPN01265_HFF5YCCX2_P3S8C1	FT_SA74731_FT_SPN01265_HFF5YCCX2_unmapped_stringent_16_length_69209_cov_24	GCTGAGTTTGCGAATGTAGC	94.118	#N/A
FT-SA74692-FT-SPN01265_HFF5YCCX2_P3S8C1	FT_SA74732_FT_SPN01265_HFF5YCCX2_unmapped_stringent_17_length_21857_cov_35	GCTGAGTTTGCGAATGTAGC	94.118	#N/A
FT-SA74692-FT-SPN01265_HFF5YCCX2_P3S8C1	FT_SA74742_FT_SPN01265_HFF5YCCX2_unmapped_stringent_73_length_11812_cov_6	GCTGAGTTTGCGAATGTAGC	94.118	#N/A
FT-SA74692-FT-SPN01265_HFF5YCCX2_P3S13C1	FT_SA74685_FT_SPN01265_HFF5YCCX2_unmapped_stringent_78_length_11964_cov_8	TGTTTGTCCACTTGCAATTGTACCAA	91.304	Unique rain
FT-SA74692-FT-SPN01265_HFF5YCCX2_P8S96C1	FT_SA74685_FT_SPN01265_HFF5YCCX2_unmapped_stringent_3_length_84158_cov_17	CAGCAGCGCGGCCAGCAGGCC	94.737	Unique rain
FT-SA74692-FT-SPN01265_HFF5YCCX2_P8S96C1	FT_SA74685_FT_SPN01265_HFF5YCCX2_unmapped_stringent_3_length_84158_cov_17	CAGCAGCGCGGCCAGCAGGCC	94.444	Unique rain
FT-SA74692-FT-SPN01265_HFF5YCCX2_P8S235C1	FT_SA74685_FT_SPN01265_HFF5YCCX2_unmapped_stringent_16_length_44276_cov_17	GCCGATCGCGGCCGTCGCGA	94.444	Unique rain
FT-SA74692-FT-SPN01265_HFF5YCCX2_P8S235C1	FT_SA74685_FT_SPN01265_HFF5YCCX2_unmapped_stringent_9_length_57115_cov_35	GCCGATCGCGGCCGTCGCGA	94.118	Unique rain
FT-SA74693-FT-SPN01265_HFF5YCCX2_P8S26C1	FT_SA74712_FT_SPN01265_HFF5YCCX2_unmapped_stringent_66_length_12531_cov_8	CAGCAGCAGCGGGAGCAGCAGCAACAGCA	92.593	#N/A
FT-SA74693-FT-SPN01265_HFF5YCCX2_P8S26C1	FT_SA74732_FT_SPN01265_HFF5YCCX2_unmapped_stringent_12_length_28742_cov_7	CAGCAGCAGCGGGAGCAGCAGCAACAGCA	92.593	#N/A
FT-SA74693-FT-SPN01265_HFF5YCCX2_P8S26C1	FT_SA74734_FT_SPN01265_HFF5YCCX2_unmapped_stringent_10_length_13450_cov_13	CAGCAGCAGCGGGAGCAGCAGCAACAGCA	89.655	#N/A
FT-SA74693-FT-SPN01265_HFF5YCCX2_P8S26C1	FT_SA74734_FT_SPN01265_HFF5YCCX2_unmapped_stringent_10_length_13450_cov_13	CAGCAGCAGCGGGAGCAGCAGCAACAGCA	89.655	#N/A
FT-SA74693-FT-SPN01265_HFF5YCCX2_P8S26C1	FT_SA74734_FT_SPN01265_HFF5YCCX2_unmapped_stringent_10_length_13450_cov_13	CAGCAGCAGCGGGAGCAGCAGCAACAGCA	89.655	#N/A
FT-SA74693-FT-SPN01265_HFF5YCCX2_P8S26C1	FT_SA74734_FT_SPN01265_HFF5YCCX2_unmapped_stringent_10_length_13450_cov_13	CAGCAGCAGCGGGAGCAGCAGCAACAGCA	89.655	#N/A
FT-SA74693-FT-SPN01265_HFF5YCCX2_P8S26C1	FT_SA74734_FT_SPN01265_HFF5YCCX2_unmapped_stringent_10_length_13450_cov_13	CAGCAGCAGCGGGAGCAGCAGCAACAGCA	89.655	#N/A
FT-SA74693-FT-SPN01265_HFF5YCCX2_P8S26C1	FT_SA74734_FT_SPN01265_HFF5YCCX2_unmapped_stringent_10_length_13450_cov_13	CAGCAGCAGCGGGAGCAGCAGCAACAGCA	89.655	#N/A
FT-SA74693-FT-SPN01265_HFF5YCCX2_P8S26C1	FT_SA74734_FT_SPN01265_HFF5YCCX2_unmapped_stringent_10_length_13450_cov_13	CAGCAGCAGCGGGAGCAGCAGCAACAGCA	89.655	#N/A
FT-SA74693-FT-SPN01265_HFF5YCCX2_P8S26C1	FT_SA74734_FT_SPN01265_HFF5YCCX2_unmapped_stringent_10_length_13450_cov_13	CAGCAGCAGCGGGAGCAGCAGCAACAGCA	89.655	#N/A
FT-SA74693-FT-SPN01265_HFF5YCCX2_P8S26C1	FT_SA74734_FT_SPN01265_HFF5YCCX2_unmapped_stringent_10_length_13450_cov_13	CAGCAGCAGCGGGAGCAGCAGCAACAGCA	89.655	#N/A
FT-SA74693-FT-SPN01265_HFF5YCCX2_P8S26C1	FT_SA74734_FT_SPN01265_HFF5YCCX2_unmapped_stringent_10_length_13450_cov_13	CAGCAGCAGCGGGAGCAGCAGCAACAGCA	89.655	#N/A
FT-SA74693-FT-SPN01265_HFF5YCCX2_P8S26C1	FT_SA74734_FT_SPN01265_HFF5YCCX2_unmapped_stringent_10_length_13450_cov_13	CAGCAGCAGCGGGAGCAGCAGCAACAGCA	89.655	#N/A
FT-SA74693-FT-SPN01265_HFF5YCCX2_P8S26C1	FT_SA74734_FT_SPN01265_HFF5YCCX2_unmapped_stringent_10_length_13450_cov_13	CAGCAGCAGCGGGAGCAGCAGCAACAGCA	89.655	#N/A
FT-SA74693-FT-SPN01265_HFF5YCCX2_P8S26C1	FT_SA74734_FT_SPN01265_HFF5YCCX2_unmapped_stringent_10_length_13450_cov_13	CAGCAGCAGCGGGAGCAGCAGCAACAGCA	89.655	#N/A
FT-SA74693-FT-SPN01265_HFF5YCCX2_P8S26C1	FT_SA74734_FT_SPN01265_HFF5YCCX2_unmapped_stringent_10_length_13450_cov_13	CAGCAGCAGCGGGAGCAGCAGCAACAGCA	89.655	#N/A
FT-SA74693-FT-SPN01265_HFF5YCCX2_P8S26C1	FT_SA74734_FT_SPN01265_HFF5YCCX2_unmapped_stringent_10_length_13450_cov_13	CAGCAGCAGCGGGAGCAGCAGCAACAGCA	89.655	#N/A
FT-SA74693-FT-SPN01265_HFF5YCCX2_P8S26C1	FT_SA74734_FT_SPN01265_HFF5YCCX2_unmapped_stringent_10_length_13450_cov_13	CAGCAGCAGCGGGAGCAGCAGCAACAGCA	89.286	#N/A
FT-SA74693-FT-SPN01265_HFF5YCCX2_P8S26C1	FT_SA74734_FT_SPN01265_HFF5YCCX2_unmapped_stringent_10_length_13450_cov_13	CAGCAGCAGCGGGAGCAGCAGCAACAGCA	89.286	#N/A
FT-SA74693-FT-SPN01265_HFF5YCCX2_P8S39C1	FT_SA74708_FT_SPN01265_HFF5YCCX2_unmapped_stringent_87_length_13962_cov_8	CGAGAGCGCGAGAGCGCGAGA	100	#N/A
FT-SA74693-FT-SPN01265_HFF5YCCX2_P8S54C1	FT_SA74687_FT_SPN01265_HFF5YCCX2_unmapped_stringent_4_length_41112_cov_14	CGGGGCTGCTCGGCGGCCCGC	100	Unique rain
FT-SA74694-FT-SPN01265_HFF5YCCX2_P8S75C1	FT_SA74687_FT_SPN01265_HFF5YCCX2_unmapped_stringent_4_length_41112_cov_14	CGGGGCTGCTCGGCGGCCCGC	100	Unique rain
FT-SA74694-FT-SPN01265_HFF5YCCX2_P8S120C1	FT_SA74685_FT_SPN01265_HFF5YCCX2_unmapped_stringent_104_length_10202_cov_7	GTCGGCGGTGACGATCTCGGGCG	90.476	Unique rain
FT-SA74695-FT-SPN01265_HFF5YCCX2_P8S43C4	FT_SA74685_FT_SPN01265_HFF5YCCX2_unmapped_stringent_3_length_84158_cov_17	CGCCGTGAGCGCCGGCAGGA	94.118	Unique rain
FT-SA74697-FT-SPN01265_HFF5YCCX2_P8S37C1	FT_SA74685_FT_SPN01265_HFF5YCCX2_unmapped_stringent_2_length_127841_cov_29	CAGTACGAGCAGTACGAGCA	100	Unique rain
FT-SA74698-FT-SPN01265_HFF5YCCX2_P8S36C1	FT_SA74685_FT_SPN01265_HFF5YCCX2_unmapped_stringent_3_length_84158_cov_17	CAGCAGCGCGGCCAGCAGGCC	94.737	Unique rain
FT-SA74698-FT-SPN01265_HFF5YCCX2_P8S36C1	FT_SA74685_FT_SPN01265_HFF5YCCX2_unmapped_stringent_3_length_84158_cov_17	CAGCAGCGCGGCCAGCAGGCC	94.444	Unique rain
FT-SA74700-FT-SPN01265_HFF5YCCX2_P8S1C6	FT_SA74685_FT_SPN01265_HFF5YCCX2_unmapped_stringent_71_length_13238_cov_6	AAGGCGCTCAAGAAGCGCGA	94.737	Unique rain
FT-SA74703-FT-SPN01265_HFF5YCCX2_P13S46C1	FT_SA74687_FT_SPN01265_HFF5YCCX2_unmapped_stringent_4_length_41112_cov_14	TGAACAACAGGATCGCGCCAGC	94.737	Unique rain
FT-SA74703-FT-SPN01265_HFF5YCCX2_P18S24C1	FT_SA74708_FT_SPN01265_HFF5YCCX2_unmapped_stringent_31_length_25926_cov_6	GCTTGGGGTAGGTCTCCTTCTGCGCCAGCCA	96.774	#N/A
FT-SA74703-FT-SPN01265_HFF5YCCX2_P18S25C1	FT_SA74685_FT_SPN01265_HFF5YCCX2_unmapped_stringent_12_length_47598_cov_10	GGGCGAGCGGGCTGGCGTCG	100	Unique rain
FT-SA74703-FT-SPN01265_HFF5YCCX2_P3S4C1	FT_SA74708_FT_SPN01265_HFF5YCCX2_unmapped_stringent_11_length_39005_cov_11	ATGTTTACGTCCAAACAAAACAGCACCAGACATATT	100	#N/A
FT-SA74703-FT-SPN01265_HFF5YCCX2_P3S4C1	FT_SA74710_FT_SPN01265_HFF5YCCX2_unmapped_stringent_16_length_36681_cov_11	ATGTTTACGTCCAAACAAAACAGCACCAGACATATT	100	#N/A
FT-SA74703-FT-SPN01265_HFF5YCCX2_P3S4C1	FT_SA74716_FT_SPN01265_HFF5YCCX2_unmapped_stringent_19_length_30190_cov_11	ATGTTTACGTCCAAACAAAACAGCACCAGACATATT	100	#N/A
FT-SA74703-FT-SPN01265_HFF5YCCX2_P3S4C1	FT_SA74730_FT_SPN01265_HFF5YCCX2_unmapped_stringent_35_length_22736_cov_8	ATGTTTACGTCCAAACAAAACAGCACCAGACATATT	100	#N/A
FT-SA74703-FT-SPN01265_HFF5YCCX2_P3S4C1	FT_SA74704_FT_SPN01265_HFF5YCCX2_unmapped_stringent_34_length_23243_cov_11	ATGTTTACGTCCAAACAAAACAGCACCAGACATATT	100	#N/A
FT-SA74703-FT-SPN01265_HFF5YCCX2_P3S4C1	FT_SA74736_FT_SPN01265_HFF5YCCX2_unmapped_stringent_67_length_14694_cov_10	ATGTTTACGTCCAAACAAAACAGCACCAGACATATT	100	#N/A
FT-SA74703-FT-SPN01265_HFF5YCCX2_P8S55C1	FT_SA74708_FT_SPN01265_HFF5YCCX2_unmapped_stringent_50_length_19086_cov_20	AGAAAATATGCATTTAGTGG	94.444	#N/A
FT-SA74703-FT-SPN01265_HFF5YCCX2_P8S55C1	FT_SA74711_FT_SPN01265_HFF5YCCX2_unmapped_stringent_35_length_31138_cov_12	AGAAAATATGCATTTAGTGG	94.444	#N/A
FT-SA74703-FT-SPN01265_HFF5YCCX2_P8S55C1	FT_SA74735_FT_SPN01265_HFF5YCCX2_unmapped_stringent_17_length_51132_cov_11	AGAAAATATGCATTTAGTGG	94.444	#N/A
FT-SA74703-FT-SPN01265_HFF5YCCX2_P8S55C1	FT_SA74715_FT_SPN01265_HFF5YCCX2_unmapped_stringent_100_length_19534_cov_8	AGAAAATATGCATTTAGTGG	94.444	#N/A
FT-SA74703-FT-SPN01265_HFF5YCCX2_P8S55C1	FT_SA74725_FT_SPN01265_HFF5YCCX2_unmapped_stringent_44_length_42524_cov_9	AGAAAATATGCATTTAGTGG	94.444	#N/A
FT-SA74703-FT-SPN01265_HFF5YCCX2_P8S55C1	FT_SA74726_FT_SPN01265_HFF5YCCX2_unmapped_stringent_13_length_33830_cov_16	AGAAAATATGCATTTAGTGG	94.444	#N/A
FT-SA74703-FT-SPN01265_HFF5YCCX2_P8S55C1	FT_SA74730_FT_SPN01265_HFF5YCCX2_unmapped_stringent_14_length_34870_cov_21	AGAAAATATGCATTTAGTGG	94.444	#N/A
FT-SA74703-FT-SPN01265_HFF5YCCX2_P8S55C1	FT_SA74738_FT_SPN01265_HFF5YCCX2_unmapped_stringent_10_length_32528_cov_18	AGAAAATATGCATTTAGTGG	94.444	#N/A
FT-SA74703-FT-SPN01265_HFF5YCCX2_P8S55C1	FT_SA74739_FT_SPN01265_HFF5YCCX2_unmapped_stringent_50_length_33409_cov_10	AGAAAATATGCATTTAGTGG	94.444	#N/A
FT-SA74703-FT-SPN01265_HFF5YCCX2_P8S55C1	FT_SA74740_FT_SPN01265_HFF5YCCX2_unmapped_stringent_3_length_45853_cov_19	AGAAAATATGCATTTAGTGG	94.444	#N/A
FT-SA74703-FT-SPN01265_HFF5YCCX2_P8S55C1	FT_SA74744_FT_SPN01265_HFF5YCCX2_unmapped_stringent_35_length_16988_cov_14	AGAAAATATGCATTTAGTGG	94.444	#N/A
FT-SA74703-FT-SPN01265_HFF5YCCX2_P8S56C1	FT_SA74704_FT_SPN01265_HFF5YCCX2_unmapped_stringent_118_length_11809_cov_11	AGAAAATTTAGAATTAGTCG	94.118	#N/A
FT-SA74703-FT-SPN01265_HFF5YCCX2_P8S56C1	FT_SA74704_FT_SPN01265_HFF5YCCX2_unmapped_stringent_89_length_13430_cov_9	AGAAAATTTAGAATTAGTCG	94.118	#N/A
FT-SA74703-FT-SPN01265_HFF5YCCX2_P8S56C1	FT_SA74706_FT_SPN01265_HFF5YCCX2_unmapped_stringent_113_length_10013_cov_9	AGAAAATTTAGAATTAGTCG	94.118	#N/A
FT-SA74703-FT-SPN01265_HFF5YCCX2_P8S56C1	FT_SA74706_FT_SPN01265_HFF5YCCX2_unmapped_stringent_46_length_15686_cov_6	AGAAAATTTAGAATTAGTCG	94.118	#N/A
FT-SA74703-FT-SPN01265_HFF5YCCX2_P8S56C1	FT_SA74712_FT_SPN01265_HFF5YCCX2_unmapped_stringent_11_length_36645_cov_10	AGAAAATTTAGAATTAGTCG	94.118	#N/A
FT-SA74703-FT-SPN01265_HFF5YCCX2_P8S56C1	FT_SA74720_FT_SPN01265_HFF5YCCX2_unmapped_stringent_7_length_34980_cov_8	AGAAAATTTAGAATTAGTCG	94.118	#N/A
FT-SA74703-FT-SPN01265_HFF5YCCX2_P8S56C1	FT_SA74722_FT_SPN01265_HFF5YCCX2_unmapped_stringent_8_length_26328_cov_26	AGAAAATTTAGAATTAGTCG	94.118	#N/A
FT-SA74703-FT-SPN01265_HFF5YCCX2_P8S56C1	FT_SA74726_FT_SPN01265_HFF5YCCX2_unmapped_stringent_45_length_18229_cov_10	AGAAAATTTAGAATTAGTCG	94.118	#N/A
FT-SA74703-FT-SPN01265_HFF5YCCX2_P8S56C1	FT_SA74728_FT_SPN01265_HFF5YCCX2_unmapped_stringent_17_length_35783_cov_10	AGAAAATTTAGAATTAGTCG	94.118	#N/A
FT-SA74703-FT-SPN01265_HFF5YCCX2_P8S56C1	FT_SA74730_FT_SPN01265_HFF5YCCX2_unmapped_stringent_108_length_11661_cov_14	AGAAAATTTAGAATTAGTCG	94.118	#N/A
FT-SA74703-FT-SPN01265_HFF5YCCX2_P8S56C1	FT_SA74730_FT_SPN01265_HFF5YCCX2_unmapped_stringent_23_length_31015_cov_10	AGAAAATTTAGAATTAGTCG	94.118	#N/A
FT-SA74703-FT-SPN01265_HFF5YCCX2_P8S56C1	FT_SA74733_FT_SPN01265_HFF5YCCX2_unmapped_stringent_18_length_26646_cov_11	AGAAAATTTAGAATTAGTCG	94.118	#N/A
FT-SA74703-FT-SPN01265_HFF5YCCX2_P8S56C1	FT_SA74736_FT_SPN01265_HFF5YCCX2_unmapped_stringent_1_length_75795_cov_14	AGAAAATTTAGAATTAGTCG	94.118	#N/A
FT-SA74703-FT-SPN01265_HFF5YCCX2_P8S56C1	FT_SA74736_FT_SPN01265_HFF5YCCX2_unmapped_stringent_40_length_18501_cov_9	AGAAAATTTAGAATTAGTCG	94.118	#N/A
FT-SA74703-FT-SPN01265_HFF5YCCX2_P8S56C1	FT_SA74740_FT_SPN01265_HFF5YCCX2_unmapped_stringent_10_length_30744_cov_19	AGAAAATTTAGAATTAGTCG	94.118	#N/A
FT-SA74703-FT-SPN01265_HFF5YCCX2_P8S56C1	FT_SA74742_FT_SPN01265_HFF5YCCX2_unmapped_stringent_78_length_11491_cov_6	AGAAAATTTAGAATTAGTCG	94.118	#N/A
FT-SA74703-FT-SPN01265_HFF5YCCX2_P8S56C1	FT_SA74744_FT_SPN01265_HFF5YCCX2_unmapped_stringent_66_length_11353_cov_6	AGAAAATTTAGAATTAGTCG	94.118	#N/A
FT-SA74703-FT-SPN01265_HFF5YCCX2_P8S57C1	FT_SA74733_FT_SPN01265_HFF5YCCX2_unmapped_stringent_18_length_26646_cov_11	AGAAAATTTAGATTTAGTGG	100	#N/A
FT-SA74703-FT-SPN01265_HFF5YCCX2_P8S57C1	FT_SA74736_FT_SPN01265_HFF5YCCX2_unmapped_stringent_1_length_75795_cov_14	AGAAAATTTAGATTTAGTGG	100	#N/A
FT-SA74703-FT-SPN01265_HFF5YCCX2_P8S57C1	FT_SA74740_FT_SPN01265_HFF5YCCX2_unmapped_stringent_10_length_30744_cov_19	AGAAAATTTAGATTTAGTGG	100	#N/A
FT-SA74703-FT-SPN01265_HFF5YCCX2_P8S57C1	FT_SA74704_FT_SPN01265_HFF5YCCX2_unmapped_stringent_118_length_11809_cov_11	AGAAAATTTAGATTTAGTGG	100	#N/A
FT-SA74703-FT-SPN01265_HFF5YCCX2_P8S57C1	FT_SA74726_FT_SPN01265_HFF5YCCX2_unmapped_stringent_45_length_18229_cov_10	AGAAAATTTAGATTTAGTGG	100	#N/A
FT-SA74703-FT-SPN01265_HFF5YCCX2_P8S57C1	FT_SA74730_FT_SPN01265_HFF5YCCX2_unmapped_stringent_108_length_11661_cov_14	AGAAAATTTAGATTTAGTGG	100	#N/A
FT-SA74703-FT-SPN01265_HFF5YCCX2_P8S57C1	FT_SA74712_FT_SPN01265_HFF5YCCX2_unmapped_stringent_14_length_29547_cov_10	AGAAAATTTAGATTTAGTGG	100	#N/A
FT-SA74703-FT-SPN01265_HFF5YCCX2_P8S57C1	FT_SA74684_FT_SPN01265_HFF5YCCX2_unmapped_stringent_6_length_48369_cov_19	AGAAAATTTAGATTTAGTGG	94.118	Unique rain
FT-SA74703-FT-SPN01265_HFF5YCCX2_P8S57C1	FT_SA74685_FT_SPN01265_HFF5YCCX2_unmapped_stringent_1_length_496472_cov_27	AGAAAATTTAGATTTAGTGG	94.118	Unique rain
FT-SA74703-FT-SPN01265_HFF5YCCX2_P8S57C1	FT_SA74704_FT_SPN01265_HFF5YCCX2_unmapped_stringent_89_length_13430_cov_9	AGAAAATTTAGATTTAGTGG	94.118	#N/A
FT-SA74703-FT-SPN01265_HFF5YCCX2_P8S57C1	FT_SA74706_FT_SPN01265_HFF5YCCX2_unmapped_stringent_113_length_10013_cov_9	AGAAAATTTAGATTTAGTGG	94.118	#N/A
FT-SA74703-FT-SPN01265_HFF5YCCX2_P8S57C1	FT_SA74716_FT_SPN01265_HFF5YCCX2_unmapped_stringent_132_length_11811_cov_6	AGAAAATTTAGATTTAGTGG	94.118	#N/A
FT-SA74703-FT-SPN01265_HFF5YCCX2_P8S57C1	FT_SA74736_FT_SPN01265_HFF5YCCX2_unmapped_stringent_40_length_18501_cov_9	AGAAAATTTAGATTTAGTGG	94.118	#N/A
FT-SA74703-FT-SPN01265_HFF5YCCX2_P8S57C1	FT_SA74742_FT_SPN01265_HFF5YCCX2_unmapped_stringent_78_length_11491_cov_6	AGAAAATTTAGATTTAGTGG	94.118	#N/A
FT-SA74703-FT-SPN01265_HFF5YCCX2_P8S57C1	FT_SA74744_FT_SPN01265_HFF5YCCX2_unmapped_stringent_66_length_11353_cov_6	AGAAAATTTAGATTTAGTGG	94.118	#N/A
FT-SA74703-FT-SPN01265_HFF5YCCX2_P8S71C1	FT_SA74685_FT_SPN01265_HFF5YCCX2_unmapped_stringent_1_length_496472_cov_27	AGAGAGAAAGCGAGAGAGAGA	94.444	Unique rain
FT-SA74703-FT-SPN01265_HFF5YCCX2_P8S71C1	FT_SA74685_FT_SPN01265_HFF5YCCX2_unmapped_stringent_1_length_496472_cov_27	AGAGAGAAAGCGAGAGAGAGA	90.476	Unique rain
FT-SA74703-FT-SPN01265_HFF5YCCX2_P8S71C1	FT_SA74685_FT_SPN01265_HFF5YCCX2_unmapped_stringent_1_length_496472_cov_27	AGAGAGAAAGCGAGAGAGAGA	90.476	Unique rain
FT-SA74703-FT-SPN01265_HFF5YCCX2_P8S71C1	FT_SA74685_FT_SPN01265_HFF5YCCX2_unmapped_stringent_1_length_496472_cov_27	AGAGAGAAAGCGAGAGAGAGA	90.476	Unique rain
FT-SA74703-FT-SPN01265_HFF5YCCX2_P8S71C1	FT_SA74685_FT_SPN01265_HFF5YCCX2_unmapped_stringent_1_length_496472_cov_27	AGAGAGAAAGCGAGAGAGAGA	90.476	Unique rain
FT-SA74703-FT-SPN01265_HFF5YCCX2_P8S71C1	FT_SA74685_FT_SPN01265_HFF5YCCX2_unmapped_stringent_1_length_496472_cov_27	AGAGAGAAAGCGAGAGAGAGA	90.476	Unique rain
FT-SA74703-FT-SPN01265_HFF5YCCX2_P8S71C1	FT_SA74685_FT_SPN01265_HFF5YCCX2_unmapped_stringent_1_length_496472_cov_27	AGAGAGAAAGCGAGAGAGAGA	90.476	Unique rain
FT-SA74703-FT-SPN01265_HFF5YCCX2_P8S71C1	FT_SA74685_FT_SPN01265_HFF5YCCX2_unmapped_stringent_1_length_496472_cov_27	AGAGAGAAAGCGAGAGAGAGA	90.476	Unique rain
FT-SA74703-FT-SPN01265_HFF5YCCX2_P8S71C1	FT_SA74685_FT_SPN01265_HFF5YCCX2_unmapped_stringent_1_length_496472_cov_27	AGAGAGAAAGCGAGAGAGAGA	90.476	Unique rain
FT-SA74703-FT-SPN01265_HFF5YCCX2_P8S71C1	FT_SA74685_FT_SPN01265_HFF5YCCX2_unmapped_stringent_1_length_496472_cov_27	AGAGAGAAAGCGAGAGAGAGA	90.476	Unique rain
FT-SA74703-FT-SPN01265_HFF5YCCX2_P8S71C1	FT_SA74685_FT_SPN01265_HFF5YCCX2_unmapped_stringent_1_length_496472_cov_27	AGAGAGAAAGCGAGAGAGAGA	90.476	Unique rain
FT-SA74703-FT-SPN01265_HFF5YCCX2_P8S71C1	FT_SA74685_FT_SPN01265_HFF5YCCX2_unmapped_stringent_1_length_496472_cov_27	AGAGAGAAAGCGAGAGAGAGA	90.476	Unique rain
FT-SA74703-FT-SPN01265_HFF5YCCX2_P8S71C1	FT_SA74685_FT_SPN01265_HFF5YCCX2_unmapped_stringent_1_length_496472_cov_27	AGAGAGAAAGCGAGAGAGAGA	90.476	Unique rain
FT-SA74703-FT-SPN01265_HFF5YCCX2_P8S71C1	FT_SA74685_FT_SPN01265_HFF5YCCX2_unmapped_stringent_1_length_496472_cov_27	AGAGAGAAAGCGAGAGAGAGA	90.476	Unique rain
FT-SA74703-FT-SPN01265_HFF5YCCX2_P8S71C1	FT_SA74685_FT_SPN01265_HFF5YCCX2_unmapped_stringent_1_length_496472_cov_27	AGAGAGAAAGCGAGAGAGAGA	90.476	Unique rain
FT-SA74703-FT-SPN01265_HFF5YCCX2_P8S71C1	FT_SA74685_FT_SPN01265_HFF5YCCX2_unmapped_stringent_1_length_496472_cov_27	AGAGAGAAAGCGAGAGAGAGA	90.476	Unique rain
FT-SA74703-FT-SPN01265_HFF5YCCX2_P8S71C1	FT_SA74685_FT_SPN01265_HFF5YCCX2_unmapped_stringent_1_length_496472_cov_27	AGAGAGAAAGCGAGAGAGAGA	90.476	Unique rain
FT-SA74703-FT-SPN01265_HFF5YCCX2_P8S71C1	FT_SA74685_FT_SPN01265_HFF5YCCX2_unmapped_stringent_1_length_496472_cov_27	AGAGAGAAAGCGAGAGAGAGA	90.476	Unique rain
FT-SA74703-FT-SPN01265_HFF5YCCX2_P8S71C1	FT_SA74685_FT_SPN01265_HFF5YCCX2_unmapped_stringent_1_length_496472_cov_27	AGAGAGAAAGCGAGAGAGAGA	90.476	Unique rain
FT-SA74703-FT-SPN01265_HFF5YCCX2_P8S71C1	FT_SA74685_FT_SPN01265_HFF5YCCX2_unmapped_stringent_1_length_496472_cov_27	AGAGAGAAAGCGAGAGAGAGA	90.476	Unique rain
FT-SA74703-FT-SPN01265_HFF5YCCX2_P8S71C1	FT_SA74685_FT_SPN01265_HFF5YCCX2_unmapped_stringent_1_length_496472_cov_27	AGAGAGAAAGCGAGAGAGAGA	90.476	Unique rain
FT-SA74703-FT-SPN01265_HFF5YCCX2_P8S71C1	FT_SA74685_FT_SPN01265_HFF5YCCX2_unmapped_stringent_1_length_496472_cov_27	AGAGAGAAAGCGAGAGAGAGA	90.476	Unique rain
FT-SA74703-FT-SPN01265_HFF5YCCX2_P8S71C1	FT_SA74685_FT_SPN01265_HFF5YCCX2_unmapped_stringent_1_length_496472_cov_27	AGAGAGAAAGCGAGAGAGAGA	90.476	Unique rain
FT-SA74703-FT-SPN01265_HFF5YCCX2_P8S71C1	FT_SA74685_FT_SPN01265_HFF5YCCX2_unmapped_stringent_1_length_496472_cov_27	AGAGAGAAAGCGAGAGAGAGA	90.476	Unique rain
FT-SA74703-FT-SPN01265_HFF5YCCX2_P8S71C1	FT_SA74685_FT_SPN01265_HFF5YCCX2_unmapped_stringent_1_length_496472_cov_27	AGAGAGAAAGCGAGAGAGAGA	90.476	Unique rain
FT-SA74703-FT-SPN01265_HFF5YCCX2_P8S71C1	FT_SA74685_FT_SPN01265_HFF5YCCX2_unmapped_stringent_1_length_496472_cov_27	AGAGAGAAAGCGAGAGAGAGA	90.476	Unique rain
FT-SA74703-FT-SPN01265_HFF5YCCX2_P8S71C1	FT_SA74685_FT_SPN01265_HFF5YCCX2_unmapped_stringent_1_length_496472_cov_27	AGAGAGAAAGCGAGAGAGAGA	90.476	Unique rain
FT-SA74703-FT-SPN01265_HFF5YCCX2_P8S71C1	FT_SA74685_FT_SPN01265_HFF5YCCX2_unmapped_stringent_1_length_496472_cov_27	AGAGAGAAAGCGAGAGAGAGA	90.476	Unique rain
FT-SA74703-FT-SPN01265_HFF5YCCX2_P8S71C1	FT_SA74685_FT_SPN01265_HFF5YCCX2_unmapped_stringent_1_length_496472_cov_27	AGAGAGAAAGCGAGAGAGAGA	90.476	Unique rain
FT-SA74703-FT-SPN01265_HFF5YCCX2_P8S71C1	FT_SA74685_FT_SPN01265_HFF5YCCX2_unmapped_stringent_1_length_496472_cov_27	AGAGAGAAAGCGAGAGAGAGA	90.476	Unique rain
FT-SA74703-FT-SPN01265_HFF5YCCX2_P8S71C1	FT_SA74684_FT_SPN01265_HFF5YCCX2_unmapped_stringent_1_length_270006_cov_17	AGAGAGAAAGCGAGAGAGAGA	94.444	Unique rain
FT-SA74703-FT-SPN01265_HFF5YCCX2_P8S71C1	FT_SA74684_FT_SPN01265_HFF5YCCX2_unmapped_stringent_1_length_270006_cov_17	AGAGAGAAAGCGAGAGAGAGA	90.476	Unique rain
FT-SA74703-FT-SPN01265_HFF5YCCX2_P8S71C1	FT_SA74684_FT_SPN01265_HFF5YCCX2_unmapped_stringent_1_length_270006_cov_17	AGAGAGAAAGCGAGAGAGAGA	90.476	Unique rain
FT-SA74703-FT-SPN01265_HFF5YCCX2_P8S71C1	FT_SA74684_FT_SPN01265_HFF5YCCX2_unmapped_stringent_1_length_270006_cov_17	AGAGAGAAAGCGAGAGAGAGA	90.476	Unique rain
FT-SA74703-FT-SPN01265_HFF5YCCX2_P8S71C1	FT_SA74684_FT_SPN01265_HFF5YCCX2_unmapped_stringent_1_length_270006_cov_17	AGAGAGAAAGCGAGAGAGAGA	90.476	Unique rain
FT-SA74703-FT-SPN01265_HFF5YCCX2_P8S71C1	FT_SA74684_FT_SPN01265_HFF5YCCX2_unmapped_stringent_1_length_270006_cov_17	AGAGAGAAAGCGAGAGAGAGA	90.476	Unique rain
FT-SA74703-FT-SPN01265_HFF5YCCX2_P8S71C1	FT_SA74684_FT_SPN01265_HFF5YCCX2_unmapped_stringent_1_length_270006_cov_17	AGAGAGAAAGCGAGAGAGAGA	90.476	Unique rain
FT-SA74703-FT-SPN01265_HFF5YCCX2_P8S71C1	FT_SA74684_FT_SPN01265_HFF5YCCX2_unmapped_stringent_1_length_270006_cov_17	AGAGAGAAAGCGAGAGAGAGA	90.476	Unique rain
FT-SA74703-FT-SPN01265_HFF5YCCX2_P8S71C1	FT_SA74684_FT_SPN01265_HFF5YCCX2_unmapped_stringent_1_length_270006_cov_17	AGAGAGAAAGCGAGAGAGAGA	90.476	Unique rain
FT-SA74703-FT-SPN01265_HFF5YCCX2_P8S71C1	FT_SA74684_FT_SPN01265_HFF5YCCX2_unmapped_stringent_1_length_270006_cov_17	AGAGAGAAAGCGAGAGAGAGA	90.476	Unique rain
FT-SA74703-FT-SPN01265_HFF5YCCX2_P8S71C1	FT_SA74684_FT_SPN01265_HFF5YCCX2_unmapped_stringent_1_length_270006_cov_17	AGAGAGAAAGCGAGAGAGAGA	90.476	Unique rain
FT-SA74703-FT-SPN01265_HFF5YCCX2_P8S71C1	FT_SA74684_FT_SPN01265_HFF5YCCX2_unmapped_stringent_1_length_270006_cov_17	AGAGAGAAAGCGAGAGAGAGA	90.476	Unique rain
FT-SA74703-FT-SPN01265_HFF5YCCX2_P8S71C1	FT_SA74684_FT_SPN01265_HFF5YCCX2_unmapped_stringent_1_length_270006_cov_17	AGAGAGAAAGCGAGAGAGAGA	90.476	Unique rain
FT-SA74703-FT-SPN01265_HFF5YCCX2_P8S71C1	FT_SA74684_FT_SPN01265_HFF5YCCX2_unmapped_stringent_1_length_270006_cov_17	AGAGAGAAAGCGAGAGAGAGA	90.476	Unique rain
FT-SA74703-FT-SPN01265_HFF5YCCX2_P8S71C1	FT_SA74684_FT_SPN01265_HFF5YCCX2_unmapped_stringent_1_length_270006_cov_17	AGAGAGAAAGCGAGAGAGAGA	90.476	Unique rain
FT-SA74703-FT-SPN01265_HFF5YCCX2_P8S71C1	FT_SA74684_FT_SPN01265_HFF5YCCX2_unmapped_stringent_1_length_270006_cov_17	AGAGAGAAAGCGAGAGAGAGA	90.476	Unique rain
FT-SA74703-FT-SPN01265_HFF5YCCX2_P8S71C1	FT_SA74684_FT_SPN01265_HFF5YCCX2_unmapped_stringent_1_length_270006_cov_17	AGAGAGAAAGCGAGAGAGAGA	90.476	Unique rain
FT-SA74703-FT-SPN01265_HFF5YCCX2_P8S71C1	FT_SA74684_FT_SPN01265_HFF5YCCX2_unmapped_stringent_1_length_270006_cov_17	AGAGAGAAAGCGAGAGAGAGA	90.476	Unique rain
FT-SA74703-FT-SPN01265_HFF5YCCX2_P8S71C1	FT_SA74684_FT_SPN01265_HFF5YCCX2_unmapped_stringent_10_length_15418_cov_17	AGAGAGAAAGCGAGAGAGAGA	90.476	Unique rain
FT-SA74703-FT-SPN01265_HFF5YCCX2_P8S71C1	FT_SA74684_FT_SPN01265_HFF5YCCX2_unmapped_stringent_10_length_15418_cov_17	AGAGAGAAAGCGAGAGAGAGA	90.476	Unique rain
FT-SA74703-FT-SPN01265_HFF5YCCX2_P8S71C1	FT_SA74684_FT_SPN01265_HFF5YCCX2_unmapped_stringent_10_length_15418_cov_17	AGAGAGAAAGCGAGAGAGAGA	90.476	Unique rain
FT-SA74703-FT-SPN01265_HFF5YCCX2_P8S71C1	FT_SA74684_FT_SPN01265_HFF5YCCX2_unmapped_stringent_10_length_15418_cov_17	AGAGAGAAAGCGAGAGAGAGA	90.476	Unique rain
FT-SA74703-FT-SPN01265_HFF5YCCX2_P8S71C1	FT_SA74684_FT_SPN01265_HFF5YCCX2_unmapped_stringent_10_length_15418_cov_17	AGAGAGAAAGCGAGAGAGAGA	90.476	Unique rain
FT-SA74703-FT-SPN01265_HFF5YCCX2_P8S71C1	FT_SA74684_FT_SPN01265_HFF5YCCX2_unmapped_stringent_10_length_15418_cov_17	AGAGAGAAAGCGAGAGAGAGA	90.476	Unique rain
FT-SA74703-FT-SPN01265_HFF5YCCX2_P8S71C1	FT_SA74684_FT_SPN01265_HFF5YCCX2_unmapped_stringent_10_length_15418_cov_17	AGAGAGAAAGCGAGAGAGAGA	90.476	Unique rain
FT-SA74703-FT-SPN01265_HFF5YCCX2_P8S71C1	FT_SA74684_FT_SPN01265_HFF5YCCX2_unmapped_stringent_10_length_15418_cov_17	AGAGAGAAAGCGAGAGAGAGA	90.476	Unique rain
FT-SA74703-FT-SPN01265_HFF5YCCX2_P8S71C1	FT_SA74684_FT_SPN01265_HFF5YCCX2_unmapped_stringent_10_length_15418_cov_17	AGAGAGAAAGCGAGAGAGAGA	90.476	Unique rain
FT-SA74703-FT-SPN01265_HFF5YCCX2_P8S71C1	FT_SA74738_FT_SPN01265_HFF5YCCX2_unmapped_stringent_24_length_26952_cov_9	AGAGAGAAAGCGAGAGAGAGA	90.476	#N/A
FT-SA74703-FT-SPN01265_HFF5YCCX2_P8S71C1	FT_SA74738_FT_SPN01265_HFF5YCCX2_unmapped_stringent_24_length_26952_cov_9	AGAGAGAAAGCGAGAGAGAGA	90.476	#N/A
FT-SA74703-FT-SPN01265_HFF5YCCX2_P8S71C1	FT_SA74738_FT_SPN01265_HFF5YCCX2_unmapped_stringent_24_length_26952_cov_9	AGAGAGAAAGCGAGAGAGAGA	90.476	#N/A
FT-SA74703-FT-SPN01265_HFF5YCCX2_P8S71C1	FT_SA74738_FT_SPN01265_HFF5YCCX2_unmapped_stringent_24_length_26952_cov_9	AGAGAGAAAGCGAGAGAGAGA	90.476	#N/A
FT-SA74703-FT-SPN01265_HFF5YCCX2_P8S168C2	FT_SA74732_FT_SPN01265_HFF5YCCX2_unmapped_stringent_23_length_17752_cov_37	AGCGCGAGAAGAAGGAGAAG	94.118	#N/A
FT-SA74703-FT-SPN01265_HFF5YCCX2_P8S168C2	FT_SA74732_FT_SPN01265_HFF5YCCX2_unmapped_stringent_23_length_17752_cov_37	AGCGCGAGAAGAAGGAGAAG	94.118	#N/A
FT-SA74703-FT-SPN01265_HFF5YCCX2_P8S254C1	FT_SA74685_FT_SPN01265_HFF5YCCX2_unmapped_stringent_3_length_84158_cov_17	CAGCGCCAGCAGCGGCAGCT	95	Unique rain
FT-SA74703-FT-SPN01265_HFF5YCCX2_P8S254C1	FT_SA74708_FT_SPN01265_HFF5YCCX2_unmapped_stringent_85_length_14226_cov_7	CAGCGCCAGCAGCGGCAGCT	94.737	#N/A
FT-SA74703-FT-SPN01265_HFF5YCCX2_P8S254C1	FT_SA74706_FT_SPN01265_HFF5YCCX2_unmapped_stringent_68_length_13679_cov_7	CAGCGCCAGCAGCGGCAGCT	94.444	#N/A
FT-SA74703-FT-SPN01265_HFF5YCCX2_P8S254C1	FT_SA74708_FT_SPN01265_HFF5YCCX2_unmapped_stringent_22_length_30130_cov_11	CAGCGCCAGCAGCGGCAGCT	94.444	#N/A
FT-SA74703-FT-SPN01265_HFF5YCCX2_P8S254C1	FT_SA74716_FT_SPN01265_HFF5YCCX2_unmapped_stringent_47_length_19629_cov_9	CAGCGCCAGCAGCGGCAGCT	94.444	#N/A
FT-SA74703-FT-SPN01265_HFF5YCCX2_P8S254C1	FT_SA74720_FT_SPN01265_HFF5YCCX2_unmapped_stringent_68_length_11889_cov_10	CAGCGCCAGCAGCGGCAGCT	94.444	#N/A
FT-SA74703-FT-SPN01265_HFF5YCCX2_P8S254C1	FT_SA74710_FT_SPN01265_HFF5YCCX2_unmapped_stringent_91_length_15284_cov_15	CAGCGCCAGCAGCGGCAGCT	94.118	#N/A
FT-SA74703-FT-SPN01265_HFF5YCCX2_P8S333C1	FT_SA74685_FT_SPN01265_HFF5YCCX2_unmapped_stringent_16_length_44276_cov_17	CGCCGCGCGCGAGCGCGCGA	94.118	Unique rain
FT-SA74704-FT-SPN01265_HFF5YCCX2_P18S2C7	FT_SA74708_FT_SPN01265_HFF5YCCX2_unmapped_stringent_31_length_25926_cov_6	GCTTGGGGTAGGTCTCCTTCTGCACCAGCCA	100	#N/A
FT-SA74704-FT-SPN01265_HFF5YCCX2_P3S5C1	FT_SA74730_FT_SPN01265_HFF5YCCX2_unmapped_stringent_5_length_46925_cov_11	ATCTCCAGCAACAGTAAACCA	94.444	#N/A
FT-SA74704-FT-SPN01265_HFF5YCCX2_P3S5C1	FT_SA74720_FT_SPN01265_HFF5YCCX2_unmapped_stringent_4_length_40550_cov_14	ATCTCCAGCAACAGTAAACCA	94.444	#N/A
FT-SA74704-FT-SPN01265_HFF5YCCX2_P3S5C1	FT_SA74710_FT_SPN01265_HFF5YCCX2_unmapped_stringent_20_length_32980_cov_15	ATCTCCAGCAACAGTAAACCA	94.444	#N/A
FT-SA74704-FT-SPN01265_HFF5YCCX2_P3S5C1	FT_SA74716_FT_SPN01265_HFF5YCCX2_unmapped_stringent_23_length_27690_cov_11	ATCTCCAGCAACAGTAAACCA	94.444	#N/A
FT-SA74704-FT-SPN01265_HFF5YCCX2_P3S5C1	FT_SA74738_FT_SPN01265_HFF5YCCX2_unmapped_stringent_48_length_17444_cov_10	ATCTCCAGCAACAGTAAACCA	94.444	#N/A
FT-SA74704-FT-SPN01265_HFF5YCCX2_P3S5C1	FT_SA74740_FT_SPN01265_HFF5YCCX2_unmapped_stringent_16_length_20597_cov_10	ATCTCCAGCAACAGTAAACCA	94.444	#N/A
FT-SA74704-FT-SPN01265_HFF5YCCX2_P3S5C1	FT_SA74744_FT_SPN01265_HFF5YCCX2_unmapped_stringent_18_length_23218_cov_9	ATCTCCAGCAACAGTAAACCA	94.444	#N/A
FT-SA74704-FT-SPN01265_HFF5YCCX2_P3S5C1	FT_SA74726_FT_SPN01265_HFF5YCCX2_unmapped_stringent_5_length_39169_cov_10	ATCTCCAGCAACAGTAAACCA	94.444	#N/A
FT-SA74704-FT-SPN01265_HFF5YCCX2_P3S5C1	FT_SA74742_FT_SPN01265_HFF5YCCX2_unmapped_stringent_25_length_20118_cov_8	ATCTCCAGCAACAGTAAACCA	94.444	#N/A
FT-SA74704-FT-SPN01265_HFF5YCCX2_P3S6C6	FT_SA74708_FT_SPN01265_HFF5YCCX2_unmapped_stringent_11_length_39005_cov_11	ATGTTTACGTCCAAACAAAACAGCACCAGACATATT	100	#N/A
FT-SA74704-FT-SPN01265_HFF5YCCX2_P3S6C6	FT_SA74710_FT_SPN01265_HFF5YCCX2_unmapped_stringent_16_length_36681_cov_11	ATGTTTACGTCCAAACAAAACAGCACCAGACATATT	100	#N/A
FT-SA74704-FT-SPN01265_HFF5YCCX2_P3S6C6	FT_SA74716_FT_SPN01265_HFF5YCCX2_unmapped_stringent_19_length_30190_cov_11	ATGTTTACGTCCAAACAAAACAGCACCAGACATATT	100	#N/A
FT-SA74704-FT-SPN01265_HFF5YCCX2_P3S6C6	FT_SA74730_FT_SPN01265_HFF5YCCX2_unmapped_stringent_35_length_22736_cov_8	ATGTTTACGTCCAAACAAAACAGCACCAGACATATT	100	#N/A
FT-SA74704-FT-SPN01265_HFF5YCCX2_P3S6C6	FT_SA74704_FT_SPN01265_HFF5YCCX2_unmapped_stringent_34_length_23243_cov_11	ATGTTTACGTCCAAACAAAACAGCACCAGACATATT	100	#N/A
FT-SA74704-FT-SPN01265_HFF5YCCX2_P3S6C6	FT_SA74736_FT_SPN01265_HFF5YCCX2_unmapped_stringent_67_length_14694_cov_10	ATGTTTACGTCCAAACAAAACAGCACCAGACATATT	100	#N/A
FT-SA74704-FT-SPN01265_HFF5YCCX2_P3S66C1	FT_SA74711_FT_SPN01265_HFF5YCCX2_unmapped_stringent_58_length_19663_cov_10	TATGATCCTGATGATATTGAGTTTAA	91.304	#N/A
FT-SA74704-FT-SPN01265_HFF5YCCX2_P3S66C1	FT_SA74712_FT_SPN01265_HFF5YCCX2_unmapped_stringent_64_length_12649_cov_16	TATGATCCTGATGATATTGAGTTTAA	91.304	#N/A
FT-SA74704-FT-SPN01265_HFF5YCCX2_P3S86C2	FT_SA74708_FT_SPN01265_HFF5YCCX2_unmapped_stringent_96_length_13029_cov_10	TTCTCTATATTCATTGAATT	94.118	#N/A
FT-SA74705-FT-SPN01265_HFF5YCCX2_P3S30C3	FT_SA74734_FT_SPN01265_HFF5YCCX2_unmapped_stringent_10_length_13450_cov_13	GGAGCAGCTGCATCAGCATCAGCATCAGCATCAGCATC	86.111	#N/A
FT-SA74705-FT-SPN01265_HFF5YCCX2_P3S41C1	FT_SA74710_FT_SPN01265_HFF5YCCX2_unmapped_stringent_2_length_99812_cov_11	TAACCAGCATTTGTAGTTGTATTA	90.909	#N/A
FT-SA74705-FT-SPN01265_HFF5YCCX2_P3S41C1	FT_SA74730_FT_SPN01265_HFF5YCCX2_unmapped_stringent_134_length_10318_cov_6	TAACCAGCATTTGTAGTTGTATTA	90.909	#N/A
FT-SA74705-FT-SPN01265_HFF5YCCX2_P3S41C1	FT_SA74736_FT_SPN01265_HFF5YCCX2_unmapped_stringent_114_length_10391_cov_6	TAACCAGCATTTGTAGTTGTATTA	90.909	#N/A
FT-SA74705-FT-SPN01265_HFF5YCCX2_P3S55C1	FT_SA74711_FT_SPN01265_HFF5YCCX2_unmapped_stringent_58_length_19663_cov_10	TATGATCCTGATGATATTGAGTTT	90.909	#N/A
FT-SA74705-FT-SPN01265_HFF5YCCX2_P3S55C1	FT_SA74712_FT_SPN01265_HFF5YCCX2_unmapped_stringent_64_length_12649_cov_16	TATGATCCTGATGATATTGAGTTT	90.909	#N/A
FT-SA74705-FT-SPN01265_HFF5YCCX2_P8S40C1	FT_SA74736_FT_SPN01265_HFF5YCCX2_unmapped_stringent_1_length_75795_cov_14	AGAAAACTTAGATTTAGTGG	94.118	#N/A
FT-SA74705-FT-SPN01265_HFF5YCCX2_P8S40C1	FT_SA74704_FT_SPN01265_HFF5YCCX2_unmapped_stringent_118_length_11809_cov_11	AGAAAACTTAGATTTAGTGG	94.118	#N/A
FT-SA74705-FT-SPN01265_HFF5YCCX2_P8S40C1	FT_SA74716_FT_SPN01265_HFF5YCCX2_unmapped_stringent_132_length_11811_cov_6	AGAAAACTTAGATTTAGTGG	94.118	#N/A
FT-SA74705-FT-SPN01265_HFF5YCCX2_P8S40C1	FT_SA74726_FT_SPN01265_HFF5YCCX2_unmapped_stringent_45_length_18229_cov_10	AGAAAACTTAGATTTAGTGG	94.118	#N/A
FT-SA74705-FT-SPN01265_HFF5YCCX2_P8S40C1	FT_SA74730_FT_SPN01265_HFF5YCCX2_unmapped_stringent_108_length_11661_cov_14	AGAAAACTTAGATTTAGTGG	94.118	#N/A
FT-SA74705-FT-SPN01265_HFF5YCCX2_P8S40C1	FT_SA74733_FT_SPN01265_HFF5YCCX2_unmapped_stringent_18_length_26646_cov_11	AGAAAACTTAGATTTAGTGG	94.118	#N/A
FT-SA74705-FT-SPN01265_HFF5YCCX2_P8S40C1	FT_SA74740_FT_SPN01265_HFF5YCCX2_unmapped_stringent_10_length_30744_cov_19	AGAAAACTTAGATTTAGTGG	94.118	#N/A
FT-SA74705-FT-SPN01265_HFF5YCCX2_P8S41C1	FT_SA74704_FT_SPN01265_HFF5YCCX2_unmapped_stringent_141_length_10469_cov_6	AGAAAATTTAAATTTTGTGG	94.118	#N/A
FT-SA74705-FT-SPN01265_HFF5YCCX2_P8S41C1	FT_SA74710_FT_SPN01265_HFF5YCCX2_unmapped_stringent_171_length_10643_cov_6	AGAAAATTTAAATTTTGTGG	94.118	#N/A
FT-SA74705-FT-SPN01265_HFF5YCCX2_P8S41C1	FT_SA74711_FT_SPN01265_HFF5YCCX2_unmapped_stringent_115_length_10337_cov_8	AGAAAATTTAAATTTTGTGG	94.118	#N/A
FT-SA74705-FT-SPN01265_HFF5YCCX2_P8S42C1	FT_SA74728_FT_SPN01265_HFF5YCCX2_unmapped_stringent_2_length_72195_cov_10	AGAAAATTTAGATTCAGTTG	94.118	#N/A
FT-SA74705-FT-SPN01265_HFF5YCCX2_P8S51C1	FT_SA74712_FT_SPN01265_HFF5YCCX2_unmapped_stringent_25_length_22441_cov_32	AGAGAATTTAGATTCATTTG	100	#N/A
FT-SA74705-FT-SPN01265_HFF5YCCX2_P8S51C1	FT_SA74731_FT_SPN01265_HFF5YCCX2_unmapped_stringent_32_length_19672_cov_8	AGAGAATTTAGATTCATTTG	100	#N/A
FT-SA74705-FT-SPN01265_HFF5YCCX2_P8S51C1	FT_SA74711_FT_SPN01265_HFF5YCCX2_unmapped_stringent_87_length_13979_cov_18	AGAGAATTTAGATTCATTTG	100	#N/A
FT-SA74705-FT-SPN01265_HFF5YCCX2_P8S51C1	FT_SA74732_FT_SPN01265_HFF5YCCX2_unmapped_stringent_14_length_27513_cov_12	AGAGAATTTAGATTCATTTG	100	#N/A
FT-SA74706-FT-SPN01265_HFF5YCCX2_P18S4C7	FT_SA74708_FT_SPN01265_HFF5YCCX2_unmapped_stringent_31_length_25926_cov_6	GCTTGGGGTAGGTCTCCTTCTGCACCAGCCA	100	#N/A
FT-SA74706-FT-SPN01265_HFF5YCCX2_P3S6C5	FT_SA74708_FT_SPN01265_HFF5YCCX2_unmapped_stringent_11_length_39005_cov_11	ATGTTTACGTCCAAACAAAACAGCACCAGACATATT	100	#N/A
FT-SA74706-FT-SPN01265_HFF5YCCX2_P3S6C5	FT_SA74710_FT_SPN01265_HFF5YCCX2_unmapped_stringent_16_length_36681_cov_11	ATGTTTACGTCCAAACAAAACAGCACCAGACATATT	100	#N/A
FT-SA74706-FT-SPN01265_HFF5YCCX2_P3S6C5	FT_SA74716_FT_SPN01265_HFF5YCCX2_unmapped_stringent_19_length_30190_cov_11	ATGTTTACGTCCAAACAAAACAGCACCAGACATATT	100	#N/A
FT-SA74706-FT-SPN01265_HFF5YCCX2_P3S6C5	FT_SA74730_FT_SPN01265_HFF5YCCX2_unmapped_stringent_35_length_22736_cov_8	ATGTTTACGTCCAAACAAAACAGCACCAGACATATT	100	#N/A
FT-SA74706-FT-SPN01265_HFF5YCCX2_P3S6C5	FT_SA74704_FT_SPN01265_HFF5YCCX2_unmapped_stringent_34_length_23243_cov_11	ATGTTTACGTCCAAACAAAACAGCACCAGACATATT	100	#N/A
FT-SA74706-FT-SPN01265_HFF5YCCX2_P3S6C5	FT_SA74736_FT_SPN01265_HFF5YCCX2_unmapped_stringent_67_length_14694_cov_10	ATGTTTACGTCCAAACAAAACAGCACCAGACATATT	100	#N/A
FT-SA74706-FT-SPN01265_HFF5YCCX2_P3S77C1	FT_SA74711_FT_SPN01265_HFF5YCCX2_unmapped_stringent_58_length_19663_cov_10	TATGATCCTGATGATATTGAGTTTAA	91.304	#N/A
FT-SA74706-FT-SPN01265_HFF5YCCX2_P3S77C1	FT_SA74712_FT_SPN01265_HFF5YCCX2_unmapped_stringent_64_length_12649_cov_16	TATGATCCTGATGATATTGAGTTTAA	91.304	#N/A
FT-SA74706-FT-SPN01265_HFF5YCCX2_P3S88C2	FT_SA74720_FT_SPN01265_HFF5YCCX2_unmapped_stringent_72_length_11598_cov_9	TGATGACCTTGTGTAGTACCT	94.444	#N/A
FT-SA74706-FT-SPN01265_HFF5YCCX2_P3S88C2	FT_SA74716_FT_SPN01265_HFF5YCCX2_unmapped_stringent_45_length_19930_cov_7	TGATGACCTTGTGTAGTACCT	94.444	#N/A
FT-SA74707-FT-SPN01265_HFF5YCCX2_P8S15C1	FT_SA74684_FT_SPN01265_HFF5YCCX2_unmapped_stringent_1_length_270006_cov_17	CGAGAGCGAGAGCGAGAGCGA	90.476	Unique rain
FT-SA74707-FT-SPN01265_HFF5YCCX2_P8S15C1	FT_SA74685_FT_SPN01265_HFF5YCCX2_unmapped_stringent_1_length_496472_cov_27	CGAGAGCGAGAGCGAGAGCGA	90.476	Unique rain
FT-SA74708-FT-SPN01265_HFF5YCCX2_P18S6C4	FT_SA74708_FT_SPN01265_HFF5YCCX2_unmapped_stringent_31_length_25926_cov_6	GCTTGGGGTAGGTCTCCTTCTGCACCAGCCA	100	#N/A
FT-SA74708-FT-SPN01265_HFF5YCCX2_P3S5C1	FT_SA74708_FT_SPN01265_HFF5YCCX2_unmapped_stringent_11_length_39005_cov_11	ATGTTTACGTCCAAACAAAACAGCACCAGACAGATT	100	#N/A
FT-SA74708-FT-SPN01265_HFF5YCCX2_P3S5C1	FT_SA74710_FT_SPN01265_HFF5YCCX2_unmapped_stringent_16_length_36681_cov_11	ATGTTTACGTCCAAACAAAACAGCACCAGACAGATT	100	#N/A
FT-SA74708-FT-SPN01265_HFF5YCCX2_P3S5C1	FT_SA74716_FT_SPN01265_HFF5YCCX2_unmapped_stringent_19_length_30190_cov_11	ATGTTTACGTCCAAACAAAACAGCACCAGACAGATT	100	#N/A
FT-SA74708-FT-SPN01265_HFF5YCCX2_P3S5C1	FT_SA74730_FT_SPN01265_HFF5YCCX2_unmapped_stringent_35_length_22736_cov_8	ATGTTTACGTCCAAACAAAACAGCACCAGACAGATT	100	#N/A
FT-SA74708-FT-SPN01265_HFF5YCCX2_P3S5C1	FT_SA74704_FT_SPN01265_HFF5YCCX2_unmapped_stringent_34_length_23243_cov_11	ATGTTTACGTCCAAACAAAACAGCACCAGACAGATT	100	#N/A
FT-SA74708-FT-SPN01265_HFF5YCCX2_P3S5C1	FT_SA74736_FT_SPN01265_HFF5YCCX2_unmapped_stringent_67_length_14694_cov_10	ATGTTTACGTCCAAACAAAACAGCACCAGACAGATT	100	#N/A
FT-SA74708-FT-SPN01265_HFF5YCCX2_P3S6C4	FT_SA74708_FT_SPN01265_HFF5YCCX2_unmapped_stringent_11_length_39005_cov_11	ATGTTTACGTCCAAACAAAACAGCACCAGACATATT	100	#N/A
FT-SA74708-FT-SPN01265_HFF5YCCX2_P3S6C4	FT_SA74710_FT_SPN01265_HFF5YCCX2_unmapped_stringent_16_length_36681_cov_11	ATGTTTACGTCCAAACAAAACAGCACCAGACATATT	100	#N/A
FT-SA74708-FT-SPN01265_HFF5YCCX2_P3S6C4	FT_SA74716_FT_SPN01265_HFF5YCCX2_unmapped_stringent_19_length_30190_cov_11	ATGTTTACGTCCAAACAAAACAGCACCAGACATATT	100	#N/A
FT-SA74708-FT-SPN01265_HFF5YCCX2_P3S6C4	FT_SA74730_FT_SPN01265_HFF5YCCX2_unmapped_stringent_35_length_22736_cov_8	ATGTTTACGTCCAAACAAAACAGCACCAGACATATT	100	#N/A
FT-SA74708-FT-SPN01265_HFF5YCCX2_P3S6C4	FT_SA74704_FT_SPN01265_HFF5YCCX2_unmapped_stringent_34_length_23243_cov_11	ATGTTTACGTCCAAACAAAACAGCACCAGACATATT	100	#N/A
FT-SA74708-FT-SPN01265_HFF5YCCX2_P3S6C4	FT_SA74736_FT_SPN01265_HFF5YCCX2_unmapped_stringent_67_length_14694_cov_10	ATGTTTACGTCCAAACAAAACAGCACCAGACATATT	100	#N/A
FT-SA74708-FT-SPN01265_HFF5YCCX2_P3S38C1	FT_SA74711_FT_SPN01265_HFF5YCCX2_unmapped_stringent_58_length_19663_cov_10	TATGATCCTGATGATATTGAGTTTAA	91.304	#N/A
FT-SA74708-FT-SPN01265_HFF5YCCX2_P3S38C1	FT_SA74712_FT_SPN01265_HFF5YCCX2_unmapped_stringent_64_length_12649_cov_16	TATGATCCTGATGATATTGAGTTTAA	91.304	#N/A
FT-SA74709-FT-SPN01265_HFF5YCCX2_P22S2C2	FT_SA74731_FT_SPN01265_HFF5YCCX2_unmapped_stringent_16_length_69209_cov_24	AAATTAAAGAACAACAAAAACAATTTA	88	#N/A
FT-SA74709-FT-SPN01265_HFF5YCCX2_P22S2C2	FT_SA74732_FT_SPN01265_HFF5YCCX2_unmapped_stringent_15_length_26783_cov_38	AAATTAAAGAACAACAAAAACAATTTA	88	#N/A
FT-SA74709-FT-SPN01265_HFF5YCCX2_P3S5C2	FT_SA74708_FT_SPN01265_HFF5YCCX2_unmapped_stringent_11_length_39005_cov_11	ATGTTTACGTCCAAACAAAACAGCACCAGACATATT	100	#N/A
FT-SA74709-FT-SPN01265_HFF5YCCX2_P3S5C2	FT_SA74710_FT_SPN01265_HFF5YCCX2_unmapped_stringent_16_length_36681_cov_11	ATGTTTACGTCCAAACAAAACAGCACCAGACATATT	100	#N/A
FT-SA74709-FT-SPN01265_HFF5YCCX2_P3S5C2	FT_SA74716_FT_SPN01265_HFF5YCCX2_unmapped_stringent_19_length_30190_cov_11	ATGTTTACGTCCAAACAAAACAGCACCAGACATATT	100	#N/A
FT-SA74709-FT-SPN01265_HFF5YCCX2_P3S5C2	FT_SA74730_FT_SPN01265_HFF5YCCX2_unmapped_stringent_35_length_22736_cov_8	ATGTTTACGTCCAAACAAAACAGCACCAGACATATT	100	#N/A
FT-SA74709-FT-SPN01265_HFF5YCCX2_P3S5C2	FT_SA74704_FT_SPN01265_HFF5YCCX2_unmapped_stringent_34_length_23243_cov_11	ATGTTTACGTCCAAACAAAACAGCACCAGACATATT	100	#N/A
FT-SA74709-FT-SPN01265_HFF5YCCX2_P3S5C2	FT_SA74736_FT_SPN01265_HFF5YCCX2_unmapped_stringent_67_length_14694_cov_10	ATGTTTACGTCCAAACAAAACAGCACCAGACATATT	100	#N/A
FT-SA74709-FT-SPN01265_HFF5YCCX2_P3S29C2	FT_SA74711_FT_SPN01265_HFF5YCCX2_unmapped_stringent_58_length_19663_cov_10	TATGATCCTGATGATATTGAGTTTAA	91.304	#N/A
FT-SA74709-FT-SPN01265_HFF5YCCX2_P3S29C2	FT_SA74712_FT_SPN01265_HFF5YCCX2_unmapped_stringent_64_length_12649_cov_16	TATGATCCTGATGATATTGAGTTTAA	91.304	#N/A
FT-SA74709-FT-SPN01265_HFF5YCCX2_P6S0C2	FT_SA74708_FT_SPN01265_HFF5YCCX2_unmapped_stringent_46_length_19486_cov_7	AGAAGAAAGAAAAGGAGAAGAAG	95	#N/A
FT-SA74709-FT-SPN01265_HFF5YCCX2_P6S0C2	FT_SA74736_FT_SPN01265_HFF5YCCX2_unmapped_stringent_77_length_13620_cov_6	AGAAGAAAGAAAAGGAGAAGAAG	95	#N/A
FT-SA74709-FT-SPN01265_HFF5YCCX2_P6S0C2	FT_SA74687_FT_SPN01265_HFF5YCCX2_unmapped_stringent_1_length_55830_cov_19	AGAAGAAAGAAAAGGAGAAGAAG	90.909	#N/A
FT-SA74710-FT-SPN01265_HFF5YCCX2_P18S2C1	FT_SA74708_FT_SPN01265_HFF5YCCX2_unmapped_stringent_31_length_25926_cov_6	GCTTGGGGTAGGTCTCCTTCTGCACCAGCCA	100	#N/A
FT-SA74710-FT-SPN01265_HFF5YCCX2_P3S16C5	FT_SA74708_FT_SPN01265_HFF5YCCX2_unmapped_stringent_11_length_39005_cov_11	ATGTTTACGTCCAAACAAAACAGCACCAGACATATT	100	#N/A
FT-SA74710-FT-SPN01265_HFF5YCCX2_P3S16C5	FT_SA74710_FT_SPN01265_HFF5YCCX2_unmapped_stringent_16_length_36681_cov_11	ATGTTTACGTCCAAACAAAACAGCACCAGACATATT	100	#N/A
FT-SA74710-FT-SPN01265_HFF5YCCX2_P3S16C5	FT_SA74716_FT_SPN01265_HFF5YCCX2_unmapped_stringent_19_length_30190_cov_11	ATGTTTACGTCCAAACAAAACAGCACCAGACATATT	100	#N/A
FT-SA74710-FT-SPN01265_HFF5YCCX2_P3S16C5	FT_SA74730_FT_SPN01265_HFF5YCCX2_unmapped_stringent_35_length_22736_cov_8	ATGTTTACGTCCAAACAAAACAGCACCAGACATATT	100	#N/A
FT-SA74710-FT-SPN01265_HFF5YCCX2_P3S16C5	FT_SA74704_FT_SPN01265_HFF5YCCX2_unmapped_stringent_34_length_23243_cov_11	ATGTTTACGTCCAAACAAAACAGCACCAGACATATT	100	#N/A
FT-SA74710-FT-SPN01265_HFF5YCCX2_P3S16C5	FT_SA74736_FT_SPN01265_HFF5YCCX2_unmapped_stringent_67_length_14694_cov_10	ATGTTTACGTCCAAACAAAACAGCACCAGACATATT	100	#N/A
FT-SA74710-FT-SPN01265_HFF5YCCX2_P3S120C2	FT_SA74720_FT_SPN01265_HFF5YCCX2_unmapped_stringent_14_length_27864_cov_15	TCTTGTTGTATAATTTTTTT	94.444	#N/A
FT-SA74710-FT-SPN01265_HFF5YCCX2_P3S120C2	FT_SA74704_FT_SPN01265_HFF5YCCX2_unmapped_stringent_61_length_16388_cov_11	TCTTGTTGTATAATTTTTTT	94.444	#N/A
FT-SA74710-FT-SPN01265_HFF5YCCX2_P3S120C2	FT_SA74742_FT_SPN01265_HFF5YCCX2_unmapped_stringent_42_length_16446_cov_8	TCTTGTTGTATAATTTTTTT	94.444	#N/A
FT-SA74710-FT-SPN01265_HFF5YCCX2_P3S144C1	FT_SA74710_FT_SPN01265_HFF5YCCX2_unmapped_stringent_88_length_15694_cov_7	TTTAATCCAGATGCTATTGATGAATC	95.455	#N/A
FT-SA74711-FT-SPN01265_HFF5YCCX2_P3S23C1	FT_SA74708_FT_SPN01265_HFF5YCCX2_unmapped_stringent_11_length_39005_cov_11	ATGTTTACGTCCAAACAAAACAGCACCAGACATATT	100	#N/A
FT-SA74711-FT-SPN01265_HFF5YCCX2_P3S23C1	FT_SA74710_FT_SPN01265_HFF5YCCX2_unmapped_stringent_16_length_36681_cov_11	ATGTTTACGTCCAAACAAAACAGCACCAGACATATT	100	#N/A
FT-SA74711-FT-SPN01265_HFF5YCCX2_P3S23C1	FT_SA74716_FT_SPN01265_HFF5YCCX2_unmapped_stringent_19_length_30190_cov_11	ATGTTTACGTCCAAACAAAACAGCACCAGACATATT	100	#N/A
FT-SA74711-FT-SPN01265_HFF5YCCX2_P3S23C1	FT_SA74730_FT_SPN01265_HFF5YCCX2_unmapped_stringent_35_length_22736_cov_8	ATGTTTACGTCCAAACAAAACAGCACCAGACATATT	100	#N/A
FT-SA74711-FT-SPN01265_HFF5YCCX2_P3S23C1	FT_SA74704_FT_SPN01265_HFF5YCCX2_unmapped_stringent_34_length_23243_cov_11	ATGTTTACGTCCAAACAAAACAGCACCAGACATATT	100	#N/A
FT-SA74711-FT-SPN01265_HFF5YCCX2_P3S23C1	FT_SA74736_FT_SPN01265_HFF5YCCX2_unmapped_stringent_67_length_14694_cov_10	ATGTTTACGTCCAAACAAAACAGCACCAGACATATT	100	#N/A
FT-SA74711-FT-SPN01265_HFF5YCCX2_P3S70C1	FT_SA74710_FT_SPN01265_HFF5YCCX2_unmapped_stringent_2_length_99812_cov_11	GCCCTTATTGCATCTACTGG	100	#N/A
FT-SA74711-FT-SPN01265_HFF5YCCX2_P3S70C1	FT_SA74736_FT_SPN01265_HFF5YCCX2_unmapped_stringent_84_length_12851_cov_8	GCCCTTATTGCATCTACTGG	100	#N/A
FT-SA74711-FT-SPN01265_HFF5YCCX2_P3S70C1	FT_SA74730_FT_SPN01265_HFF5YCCX2_unmapped_stringent_115_length_11334_cov_7	GCCCTTATTGCATCTACTGG	100	#N/A
FT-SA74711-FT-SPN01265_HFF5YCCX2_P3S70C1	FT_SA74740_FT_SPN01265_HFF5YCCX2_unmapped_stringent_29_length_16090_cov_9	GCCCTTATTGCATCTACTGG	100	#N/A
FT-SA74711-FT-SPN01265_HFF5YCCX2_P3S70C1	FT_SA74744_FT_SPN01265_HFF5YCCX2_unmapped_stringent_15_length_24196_cov_6	GCCCTTATTGCATCTACTGG	100	#N/A
FT-SA74711-FT-SPN01265_HFF5YCCX2_P3S70C1	FT_SA74720_FT_SPN01265_HFF5YCCX2_unmapped_stringent_12_length_28376_cov_12	GCCCTTATTGCATCTACTGG	100	#N/A
FT-SA74711-FT-SPN01265_HFF5YCCX2_P3S101C2	FT_SA74684_FT_SPN01265_HFF5YCCX2_unmapped_stringent_2_length_91177_cov_16	TAATCACCGTTAGCGTTATTATTACT	91.304	Unique rain
FT-SA74711-FT-SPN01265_HFF5YCCX2_P3S101C2	FT_SA74685_FT_SPN01265_HFF5YCCX2_unmapped_stringent_1_length_496472_cov_27	TAATCACCGTTAGCGTTATTATTACT	91.304	Unique rain
FT-SA74711-FT-SPN01265_HFF5YCCX2_P3S128C1	FT_SA74711_FT_SPN01265_HFF5YCCX2_unmapped_stringent_58_length_19663_cov_10	TATGATCCTGATGATATTGAGTTTAA	91.304	#N/A
FT-SA74711-FT-SPN01265_HFF5YCCX2_P3S128C1	FT_SA74712_FT_SPN01265_HFF5YCCX2_unmapped_stringent_64_length_12649_cov_16	TATGATCCTGATGATATTGAGTTTAA	91.304	#N/A
FT-SA74711-FT-SPN01265_HFF5YCCX2_P6S11C2	FT_SA74704_FT_SPN01265_HFF5YCCX2_unmapped_stringent_69_length_15638_cov_9	TATAATAGGTATATGTTTAAAACAAG	96.154	#N/A
FT-SA74711-FT-SPN01265_HFF5YCCX2_P6S11C2	FT_SA74708_FT_SPN01265_HFF5YCCX2_unmapped_stringent_56_length_17866_cov_20	TATAATAGGTATATGTTTAAAACAAG	96.154	#N/A
FT-SA74711-FT-SPN01265_HFF5YCCX2_P6S11C2	FT_SA74728_FT_SPN01265_HFF5YCCX2_unmapped_stringent_39_length_20975_cov_16	TATAATAGGTATATGTTTAAAACAAG	96.154	#N/A
FT-SA74711-FT-SPN01265_HFF5YCCX2_P6S11C2	FT_SA74730_FT_SPN01265_HFF5YCCX2_unmapped_stringent_40_length_19980_cov_12	TATAATAGGTATATGTTTAAAACAAG	96.154	#N/A
FT-SA74711-FT-SPN01265_HFF5YCCX2_P6S11C2	FT_SA74736_FT_SPN01265_HFF5YCCX2_unmapped_stringent_95_length_11936_cov_11	TATAATAGGTATATGTTTAAAACAAG	96.154	#N/A
FT-SA74711-FT-SPN01265_HFF5YCCX2_P6S11C2	FT_SA74738_FT_SPN01265_HFF5YCCX2_unmapped_stringent_106_length_10661_cov_11	TATAATAGGTATATGTTTAAAACAAG	96.154	#N/A
FT-SA74711-FT-SPN01265_HFF5YCCX2_P8S84C1	FT_SA74685_FT_SPN01265_HFF5YCCX2_unmapped_stringent_8_length_66288_cov_16	CCCGCGGCGCCGACAAGCAGG	94.444	Unique rain
FT-SA74712-FT-SPN01265_HFF5YCCX2_P3S14C3	FT_SA74708_FT_SPN01265_HFF5YCCX2_unmapped_stringent_11_length_39005_cov_11	ATGTTTACGTCCAAACAAAACAGCACCAGACATATT	100	#N/A
FT-SA74712-FT-SPN01265_HFF5YCCX2_P3S14C3	FT_SA74710_FT_SPN01265_HFF5YCCX2_unmapped_stringent_16_length_36681_cov_11	ATGTTTACGTCCAAACAAAACAGCACCAGACATATT	100	#N/A
FT-SA74712-FT-SPN01265_HFF5YCCX2_P3S14C3	FT_SA74716_FT_SPN01265_HFF5YCCX2_unmapped_stringent_19_length_30190_cov_11	ATGTTTACGTCCAAACAAAACAGCACCAGACATATT	100	#N/A
FT-SA74712-FT-SPN01265_HFF5YCCX2_P3S14C3	FT_SA74730_FT_SPN01265_HFF5YCCX2_unmapped_stringent_35_length_22736_cov_8	ATGTTTACGTCCAAACAAAACAGCACCAGACATATT	100	#N/A
FT-SA74712-FT-SPN01265_HFF5YCCX2_P3S14C3	FT_SA74704_FT_SPN01265_HFF5YCCX2_unmapped_stringent_34_length_23243_cov_11	ATGTTTACGTCCAAACAAAACAGCACCAGACATATT	100	#N/A
FT-SA74712-FT-SPN01265_HFF5YCCX2_P3S14C3	FT_SA74736_FT_SPN01265_HFF5YCCX2_unmapped_stringent_67_length_14694_cov_10	ATGTTTACGTCCAAACAAAACAGCACCAGACATATT	100	#N/A
FT-SA74712-FT-SPN01265_HFF5YCCX2_P3S77C1	FT_SA74738_FT_SPN01265_HFF5YCCX2_unmapped_stringentMV_1_length_35087_cov_6_154005_cutoff_5_type_circular	TAATTACCATTAGCTATTGTATTACT	95.833	#N/A
FT-SA74712-FT-SPN01265_HFF5YCCX2_P3S77C1	FT_SA74712_FT_SPN01265_HFF5YCCX2_unmapped_stringent_15_length_29331_cov_8	TAATTACCATTAGCTATTGTATTACT	95.833	#N/A
FT-SA74712-FT-SPN01265_HFF5YCCX2_P3S77C1	FT_SA74719_FT_SPN01265_HFF5YCCX2_unmapped_stringent_55_length_23600_cov_8	TAATTACCATTAGCTATTGTATTACT	95.833	#N/A
FT-SA74712-FT-SPN01265_HFF5YCCX2_P3S77C1	FT_SA74704_FT_SPN01265_HFF5YCCX2_unmapped_stringent_40_length_22197_cov_50	TAATTACCATTAGCTATTGTATTACT	95.833	#N/A
FT-SA74712-FT-SPN01265_HFF5YCCX2_P3S77C1	FT_SA74720_FT_SPN01265_HFF5YCCX2_unmapped_stringentMV_1_length_29641_cov_8_170089_cutoff_5_type_linears	TAATTACCATTAGCTATTGTATTACT	95.833	#N/A
FT-SA74712-FT-SPN01265_HFF5YCCX2_P3S77C1	FT_SA74735_FT_SPN01265_HFF5YCCX2_unmapped_stringent_304_length_13599_cov_7	TAATTACCATTAGCTATTGTATTACT	95.833	#N/A
FT-SA74712-FT-SPN01265_HFF5YCCX2_P7S1C2	FT_SA74728_FT_SPN01265_HFF5YCCX2_unmapped_stringent_103_length_10661_cov_42	AGCAGCAACAGCAACACCAACC	94.737	#N/A
FT-SA74712-FT-SPN01265_HFF5YCCX2_P7S1C2	FT_SA74728_FT_SPN01265_HFF5YCCX2_unmapped_stringent_103_length_10661_cov_42	AGCAGCAACAGCAACACCAACC	94.737	#N/A
FT-SA74712-FT-SPN01265_HFF5YCCX2_P7S1C2	FT_SA74684_FT_SPN01265_HFF5YCCX2_unmapped_stringent_2_length_91177_cov_16	AGCAGCAACAGCAACACCAACC	94.737	Unique rain
FT-SA74712-FT-SPN01265_HFF5YCCX2_P7S1C2	FT_SA74685_FT_SPN01265_HFF5YCCX2_unmapped_stringent_1_length_496472_cov_27	AGCAGCAACAGCAACACCAACC	94.737	Unique rain
FT-SA74712-FT-SPN01265_HFF5YCCX2_P7S1C2	FT_SA74710_FT_SPN01265_HFF5YCCX2_unmapped_stringent_88_length_15694_cov_7	AGCAGCAACAGCAACACCAACC	94.737	#N/A
FT-SA74712-FT-SPN01265_HFF5YCCX2_P7S1C2	FT_SA74716_FT_SPN01265_HFF5YCCX2_unmapped_stringent_165_length_10572_cov_6	AGCAGCAACAGCAACACCAACC	94.737	#N/A
FT-SA74712-FT-SPN01265_HFF5YCCX2_P7S1C2	FT_SA74726_FT_SPN01265_HFF5YCCX2_unmapped_stringent_52_length_17530_cov_22	AGCAGCAACAGCAACACCAACC	94.737	#N/A
FT-SA74712-FT-SPN01265_HFF5YCCX2_P7S1C2	FT_SA74726_FT_SPN01265_HFF5YCCX2_unmapped_stringent_52_length_17530_cov_22	AGCAGCAACAGCAACACCAACC	94.737	#N/A
FT-SA74712-FT-SPN01265_HFF5YCCX2_P7S1C2	FT_SA74734_FT_SPN01265_HFF5YCCX2_unmapped_stringent_10_length_13450_cov_13	AGCAGCAACAGCAACACCAACC	90.909	#N/A
FT-SA74712-FT-SPN01265_HFF5YCCX2_P7S1C2	FT_SA74734_FT_SPN01265_HFF5YCCX2_unmapped_stringent_10_length_13450_cov_13	AGCAGCAACAGCAACACCAACC	90.476	#N/A
FT-SA74712-FT-SPN01265_HFF5YCCX2_P7S1C2	FT_SA74736_FT_SPN01265_HFF5YCCX2_unmapped_stringent_69_length_14383_cov_11	AGCAGCAACAGCAACACCAACC	90.909	#N/A
FT-SA74712-FT-SPN01265_HFF5YCCX2_P7S1C2	FT_SA74738_FT_SPN01265_HFF5YCCX2_unmapped_stringent_34_length_21495_cov_12	AGCAGCAACAGCAACACCAACC	90.909	#N/A
FT-SA74712-FT-SPN01265_HFF5YCCX2_P7S1C2	FT_SA74704_FT_SPN01265_HFF5YCCX2_unmapped_stringent_13_length_34111_cov_10	AGCAGCAACAGCAACACCAACC	90.909	#N/A
FT-SA74712-FT-SPN01265_HFF5YCCX2_P7S1C2	FT_SA74726_FT_SPN01265_HFF5YCCX2_unmapped_stringent_20_length_27639_cov_8	AGCAGCAACAGCAACACCAACC	90.909	#N/A
FT-SA74712-FT-SPN01265_HFF5YCCX2_P7S1C2	FT_SA74744_FT_SPN01265_HFF5YCCX2_unmapped_stringent_11_length_25642_cov_11	AGCAGCAACAGCAACACCAACC	90.909	#N/A
FT-SA74712-FT-SPN01265_HFF5YCCX2_P7S1C2	FT_SA74720_FT_SPN01265_HFF5YCCX2_unmapped_stringent_100_length_10009_cov_20	AGCAGCAACAGCAACACCAACC	90.476	#N/A
FT-SA74712-FT-SPN01265_HFF5YCCX2_P8S5C1	FT_SA74728_FT_SPN01265_HFF5YCCX2_unmapped_stringent_79_length_12807_cov_14	AAATCCTGGCAGTCCTTGCA	94.737	#N/A
FT-SA74712-FT-SPN01265_HFF5YCCX2_P8S54C1	FT_SA74685_FT_SPN01265_HFF5YCCX2_unmapped_stringent_13_length_45556_cov_17	AGGCGCTGGAGGCGCGGGTG	94.737	Unique rain
FT-SA74712-FT-SPN01265_HFF5YCCX2_P8S54C1	FT_SA74685_FT_SPN01265_HFF5YCCX2_unmapped_stringent_19_length_42916_cov_16	AGGCGCTGGAGGCGCGGGTG	94.444	Unique rain
FT-SA74712-FT-SPN01265_HFF5YCCX2_P8S86C1	FT_SA74685_FT_SPN01265_HFF5YCCX2_unmapped_stringent_3_length_84158_cov_17	CAGCCCGAGCAGCCAGAGCA	94.444	Unique rain
FT-SA74712-FT-SPN01265_HFF5YCCX2_P8S102C1	FT_SA74685_FT_SPN01265_HFF5YCCX2_unmapped_stringent_4_length_81543_cov_13	CAGCGCGAGCAGTCCAAGCA	94.118	Unique rain
FT-SA74712-FT-SPN01265_HFF5YCCX2_P8S111C1	FT_SA74685_FT_SPN01265_HFF5YCCX2_unmapped_stringent_44_length_18837_cov_9	CAGTACGAGCAGTCCGGGCA	100	Unique rain
FT-SA74712-FT-SPN01265_HFF5YCCX2_P8S118C1	FT_SA74685_FT_SPN01265_HFF5YCCX2_unmapped_stringent_9_length_57115_cov_35	CAGTCCGAGCAGCCCAAGCA	94.118	Unique rain
FT-SA74713-FT-SPN01265_HFF5YCCX2_P18S10C1	FT_SA74708_FT_SPN01265_HFF5YCCX2_unmapped_stringent_31_length_25926_cov_6	GCTTGGGGTAGGTCTCCTTCTGCACCAGCCA	100	#N/A
FT-SA74715-FT-SPN01265_HFF5YCCX2_P13S0C2	FT_SA74687_FT_SPN01265_HFF5YCCX2_unmapped_stringent_4_length_41112_cov_14	AACAACAGGATCGCGCCAGC	94.737	Unique rain
FT-SA74715-FT-SPN01265_HFF5YCCX2_P13S32C1	FT_SA74726_FT_SPN01265_HFF5YCCX2_unmapped_stringent_6_length_38779_cov_28	TGAACAACAGGATGTCGCCAGC	94.737	#N/A
FT-SA74715-FT-SPN01265_HFF5YCCX2_P3S5C1	FT_SA74708_FT_SPN01265_HFF5YCCX2_unmapped_stringent_11_length_39005_cov_11	ATGTTTACGTCCAAACAAAACAGCACCAGCCATATT	97.222	#N/A
FT-SA74715-FT-SPN01265_HFF5YCCX2_P3S5C1	FT_SA74710_FT_SPN01265_HFF5YCCX2_unmapped_stringent_16_length_36681_cov_11	ATGTTTACGTCCAAACAAAACAGCACCAGCCATATT	97.222	#N/A
FT-SA74715-FT-SPN01265_HFF5YCCX2_P3S5C1	FT_SA74716_FT_SPN01265_HFF5YCCX2_unmapped_stringent_19_length_30190_cov_11	ATGTTTACGTCCAAACAAAACAGCACCAGCCATATT	97.222	#N/A
FT-SA74715-FT-SPN01265_HFF5YCCX2_P3S5C1	FT_SA74730_FT_SPN01265_HFF5YCCX2_unmapped_stringent_35_length_22736_cov_8	ATGTTTACGTCCAAACAAAACAGCACCAGCCATATT	97.222	#N/A
FT-SA74715-FT-SPN01265_HFF5YCCX2_P3S5C1	FT_SA74704_FT_SPN01265_HFF5YCCX2_unmapped_stringent_34_length_23243_cov_11	ATGTTTACGTCCAAACAAAACAGCACCAGCCATATT	97.222	#N/A
FT-SA74715-FT-SPN01265_HFF5YCCX2_P3S5C1	FT_SA74736_FT_SPN01265_HFF5YCCX2_unmapped_stringent_67_length_14694_cov_10	ATGTTTACGTCCAAACAAAACAGCACCAGCCATATT	97.222	#N/A
FT-SA74716-FT-SPN01265_HFF5YCCX2_P18S3C1	FT_SA74712_FT_SPN01265_HFF5YCCX2_unmapped_stringent_7_length_39769_cov_15	ACGACAGCGTTTTGGTAGAGTGGTCAGGAAG	100	#N/A
FT-SA74716-FT-SPN01265_HFF5YCCX2_P18S3C1	FT_SA74711_FT_SPN01265_HFF5YCCX2_unmapped_stringent_113_length_10565_cov_7	ACGACAGCGTTTTGGTAGAGTGGTCAGGAAG	100	#N/A
FT-SA74716-FT-SPN01265_HFF5YCCX2_P18S3C1	FT_SA74738_FT_SPN01265_HFF5YCCX2_unmapped_stringent_19_length_28790_cov_10	ACGACAGCGTTTTGGTAGAGTGGTCAGGAAG	100	#N/A
FT-SA74716-FT-SPN01265_HFF5YCCX2_P18S3C1	FT_SA74742_FT_SPN01265_HFF5YCCX2_unmapped_stringent_23_length_23189_cov_5	ACGACAGCGTTTTGGTAGAGTGGTCAGGAAG	100	#N/A
FT-SA74716-FT-SPN01265_HFF5YCCX2_P18S10C1	FT_SA74708_FT_SPN01265_HFF5YCCX2_unmapped_stringent_31_length_25926_cov_6	GCTTGGGGTAGGTCTCCTGCTGCACCAGCCA	96.774	#N/A
FT-SA74716-FT-SPN01265_HFF5YCCX2_P18S11C1	FT_SA74708_FT_SPN01265_HFF5YCCX2_unmapped_stringent_31_length_25926_cov_6	GCTTGGGGTAGGTCTCCTTCTGCACCAGCCA	100	#N/A
FT-SA74716-FT-SPN01265_HFF5YCCX2_P3S18C1	FT_SA74708_FT_SPN01265_HFF5YCCX2_unmapped_stringent_11_length_39005_cov_11	ATGTTTACGTCCAAACAAAACAGAACCAGACATAAT	97.059	#N/A
FT-SA74716-FT-SPN01265_HFF5YCCX2_P3S18C1	FT_SA74710_FT_SPN01265_HFF5YCCX2_unmapped_stringent_16_length_36681_cov_11	ATGTTTACGTCCAAACAAAACAGAACCAGACATAAT	97.059	#N/A
FT-SA74716-FT-SPN01265_HFF5YCCX2_P3S18C1	FT_SA74716_FT_SPN01265_HFF5YCCX2_unmapped_stringent_19_length_30190_cov_11	ATGTTTACGTCCAAACAAAACAGAACCAGACATAAT	97.059	#N/A
FT-SA74716-FT-SPN01265_HFF5YCCX2_P3S18C1	FT_SA74730_FT_SPN01265_HFF5YCCX2_unmapped_stringent_35_length_22736_cov_8	ATGTTTACGTCCAAACAAAACAGAACCAGACATAAT	97.059	#N/A
FT-SA74716-FT-SPN01265_HFF5YCCX2_P3S18C1	FT_SA74704_FT_SPN01265_HFF5YCCX2_unmapped_stringent_34_length_23243_cov_11	ATGTTTACGTCCAAACAAAACAGAACCAGACATAAT	97.059	#N/A
FT-SA74716-FT-SPN01265_HFF5YCCX2_P3S18C1	FT_SA74736_FT_SPN01265_HFF5YCCX2_unmapped_stringent_67_length_14694_cov_10	ATGTTTACGTCCAAACAAAACAGAACCAGACATAAT	97.059	#N/A
FT-SA74716-FT-SPN01265_HFF5YCCX2_P3S19C7	FT_SA74708_FT_SPN01265_HFF5YCCX2_unmapped_stringent_11_length_39005_cov_11	ATGTTTACGTCCAAACAAAACAGCACCAGACATATT	100	#N/A
FT-SA74716-FT-SPN01265_HFF5YCCX2_P3S19C7	FT_SA74710_FT_SPN01265_HFF5YCCX2_unmapped_stringent_16_length_36681_cov_11	ATGTTTACGTCCAAACAAAACAGCACCAGACATATT	100	#N/A
FT-SA74716-FT-SPN01265_HFF5YCCX2_P3S19C7	FT_SA74716_FT_SPN01265_HFF5YCCX2_unmapped_stringent_19_length_30190_cov_11	ATGTTTACGTCCAAACAAAACAGCACCAGACATATT	100	#N/A
FT-SA74716-FT-SPN01265_HFF5YCCX2_P3S19C7	FT_SA74730_FT_SPN01265_HFF5YCCX2_unmapped_stringent_35_length_22736_cov_8	ATGTTTACGTCCAAACAAAACAGCACCAGACATATT	100	#N/A
FT-SA74716-FT-SPN01265_HFF5YCCX2_P3S19C7	FT_SA74704_FT_SPN01265_HFF5YCCX2_unmapped_stringent_34_length_23243_cov_11	ATGTTTACGTCCAAACAAAACAGCACCAGACATATT	100	#N/A
FT-SA74716-FT-SPN01265_HFF5YCCX2_P3S19C7	FT_SA74736_FT_SPN01265_HFF5YCCX2_unmapped_stringent_67_length_14694_cov_10	ATGTTTACGTCCAAACAAAACAGCACCAGACATATT	100	#N/A
FT-SA74716-FT-SPN01265_HFF5YCCX2_P3S110C1	FT_SA74711_FT_SPN01265_HFF5YCCX2_unmapped_stringent_58_length_19663_cov_10	TATGATCCTGATGATATTGAGTTT	90.909	#N/A
FT-SA74716-FT-SPN01265_HFF5YCCX2_P3S110C1	FT_SA74712_FT_SPN01265_HFF5YCCX2_unmapped_stringent_64_length_12649_cov_16	TATGATCCTGATGATATTGAGTTT	90.909	#N/A
FT-SA74716-FT-SPN01265_HFF5YCCX2_P9S28C1	FT_SA74712_FT_SPN01265_HFF5YCCX2_unmapped_stringent_23_length_23889_cov_48	TTGTTTATCATTTCTGATAAAG	95.238	#N/A
FT-SA74716-FT-SPN01265_HFF5YCCX2_P9S28C1	FT_SA74732_FT_SPN01265_HFF5YCCX2_unmapped_stringent_25_length_16692_cov_15_1	TTGTTTATCATTTCTGATAAAG	95.238	#N/A
FT-SA74717-FT-SPN01265_HFF5YCCX2_P3S2C1	FT_SA74734_FT_SPN01265_HFF5YCCX2_unmapped_stringent_10_length_13450_cov_13	GGAGCAGCTGCATCAGCATCAGCATCAGCATCAGCATC	86.111	#N/A
FT-SA74717-FT-SPN01265_HFF5YCCX2_P3S10C1	FT_SA74731_FT_SPN01265_HFF5YCCX2_unmapped_stringent_24_length_36540_cov_25	TCAGCATTAGCATCAGCATCAGCATC	95.833	#N/A
FT-SA74717-FT-SPN01265_HFF5YCCX2_P8S79C1	FT_SA74684_FT_SPN01265_HFF5YCCX2_unmapped_stringent_1_length_270006_cov_17	AGCGAGAGCGAGAGCGAGAGCGA	90.476	Unique rain
FT-SA74717-FT-SPN01265_HFF5YCCX2_P8S79C1	FT_SA74685_FT_SPN01265_HFF5YCCX2_unmapped_stringent_1_length_496472_cov_27	AGCGAGAGCGAGAGCGAGAGCGA	90.476	Unique rain
FT-SA74717-FT-SPN01265_HFF5YCCX2_P8S136C1	FT_SA74708_FT_SPN01265_HFF5YCCX2_unmapped_stringent_115_length_11741_cov_8	CAGCGCGGGGAGGCGCGGGAG	94.444	#N/A
FT-SA74717-FT-SPN01265_HFF5YCCX2_P8S150C1	FT_SA74730_FT_SPN01265_HFF5YCCX2_unmapped_stringent_84_length_13985_cov_9	CCGCACGGGCCGCGCGAGCC	94.444	#N/A
FT-SA74717-FT-SPN01265_HFF5YCCX2_P8S197C1	FT_SA74692_FT_SPN01265_HFF5YCCX2_unmapped_stringent_1_length_70535_cov_13	CGCGCGAGCGCGAGCGCGCGAGC	90.476	#N/A
FT-SA74718-FT-SPN01265_HFF5YCCX2_P3S11C1	FT_SA74718_FT_SPN01265_HFF5YCCX2_unmapped_stringent_1_length_15100_cov_23	GCGTACACTTTCGGCCTCCAAACCAGA	96.296	#N/A
FT-SA74718-FT-SPN01265_HFF5YCCX2_P3S12C6	FT_SA74718_FT_SPN01265_HFF5YCCX2_unmapped_stringent_1_length_15100_cov_23	GCGTCCACTTTCGGCCTCCAAACCAGA	100	#N/A
FT-SA74718-FT-SPN01265_HFF5YCCX2_P3S13C2	FT_SA74718_FT_SPN01265_HFF5YCCX2_unmapped_stringent_1_length_15100_cov_23	GCGTCCACTTTCGGCCTCCAAGCCAGA	96.296	#N/A
FT-SA74718-FT-SPN01265_HFF5YCCX2_P3S14C3	FT_SA74718_FT_SPN01265_HFF5YCCX2_unmapped_stringent_1_length_15100_cov_23	GCGTCCACTTTCGGCCTCCCAACCAGA	96.296	#N/A
FT-SA74718-FT-SPN01265_HFF5YCCX2_P3S15C1	FT_SA74718_FT_SPN01265_HFF5YCCX2_unmapped_stringent_1_length_15100_cov_23	GCGTCCCTTTCCGGCCTCCCAACCAA	100	#N/A
FT-SA74718-FT-SPN01265_HFF5YCCX2_P3S16C1	FT_SA74718_FT_SPN01265_HFF5YCCX2_unmapped_stringent_1_length_15100_cov_23	GCGTCCCTTTCCGGCTTCCCAACCGGA	95.833	#N/A
FT-SA74718-FT-SPN01265_HFF5YCCX2_P8S68C1	FT_SA74708_FT_SPN01265_HFF5YCCX2_unmapped_stringent_75_length_15352_cov_15	ACGAGCGAGAAGAACGAGAC	94.118	#N/A
FT-SA74718-FT-SPN01265_HFF5YCCX2_P8S281C1	FT_SA74712_FT_SPN01265_HFF5YCCX2_unmapped_stringent_10_length_36728_cov_17	AGCGCGAGCGGGCGGCACGACA	94.737	#N/A
FT-SA74718-FT-SPN01265_HFF5YCCX2_P8S364C1	FT_SA74685_FT_SPN01265_HFF5YCCX2_unmapped_stringent_22_length_40091_cov_13	ATGAGCGATACGAGCGAGAT	94.118	Unique rain
FT-SA74718-FT-SPN01265_HFF5YCCX2_P8S408C1	FT_SA74684_FT_SPN01265_HFF5YCCX2_unmapped_stringent_1_length_270006_cov_17	CACAAGCACGAGCACGAGCACAA	91.304	Unique rain
FT-SA74718-FT-SPN01265_HFF5YCCX2_P8S408C1	FT_SA74684_FT_SPN01265_HFF5YCCX2_unmapped_stringent_1_length_270006_cov_17	CACAAGCACGAGCACGAGCACAA	91.304	Unique rain
FT-SA74718-FT-SPN01265_HFF5YCCX2_P8S408C1	FT_SA74684_FT_SPN01265_HFF5YCCX2_unmapped_stringent_1_length_270006_cov_17	CACAAGCACGAGCACGAGCACAA	91.304	Unique rain
FT-SA74718-FT-SPN01265_HFF5YCCX2_P8S408C1	FT_SA74684_FT_SPN01265_HFF5YCCX2_unmapped_stringent_1_length_270006_cov_17	CACAAGCACGAGCACGAGCACAA	91.304	Unique rain
FT-SA74718-FT-SPN01265_HFF5YCCX2_P8S408C1	FT_SA74684_FT_SPN01265_HFF5YCCX2_unmapped_stringent_1_length_270006_cov_17	CACAAGCACGAGCACGAGCACAA	91.304	Unique rain
FT-SA74718-FT-SPN01265_HFF5YCCX2_P8S408C1	FT_SA74684_FT_SPN01265_HFF5YCCX2_unmapped_stringent_1_length_270006_cov_17	CACAAGCACGAGCACGAGCACAA	91.304	Unique rain
FT-SA74718-FT-SPN01265_HFF5YCCX2_P8S408C1	FT_SA74684_FT_SPN01265_HFF5YCCX2_unmapped_stringent_1_length_270006_cov_17	CACAAGCACGAGCACGAGCACAA	91.304	Unique rain
FT-SA74718-FT-SPN01265_HFF5YCCX2_P8S408C1	FT_SA74684_FT_SPN01265_HFF5YCCX2_unmapped_stringent_1_length_270006_cov_17	CACAAGCACGAGCACGAGCACAA	91.304	Unique rain
FT-SA74718-FT-SPN01265_HFF5YCCX2_P8S408C1	FT_SA74684_FT_SPN01265_HFF5YCCX2_unmapped_stringent_1_length_270006_cov_17	CACAAGCACGAGCACGAGCACAA	91.304	Unique rain
FT-SA74718-FT-SPN01265_HFF5YCCX2_P8S408C1	FT_SA74684_FT_SPN01265_HFF5YCCX2_unmapped_stringent_1_length_270006_cov_17	CACAAGCACGAGCACGAGCACAA	91.304	Unique rain
FT-SA74718-FT-SPN01265_HFF5YCCX2_P8S408C1	FT_SA74684_FT_SPN01265_HFF5YCCX2_unmapped_stringent_1_length_270006_cov_17	CACAAGCACGAGCACGAGCACAA	90.909	Unique rain
FT-SA74718-FT-SPN01265_HFF5YCCX2_P8S408C1	FT_SA74684_FT_SPN01265_HFF5YCCX2_unmapped_stringent_1_length_270006_cov_17	CACAAGCACGAGCACGAGCACAA	90.909	Unique rain
FT-SA74718-FT-SPN01265_HFF5YCCX2_P8S408C1	FT_SA74685_FT_SPN01265_HFF5YCCX2_unmapped_stringent_1_length_496472_cov_27	CACAAGCACGAGCACGAGCACAA	91.304	Unique rain
FT-SA74718-FT-SPN01265_HFF5YCCX2_P8S408C1	FT_SA74685_FT_SPN01265_HFF5YCCX2_unmapped_stringent_1_length_496472_cov_27	CACAAGCACGAGCACGAGCACAA	91.304	Unique rain
FT-SA74718-FT-SPN01265_HFF5YCCX2_P8S408C1	FT_SA74685_FT_SPN01265_HFF5YCCX2_unmapped_stringent_1_length_496472_cov_27	CACAAGCACGAGCACGAGCACAA	91.304	Unique rain
FT-SA74718-FT-SPN01265_HFF5YCCX2_P8S408C1	FT_SA74685_FT_SPN01265_HFF5YCCX2_unmapped_stringent_1_length_496472_cov_27	CACAAGCACGAGCACGAGCACAA	91.304	Unique rain
FT-SA74718-FT-SPN01265_HFF5YCCX2_P8S408C1	FT_SA74685_FT_SPN01265_HFF5YCCX2_unmapped_stringent_1_length_496472_cov_27	CACAAGCACGAGCACGAGCACAA	91.304	Unique rain
FT-SA74718-FT-SPN01265_HFF5YCCX2_P8S408C1	FT_SA74685_FT_SPN01265_HFF5YCCX2_unmapped_stringent_1_length_496472_cov_27	CACAAGCACGAGCACGAGCACAA	91.304	Unique rain
FT-SA74718-FT-SPN01265_HFF5YCCX2_P8S408C1	FT_SA74685_FT_SPN01265_HFF5YCCX2_unmapped_stringent_1_length_496472_cov_27	CACAAGCACGAGCACGAGCACAA	91.304	Unique rain
FT-SA74718-FT-SPN01265_HFF5YCCX2_P8S408C1	FT_SA74685_FT_SPN01265_HFF5YCCX2_unmapped_stringent_1_length_496472_cov_27	CACAAGCACGAGCACGAGCACAA	91.304	Unique rain
FT-SA74718-FT-SPN01265_HFF5YCCX2_P8S408C1	FT_SA74685_FT_SPN01265_HFF5YCCX2_unmapped_stringent_1_length_496472_cov_27	CACAAGCACGAGCACGAGCACAA	91.304	Unique rain
FT-SA74718-FT-SPN01265_HFF5YCCX2_P8S408C1	FT_SA74685_FT_SPN01265_HFF5YCCX2_unmapped_stringent_1_length_496472_cov_27	CACAAGCACGAGCACGAGCACAA	91.304	Unique rain
FT-SA74718-FT-SPN01265_HFF5YCCX2_P8S408C1	FT_SA74685_FT_SPN01265_HFF5YCCX2_unmapped_stringent_1_length_496472_cov_27	CACAAGCACGAGCACGAGCACAA	90.909	Unique rain
FT-SA74718-FT-SPN01265_HFF5YCCX2_P8S408C1	FT_SA74685_FT_SPN01265_HFF5YCCX2_unmapped_stringent_1_length_496472_cov_27	CACAAGCACGAGCACGAGCACAA	90.909	Unique rain
FT-SA74718-FT-SPN01265_HFF5YCCX2_P8S649C1	FT_SA74732_FT_SPN01265_HFF5YCCX2_unmapped_stringentMV_1_length_39721_cov_17_680709_cutoff_5_type_circular	CGCGACAGCGCGACAGCGCGAAA	90.476	#N/A
FT-SA74718-FT-SPN01265_HFF5YCCX2_P8S649C1	FT_SA74710_FT_SPN01265_HFF5YCCX2_unmapped_stringent_23_length_30748_cov_10	CGCGACAGCGCGACAGCGCGAAA	90.476	#N/A
FT-SA74718-FT-SPN01265_HFF5YCCX2_P8S649C1	FT_SA74728_FT_SPN01265_HFF5YCCX2_unmapped_stringent_16_length_35857_cov_9	CGCGACAGCGCGACAGCGCGAAA	90.476	#N/A
FT-SA74718-FT-SPN01265_HFF5YCCX2_P8S649C1	FT_SA74733_FT_SPN01265_HFF5YCCX2_unmapped_stringent_30_length_22819_cov_8	CGCGACAGCGCGACAGCGCGAAA	90.476	#N/A
FT-SA74718-FT-SPN01265_HFF5YCCX2_P8S778C1	FT_SA74712_FT_SPN01265_HFF5YCCX2_unmapped_stringent_33_length_20481_cov_9	CGGCAACGGGGGCGGCAGCGG	90.476	#N/A
FT-SA74718-FT-SPN01265_HFF5YCCX2_P8S778C1	FT_SA74738_FT_SPN01265_HFF5YCCX2_unmapped_stringent_6_length_34562_cov_9	CGGCAACGGGGGCGGCAGCGG	90.476	#N/A
FT-SA74718-FT-SPN01265_HFF5YCCX2_P8S1064C1	FT_SA74704_FT_SPN01265_HFF5YCCX2_unmapped_stringent_21_length_26530_cov_13	TGATAGAGATATAACTATGGATC	90.476	#N/A
FT-SA74718-FT-SPN01265_HFF5YCCX2_P8S1064C1	FT_SA74740_FT_SPN01265_HFF5YCCX2_unmapped_stringent_54_length_11506_cov_9	TGATAGAGATATAACTATGGATC	90.476	#N/A
FT-SA74718-FT-SPN01265_HFF5YCCX2_P8S1064C1	FT_SA74706_FT_SPN01265_HFF5YCCX2_unmapped_stringent_2_length_57832_cov_13	TGATAGAGATATAACTATGGATC	90.476	#N/A
FT-SA74718-FT-SPN01265_HFF5YCCX2_P8S1064C1	FT_SA74710_FT_SPN01265_HFF5YCCX2_unmapped_stringent_1_length_126010_cov_23_1	TGATAGAGATATAACTATGGATC	90.476	#N/A
FT-SA74718-FT-SPN01265_HFF5YCCX2_P8S1064C1	FT_SA74711_FT_SPN01265_HFF5YCCX2_unmapped_stringent_74_length_16734_cov_15	TGATAGAGATATAACTATGGATC	90.476	#N/A
FT-SA74718-FT-SPN01265_HFF5YCCX2_P8S1064C1	FT_SA74712_FT_SPN01265_HFF5YCCX2_unmapped_stringent_63_length_12691_cov_16	TGATAGAGATATAACTATGGATC	90.476	#N/A
FT-SA74718-FT-SPN01265_HFF5YCCX2_P8S1064C1	FT_SA74716_FT_SPN01265_HFF5YCCX2_unmapped_stringent_1_length_65890_cov_14	TGATAGAGATATAACTATGGATC	90.476	#N/A
FT-SA74718-FT-SPN01265_HFF5YCCX2_P8S1064C1	FT_SA74730_FT_SPN01265_HFF5YCCX2_unmapped_stringent_6_length_43375_cov_12	TGATAGAGATATAACTATGGATC	90.476	#N/A
FT-SA74718-FT-SPN01265_HFF5YCCX2_P8S1064C1	FT_SA74732_FT_SPN01265_HFF5YCCX2_unmapped_stringent_45_length_11980_cov_8	TGATAGAGATATAACTATGGATC	90.476	#N/A
FT-SA74719-FT-SPN01265_HFF5YCCX2_P13S48C3	FT_SA74687_FT_SPN01265_HFF5YCCX2_unmapped_stringent_4_length_41112_cov_14	TGAACAACAGGATCGCGCCAGC	94.737	Unique rain
FT-SA74719-FT-SPN01265_HFF5YCCX2_P17S16C2	FT_SA74710_FT_SPN01265_HFF5YCCX2_unmapped_stringent_71_length_18489_cov_8	TTGTTGTTGCCGTTGTTGGCGGGCTTGTT	86.207	#N/A
FT-SA74719-FT-SPN01265_HFF5YCCX2_P17S16C2	FT_SA74728_FT_SPN01265_HFF5YCCX2_unmapped_stringent_27_length_28171_cov_12	TTGTTGTTGCCGTTGTTGGCGGGCTTGTT	86.207	#N/A
FT-SA74719-FT-SPN01265_HFF5YCCX2_P17S16C2	FT_SA74730_FT_SPN01265_HFF5YCCX2_unmapped_stringent_109_length_11611_cov_6	TTGTTGTTGCCGTTGTTGGCGGGCTTGTT	86.207	#N/A
FT-SA74719-FT-SPN01265_HFF5YCCX2_P18S8C1	FT_SA74708_FT_SPN01265_HFF5YCCX2_unmapped_stringent_31_length_25926_cov_6	GCTTGGGGTAGGTCTCCTTCTGCACCAGCCA	100	#N/A
FT-SA74719-FT-SPN01265_HFF5YCCX2_P18S9C1	FT_SA74708_FT_SPN01265_HFF5YCCX2_unmapped_stringent_31_length_25926_cov_6	GCTTGGGGTAGGTCTCCTTCTGCACCAGCGA	100	#N/A
FT-SA74719-FT-SPN01265_HFF5YCCX2_P3S82C2	FT_SA74720_FT_SPN01265_HFF5YCCX2_unmapped_stringent_14_length_27864_cov_15	TCTTGTTGTATAATTTTTTT	94.444	#N/A
FT-SA74719-FT-SPN01265_HFF5YCCX2_P3S82C2	FT_SA74704_FT_SPN01265_HFF5YCCX2_unmapped_stringent_61_length_16388_cov_11	TCTTGTTGTATAATTTTTTT	94.444	#N/A
FT-SA74719-FT-SPN01265_HFF5YCCX2_P3S82C2	FT_SA74742_FT_SPN01265_HFF5YCCX2_unmapped_stringent_42_length_16446_cov_8	TCTTGTTGTATAATTTTTTT	94.444	#N/A
FT-SA74719-FT-SPN01265_HFF5YCCX2_P3S86C1	FT_SA74704_FT_SPN01265_HFF5YCCX2_unmapped_stringent_64_length_16151_cov_12	TTAGAACCAGAAGCTACAGTATTAAT	91.304	#N/A
FT-SA74719-FT-SPN01265_HFF5YCCX2_P3S86C1	FT_SA74706_FT_SPN01265_HFF5YCCX2_unmapped_stringent_66_length_13756_cov_14	TTAGAACCAGAAGCTACAGTATTAAT	91.304	#N/A
FT-SA74719-FT-SPN01265_HFF5YCCX2_P3S86C1	FT_SA74708_FT_SPN01265_HFF5YCCX2_unmapped_stringent_93_length_13251_cov_6	TTAGAACCAGAAGCTACAGTATTAAT	91.304	#N/A
FT-SA74719-FT-SPN01265_HFF5YCCX2_P3S86C1	FT_SA74710_FT_SPN01265_HFF5YCCX2_unmapped_stringent_1_length_126010_cov_23_1	TTAGAACCAGAAGCTACAGTATTAAT	91.304	#N/A
FT-SA74719-FT-SPN01265_HFF5YCCX2_P3S86C1	FT_SA74716_FT_SPN01265_HFF5YCCX2_unmapped_stringent_4_length_47268_cov_13	TTAGAACCAGAAGCTACAGTATTAAT	91.304	#N/A
FT-SA74719-FT-SPN01265_HFF5YCCX2_P3S86C1	FT_SA74735_FT_SPN01265_HFF5YCCX2_unmapped_stringent_498_length_10352_cov_8	TTAGAACCAGAAGCTACAGTATTAAT	91.304	#N/A
FT-SA74719-FT-SPN01265_HFF5YCCX2_P8S15C1	FT_SA74685_FT_SPN01265_HFF5YCCX2_unmapped_stringent_42_length_18935_cov_9	CAGCGCGAGCAGCGCGAGCA	94.444	Unique rain
FT-SA74719-FT-SPN01265_HFF5YCCX2_P8S15C1	FT_SA74685_FT_SPN01265_HFF5YCCX2_unmapped_stringent_15_length_44544_cov_11	CAGCGCGAGCAGCGCGAGCA	94.118	Unique rain
FT-SA74719-FT-SPN01265_HFF5YCCX2_P8S15C1	FT_SA74685_FT_SPN01265_HFF5YCCX2_unmapped_stringent_7_length_67909_cov_18	CAGCGCGAGCAGCGCGAGCA	94.118	Unique rain
FT-SA74719-FT-SPN01265_HFF5YCCX2_P8S23C2	FT_SA74685_FT_SPN01265_HFF5YCCX2_unmapped_stringent_14_length_44798_cov_32	CGCCGCGCCGCGAACGCGAACGA	90.476	Unique rain
FT-SA74719-FT-SPN01265_HFF5YCCX2_P8S28C1	FT_SA74685_FT_SPN01265_HFF5YCCX2_unmapped_stringent_37_length_22341_cov_12	CGTCCGCATCCGGCGGCAGC	94.118	Unique rain
FT-SA74720-FT-SPN01265_HFF5YCCX2_P18S3C1	FT_SA74708_FT_SPN01265_HFF5YCCX2_unmapped_stringent_31_length_25926_cov_6	GCTTGGGGTAGGTCTCCTTCTACACCAGCCA	96.774	#N/A
FT-SA74720-FT-SPN01265_HFF5YCCX2_P18S4C1	FT_SA74708_FT_SPN01265_HFF5YCCX2_unmapped_stringent_31_length_25926_cov_6	GCTTGGGGTAGGTCTCCTTCTGCACCAGCCA	100	#N/A
FT-SA74720-FT-SPN01265_HFF5YCCX2_P3S4C9	FT_SA74708_FT_SPN01265_HFF5YCCX2_unmapped_stringent_11_length_39005_cov_11	ATGTTTACGTCCAAACAAAACAGCACCAGACATATT	100	#N/A
FT-SA74720-FT-SPN01265_HFF5YCCX2_P3S4C9	FT_SA74710_FT_SPN01265_HFF5YCCX2_unmapped_stringent_16_length_36681_cov_11	ATGTTTACGTCCAAACAAAACAGCACCAGACATATT	100	#N/A
FT-SA74720-FT-SPN01265_HFF5YCCX2_P3S4C9	FT_SA74716_FT_SPN01265_HFF5YCCX2_unmapped_stringent_19_length_30190_cov_11	ATGTTTACGTCCAAACAAAACAGCACCAGACATATT	100	#N/A
FT-SA74720-FT-SPN01265_HFF5YCCX2_P3S4C9	FT_SA74730_FT_SPN01265_HFF5YCCX2_unmapped_stringent_35_length_22736_cov_8	ATGTTTACGTCCAAACAAAACAGCACCAGACATATT	100	#N/A
FT-SA74720-FT-SPN01265_HFF5YCCX2_P3S4C9	FT_SA74704_FT_SPN01265_HFF5YCCX2_unmapped_stringent_34_length_23243_cov_11	ATGTTTACGTCCAAACAAAACAGCACCAGACATATT	100	#N/A
FT-SA74720-FT-SPN01265_HFF5YCCX2_P3S4C9	FT_SA74736_FT_SPN01265_HFF5YCCX2_unmapped_stringent_67_length_14694_cov_10	ATGTTTACGTCCAAACAAAACAGCACCAGACATATT	100	#N/A
FT-SA74720-FT-SPN01265_HFF5YCCX2_P9S9C1	FT_SA74710_FT_SPN01265_HFF5YCCX2_unmapped_stringent_180_length_10378_cov_6	CATTTTTTTTTTATTTCTTTAATG	95.238	#N/A
FT-SA74720-FT-SPN01265_HFF5YCCX2_P9S27C1	FT_SA74685_FT_SPN01265_HFF5YCCX2_unmapped_stringent_58_length_15530_cov_15	TGGATTTTCATTTTTAGTTT	94.118	Unique rain
FT-SA74721-FT-SPN01265_HFF5YCCX2_P13S20C1	FT_SA74687_FT_SPN01265_HFF5YCCX2_unmapped_stringent_4_length_41112_cov_14	TGAACAACAGGATCGCGCCAGC	94.737	Unique rain
FT-SA74721-FT-SPN01265_HFF5YCCX2_P3S17C1	FT_SA74708_FT_SPN01265_HFF5YCCX2_unmapped_stringent_11_length_39005_cov_11	ATGTTTACGTCCAAACAAAACAGCACCAGACATATT	100	#N/A
FT-SA74721-FT-SPN01265_HFF5YCCX2_P3S17C1	FT_SA74710_FT_SPN01265_HFF5YCCX2_unmapped_stringent_16_length_36681_cov_11	ATGTTTACGTCCAAACAAAACAGCACCAGACATATT	100	#N/A
FT-SA74721-FT-SPN01265_HFF5YCCX2_P3S17C1	FT_SA74716_FT_SPN01265_HFF5YCCX2_unmapped_stringent_19_length_30190_cov_11	ATGTTTACGTCCAAACAAAACAGCACCAGACATATT	100	#N/A
FT-SA74721-FT-SPN01265_HFF5YCCX2_P3S17C1	FT_SA74730_FT_SPN01265_HFF5YCCX2_unmapped_stringent_35_length_22736_cov_8	ATGTTTACGTCCAAACAAAACAGCACCAGACATATT	100	#N/A
FT-SA74721-FT-SPN01265_HFF5YCCX2_P3S17C1	FT_SA74704_FT_SPN01265_HFF5YCCX2_unmapped_stringent_34_length_23243_cov_11	ATGTTTACGTCCAAACAAAACAGCACCAGACATATT	100	#N/A
FT-SA74721-FT-SPN01265_HFF5YCCX2_P3S17C1	FT_SA74736_FT_SPN01265_HFF5YCCX2_unmapped_stringent_67_length_14694_cov_10	ATGTTTACGTCCAAACAAAACAGCACCAGACATATT	100	#N/A
FT-SA74721-FT-SPN01265_HFF5YCCX2_P3S41C1	FT_SA74712_FT_SPN01265_HFF5YCCX2_unmapped_stringent_1_length_150350_cov_18	CTACCTGAAGCTATTGTATCTA	94.737	#N/A
FT-SA74721-FT-SPN01265_HFF5YCCX2_P3S41C1	FT_SA74711_FT_SPN01265_HFF5YCCX2_unmapped_stringent_49_length_23229_cov_10_1	CTACCTGAAGCTATTGTATCTA	94.737	#N/A
FT-SA74721-FT-SPN01265_HFF5YCCX2_P3S49C1	FT_SA74706_FT_SPN01265_HFF5YCCX2_unmapped_stringent_22_length_23957_cov_17	GATAAACAAGCCATTCTTTGAGCTTGTCTTGTTCT	91.429	#N/A
FT-SA74721-FT-SPN01265_HFF5YCCX2_P8S92C2	FT_SA74685_FT_SPN01265_HFF5YCCX2_unmapped_stringent_4_length_81543_cov_13	GTGCTGTTCGAGTCGGTGCG	94.737	Unique rain
FT-SA74721-FT-SPN01265_HFF5YCCX2_P8S92C2	FT_SA74685_FT_SPN01265_HFF5YCCX2_unmapped_stringent_61_length_14717_cov_8	GTGCTGTTCGAGTCGGTGCG	94.118	Unique rain
FT-SA74721-FT-SPN01265_HFF5YCCX2_P9S5C1	FT_SA74710_FT_SPN01265_HFF5YCCX2_unmapped_stringent_180_length_10378_cov_6	CATTTTTTTTTTATTTCTTTAATG	95.238	#N/A
FT-SA74722-FT-SPN01265_HFF5YCCX2_P16S11C3	FT_SA74726_FT_SPN01265_HFF5YCCX2_unmapped_stringent_108_length_11032_cov_7	TTGAAGAGGTAAAAAAAAAA	94.118	#N/A
FT-SA74722-FT-SPN01265_HFF5YCCX2_P16S11C3	FT_SA74736_FT_SPN01265_HFF5YCCX2_unmapped_stringent_123_length_10140_cov_6	TTGAAGAGGTAAAAAAAAAA	94.118	#N/A
FT-SA74722-FT-SPN01265_HFF5YCCX2_P22S11C8	FT_SA74731_FT_SPN01265_HFF5YCCX2_unmapped_stringent_16_length_69209_cov_24	AAATTAAAGAACAACAAAAACAATTTA	88	#N/A
FT-SA74722-FT-SPN01265_HFF5YCCX2_P22S11C8	FT_SA74732_FT_SPN01265_HFF5YCCX2_unmapped_stringent_15_length_26783_cov_38	AAATTAAAGAACAACAAAAACAATTTA	88	#N/A
FT-SA74722-FT-SPN01265_HFF5YCCX2_P22S32C2	FT_SA74711_FT_SPN01265_HFF5YCCX2_unmapped_stringent_36_length_30615_cov_11	TAGAATATTTTGAATAAAAAA	100	#N/A
FT-SA74722-FT-SPN01265_HFF5YCCX2_P22S32C2	FT_SA74712_FT_SPN01265_HFF5YCCX2_unmapped_stringent_1_length_150350_cov_18	TAGAATATTTTGAATAAAAAA	100	#N/A
FT-SA74722-FT-SPN01265_HFF5YCCX2_P22S32C2	FT_SA74685_FT_SPN01265_HFF5YCCX2_unmapped_stringent_35_length_22990_cov_8	TAGAATATTTTGAATAAAAAA	94.444	Unique rain
FT-SA74722-FT-SPN01265_HFF5YCCX2_P22S32C2	FT_SA74704_FT_SPN01265_HFF5YCCX2_unmapped_stringent_12_length_34622_cov_10	TAGAATATTTTGAATAAAAAA	94.444	#N/A
FT-SA74722-FT-SPN01265_HFF5YCCX2_P22S32C2	FT_SA74706_FT_SPN01265_HFF5YCCX2_unmapped_stringent_78_length_12634_cov_7	TAGAATATTTTGAATAAAAAA	94.444	#N/A
FT-SA74722-FT-SPN01265_HFF5YCCX2_P22S32C2	FT_SA74708_FT_SPN01265_HFF5YCCX2_unmapped_stringent_13_length_36358_cov_19	TAGAATATTTTGAATAAAAAA	94.444	#N/A
FT-SA74722-FT-SPN01265_HFF5YCCX2_P22S32C2	FT_SA74708_FT_SPN01265_HFF5YCCX2_unmapped_stringent_14_length_34045_cov_10	TAGAATATTTTGAATAAAAAA	94.444	#N/A
FT-SA74722-FT-SPN01265_HFF5YCCX2_P22S32C2	FT_SA74710_FT_SPN01265_HFF5YCCX2_unmapped_stringent_28_length_28590_cov_10	TAGAATATTTTGAATAAAAAA	94.444	#N/A
FT-SA74722-FT-SPN01265_HFF5YCCX2_P22S32C2	FT_SA74730_FT_SPN01265_HFF5YCCX2_unmapped_stringent_3_length_57879_cov_15	TAGAATATTTTGAATAAAAAA	94.444	#N/A
FT-SA74722-FT-SPN01265_HFF5YCCX2_P22S32C2	FT_SA74712_FT_SPN01265_HFF5YCCX2_unmapped_stringent_56_length_13665_cov_6	TAGAATATTTTGAATAAAAAA	94.444	#N/A
FT-SA74722-FT-SPN01265_HFF5YCCX2_P22S32C2	FT_SA74716_FT_SPN01265_HFF5YCCX2_unmapped_stringent_119_length_12526_cov_9	TAGAATATTTTGAATAAAAAA	94.444	#N/A
FT-SA74722-FT-SPN01265_HFF5YCCX2_P22S32C2	FT_SA74726_FT_SPN01265_HFF5YCCX2_unmapped_stringent_51_length_17561_cov_12	TAGAATATTTTGAATAAAAAA	94.444	#N/A
FT-SA74722-FT-SPN01265_HFF5YCCX2_P22S32C2	FT_SA74720_FT_SPN01265_HFF5YCCX2_unmapped_stringent_10_length_29759_cov_8	TAGAATATTTTGAATAAAAAA	94.444	#N/A
FT-SA74722-FT-SPN01265_HFF5YCCX2_P22S32C2	FT_SA74730_FT_SPN01265_HFF5YCCX2_unmapped_stringent_33_length_23900_cov_8	TAGAATATTTTGAATAAAAAA	94.444	#N/A
FT-SA74722-FT-SPN01265_HFF5YCCX2_P22S32C2	FT_SA74736_FT_SPN01265_HFF5YCCX2_unmapped_stringent_13_length_35095_cov_8	TAGAATATTTTGAATAAAAAA	94.444	#N/A
FT-SA74722-FT-SPN01265_HFF5YCCX2_P22S32C2	FT_SA74740_FT_SPN01265_HFF5YCCX2_unmapped_stringent_41_length_13214_cov_6	TAGAATATTTTGAATAAAAAA	94.444	#N/A
FT-SA74722-FT-SPN01265_HFF5YCCX2_P3S2C1	FT_SA74708_FT_SPN01265_HFF5YCCX2_unmapped_stringent_11_length_39005_cov_11	ATGTTTACGTCCAAACAAAACAGCACCAGACATATT	100	#N/A
FT-SA74722-FT-SPN01265_HFF5YCCX2_P3S2C1	FT_SA74710_FT_SPN01265_HFF5YCCX2_unmapped_stringent_16_length_36681_cov_11	ATGTTTACGTCCAAACAAAACAGCACCAGACATATT	100	#N/A
FT-SA74722-FT-SPN01265_HFF5YCCX2_P3S2C1	FT_SA74716_FT_SPN01265_HFF5YCCX2_unmapped_stringent_19_length_30190_cov_11	ATGTTTACGTCCAAACAAAACAGCACCAGACATATT	100	#N/A
FT-SA74722-FT-SPN01265_HFF5YCCX2_P3S2C1	FT_SA74730_FT_SPN01265_HFF5YCCX2_unmapped_stringent_35_length_22736_cov_8	ATGTTTACGTCCAAACAAAACAGCACCAGACATATT	100	#N/A
FT-SA74722-FT-SPN01265_HFF5YCCX2_P3S2C1	FT_SA74704_FT_SPN01265_HFF5YCCX2_unmapped_stringent_34_length_23243_cov_11	ATGTTTACGTCCAAACAAAACAGCACCAGACATATT	100	#N/A
FT-SA74722-FT-SPN01265_HFF5YCCX2_P3S2C1	FT_SA74736_FT_SPN01265_HFF5YCCX2_unmapped_stringent_67_length_14694_cov_10	ATGTTTACGTCCAAACAAAACAGCACCAGACATATT	100	#N/A
FT-SA74722-FT-SPN01265_HFF5YCCX2_P8S18C1	FT_SA74687_FT_SPN01265_HFF5YCCX2_unmapped_stringent_10_length_18629_cov_14	CCAGACGAGACAGACGAAACA	100	#N/A
FT-SA74722-FT-SPN01265_HFF5YCCX2_P9S45C4	FT_SA74731_FT_SPN01265_HFF5YCCX2_unmapped_stringent_16_length_69209_cov_24	TAAATTGTTTTTGTTGTTCTTTAATTT	88	#N/A
FT-SA74722-FT-SPN01265_HFF5YCCX2_P9S45C4	FT_SA74732_FT_SPN01265_HFF5YCCX2_unmapped_stringent_15_length_26783_cov_38	TAAATTGTTTTTGTTGTTCTTTAATTT	88	#N/A
FT-SA74722-FT-SPN01265_HFF5YCCX2_P9S60C1	FT_SA74728_FT_SPN01265_HFF5YCCX2_unmapped_stringent_2_length_72195_cov_10	TTTATTAACAATATTCATTT	94.118	#N/A
FT-SA74722-FT-SPN01265_HFF5YCCX2_P9S66C2	FT_SA74711_FT_SPN01265_HFF5YCCX2_unmapped_stringent_36_length_30615_cov_11	TTTTTTATTCAAAATATTCTA	100	#N/A
FT-SA74722-FT-SPN01265_HFF5YCCX2_P9S66C2	FT_SA74712_FT_SPN01265_HFF5YCCX2_unmapped_stringent_1_length_150350_cov_18	TTTTTTATTCAAAATATTCTA	100	#N/A
FT-SA74722-FT-SPN01265_HFF5YCCX2_P9S66C2	FT_SA74685_FT_SPN01265_HFF5YCCX2_unmapped_stringent_35_length_22990_cov_8	TTTTTTATTCAAAATATTCTA	94.444	Unique rain
FT-SA74722-FT-SPN01265_HFF5YCCX2_P9S66C2	FT_SA74704_FT_SPN01265_HFF5YCCX2_unmapped_stringent_12_length_34622_cov_10	TTTTTTATTCAAAATATTCTA	94.444	#N/A
FT-SA74722-FT-SPN01265_HFF5YCCX2_P9S66C2	FT_SA74706_FT_SPN01265_HFF5YCCX2_unmapped_stringent_78_length_12634_cov_7	TTTTTTATTCAAAATATTCTA	94.444	#N/A
FT-SA74722-FT-SPN01265_HFF5YCCX2_P9S66C2	FT_SA74708_FT_SPN01265_HFF5YCCX2_unmapped_stringent_13_length_36358_cov_19	TTTTTTATTCAAAATATTCTA	94.444	#N/A
FT-SA74722-FT-SPN01265_HFF5YCCX2_P9S66C2	FT_SA74708_FT_SPN01265_HFF5YCCX2_unmapped_stringent_14_length_34045_cov_10	TTTTTTATTCAAAATATTCTA	94.444	#N/A
FT-SA74722-FT-SPN01265_HFF5YCCX2_P9S66C2	FT_SA74710_FT_SPN01265_HFF5YCCX2_unmapped_stringent_28_length_28590_cov_10	TTTTTTATTCAAAATATTCTA	94.444	#N/A
FT-SA74722-FT-SPN01265_HFF5YCCX2_P9S66C2	FT_SA74730_FT_SPN01265_HFF5YCCX2_unmapped_stringent_3_length_57879_cov_15	TTTTTTATTCAAAATATTCTA	94.444	#N/A
FT-SA74722-FT-SPN01265_HFF5YCCX2_P9S66C2	FT_SA74712_FT_SPN01265_HFF5YCCX2_unmapped_stringent_56_length_13665_cov_6	TTTTTTATTCAAAATATTCTA	94.444	#N/A
FT-SA74722-FT-SPN01265_HFF5YCCX2_P9S66C2	FT_SA74716_FT_SPN01265_HFF5YCCX2_unmapped_stringent_119_length_12526_cov_9	TTTTTTATTCAAAATATTCTA	94.444	#N/A
FT-SA74722-FT-SPN01265_HFF5YCCX2_P9S66C2	FT_SA74726_FT_SPN01265_HFF5YCCX2_unmapped_stringent_51_length_17561_cov_12	TTTTTTATTCAAAATATTCTA	94.444	#N/A
FT-SA74722-FT-SPN01265_HFF5YCCX2_P9S66C2	FT_SA74720_FT_SPN01265_HFF5YCCX2_unmapped_stringent_10_length_29759_cov_8	TTTTTTATTCAAAATATTCTA	94.444	#N/A
FT-SA74722-FT-SPN01265_HFF5YCCX2_P9S66C2	FT_SA74730_FT_SPN01265_HFF5YCCX2_unmapped_stringent_33_length_23900_cov_8	TTTTTTATTCAAAATATTCTA	94.444	#N/A
FT-SA74722-FT-SPN01265_HFF5YCCX2_P9S66C2	FT_SA74736_FT_SPN01265_HFF5YCCX2_unmapped_stringent_13_length_35095_cov_8	TTTTTTATTCAAAATATTCTA	94.444	#N/A
FT-SA74722-FT-SPN01265_HFF5YCCX2_P9S66C2	FT_SA74740_FT_SPN01265_HFF5YCCX2_unmapped_stringent_41_length_13214_cov_6	TTTTTTATTCAAAATATTCTA	94.444	#N/A
FT-SA74722-FT-SPN01265_HFF5YCCX2_P9S67C6	FT_SA74685_FT_SPN01265_HFF5YCCX2_unmapped_stringent_35_length_22990_cov_8	TTTTTTATTCGAAATATTCTA	94.444	Unique rain
FT-SA74723-FT-SPN01265_HFF5YCCX2_P8S15C1	FT_SA74730_FT_SPN01265_HFF5YCCX2_unmapped_stringent_5_length_46925_cov_11	AGAAAATTTGGATTTAGTCG	94.737	#N/A
FT-SA74723-FT-SPN01265_HFF5YCCX2_P8S15C1	FT_SA74720_FT_SPN01265_HFF5YCCX2_unmapped_stringent_4_length_40550_cov_14	AGAAAATTTGGATTTAGTCG	94.737	#N/A
FT-SA74723-FT-SPN01265_HFF5YCCX2_P8S15C1	FT_SA74710_FT_SPN01265_HFF5YCCX2_unmapped_stringent_20_length_32980_cov_15	AGAAAATTTGGATTTAGTCG	94.737	#N/A
FT-SA74723-FT-SPN01265_HFF5YCCX2_P8S15C1	FT_SA74716_FT_SPN01265_HFF5YCCX2_unmapped_stringent_23_length_27690_cov_11	AGAAAATTTGGATTTAGTCG	94.737	#N/A
FT-SA74723-FT-SPN01265_HFF5YCCX2_P8S15C1	FT_SA74726_FT_SPN01265_HFF5YCCX2_unmapped_stringent_5_length_39169_cov_10	AGAAAATTTGGATTTAGTCG	94.737	#N/A
FT-SA74723-FT-SPN01265_HFF5YCCX2_P8S15C1	FT_SA74738_FT_SPN01265_HFF5YCCX2_unmapped_stringent_48_length_17444_cov_10	AGAAAATTTGGATTTAGTCG	94.737	#N/A
FT-SA74723-FT-SPN01265_HFF5YCCX2_P8S15C1	FT_SA74740_FT_SPN01265_HFF5YCCX2_unmapped_stringent_16_length_20597_cov_10	AGAAAATTTGGATTTAGTCG	94.737	#N/A
FT-SA74723-FT-SPN01265_HFF5YCCX2_P8S15C1	FT_SA74742_FT_SPN01265_HFF5YCCX2_unmapped_stringent_25_length_20118_cov_8	AGAAAATTTGGATTTAGTCG	94.737	#N/A
FT-SA74723-FT-SPN01265_HFF5YCCX2_P8S15C1	FT_SA74744_FT_SPN01265_HFF5YCCX2_unmapped_stringent_18_length_23218_cov_9	AGAAAATTTGGATTTAGTCG	94.737	#N/A
FT-SA74723-FT-SPN01265_HFF5YCCX2_P8S15C1	FT_SA74708_FT_SPN01265_HFF5YCCX2_unmapped_stringent_50_length_19086_cov_20	AGAAAATTTGGATTTAGTCG	94.444	#N/A
FT-SA74723-FT-SPN01265_HFF5YCCX2_P8S15C1	FT_SA74711_FT_SPN01265_HFF5YCCX2_unmapped_stringent_35_length_31138_cov_12	AGAAAATTTGGATTTAGTCG	94.444	#N/A
FT-SA74723-FT-SPN01265_HFF5YCCX2_P8S15C1	FT_SA74735_FT_SPN01265_HFF5YCCX2_unmapped_stringent_17_length_51132_cov_11	AGAAAATTTGGATTTAGTCG	94.444	#N/A
FT-SA74723-FT-SPN01265_HFF5YCCX2_P8S15C1	FT_SA74715_FT_SPN01265_HFF5YCCX2_unmapped_stringent_100_length_19534_cov_8	AGAAAATTTGGATTTAGTCG	94.444	#N/A
FT-SA74723-FT-SPN01265_HFF5YCCX2_P8S15C1	FT_SA74725_FT_SPN01265_HFF5YCCX2_unmapped_stringent_44_length_42524_cov_9	AGAAAATTTGGATTTAGTCG	94.444	#N/A
FT-SA74723-FT-SPN01265_HFF5YCCX2_P8S15C1	FT_SA74726_FT_SPN01265_HFF5YCCX2_unmapped_stringent_13_length_33830_cov_16	AGAAAATTTGGATTTAGTCG	94.444	#N/A
FT-SA74723-FT-SPN01265_HFF5YCCX2_P8S15C1	FT_SA74730_FT_SPN01265_HFF5YCCX2_unmapped_stringent_14_length_34870_cov_21	AGAAAATTTGGATTTAGTCG	94.444	#N/A
FT-SA74723-FT-SPN01265_HFF5YCCX2_P8S15C1	FT_SA74738_FT_SPN01265_HFF5YCCX2_unmapped_stringent_10_length_32528_cov_18	AGAAAATTTGGATTTAGTCG	94.444	#N/A
FT-SA74723-FT-SPN01265_HFF5YCCX2_P8S15C1	FT_SA74739_FT_SPN01265_HFF5YCCX2_unmapped_stringent_50_length_33409_cov_10	AGAAAATTTGGATTTAGTCG	94.444	#N/A
FT-SA74723-FT-SPN01265_HFF5YCCX2_P8S15C1	FT_SA74740_FT_SPN01265_HFF5YCCX2_unmapped_stringent_3_length_45853_cov_19	AGAAAATTTGGATTTAGTCG	94.444	#N/A
FT-SA74723-FT-SPN01265_HFF5YCCX2_P8S15C1	FT_SA74744_FT_SPN01265_HFF5YCCX2_unmapped_stringent_35_length_16988_cov_14	AGAAAATTTGGATTTAGTCG	94.444	#N/A
FT-SA74723-FT-SPN01265_HFF5YCCX2_P8S15C1	FT_SA74704_FT_SPN01265_HFF5YCCX2_unmapped_stringent_118_length_11809_cov_11	AGAAAATTTGGATTTAGTCG	94.118	#N/A
FT-SA74723-FT-SPN01265_HFF5YCCX2_P8S15C1	FT_SA74726_FT_SPN01265_HFF5YCCX2_unmapped_stringent_45_length_18229_cov_10	AGAAAATTTGGATTTAGTCG	94.118	#N/A
FT-SA74723-FT-SPN01265_HFF5YCCX2_P8S15C1	FT_SA74730_FT_SPN01265_HFF5YCCX2_unmapped_stringent_108_length_11661_cov_14	AGAAAATTTGGATTTAGTCG	94.118	#N/A
FT-SA74723-FT-SPN01265_HFF5YCCX2_P8S15C1	FT_SA74733_FT_SPN01265_HFF5YCCX2_unmapped_stringent_18_length_26646_cov_11	AGAAAATTTGGATTTAGTCG	94.118	#N/A
FT-SA74723-FT-SPN01265_HFF5YCCX2_P8S15C1	FT_SA74736_FT_SPN01265_HFF5YCCX2_unmapped_stringent_1_length_75795_cov_14	AGAAAATTTGGATTTAGTCG	94.118	#N/A
FT-SA74723-FT-SPN01265_HFF5YCCX2_P8S15C1	FT_SA74740_FT_SPN01265_HFF5YCCX2_unmapped_stringent_10_length_30744_cov_19	AGAAAATTTGGATTTAGTCG	94.118	#N/A
FT-SA74723-FT-SPN01265_HFF5YCCX2_P8S45C1	FT_SA74711_FT_SPN01265_HFF5YCCX2_unmapped_stringent_32_length_31970_cov_11	AGGAAATTTATACTTTGTGA	94.118	#N/A
FT-SA74723-FT-SPN01265_HFF5YCCX2_P8S45C1	FT_SA74712_FT_SPN01265_HFF5YCCX2_unmapped_stringent_1_length_150350_cov_18	AGGAAATTTATACTTTGTGA	94.118	#N/A
FT-SA74723-FT-SPN01265_HFF5YCCX2_P8S62C1	FT_SA74685_FT_SPN01265_HFF5YCCX2_unmapped_stringent_25_length_37189_cov_10	CAGCGTTAGCAGCGCTAGCA	100	Unique rain
FT-SA74723-FT-SPN01265_HFF5YCCX2_P8S62C1	FT_SA74710_FT_SPN01265_HFF5YCCX2_unmapped_stringent_17_length_35356_cov_14	CAGCGTTAGCAGCGCTAGCA	94.444	#N/A
FT-SA74723-FT-SPN01265_HFF5YCCX2_P8S62C1	FT_SA74726_FT_SPN01265_HFF5YCCX2_unmapped_stringent_81_length_12565_cov_12	CAGCGTTAGCAGCGCTAGCA	94.444	#N/A
FT-SA74723-FT-SPN01265_HFF5YCCX2_P8S62C1	FT_SA74742_FT_SPN01265_HFF5YCCX2_unmapped_stringent_93_length_10075_cov_8	CAGCGTTAGCAGCGCTAGCA	94.444	#N/A
FT-SA74723-FT-SPN01265_HFF5YCCX2_P8S62C1	FT_SA74712_FT_SPN01265_HFF5YCCX2_unmapped_stringent_36_length_20188_cov_14	CAGCGTTAGCAGCGCTAGCA	94.444	#N/A
FT-SA74723-FT-SPN01265_HFF5YCCX2_P8S62C1	FT_SA74716_FT_SPN01265_HFF5YCCX2_unmapped_stringent_28_length_26699_cov_11	CAGCGTTAGCAGCGCTAGCA	94.444	#N/A
FT-SA74723-FT-SPN01265_HFF5YCCX2_P8S62C1	FT_SA74728_FT_SPN01265_HFF5YCCX2_unmapped_stringent_74_length_13746_cov_25	CAGCGTTAGCAGCGCTAGCA	94.444	#N/A
FT-SA74723-FT-SPN01265_HFF5YCCX2_P8S62C1	FT_SA74744_FT_SPN01265_HFF5YCCX2_unmapped_stringent_69_length_11067_cov_9	CAGCGTTAGCAGCGCTAGCA	94.444	#N/A
FT-SA74724-FT-SPN01265_HFF5YCCX2_P12S3C1	FT_SA74685_FT_SPN01265_HFF5YCCX2_unmapped_stringent_16_length_44276_cov_17	AAGCGGCGAACCAACCGAGCAGGCAGTAGGTC	93.548	Unique rain
FT-SA74724-FT-SPN01265_HFF5YCCX2_P8S77C3	FT_SA74728_FT_SPN01265_HFF5YCCX2_unmapped_stringent_94_length_11448_cov_14	GAGAGCGCCTCGATGTGCAGCCA	95	#N/A
FT-SA74724-FT-SPN01265_HFF5YCCX2_P8S85C1	FT_SA74685_FT_SPN01265_HFF5YCCX2_unmapped_stringent_12_length_47598_cov_10	GCGCGAGGCGGAGAAGCGCGA	90.476	Unique rain
FT-SA74725-FT-SPN01265_HFF5YCCX2_P13S34C1	FT_SA74687_FT_SPN01265_HFF5YCCX2_unmapped_stringent_4_length_41112_cov_14	TGAACAACAGGATCGCGCCAGC	94.737	Unique rain
FT-SA74725-FT-SPN01265_HFF5YCCX2_P18S12C2	FT_SA74708_FT_SPN01265_HFF5YCCX2_unmapped_stringent_31_length_25926_cov_6	GCTTGGGGTAGGTCTCCTTCTGCACCAGCCA	100	#N/A
FT-SA74725-FT-SPN01265_HFF5YCCX2_P22S2C2	FT_SA74732_FT_SPN01265_HFF5YCCX2_unmapped_stringent_1_length_62297_cov_9	AAAATTTAAATAAAAAAAAATAAAA	95.833	#N/A
FT-SA74725-FT-SPN01265_HFF5YCCX2_P22S2C2	FT_SA74685_FT_SPN01265_HFF5YCCX2_unmapped_stringent_58_length_15530_cov_15	AAAATTTAAATAAAAAAAAATAAAA	95.455	Unique rain
FT-SA74725-FT-SPN01265_HFF5YCCX2_P22S4C4	FT_SA74731_FT_SPN01265_HFF5YCCX2_unmapped_stringent_16_length_69209_cov_24	AAATTAAAGAACAACAAAAACAATTTA	88	#N/A
FT-SA74725-FT-SPN01265_HFF5YCCX2_P22S4C4	FT_SA74732_FT_SPN01265_HFF5YCCX2_unmapped_stringent_15_length_26783_cov_38	AAATTAAAGAACAACAAAAACAATTTA	88	#N/A
FT-SA74725-FT-SPN01265_HFF5YCCX2_P3S1C1	FT_SA74732_FT_SPN01265_HFF5YCCX2_unmapped_stringent_19_length_19810_cov_5	AATCTCCGACAGCAGTAGTACTAAA	88	#N/A
FT-SA74725-FT-SPN01265_HFF5YCCX2_P3S17C2	FT_SA74710_FT_SPN01265_HFF5YCCX2_unmapped_stringent_2_length_99812_cov_11	GCCCTTATTGCATCTACTGG	100	#N/A
FT-SA74725-FT-SPN01265_HFF5YCCX2_P3S17C2	FT_SA74736_FT_SPN01265_HFF5YCCX2_unmapped_stringent_84_length_12851_cov_8	GCCCTTATTGCATCTACTGG	100	#N/A
FT-SA74725-FT-SPN01265_HFF5YCCX2_P3S17C2	FT_SA74730_FT_SPN01265_HFF5YCCX2_unmapped_stringent_115_length_11334_cov_7	GCCCTTATTGCATCTACTGG	100	#N/A
FT-SA74725-FT-SPN01265_HFF5YCCX2_P3S17C2	FT_SA74740_FT_SPN01265_HFF5YCCX2_unmapped_stringent_29_length_16090_cov_9	GCCCTTATTGCATCTACTGG	100	#N/A
FT-SA74725-FT-SPN01265_HFF5YCCX2_P3S17C2	FT_SA74744_FT_SPN01265_HFF5YCCX2_unmapped_stringent_15_length_24196_cov_6	GCCCTTATTGCATCTACTGG	100	#N/A
FT-SA74725-FT-SPN01265_HFF5YCCX2_P3S17C2	FT_SA74720_FT_SPN01265_HFF5YCCX2_unmapped_stringent_12_length_28376_cov_12	GCCCTTATTGCATCTACTGG	100	#N/A
FT-SA74725-FT-SPN01265_HFF5YCCX2_P8S66C2	FT_SA74685_FT_SPN01265_HFF5YCCX2_unmapped_stringent_15_length_44544_cov_11	CTGCAGCGCCAGTGCGAGCA	100	Unique rain
FT-SA74725-FT-SPN01265_HFF5YCCX2_P8S85C1	FT_SA74685_FT_SPN01265_HFF5YCCX2_unmapped_stringent_21_length_42414_cov_15	GGCCAGCTTGCTGATGCCGT	100	Unique rain
FT-SA74725-FT-SPN01265_HFF5YCCX2_P9S7C1	FT_SA74704_FT_SPN01265_HFF5YCCX2_unmapped_stringent_60_length_16407_cov_31	GCACTTTAAATAAAATATATA	94.737	#N/A
FT-SA74725-FT-SPN01265_HFF5YCCX2_P9S7C1	FT_SA74744_FT_SPN01265_HFF5YCCX2_unmapped_stringent_14_length_25000_cov_17	GCACTTTAAATAAAATATATA	94.737	#N/A
FT-SA74725-FT-SPN01265_HFF5YCCX2_P9S7C1	FT_SA74720_FT_SPN01265_HFF5YCCX2_unmapped_stringent_27_length_19906_cov_42	GCACTTTAAATAAAATATATA	94.737	#N/A
FT-SA74725-FT-SPN01265_HFF5YCCX2_P9S7C1	FT_SA74721_FT_SPN01265_HFF5YCCX2_unmapped_stringent_53_length_20714_cov_9	GCACTTTAAATAAAATATATA	94.737	#N/A
FT-SA74725-FT-SPN01265_HFF5YCCX2_P9S7C1	FT_SA74728_FT_SPN01265_HFF5YCCX2_unmapped_stringent_45_length_20221_cov_46	GCACTTTAAATAAAATATATA	94.737	#N/A
FT-SA74725-FT-SPN01265_HFF5YCCX2_P9S7C1	FT_SA74706_FT_SPN01265_HFF5YCCX2_unmapped_stringent_56_length_14742_cov_29	GCACTTTAAATAAAATATATA	94.737	#N/A
FT-SA74725-FT-SPN01265_HFF5YCCX2_P9S7C1	FT_SA74722_FT_SPN01265_HFF5YCCX2_unmapped_stringent_29_length_11475_cov_21	GCACTTTAAATAAAATATATA	94.737	#N/A
FT-SA74725-FT-SPN01265_HFF5YCCX2_P9S7C1	FT_SA74730_FT_SPN01265_HFF5YCCX2_unmapped_stringent_34_length_23895_cov_24	GCACTTTAAATAAAATATATA	94.737	#N/A
FT-SA74725-FT-SPN01265_HFF5YCCX2_P9S13C2	FT_SA74731_FT_SPN01265_HFF5YCCX2_unmapped_stringent_16_length_69209_cov_24	TAAATTGTTTTTGTTGTTCTTTAATTT	88	#N/A
FT-SA74725-FT-SPN01265_HFF5YCCX2_P9S13C2	FT_SA74732_FT_SPN01265_HFF5YCCX2_unmapped_stringent_15_length_26783_cov_38	TAAATTGTTTTTGTTGTTCTTTAATTT	88	#N/A
FT-SA74725-FT-SPN01265_HFF5YCCX2_P9S21C2	FT_SA74732_FT_SPN01265_HFF5YCCX2_unmapped_stringent_1_length_62297_cov_9	TTTTATTTTTTTTTATTTAAATTTT	95.833	#N/A
FT-SA74725-FT-SPN01265_HFF5YCCX2_P9S21C2	FT_SA74685_FT_SPN01265_HFF5YCCX2_unmapped_stringent_58_length_15530_cov_15	TTTTATTTTTTTTTATTTAAATTTT	95.455	Unique rain
FT-SA74726-FT-SPN01265_HFF5YCCX2_P18S5C3	FT_SA74708_FT_SPN01265_HFF5YCCX2_unmapped_stringent_31_length_25926_cov_6	GCTTGGGGTAGGTCTCCTTCTGCACCAGCCA	100	#N/A
FT-SA74726-FT-SPN01265_HFF5YCCX2_P3S7C3	FT_SA74708_FT_SPN01265_HFF5YCCX2_unmapped_stringent_11_length_39005_cov_11	ATGTTTACGTCCAAACAAAACAGCACCAGACATATT	100	#N/A
FT-SA74726-FT-SPN01265_HFF5YCCX2_P3S7C3	FT_SA74710_FT_SPN01265_HFF5YCCX2_unmapped_stringent_16_length_36681_cov_11	ATGTTTACGTCCAAACAAAACAGCACCAGACATATT	100	#N/A
FT-SA74726-FT-SPN01265_HFF5YCCX2_P3S7C3	FT_SA74716_FT_SPN01265_HFF5YCCX2_unmapped_stringent_19_length_30190_cov_11	ATGTTTACGTCCAAACAAAACAGCACCAGACATATT	100	#N/A
FT-SA74726-FT-SPN01265_HFF5YCCX2_P3S7C3	FT_SA74730_FT_SPN01265_HFF5YCCX2_unmapped_stringent_35_length_22736_cov_8	ATGTTTACGTCCAAACAAAACAGCACCAGACATATT	100	#N/A
FT-SA74726-FT-SPN01265_HFF5YCCX2_P3S7C3	FT_SA74704_FT_SPN01265_HFF5YCCX2_unmapped_stringent_34_length_23243_cov_11	ATGTTTACGTCCAAACAAAACAGCACCAGACATATT	100	#N/A
FT-SA74726-FT-SPN01265_HFF5YCCX2_P3S7C3	FT_SA74736_FT_SPN01265_HFF5YCCX2_unmapped_stringent_67_length_14694_cov_10	ATGTTTACGTCCAAACAAAACAGCACCAGACATATT	100	#N/A
FT-SA74726-FT-SPN01265_HFF5YCCX2_P3S72C2	FT_SA74711_FT_SPN01265_HFF5YCCX2_unmapped_stringent_58_length_19663_cov_10	TATGATCCTGATGATATTGAGTTTAA	91.304	#N/A
FT-SA74726-FT-SPN01265_HFF5YCCX2_P3S72C2	FT_SA74712_FT_SPN01265_HFF5YCCX2_unmapped_stringent_64_length_12649_cov_16	TATGATCCTGATGATATTGAGTTTAA	91.304	#N/A
FT-SA74726-FT-SPN01265_HFF5YCCX2_P3S80C1	FT_SA74720_FT_SPN01265_HFF5YCCX2_unmapped_stringent_72_length_11598_cov_9	TGATGACCTTGTGTAGTACCT	94.444	#N/A
FT-SA74726-FT-SPN01265_HFF5YCCX2_P3S80C1	FT_SA74716_FT_SPN01265_HFF5YCCX2_unmapped_stringent_45_length_19930_cov_7	TGATGACCTTGTGTAGTACCT	94.444	#N/A
FT-SA74727-FT-SPN01265_HFF5YCCX2_P13S25C1	FT_SA74687_FT_SPN01265_HFF5YCCX2_unmapped_stringent_4_length_41112_cov_14	TGAACAACAGGATCGCGCCAGC	94.737	Unique rain
FT-SA74727-FT-SPN01265_HFF5YCCX2_P3S8C2	FT_SA74710_FT_SPN01265_HFF5YCCX2_unmapped_stringent_2_length_99812_cov_11	GCCCTTATTGCATCTACTGG	100	#N/A
FT-SA74727-FT-SPN01265_HFF5YCCX2_P3S8C2	FT_SA74736_FT_SPN01265_HFF5YCCX2_unmapped_stringent_84_length_12851_cov_8	GCCCTTATTGCATCTACTGG	100	#N/A
FT-SA74727-FT-SPN01265_HFF5YCCX2_P3S8C2	FT_SA74730_FT_SPN01265_HFF5YCCX2_unmapped_stringent_115_length_11334_cov_7	GCCCTTATTGCATCTACTGG	100	#N/A
FT-SA74727-FT-SPN01265_HFF5YCCX2_P3S8C2	FT_SA74740_FT_SPN01265_HFF5YCCX2_unmapped_stringent_29_length_16090_cov_9	GCCCTTATTGCATCTACTGG	100	#N/A
FT-SA74727-FT-SPN01265_HFF5YCCX2_P3S8C2	FT_SA74744_FT_SPN01265_HFF5YCCX2_unmapped_stringent_15_length_24196_cov_6	GCCCTTATTGCATCTACTGG	100	#N/A
FT-SA74727-FT-SPN01265_HFF5YCCX2_P3S8C2	FT_SA74720_FT_SPN01265_HFF5YCCX2_unmapped_stringent_12_length_28376_cov_12	GCCCTTATTGCATCTACTGG	100	#N/A
FT-SA74727-FT-SPN01265_HFF5YCCX2_P9S6C2	FT_SA74712_FT_SPN01265_HFF5YCCX2_unmapped_stringent_23_length_23889_cov_48	TCCATTTATGTAATGTTTCATA	94.737	#N/A
FT-SA74728-FT-SPN01265_HFF5YCCX2_P22S3C2	FT_SA74731_FT_SPN01265_HFF5YCCX2_unmapped_stringent_16_length_69209_cov_24	AAATTAAAGAACAACAAAAACAATTTA	88	#N/A
FT-SA74728-FT-SPN01265_HFF5YCCX2_P22S3C2	FT_SA74732_FT_SPN01265_HFF5YCCX2_unmapped_stringent_15_length_26783_cov_38	AAATTAAAGAACAACAAAAACAATTTA	88	#N/A
FT-SA74728-FT-SPN01265_HFF5YCCX2_P3S3C7	FT_SA74708_FT_SPN01265_HFF5YCCX2_unmapped_stringent_11_length_39005_cov_11	ATGTTTACGTCCAAACAAAACAGCACCAGACATATT	100	#N/A
FT-SA74728-FT-SPN01265_HFF5YCCX2_P3S3C7	FT_SA74710_FT_SPN01265_HFF5YCCX2_unmapped_stringent_16_length_36681_cov_11	ATGTTTACGTCCAAACAAAACAGCACCAGACATATT	100	#N/A
FT-SA74728-FT-SPN01265_HFF5YCCX2_P3S3C7	FT_SA74716_FT_SPN01265_HFF5YCCX2_unmapped_stringent_19_length_30190_cov_11	ATGTTTACGTCCAAACAAAACAGCACCAGACATATT	100	#N/A
FT-SA74728-FT-SPN01265_HFF5YCCX2_P3S3C7	FT_SA74730_FT_SPN01265_HFF5YCCX2_unmapped_stringent_35_length_22736_cov_8	ATGTTTACGTCCAAACAAAACAGCACCAGACATATT	100	#N/A
FT-SA74728-FT-SPN01265_HFF5YCCX2_P3S3C7	FT_SA74704_FT_SPN01265_HFF5YCCX2_unmapped_stringent_34_length_23243_cov_11	ATGTTTACGTCCAAACAAAACAGCACCAGACATATT	100	#N/A
FT-SA74728-FT-SPN01265_HFF5YCCX2_P3S3C7	FT_SA74736_FT_SPN01265_HFF5YCCX2_unmapped_stringent_67_length_14694_cov_10	ATGTTTACGTCCAAACAAAACAGCACCAGACATATT	100	#N/A
FT-SA74728-FT-SPN01265_HFF5YCCX2_P9S25C2	FT_SA74731_FT_SPN01265_HFF5YCCX2_unmapped_stringent_16_length_69209_cov_24	TAAATTGTTTTTGTTGTTCTTTAATTT	88	#N/A
FT-SA74728-FT-SPN01265_HFF5YCCX2_P9S25C2	FT_SA74732_FT_SPN01265_HFF5YCCX2_unmapped_stringent_15_length_26783_cov_38	TAAATTGTTTTTGTTGTTCTTTAATTT	88	#N/A
FT-SA74729-FT-SPN01265_HFF5YCCX2_P3S26C2	FT_SA74711_FT_SPN01265_HFF5YCCX2_unmapped_stringent_57_length_19677_cov_11	TAAGCACCTGATGCAGTTGTCCCTGC	88	#N/A
FT-SA74729-FT-SPN01265_HFF5YCCX2_P3S26C2	FT_SA74721_FT_SPN01265_HFF5YCCX2_unmapped_stringent_47_length_22867_cov_10	TAAGCACCTGATGCAGTTGTCCCTGC	88	#N/A
FT-SA74729-FT-SPN01265_HFF5YCCX2_P3S26C2	FT_SA74739_FT_SPN01265_HFF5YCCX2_unmapped_stringent_180_length_14651_cov_9	TAAGCACCTGATGCAGTTGTCCCTGC	88	#N/A
FT-SA74729-FT-SPN01265_HFF5YCCX2_P3S26C2	FT_SA74741_FT_SPN01265_HFF5YCCX2_unmapped_stringent_481_length_10672_cov_7	TAAGCACCTGATGCAGTTGTCCCTGC	88	#N/A
FT-SA74729-FT-SPN01265_HFF5YCCX2_P3S26C2	FT_SA74743_FT_SPN01265_HFF5YCCX2_unmapped_stringent_44_length_40244_cov_13	TAAGCACCTGATGCAGTTGTCCCTGC	88	#N/A
FT-SA74729-FT-SPN01265_HFF5YCCX2_P3S26C2	FT_SA74708_FT_SPN01265_HFF5YCCX2_unmapped_stringent_50_length_19086_cov_20	TAAGCACCTGATGCAGTTGTCCCTGC	88	#N/A
FT-SA74729-FT-SPN01265_HFF5YCCX2_P3S26C2	FT_SA74735_FT_SPN01265_HFF5YCCX2_unmapped_stringent_17_length_51132_cov_11	TAAGCACCTGATGCAGTTGTCCCTGC	88	#N/A
FT-SA74729-FT-SPN01265_HFF5YCCX2_P3S26C2	FT_SA74725_FT_SPN01265_HFF5YCCX2_unmapped_stringent_44_length_42524_cov_9	TAAGCACCTGATGCAGTTGTCCCTGC	88	#N/A
FT-SA74729-FT-SPN01265_HFF5YCCX2_P3S26C2	FT_SA74726_FT_SPN01265_HFF5YCCX2_unmapped_stringent_13_length_33830_cov_16	TAAGCACCTGATGCAGTTGTCCCTGC	88	#N/A
FT-SA74729-FT-SPN01265_HFF5YCCX2_P3S26C2	FT_SA74730_FT_SPN01265_HFF5YCCX2_unmapped_stringent_14_length_34870_cov_21	TAAGCACCTGATGCAGTTGTCCCTGC	88	#N/A
FT-SA74729-FT-SPN01265_HFF5YCCX2_P3S26C2	FT_SA74738_FT_SPN01265_HFF5YCCX2_unmapped_stringent_10_length_32528_cov_18	TAAGCACCTGATGCAGTTGTCCCTGC	88	#N/A
FT-SA74729-FT-SPN01265_HFF5YCCX2_P3S26C2	FT_SA74740_FT_SPN01265_HFF5YCCX2_unmapped_stringent_3_length_45853_cov_19	TAAGCACCTGATGCAGTTGTCCCTGC	88	#N/A
FT-SA74729-FT-SPN01265_HFF5YCCX2_P3S26C2	FT_SA74744_FT_SPN01265_HFF5YCCX2_unmapped_stringent_35_length_16988_cov_14	TAAGCACCTGATGCAGTTGTCCCTGC	88	#N/A
FT-SA74729-FT-SPN01265_HFF5YCCX2_P8S5C1	FT_SA74684_FT_SPN01265_HFF5YCCX2_unmapped_stringent_10_length_15418_cov_17	AAAGAGAGAGCGAGAGCGAGA	90.476	Unique rain
FT-SA74729-FT-SPN01265_HFF5YCCX2_P8S5C1	FT_SA74685_FT_SPN01265_HFF5YCCX2_unmapped_stringent_1_length_496472_cov_27	AAAGAGAGAGCGAGAGCGAGA	90.476	Unique rain
FT-SA74729-FT-SPN01265_HFF5YCCX2_P8S33C2	FT_SA74687_FT_SPN01265_HFF5YCCX2_unmapped_stringent_1_length_55830_cov_19	AGAAAACTTAGATCTGGTTG	94.118	#N/A
FT-SA74729-FT-SPN01265_HFF5YCCX2_P8S34C1	FT_SA74736_FT_SPN01265_HFF5YCCX2_unmapped_stringent_1_length_75795_cov_14	AGAAAACTTAGATTTAGTGG	94.118	#N/A
FT-SA74729-FT-SPN01265_HFF5YCCX2_P8S34C1	FT_SA74704_FT_SPN01265_HFF5YCCX2_unmapped_stringent_118_length_11809_cov_11	AGAAAACTTAGATTTAGTGG	94.118	#N/A
FT-SA74729-FT-SPN01265_HFF5YCCX2_P8S34C1	FT_SA74716_FT_SPN01265_HFF5YCCX2_unmapped_stringent_132_length_11811_cov_6	AGAAAACTTAGATTTAGTGG	94.118	#N/A
FT-SA74729-FT-SPN01265_HFF5YCCX2_P8S34C1	FT_SA74726_FT_SPN01265_HFF5YCCX2_unmapped_stringent_45_length_18229_cov_10	AGAAAACTTAGATTTAGTGG	94.118	#N/A
FT-SA74729-FT-SPN01265_HFF5YCCX2_P8S34C1	FT_SA74730_FT_SPN01265_HFF5YCCX2_unmapped_stringent_108_length_11661_cov_14	AGAAAACTTAGATTTAGTGG	94.118	#N/A
FT-SA74729-FT-SPN01265_HFF5YCCX2_P8S34C1	FT_SA74733_FT_SPN01265_HFF5YCCX2_unmapped_stringent_18_length_26646_cov_11	AGAAAACTTAGATTTAGTGG	94.118	#N/A
FT-SA74729-FT-SPN01265_HFF5YCCX2_P8S34C1	FT_SA74740_FT_SPN01265_HFF5YCCX2_unmapped_stringent_10_length_30744_cov_19	AGAAAACTTAGATTTAGTGG	94.118	#N/A
FT-SA74729-FT-SPN01265_HFF5YCCX2_P8S174C1	FT_SA74732_FT_SPN01265_HFF5YCCX2_unmapped_stringent_13_length_27851_cov_30	GCCAGCGCCAGCAGCGCGAG	100	#N/A
FT-SA74729-FT-SPN01265_HFF5YCCX2_P8S174C1	FT_SA74712_FT_SPN01265_HFF5YCCX2_unmapped_stringent_21_length_25423_cov_63	GCCAGCGCCAGCAGCGCGAG	100	#N/A
FT-SA74729-FT-SPN01265_HFF5YCCX2_P8S174C1	FT_SA74722_FT_SPN01265_HFF5YCCX2_unmapped_stringent_26_length_11738_cov_16	GCCAGCGCCAGCAGCGCGAG	100	#N/A
FT-SA74730-FT-SPN01265_HFF5YCCX2_P18S13C1	FT_SA74708_FT_SPN01265_HFF5YCCX2_unmapped_stringent_31_length_25926_cov_6	GCTTGGGGTAGGTCTCCTTCTGCACCAGCCA	100	#N/A
FT-SA74730-FT-SPN01265_HFF5YCCX2_P22S3C4	FT_SA74706_FT_SPN01265_HFF5YCCX2_unmapped_stringent_7_length_41720_cov_10	AAATTAAAGAATGTAATAAACGTTG	91.304	#N/A
FT-SA74730-FT-SPN01265_HFF5YCCX2_P22S3C4	FT_SA74710_FT_SPN01265_HFF5YCCX2_unmapped_stringent_43_length_24242_cov_9	AAATTAAAGAATGTAATAAACGTTG	91.304	#N/A
FT-SA74730-FT-SPN01265_HFF5YCCX2_P22S3C4	FT_SA74716_FT_SPN01265_HFF5YCCX2_unmapped_stringent_11_length_36645_cov_11	AAATTAAAGAATGTAATAAACGTTG	91.304	#N/A
FT-SA74730-FT-SPN01265_HFF5YCCX2_P22S3C4	FT_SA74720_FT_SPN01265_HFF5YCCX2_unmapped_stringent_33_length_17486_cov_11	AAATTAAAGAATGTAATAAACGTTG	91.304	#N/A
FT-SA74730-FT-SPN01265_HFF5YCCX2_P3S19C5	FT_SA74708_FT_SPN01265_HFF5YCCX2_unmapped_stringent_11_length_39005_cov_11	ATGTTTACGTCCAAACAAAACAGCACCAGACATATT	100	#N/A
FT-SA74730-FT-SPN01265_HFF5YCCX2_P3S19C5	FT_SA74710_FT_SPN01265_HFF5YCCX2_unmapped_stringent_16_length_36681_cov_11	ATGTTTACGTCCAAACAAAACAGCACCAGACATATT	100	#N/A
FT-SA74730-FT-SPN01265_HFF5YCCX2_P3S19C5	FT_SA74716_FT_SPN01265_HFF5YCCX2_unmapped_stringent_19_length_30190_cov_11	ATGTTTACGTCCAAACAAAACAGCACCAGACATATT	100	#N/A
FT-SA74730-FT-SPN01265_HFF5YCCX2_P3S19C5	FT_SA74730_FT_SPN01265_HFF5YCCX2_unmapped_stringent_35_length_22736_cov_8	ATGTTTACGTCCAAACAAAACAGCACCAGACATATT	100	#N/A
FT-SA74730-FT-SPN01265_HFF5YCCX2_P3S19C5	FT_SA74704_FT_SPN01265_HFF5YCCX2_unmapped_stringent_34_length_23243_cov_11	ATGTTTACGTCCAAACAAAACAGCACCAGACATATT	100	#N/A
FT-SA74730-FT-SPN01265_HFF5YCCX2_P3S19C5	FT_SA74736_FT_SPN01265_HFF5YCCX2_unmapped_stringent_67_length_14694_cov_10	ATGTTTACGTCCAAACAAAACAGCACCAGACATATT	100	#N/A
FT-SA74730-FT-SPN01265_HFF5YCCX2_P3S91C1	FT_SA74711_FT_SPN01265_HFF5YCCX2_unmapped_stringent_58_length_19663_cov_10	TATGATCCTGATGATATTGAGTTTAA	91.304	#N/A
FT-SA74730-FT-SPN01265_HFF5YCCX2_P3S91C1	FT_SA74712_FT_SPN01265_HFF5YCCX2_unmapped_stringent_64_length_12649_cov_16	TATGATCCTGATGATATTGAGTTTAA	91.304	#N/A
FT-SA74730-FT-SPN01265_HFF5YCCX2_P8S2C1	FT_SA74684_FT_SPN01265_HFF5YCCX2_unmapped_stringent_10_length_15418_cov_17	AAAGAGAGAGCGAGAGCGAGA	90.476	Unique rain
FT-SA74730-FT-SPN01265_HFF5YCCX2_P8S2C1	FT_SA74685_FT_SPN01265_HFF5YCCX2_unmapped_stringent_1_length_496472_cov_27	AAAGAGAGAGCGAGAGCGAGA	90.476	Unique rain
FT-SA74730-FT-SPN01265_HFF5YCCX2_P8S19C1	FT_SA74704_FT_SPN01265_HFF5YCCX2_unmapped_stringent_58_length_16737_cov_7	ACGACGCGGACAACGCGGACA	94.737	#N/A
FT-SA74730-FT-SPN01265_HFF5YCCX2_P8S19C1	FT_SA74706_FT_SPN01265_HFF5YCCX2_unmapped_stringent_39_length_16341_cov_6	ACGACGCGGACAACGCGGACA	94.737	#N/A
FT-SA74730-FT-SPN01265_HFF5YCCX2_P8S19C1	FT_SA74708_FT_SPN01265_HFF5YCCX2_unmapped_stringent_53_length_18030_cov_6	ACGACGCGGACAACGCGGACA	94.737	#N/A
FT-SA74730-FT-SPN01265_HFF5YCCX2_P8S19C1	FT_SA74710_FT_SPN01265_HFF5YCCX2_unmapped_stringent_130_length_12298_cov_8	ACGACGCGGACAACGCGGACA	94.737	#N/A
FT-SA74730-FT-SPN01265_HFF5YCCX2_P8S36C1	FT_SA74684_FT_SPN01265_HFF5YCCX2_unmapped_stringent_1_length_270006_cov_17	AGAGCGAGAGAAAGAGAGAGCGA	95	Unique rain
FT-SA74730-FT-SPN01265_HFF5YCCX2_P8S36C1	FT_SA74685_FT_SPN01265_HFF5YCCX2_unmapped_stringent_1_length_496472_cov_27	AGAGCGAGAGAAAGAGAGAGCGA	95	Unique rain
FT-SA74730-FT-SPN01265_HFF5YCCX2_P8S97C1	FT_SA74685_FT_SPN01265_HFF5YCCX2_unmapped_stringent_32_length_25130_cov_23	CCCCACCGCGAACGCGGCGA	94.444	Unique rain
FT-SA74730-FT-SPN01265_HFF5YCCX2_P8S97C1	FT_SA74685_FT_SPN01265_HFF5YCCX2_unmapped_stringent_8_length_66288_cov_16	CCCCACCGCGAACGCGGCGA	94.444	Unique rain
FT-SA74730-FT-SPN01265_HFF5YCCX2_P8S97C1	FT_SA74685_FT_SPN01265_HFF5YCCX2_unmapped_stringent_13_length_45556_cov_17	CCCCACCGCGAACGCGGCGA	94.118	Unique rain
FT-SA74730-FT-SPN01265_HFF5YCCX2_P9S3C4	FT_SA74716_FT_SPN01265_HFF5YCCX2_unmapped_stringent_11_length_36645_cov_11	AACGTTTATTACATTCTTTAATTT	91.304	#N/A
FT-SA74730-FT-SPN01265_HFF5YCCX2_P9S3C4	FT_SA74720_FT_SPN01265_HFF5YCCX2_unmapped_stringent_33_length_17486_cov_11	AACGTTTATTACATTCTTTAATTT	91.304	#N/A
FT-SA74730-FT-SPN01265_HFF5YCCX2_P9S3C4	FT_SA74706_FT_SPN01265_HFF5YCCX2_unmapped_stringent_7_length_41720_cov_10	AACGTTTATTACATTCTTTAATTT	91.304	#N/A
FT-SA74730-FT-SPN01265_HFF5YCCX2_P9S3C4	FT_SA74710_FT_SPN01265_HFF5YCCX2_unmapped_stringent_43_length_24242_cov_9	AACGTTTATTACATTCTTTAATTT	91.304	#N/A
FT-SA74730-FT-SPN01265_HFF5YCCX2_P9S11C1	FT_SA74710_FT_SPN01265_HFF5YCCX2_unmapped_stringent_180_length_10378_cov_6	CATTTTTTTTTTATTTCTTTAATG	95.238	#N/A
FT-SA74730-FT-SPN01265_HFF5YCCX2_P9S17C1	FT_SA74726_FT_SPN01265_HFF5YCCX2_unmapped_stringent_49_length_17922_cov_8	GCCACTCTTTCATCTTTTTATTATTTT	88.462	#N/A
FT-SA74730-FT-SPN01265_HFF5YCCX2_P9S17C1	FT_SA74736_FT_SPN01265_HFF5YCCX2_unmapped_stringent_54_length_16241_cov_9	GCCACTCTTTCATCTTTTTATTATTTT	88.462	#N/A
FT-SA74730-FT-SPN01265_HFF5YCCX2_P9S17C1	FT_SA74706_FT_SPN01265_HFF5YCCX2_unmapped_stringent_37_length_16904_cov_9	GCCACTCTTTCATCTTTTTATTATTTT	88.462	#N/A
FT-SA74730-FT-SPN01265_HFF5YCCX2_P9S17C1	FT_SA74728_FT_SPN01265_HFF5YCCX2_unmapped_stringent_50_length_19402_cov_9	GCCACTCTTTCATCTTTTTATTATTTT	88.462	#N/A
FT-SA74731-FT-SPN01265_HFF5YCCX2_P19S3C1	FT_SA74716_FT_SPN01265_HFF5YCCX2_unmapped_stringent_117_length_12624_cov_7	GGGCAGCAATCTTGCCAAGC	94.737	#N/A
FT-SA74731-FT-SPN01265_HFF5YCCX2_P19S3C1	FT_SA74728_FT_SPN01265_HFF5YCCX2_unmapped_stringent_78_length_13319_cov_9	GGGCAGCAATCTTGCCAAGC	94.737	#N/A
FT-SA74731-FT-SPN01265_HFF5YCCX2_P19S4C1	FT_SA74716_FT_SPN01265_HFF5YCCX2_unmapped_stringent_117_length_12624_cov_7	GGGCAGCAATCTTGCCACGC	94.118	#N/A
FT-SA74731-FT-SPN01265_HFF5YCCX2_P19S4C1	FT_SA74728_FT_SPN01265_HFF5YCCX2_unmapped_stringent_78_length_13319_cov_9	GGGCAGCAATCTTGCCACGC	94.118	#N/A
FT-SA74731-FT-SPN01265_HFF5YCCX2_P22S6C10	FT_SA74685_FT_SPN01265_HFF5YCCX2_unmapped_stringent_35_length_22990_cov_8	TAGAATATTTCGAATAAAAAA	94.444	Unique rain
FT-SA74731-FT-SPN01265_HFF5YCCX2_P3S6C1	FT_SA74708_FT_SPN01265_HFF5YCCX2_unmapped_stringent_11_length_39005_cov_11	ATGTTTACGTCCAAACAAAACAGCACCAGACATATT	100	#N/A
FT-SA74731-FT-SPN01265_HFF5YCCX2_P3S6C1	FT_SA74710_FT_SPN01265_HFF5YCCX2_unmapped_stringent_16_length_36681_cov_11	ATGTTTACGTCCAAACAAAACAGCACCAGACATATT	100	#N/A
FT-SA74731-FT-SPN01265_HFF5YCCX2_P3S6C1	FT_SA74716_FT_SPN01265_HFF5YCCX2_unmapped_stringent_19_length_30190_cov_11	ATGTTTACGTCCAAACAAAACAGCACCAGACATATT	100	#N/A
FT-SA74731-FT-SPN01265_HFF5YCCX2_P3S6C1	FT_SA74730_FT_SPN01265_HFF5YCCX2_unmapped_stringent_35_length_22736_cov_8	ATGTTTACGTCCAAACAAAACAGCACCAGACATATT	100	#N/A
FT-SA74731-FT-SPN01265_HFF5YCCX2_P3S6C1	FT_SA74704_FT_SPN01265_HFF5YCCX2_unmapped_stringent_34_length_23243_cov_11	ATGTTTACGTCCAAACAAAACAGCACCAGACATATT	100	#N/A
FT-SA74731-FT-SPN01265_HFF5YCCX2_P3S6C1	FT_SA74736_FT_SPN01265_HFF5YCCX2_unmapped_stringent_67_length_14694_cov_10	ATGTTTACGTCCAAACAAAACAGCACCAGACATATT	100	#N/A
FT-SA74731-FT-SPN01265_HFF5YCCX2_P3S60C2	FT_SA74728_FT_SPN01265_HFF5YCCX2_unmapped_stringent_24_length_30969_cov_16	TAAGCTTGAGCAGTTGTTGAAAG	100	#N/A
FT-SA74731-FT-SPN01265_HFF5YCCX2_P3S80C3	FT_SA74711_FT_SPN01265_HFF5YCCX2_unmapped_stringent_58_length_19663_cov_10	TATGATCCTGATGATATTGAGTTTAA	91.304	#N/A
FT-SA74731-FT-SPN01265_HFF5YCCX2_P3S80C3	FT_SA74712_FT_SPN01265_HFF5YCCX2_unmapped_stringent_64_length_12649_cov_16	TATGATCCTGATGATATTGAGTTTAA	91.304	#N/A
FT-SA74731-FT-SPN01265_HFF5YCCX2_P3S84C2	FT_SA74711_FT_SPN01265_HFF5YCCX2_unmapped_stringent_61_length_18995_cov_11	TCAGCATCAGACCAAGCATC	94.118	#N/A
FT-SA74731-FT-SPN01265_HFF5YCCX2_P3S84C2	FT_SA74712_FT_SPN01265_HFF5YCCX2_unmapped_stringent_1_length_150350_cov_18	TCAGCATCAGACCAAGCATC	94.118	#N/A
FT-SA74731-FT-SPN01265_HFF5YCCX2_P8S9C2	FT_SA74706_FT_SPN01265_HFF5YCCX2_unmapped_stringent_2_length_57832_cov_13	AAGCGGCAGCAGTGGGAGCA	94.737	#N/A
FT-SA74731-FT-SPN01265_HFF5YCCX2_P8S9C2	FT_SA74710_FT_SPN01265_HFF5YCCX2_unmapped_stringent_1_length_126010_cov_23_1	AAGCGGCAGCAGTGGGAGCA	94.737	#N/A
FT-SA74731-FT-SPN01265_HFF5YCCX2_P8S9C2	FT_SA74716_FT_SPN01265_HFF5YCCX2_unmapped_stringent_37_length_21918_cov_13	AAGCGGCAGCAGTGGGAGCA	94.737	#N/A
FT-SA74731-FT-SPN01265_HFF5YCCX2_P8S9C2	FT_SA74730_FT_SPN01265_HFF5YCCX2_unmapped_stringent_15_length_34668_cov_12	AAGCGGCAGCAGTGGGAGCA	94.737	#N/A
FT-SA74731-FT-SPN01265_HFF5YCCX2_P8S9C2	FT_SA74740_FT_SPN01265_HFF5YCCX2_unmapped_stringent_11_length_27922_cov_9	AAGCGGCAGCAGTGGGAGCA	94.737	#N/A
FT-SA74731-FT-SPN01265_HFF5YCCX2_P8S74C1	FT_SA74685_FT_SPN01265_HFF5YCCX2_unmapped_stringentMV_1_length_70697_cov_6_649299_cutoff_5_type_linears	AGCGAGAGAGCGCGAGAGCG	94.118	Unique rain
FT-SA74731-FT-SPN01265_HFF5YCCX2_P8S103C2	FT_SA74720_FT_SPN01265_HFF5YCCX2_unmapped_stringent_45_length_15621_cov_7	CAAATTTGGATTTAGTGGGC	94.118	#N/A
FT-SA74731-FT-SPN01265_HFF5YCCX2_P8S118C1	FT_SA74685_FT_SPN01265_HFF5YCCX2_unmapped_stringent_4_length_81543_cov_13	CAGCCCGAGCAGCCCGCGCA	94.118	Unique rain
FT-SA74731-FT-SPN01265_HFF5YCCX2_P8S161C2	FT_SA74685_FT_SPN01265_HFF5YCCX2_unmapped_stringent_4_length_81543_cov_13	CGCACCGGCGCAGGAGCGCGCGGGG	91.304	Unique rain
FT-SA74731-FT-SPN01265_HFF5YCCX2_P8S191C2	FT_SA74685_FT_SPN01265_HFF5YCCX2_unmapped_stringent_15_length_44544_cov_11	CGGCGCGGCGCGGCGCCGCC	94.444	Unique rain
FT-SA74731-FT-SPN01265_HFF5YCCX2_P8S191C2	FT_SA74685_FT_SPN01265_HFF5YCCX2_unmapped_stringent_4_length_81543_cov_13	CGGCGCGGCGCGGCGCCGCC	94.118	Unique rain
FT-SA74731-FT-SPN01265_HFF5YCCX2_P8S191C2	FT_SA74685_FT_SPN01265_HFF5YCCX2_unmapped_stringent_4_length_81543_cov_13	CGGCGCGGCGCGGCGCCGCC	94.118	Unique rain
FT-SA74731-FT-SPN01265_HFF5YCCX2_P8S212C1	FT_SA74708_FT_SPN01265_HFF5YCCX2_unmapped_stringent_25_length_28388_cov_13	GCACAGCGCCAGACAGCACA	94.118	#N/A
FT-SA74731-FT-SPN01265_HFF5YCCX2_P8S212C1	FT_SA74726_FT_SPN01265_HFF5YCCX2_unmapped_stringent_27_length_24937_cov_8	GCACAGCGCCAGACAGCACA	94.118	#N/A
FT-SA74731-FT-SPN01265_HFF5YCCX2_P8S212C1	FT_SA74728_FT_SPN01265_HFF5YCCX2_unmapped_stringent_55_length_17943_cov_17	GCACAGCGCCAGACAGCACA	94.118	#N/A
FT-SA74731-FT-SPN01265_HFF5YCCX2_P8S212C1	FT_SA74744_FT_SPN01265_HFF5YCCX2_unmapped_stringent_62_length_11822_cov_8	GCACAGCGCCAGACAGCACA	94.118	#N/A
FT-SA74731-FT-SPN01265_HFF5YCCX2_P8S244C1	FT_SA74731_FT_SPN01265_HFF5YCCX2_unmapped_stringent_16_length_69209_cov_24	TTTCAGAGCGAGAGCCAGAGCCAGA	95.833	#N/A
FT-SA74731-FT-SPN01265_HFF5YCCX2_P8S244C1	FT_SA74732_FT_SPN01265_HFF5YCCX2_unmapped_stringent_4_length_44382_cov_41	TTTCAGAGCGAGAGCCAGAGCCAGA	95.833	#N/A
FT-SA74731-FT-SPN01265_HFF5YCCX2_P9S12C10	FT_SA74685_FT_SPN01265_HFF5YCCX2_unmapped_stringent_35_length_22990_cov_8	TTTTTTATTCGAAATATTCTA	94.444	Unique rain
FT-SA74732-FT-SPN01265_HFF5YCCX2_P3S38C2	FT_SA74710_FT_SPN01265_HFF5YCCX2_unmapped_stringent_2_length_99812_cov_11	GCCCTTATTGCATCTACTGG	100	#N/A
FT-SA74732-FT-SPN01265_HFF5YCCX2_P3S38C2	FT_SA74736_FT_SPN01265_HFF5YCCX2_unmapped_stringent_84_length_12851_cov_8	GCCCTTATTGCATCTACTGG	100	#N/A
FT-SA74732-FT-SPN01265_HFF5YCCX2_P3S38C2	FT_SA74730_FT_SPN01265_HFF5YCCX2_unmapped_stringent_115_length_11334_cov_7	GCCCTTATTGCATCTACTGG	100	#N/A
FT-SA74732-FT-SPN01265_HFF5YCCX2_P3S38C2	FT_SA74740_FT_SPN01265_HFF5YCCX2_unmapped_stringent_29_length_16090_cov_9	GCCCTTATTGCATCTACTGG	100	#N/A
FT-SA74732-FT-SPN01265_HFF5YCCX2_P3S38C2	FT_SA74744_FT_SPN01265_HFF5YCCX2_unmapped_stringent_15_length_24196_cov_6	GCCCTTATTGCATCTACTGG	100	#N/A
FT-SA74732-FT-SPN01265_HFF5YCCX2_P3S38C2	FT_SA74720_FT_SPN01265_HFF5YCCX2_unmapped_stringent_12_length_28376_cov_12	GCCCTTATTGCATCTACTGG	100	#N/A
FT-SA74732-FT-SPN01265_HFF5YCCX2_P3S57C1	FT_SA74685_FT_SPN01265_HFF5YCCX2_unmapped_stringent_22_length_40091_cov_13	TGACCATGACCATCACGACC	94.118	Unique rain
FT-SA74732-FT-SPN01265_HFF5YCCX2_P3S64C1	FT_SA74704_FT_SPN01265_HFF5YCCX2_unmapped_stringent_34_length_23243_cov_11	TGTTTACGTCCAAACAAAACAGCACCAGACATATT	100	#N/A
FT-SA74732-FT-SPN01265_HFF5YCCX2_P3S64C1	FT_SA74708_FT_SPN01265_HFF5YCCX2_unmapped_stringent_11_length_39005_cov_11	TGTTTACGTCCAAACAAAACAGCACCAGACATATT	100	#N/A
FT-SA74732-FT-SPN01265_HFF5YCCX2_P3S64C1	FT_SA74710_FT_SPN01265_HFF5YCCX2_unmapped_stringent_16_length_36681_cov_11	TGTTTACGTCCAAACAAAACAGCACCAGACATATT	100	#N/A
FT-SA74732-FT-SPN01265_HFF5YCCX2_P3S64C1	FT_SA74716_FT_SPN01265_HFF5YCCX2_unmapped_stringent_19_length_30190_cov_11	TGTTTACGTCCAAACAAAACAGCACCAGACATATT	100	#N/A
FT-SA74732-FT-SPN01265_HFF5YCCX2_P3S64C1	FT_SA74730_FT_SPN01265_HFF5YCCX2_unmapped_stringent_35_length_22736_cov_8	TGTTTACGTCCAAACAAAACAGCACCAGACATATT	100	#N/A
FT-SA74732-FT-SPN01265_HFF5YCCX2_P3S64C1	FT_SA74736_FT_SPN01265_HFF5YCCX2_unmapped_stringent_67_length_14694_cov_10	TGTTTACGTCCAAACAAAACAGCACCAGACATATT	100	#N/A
FT-SA74732-FT-SPN01265_HFF5YCCX2_P8S144C3	FT_SA74685_FT_SPN01265_HFF5YCCX2_unmapped_stringent_16_length_44276_cov_17	CAGTCCCAGCAGTCCGAGCA	94.118	Unique rain
FT-SA74732-FT-SPN01265_HFF5YCCX2_P9S16C2	FT_SA74684_FT_SPN01265_HFF5YCCX2_unmapped_stringent_10_length_15418_cov_17	TTTTTGTCTATTATTATCAA	94.118	Unique rain
FT-SA74732-FT-SPN01265_HFF5YCCX2_P9S16C2	FT_SA74685_FT_SPN01265_HFF5YCCX2_unmapped_stringent_1_length_496472_cov_27	TTTTTGTCTATTATTATCAA	94.118	Unique rain
FT-SA74733-FT-SPN01265_HFF5YCCX2_P16S2C1	FT_SA74704_FT_SPN01265_HFF5YCCX2_unmapped_stringent_14_length_32610_cov_12	TGATATTTATTTTGTATAGA	94.444	#N/A
FT-SA74733-FT-SPN01265_HFF5YCCX2_P16S2C1	FT_SA74706_FT_SPN01265_HFF5YCCX2_unmapped_stringent_2_length_57832_cov_13	TGATATTTATTTTGTATAGA	94.444	#N/A
FT-SA74733-FT-SPN01265_HFF5YCCX2_P16S2C1	FT_SA74710_FT_SPN01265_HFF5YCCX2_unmapped_stringent_1_length_126010_cov_23_1	TGATATTTATTTTGTATAGA	94.444	#N/A
FT-SA74733-FT-SPN01265_HFF5YCCX2_P16S2C1	FT_SA74716_FT_SPN01265_HFF5YCCX2_unmapped_stringent_37_length_21918_cov_13	TGATATTTATTTTGTATAGA	94.444	#N/A
FT-SA74733-FT-SPN01265_HFF5YCCX2_P16S2C1	FT_SA74730_FT_SPN01265_HFF5YCCX2_unmapped_stringent_15_length_34668_cov_12	TGATATTTATTTTGTATAGA	94.444	#N/A
FT-SA74733-FT-SPN01265_HFF5YCCX2_P16S2C1	FT_SA74740_FT_SPN01265_HFF5YCCX2_unmapped_stringent_11_length_27922_cov_9	TGATATTTATTTTGTATAGA	94.444	#N/A
FT-SA74733-FT-SPN01265_HFF5YCCX2_P3S10C2	FT_SA74708_FT_SPN01265_HFF5YCCX2_unmapped_stringent_11_length_39005_cov_11	ATGTTTACGTCCAAACAAAACAGCACCAGACATATT	100	#N/A
FT-SA74733-FT-SPN01265_HFF5YCCX2_P3S10C2	FT_SA74710_FT_SPN01265_HFF5YCCX2_unmapped_stringent_16_length_36681_cov_11	ATGTTTACGTCCAAACAAAACAGCACCAGACATATT	100	#N/A
FT-SA74733-FT-SPN01265_HFF5YCCX2_P3S10C2	FT_SA74716_FT_SPN01265_HFF5YCCX2_unmapped_stringent_19_length_30190_cov_11	ATGTTTACGTCCAAACAAAACAGCACCAGACATATT	100	#N/A
FT-SA74733-FT-SPN01265_HFF5YCCX2_P3S10C2	FT_SA74730_FT_SPN01265_HFF5YCCX2_unmapped_stringent_35_length_22736_cov_8	ATGTTTACGTCCAAACAAAACAGCACCAGACATATT	100	#N/A
FT-SA74733-FT-SPN01265_HFF5YCCX2_P3S10C2	FT_SA74704_FT_SPN01265_HFF5YCCX2_unmapped_stringent_34_length_23243_cov_11	ATGTTTACGTCCAAACAAAACAGCACCAGACATATT	100	#N/A
FT-SA74733-FT-SPN01265_HFF5YCCX2_P3S10C2	FT_SA74736_FT_SPN01265_HFF5YCCX2_unmapped_stringent_67_length_14694_cov_10	ATGTTTACGTCCAAACAAAACAGCACCAGACATATT	100	#N/A
FT-SA74733-FT-SPN01265_HFF5YCCX2_P3S36C1	FT_SA74685_FT_SPN01265_HFF5YCCX2_unmapped_stringent_36_length_22481_cov_6	GCGAGATCACAGATGTTGAT	94.118	Unique rain
FT-SA74733-FT-SPN01265_HFF5YCCX2_P8S27C1	FT_SA74704_FT_SPN01265_HFF5YCCX2_unmapped_stringent_53_length_17458_cov_11	AGAAAACTTAGATTTTGGTGG	94.444	#N/A
FT-SA74733-FT-SPN01265_HFF5YCCX2_P8S27C1	FT_SA74716_FT_SPN01265_HFF5YCCX2_unmapped_stringent_13_length_35154_cov_12	AGAAAACTTAGATTTTGGTGG	94.444	#N/A
FT-SA74733-FT-SPN01265_HFF5YCCX2_P8S27C1	FT_SA74728_FT_SPN01265_HFF5YCCX2_unmapped_stringent_50_length_19402_cov_9	AGAAAACTTAGATTTTGGTGG	94.444	#N/A
FT-SA74733-FT-SPN01265_HFF5YCCX2_P8S27C1	FT_SA74730_FT_SPN01265_HFF5YCCX2_unmapped_stringent_132_length_10464_cov_9	AGAAAACTTAGATTTTGGTGG	94.444	#N/A
FT-SA74733-FT-SPN01265_HFF5YCCX2_P8S27C1	FT_SA74736_FT_SPN01265_HFF5YCCX2_unmapped_stringent_54_length_16241_cov_9	AGAAAACTTAGATTTTGGTGG	94.444	#N/A
FT-SA74733-FT-SPN01265_HFF5YCCX2_P8S28C1	FT_SA74733_FT_SPN01265_HFF5YCCX2_unmapped_stringent_18_length_26646_cov_11	AGAAAATTTAGATTTAGTGC	100	#N/A
FT-SA74733-FT-SPN01265_HFF5YCCX2_P8S28C1	FT_SA74736_FT_SPN01265_HFF5YCCX2_unmapped_stringent_1_length_75795_cov_14	AGAAAATTTAGATTTAGTGC	100	#N/A
FT-SA74733-FT-SPN01265_HFF5YCCX2_P8S28C1	FT_SA74740_FT_SPN01265_HFF5YCCX2_unmapped_stringent_10_length_30744_cov_19	AGAAAATTTAGATTTAGTGC	100	#N/A
FT-SA74733-FT-SPN01265_HFF5YCCX2_P8S28C1	FT_SA74704_FT_SPN01265_HFF5YCCX2_unmapped_stringent_118_length_11809_cov_11	AGAAAATTTAGATTTAGTGC	100	#N/A
FT-SA74733-FT-SPN01265_HFF5YCCX2_P8S28C1	FT_SA74726_FT_SPN01265_HFF5YCCX2_unmapped_stringent_45_length_18229_cov_10	AGAAAATTTAGATTTAGTGC	100	#N/A
FT-SA74733-FT-SPN01265_HFF5YCCX2_P8S28C1	FT_SA74730_FT_SPN01265_HFF5YCCX2_unmapped_stringent_108_length_11661_cov_14	AGAAAATTTAGATTTAGTGC	100	#N/A
FT-SA74733-FT-SPN01265_HFF5YCCX2_P8S28C1	FT_SA74712_FT_SPN01265_HFF5YCCX2_unmapped_stringent_14_length_29547_cov_10	AGAAAATTTAGATTTAGTGC	100	#N/A
FT-SA74733-FT-SPN01265_HFF5YCCX2_P8S28C1	FT_SA74710_FT_SPN01265_HFF5YCCX2_unmapped_stringent_45_length_23744_cov_23	AGAAAATTTAGATTTAGTGC	94.444	#N/A
FT-SA74733-FT-SPN01265_HFF5YCCX2_P8S28C1	FT_SA74704_FT_SPN01265_HFF5YCCX2_unmapped_stringent_114_length_11933_cov_12	AGAAAATTTAGATTTAGTGC	94.444	#N/A
FT-SA74733-FT-SPN01265_HFF5YCCX2_P8S28C1	FT_SA74716_FT_SPN01265_HFF5YCCX2_unmapped_stringent_48_length_19606_cov_16	AGAAAATTTAGATTTAGTGC	94.444	#N/A
FT-SA74733-FT-SPN01265_HFF5YCCX2_P8S28C1	FT_SA74720_FT_SPN01265_HFF5YCCX2_unmapped_stringent_24_length_21753_cov_17	AGAAAATTTAGATTTAGTGC	94.444	#N/A
FT-SA74733-FT-SPN01265_HFF5YCCX2_P8S28C1	FT_SA74730_FT_SPN01265_HFF5YCCX2_unmapped_stringent_30_length_26487_cov_15	AGAAAATTTAGATTTAGTGC	94.444	#N/A
FT-SA74733-FT-SPN01265_HFF5YCCX2_P8S28C1	FT_SA74704_FT_SPN01265_HFF5YCCX2_unmapped_stringent_89_length_13430_cov_9	AGAAAATTTAGATTTAGTGC	94.118	#N/A
FT-SA74733-FT-SPN01265_HFF5YCCX2_P8S28C1	FT_SA74706_FT_SPN01265_HFF5YCCX2_unmapped_stringent_113_length_10013_cov_9	AGAAAATTTAGATTTAGTGC	94.118	#N/A
FT-SA74733-FT-SPN01265_HFF5YCCX2_P8S28C1	FT_SA74716_FT_SPN01265_HFF5YCCX2_unmapped_stringent_132_length_11811_cov_6	AGAAAATTTAGATTTAGTGC	94.118	#N/A
FT-SA74733-FT-SPN01265_HFF5YCCX2_P8S28C1	FT_SA74736_FT_SPN01265_HFF5YCCX2_unmapped_stringent_40_length_18501_cov_9	AGAAAATTTAGATTTAGTGC	94.118	#N/A
FT-SA74733-FT-SPN01265_HFF5YCCX2_P8S28C1	FT_SA74742_FT_SPN01265_HFF5YCCX2_unmapped_stringent_78_length_11491_cov_6	AGAAAATTTAGATTTAGTGC	94.118	#N/A
FT-SA74733-FT-SPN01265_HFF5YCCX2_P8S28C1	FT_SA74744_FT_SPN01265_HFF5YCCX2_unmapped_stringent_66_length_11353_cov_6	AGAAAATTTAGATTTAGTGC	94.118	#N/A
FT-SA74733-FT-SPN01265_HFF5YCCX2_P8S29C1	FT_SA74708_FT_SPN01265_HFF5YCCX2_unmapped_stringent_50_length_19086_cov_20	AGAAAATTTGGATTTAGTGG	94.444	#N/A
FT-SA74733-FT-SPN01265_HFF5YCCX2_P8S29C1	FT_SA74711_FT_SPN01265_HFF5YCCX2_unmapped_stringent_35_length_31138_cov_12	AGAAAATTTGGATTTAGTGG	94.444	#N/A
FT-SA74733-FT-SPN01265_HFF5YCCX2_P8S29C1	FT_SA74735_FT_SPN01265_HFF5YCCX2_unmapped_stringent_17_length_51132_cov_11	AGAAAATTTGGATTTAGTGG	94.444	#N/A
FT-SA74733-FT-SPN01265_HFF5YCCX2_P8S29C1	FT_SA74715_FT_SPN01265_HFF5YCCX2_unmapped_stringent_100_length_19534_cov_8	AGAAAATTTGGATTTAGTGG	94.444	#N/A
FT-SA74733-FT-SPN01265_HFF5YCCX2_P8S29C1	FT_SA74725_FT_SPN01265_HFF5YCCX2_unmapped_stringent_44_length_42524_cov_9	AGAAAATTTGGATTTAGTGG	94.444	#N/A
FT-SA74733-FT-SPN01265_HFF5YCCX2_P8S29C1	FT_SA74726_FT_SPN01265_HFF5YCCX2_unmapped_stringent_13_length_33830_cov_16	AGAAAATTTGGATTTAGTGG	94.444	#N/A
FT-SA74733-FT-SPN01265_HFF5YCCX2_P8S29C1	FT_SA74730_FT_SPN01265_HFF5YCCX2_unmapped_stringent_14_length_34870_cov_21	AGAAAATTTGGATTTAGTGG	94.444	#N/A
FT-SA74733-FT-SPN01265_HFF5YCCX2_P8S29C1	FT_SA74738_FT_SPN01265_HFF5YCCX2_unmapped_stringent_10_length_32528_cov_18	AGAAAATTTGGATTTAGTGG	94.444	#N/A
FT-SA74733-FT-SPN01265_HFF5YCCX2_P8S29C1	FT_SA74739_FT_SPN01265_HFF5YCCX2_unmapped_stringent_50_length_33409_cov_10	AGAAAATTTGGATTTAGTGG	94.444	#N/A
FT-SA74733-FT-SPN01265_HFF5YCCX2_P8S29C1	FT_SA74740_FT_SPN01265_HFF5YCCX2_unmapped_stringent_3_length_45853_cov_19	AGAAAATTTGGATTTAGTGG	94.444	#N/A
FT-SA74733-FT-SPN01265_HFF5YCCX2_P8S29C1	FT_SA74744_FT_SPN01265_HFF5YCCX2_unmapped_stringent_35_length_16988_cov_14	AGAAAATTTGGATTTAGTGG	94.444	#N/A
FT-SA74733-FT-SPN01265_HFF5YCCX2_P8S29C1	FT_SA74704_FT_SPN01265_HFF5YCCX2_unmapped_stringent_118_length_11809_cov_11	AGAAAATTTGGATTTAGTGG	94.118	#N/A
FT-SA74733-FT-SPN01265_HFF5YCCX2_P8S29C1	FT_SA74726_FT_SPN01265_HFF5YCCX2_unmapped_stringent_45_length_18229_cov_10	AGAAAATTTGGATTTAGTGG	94.118	#N/A
FT-SA74733-FT-SPN01265_HFF5YCCX2_P8S29C1	FT_SA74730_FT_SPN01265_HFF5YCCX2_unmapped_stringent_108_length_11661_cov_14	AGAAAATTTGGATTTAGTGG	94.118	#N/A
FT-SA74733-FT-SPN01265_HFF5YCCX2_P8S29C1	FT_SA74733_FT_SPN01265_HFF5YCCX2_unmapped_stringent_18_length_26646_cov_11	AGAAAATTTGGATTTAGTGG	94.118	#N/A
FT-SA74733-FT-SPN01265_HFF5YCCX2_P8S29C1	FT_SA74736_FT_SPN01265_HFF5YCCX2_unmapped_stringent_1_length_75795_cov_14	AGAAAATTTGGATTTAGTGG	94.118	#N/A
FT-SA74733-FT-SPN01265_HFF5YCCX2_P8S29C1	FT_SA74740_FT_SPN01265_HFF5YCCX2_unmapped_stringent_10_length_30744_cov_19	AGAAAATTTGGATTTAGTGG	94.118	#N/A
FT-SA74733-FT-SPN01265_HFF5YCCX2_P8S30C1	FT_SA74704_FT_SPN01265_HFF5YCCX2_unmapped_stringent_118_length_11809_cov_11	AGAAGAAAATTTAGATTTAGTG	100	#N/A
FT-SA74733-FT-SPN01265_HFF5YCCX2_P8S30C1	FT_SA74726_FT_SPN01265_HFF5YCCX2_unmapped_stringent_45_length_18229_cov_10	AGAAGAAAATTTAGATTTAGTG	100	#N/A
FT-SA74733-FT-SPN01265_HFF5YCCX2_P8S30C1	FT_SA74730_FT_SPN01265_HFF5YCCX2_unmapped_stringent_108_length_11661_cov_14	AGAAGAAAATTTAGATTTAGTG	100	#N/A
FT-SA74733-FT-SPN01265_HFF5YCCX2_P8S30C1	FT_SA74733_FT_SPN01265_HFF5YCCX2_unmapped_stringent_18_length_26646_cov_11	AGAAGAAAATTTAGATTTAGTG	100	#N/A
FT-SA74733-FT-SPN01265_HFF5YCCX2_P8S30C1	FT_SA74736_FT_SPN01265_HFF5YCCX2_unmapped_stringent_1_length_75795_cov_14	AGAAGAAAATTTAGATTTAGTG	100	#N/A
FT-SA74733-FT-SPN01265_HFF5YCCX2_P8S30C1	FT_SA74740_FT_SPN01265_HFF5YCCX2_unmapped_stringent_10_length_30744_cov_19	AGAAGAAAATTTAGATTTAGTG	100	#N/A
FT-SA74733-FT-SPN01265_HFF5YCCX2_P8S46C1	FT_SA74684_FT_SPN01265_HFF5YCCX2_unmapped_stringent_1_length_270006_cov_17	AGCGAGAGCGAGAGCGAGAGCGA	90.476	Unique rain
FT-SA74733-FT-SPN01265_HFF5YCCX2_P8S46C1	FT_SA74685_FT_SPN01265_HFF5YCCX2_unmapped_stringent_1_length_496472_cov_27	AGCGAGAGCGAGAGCGAGAGCGA	90.476	Unique rain
FT-SA74733-FT-SPN01265_HFF5YCCX2_P8S65C1	FT_SA74708_FT_SPN01265_HFF5YCCX2_unmapped_stringent_62_length_17045_cov_18	CAGCCCAAGCAGCCCAAGCA	94.118	#N/A
FT-SA74733-FT-SPN01265_HFF5YCCX2_P8S65C1	FT_SA74710_FT_SPN01265_HFF5YCCX2_unmapped_stringent_158_length_10982_cov_12	CAGCCCAAGCAGCCCAAGCA	94.118	#N/A
FT-SA74734-FT-SPN01265_HFF5YCCX2_P17S4C4	FT_SA74684_FT_SPN01265_HFF5YCCX2_unmapped_stringent_1_length_270006_cov_17	TTGTGCTTGTGCTTGTGCTTCTGTTT	92.308	Unique rain
FT-SA74734-FT-SPN01265_HFF5YCCX2_P17S4C4	FT_SA74685_FT_SPN01265_HFF5YCCX2_unmapped_stringent_1_length_496472_cov_27	TTGTGCTTGTGCTTGTGCTTCTGTTT	92.308	Unique rain
FT-SA74734-FT-SPN01265_HFF5YCCX2_P18S6C1	FT_SA74707_FT_SPN01265_HFF5YCCX2_unmapped_stringent_219_length_10128_cov_6	AATGCAGATCATCACCATCG	100	#N/A
FT-SA74734-FT-SPN01265_HFF5YCCX2_P18S6C1	FT_SA74716_FT_SPN01265_HFF5YCCX2_unmapped_stringent_87_length_14545_cov_24	AATGCAGATCATCACCATCG	100	#N/A
FT-SA74734-FT-SPN01265_HFF5YCCX2_P18S6C1	FT_SA74727_FT_SPN01265_HFF5YCCX2_unmapped_stringent_295_length_13255_cov_8	AATGCAGATCATCACCATCG	100	#N/A
FT-SA74734-FT-SPN01265_HFF5YCCX2_P18S6C1	FT_SA74730_FT_SPN01265_HFF5YCCX2_unmapped_stringent_50_length_18217_cov_62	AATGCAGATCATCACCATCG	100	#N/A
FT-SA74734-FT-SPN01265_HFF5YCCX2_P18S6C1	FT_SA74722_FT_SPN01265_HFF5YCCX2_unmapped_stringent_4_length_33977_cov_31	AATGCAGATCATCACCATCG	100	#N/A
FT-SA74734-FT-SPN01265_HFF5YCCX2_P18S6C1	FT_SA74732_FT_SPN01265_HFF5YCCX2_unmapped_stringent_30_length_15223_cov_22	AATGCAGATCATCACCATCG	100	#N/A
FT-SA74734-FT-SPN01265_HFF5YCCX2_P18S6C1	FT_SA74728_FT_SPN01265_HFF5YCCX2_unmapped_stringent_33_length_23620_cov_167	AATGCAGATCATCACCATCG	100	#N/A
FT-SA74734-FT-SPN01265_HFF5YCCX2_P18S6C1	FT_SA74729_FT_SPN01265_HFF5YCCX2_unmapped_stringent_49_length_47820_cov_17	AATGCAGATCATCACCATCG	100	#N/A
FT-SA74734-FT-SPN01265_HFF5YCCX2_P18S49C1	FT_SA74728_FT_SPN01265_HFF5YCCX2_unmapped_stringent_27_length_28171_cov_12	TCATCAGAATCAGTGTCATAACCA	95.833	#N/A
FT-SA74734-FT-SPN01265_HFF5YCCX2_P18S49C1	FT_SA74708_FT_SPN01265_HFF5YCCX2_unmapped_stringent_45_length_19568_cov_8	TCATCAGAATCAGTGTCATAACCA	95.652	#N/A
FT-SA74734-FT-SPN01265_HFF5YCCX2_P22S8C4	FT_SA74731_FT_SPN01265_HFF5YCCX2_unmapped_stringent_16_length_69209_cov_24	AAATTAAAGAACAACAAAAACAATTTA	88	#N/A
FT-SA74734-FT-SPN01265_HFF5YCCX2_P22S8C4	FT_SA74732_FT_SPN01265_HFF5YCCX2_unmapped_stringent_15_length_26783_cov_38	AAATTAAAGAACAACAAAAACAATTTA	88	#N/A
FT-SA74734-FT-SPN01265_HFF5YCCX2_P3S26C1	FT_SA74718_FT_SPN01265_HFF5YCCX2_unmapped_stringent_1_length_15100_cov_23	GCGTCCACCGCTGTGCTCCTGGGGGCCGGA	100	#N/A
FT-SA74734-FT-SPN01265_HFF5YCCX2_P3S26C1	FT_SA74718_FT_SPN01265_HFF5YCCX2_unmapped_stringent_1_length_15100_cov_23	GCGTCCACCGCTGTGCTCCTGGGGGCCGGA	93.333	#N/A
FT-SA74734-FT-SPN01265_HFF5YCCX2_P3S27C1	FT_SA74718_FT_SPN01265_HFF5YCCX2_unmapped_stringent_1_length_15100_cov_23	GCGTCCACGTTCGGCCTCCAAACCAGA	96.296	#N/A
FT-SA74734-FT-SPN01265_HFF5YCCX2_P3S28C6	FT_SA74718_FT_SPN01265_HFF5YCCX2_unmapped_stringent_1_length_15100_cov_23	GCGTCCACTTTCGGCCTCCAAACCAGA	100	#N/A
FT-SA74734-FT-SPN01265_HFF5YCCX2_P3S29C1	FT_SA74718_FT_SPN01265_HFF5YCCX2_unmapped_stringent_1_length_15100_cov_23	GCGTCCACTTTCGGCCTCCCAACCAGA	96.296	#N/A
FT-SA74734-FT-SPN01265_HFF5YCCX2_P3S30C1	FT_SA74718_FT_SPN01265_HFF5YCCX2_unmapped_stringent_1_length_15100_cov_23	GCGTCCCCTTCCGGCTTCCCAACCGGA	91.667	#N/A
FT-SA74734-FT-SPN01265_HFF5YCCX2_P3S31C2	FT_SA74718_FT_SPN01265_HFF5YCCX2_unmapped_stringent_1_length_15100_cov_23	GCGTCCCTTTCCGGCCTCCAAACCAGA	96.296	#N/A
FT-SA74734-FT-SPN01265_HFF5YCCX2_P3S32C1	FT_SA74718_FT_SPN01265_HFF5YCCX2_unmapped_stringent_1_length_15100_cov_23	GCGTCCCTTTCCGGCCTCCCAACCAGA	100	#N/A
FT-SA74734-FT-SPN01265_HFF5YCCX2_P3S33C1	FT_SA74718_FT_SPN01265_HFF5YCCX2_unmapped_stringent_1_length_15100_cov_23	GCGTCCCTTTCCGGCCTCCCATCCAGA	96.296	#N/A
FT-SA74734-FT-SPN01265_HFF5YCCX2_P3S34C1	FT_SA74718_FT_SPN01265_HFF5YCCX2_unmapped_stringent_1_length_15100_cov_23	GCGTCCCTTTTCGGCATCCAAACCAGA	88.889	#N/A
FT-SA74734-FT-SPN01265_HFF5YCCX2_P3S36C1	FT_SA74718_FT_SPN01265_HFF5YCCX2_unmapped_stringent_1_length_15100_cov_23	GCGTTCACTGTTGGAACTGGCTGCCCTTCTTCCAGC	100	#N/A
FT-SA74734-FT-SPN01265_HFF5YCCX2_P3S49C1	FT_SA74720_FT_SPN01265_HFF5YCCX2_unmapped_stringent_89_length_10468_cov_10	TCACCATCAGCATCACCATCACCATC	95.652	#N/A
FT-SA74734-FT-SPN01265_HFF5YCCX2_P3S49C1	FT_SA74731_FT_SPN01265_HFF5YCCX2_unmapped_stringent_25_length_34145_cov_26	TCACCATCAGCATCACCATCACCATC	92	#N/A
FT-SA74734-FT-SPN01265_HFF5YCCX2_P3S49C1	FT_SA74731_FT_SPN01265_HFF5YCCX2_unmapped_stringent_25_length_34145_cov_26	TCACCATCAGCATCACCATCACCATC	88.462	#N/A
FT-SA74734-FT-SPN01265_HFF5YCCX2_P3S49C1	FT_SA74731_FT_SPN01265_HFF5YCCX2_unmapped_stringent_25_length_34145_cov_26	TCACCATCAGCATCACCATCACCATC	88	#N/A
FT-SA74734-FT-SPN01265_HFF5YCCX2_P3S49C1	FT_SA74732_FT_SPN01265_HFF5YCCX2_unmapped_stringent_4_length_44382_cov_41	TCACCATCAGCATCACCATCACCATC	92	#N/A
FT-SA74734-FT-SPN01265_HFF5YCCX2_P3S49C1	FT_SA74732_FT_SPN01265_HFF5YCCX2_unmapped_stringent_4_length_44382_cov_41	TCACCATCAGCATCACCATCACCATC	88.462	#N/A
FT-SA74734-FT-SPN01265_HFF5YCCX2_P3S49C1	FT_SA74732_FT_SPN01265_HFF5YCCX2_unmapped_stringent_4_length_44382_cov_41	TCACCATCAGCATCACCATCACCATC	88	#N/A
FT-SA74734-FT-SPN01265_HFF5YCCX2_P3S49C1	FT_SA74732_FT_SPN01265_HFF5YCCX2_unmapped_stringent_9_length_34437_cov_33	TCACCATCAGCATCACCATCACCATC	91.667	#N/A
FT-SA74734-FT-SPN01265_HFF5YCCX2_P3S49C1	FT_SA74732_FT_SPN01265_HFF5YCCX2_unmapped_stringent_9_length_34437_cov_33	TCACCATCAGCATCACCATCACCATC	88	#N/A
FT-SA74734-FT-SPN01265_HFF5YCCX2_P3S60C1	FT_SA74731_FT_SPN01265_HFF5YCCX2_unmapped_stringent_24_length_36540_cov_25	TCAGCATCAGCATCAGCATCAGCTTC	100	#N/A
FT-SA74734-FT-SPN01265_HFF5YCCX2_P3S60C1	FT_SA74742_FT_SPN01265_HFF5YCCX2_unmapped_stringent_7_length_33915_cov_27	TCAGCATCAGCATCAGCATCAGCTTC	88	#N/A
FT-SA74734-FT-SPN01265_HFF5YCCX2_P3S60C1	FT_SA74744_FT_SPN01265_HFF5YCCX2_unmapped_stringent_16_length_23944_cov_39	TCAGCATCAGCATCAGCATCAGCTTC	88	#N/A
FT-SA74734-FT-SPN01265_HFF5YCCX2_P3S61C1	FT_SA74706_FT_SPN01265_HFF5YCCX2_unmapped_stringent_28_length_19414_cov_7	TCAGCATCAGCATCATCATC	100	#N/A
FT-SA74734-FT-SPN01265_HFF5YCCX2_P3S61C1	FT_SA74731_FT_SPN01265_HFF5YCCX2_unmapped_stringent_24_length_36540_cov_25	TCAGCATCAGCATCATCATC	95	#N/A
FT-SA74734-FT-SPN01265_HFF5YCCX2_P3S61C1	FT_SA74716_FT_SPN01265_HFF5YCCX2_unmapped_stringent_75_length_15493_cov_7	TCAGCATCAGCATCATCATC	100	#N/A
FT-SA74734-FT-SPN01265_HFF5YCCX2_P3S61C1	FT_SA74711_FT_SPN01265_HFF5YCCX2_unmapped_stringent_58_length_19663_cov_10	TCAGCATCAGCATCATCATC	94.737	#N/A
FT-SA74734-FT-SPN01265_HFF5YCCX2_P3S61C1	FT_SA74742_FT_SPN01265_HFF5YCCX2_unmapped_stringent_29_length_19461_cov_7	TCAGCATCAGCATCATCATC	94.444	#N/A
FT-SA74734-FT-SPN01265_HFF5YCCX2_P3S61C1	FT_SA74704_FT_SPN01265_HFF5YCCX2_unmapped_stringent_18_length_30088_cov_13	TCAGCATCAGCATCATCATC	94.118	#N/A
FT-SA74734-FT-SPN01265_HFF5YCCX2_P3S61C1	FT_SA74706_FT_SPN01265_HFF5YCCX2_unmapped_stringent_11_length_36797_cov_9	TCAGCATCAGCATCATCATC	94.118	#N/A
FT-SA74734-FT-SPN01265_HFF5YCCX2_P3S61C1	FT_SA74720_FT_SPN01265_HFF5YCCX2_unmapped_stringent_9_length_32922_cov_25	TCAGCATCAGCATCATCATC	94.118	#N/A
FT-SA74734-FT-SPN01265_HFF5YCCX2_P3S61C1	FT_SA74708_FT_SPN01265_HFF5YCCX2_unmapped_stringent_37_length_22309_cov_12	TCAGCATCAGCATCATCATC	94.118	#N/A
FT-SA74734-FT-SPN01265_HFF5YCCX2_P3S61C1	FT_SA74710_FT_SPN01265_HFF5YCCX2_unmapped_stringent_2_length_99812_cov_11	TCAGCATCAGCATCATCATC	94.118	#N/A
FT-SA74734-FT-SPN01265_HFF5YCCX2_P3S61C1	FT_SA74710_FT_SPN01265_HFF5YCCX2_unmapped_stringent_39_length_25084_cov_13	TCAGCATCAGCATCATCATC	94.118	#N/A
FT-SA74734-FT-SPN01265_HFF5YCCX2_P3S61C1	FT_SA74716_FT_SPN01265_HFF5YCCX2_unmapped_stringent_154_length_10946_cov_22	TCAGCATCAGCATCATCATC	94.118	#N/A
FT-SA74734-FT-SPN01265_HFF5YCCX2_P3S61C1	FT_SA74716_FT_SPN01265_HFF5YCCX2_unmapped_stringent_63_length_17060_cov_10	TCAGCATCAGCATCATCATC	94.118	#N/A
FT-SA74734-FT-SPN01265_HFF5YCCX2_P3S61C1	FT_SA74720_FT_SPN01265_HFF5YCCX2_unmapped_stringent_29_length_19548_cov_7	TCAGCATCAGCATCATCATC	94.118	#N/A
FT-SA74734-FT-SPN01265_HFF5YCCX2_P3S61C1	FT_SA74726_FT_SPN01265_HFF5YCCX2_unmapped_stringent_16_length_32415_cov_7	TCAGCATCAGCATCATCATC	94.118	#N/A
FT-SA74734-FT-SPN01265_HFF5YCCX2_P3S61C1	FT_SA74730_FT_SPN01265_HFF5YCCX2_unmapped_stringent_134_length_10318_cov_6	TCAGCATCAGCATCATCATC	94.118	#N/A
FT-SA74734-FT-SPN01265_HFF5YCCX2_P3S61C1	FT_SA74736_FT_SPN01265_HFF5YCCX2_unmapped_stringent_114_length_10391_cov_6	TCAGCATCAGCATCATCATC	94.118	#N/A
FT-SA74734-FT-SPN01265_HFF5YCCX2_P3S61C1	FT_SA74740_FT_SPN01265_HFF5YCCX2_unmapped_stringent_27_length_17475_cov_17	TCAGCATCAGCATCATCATC	94.118	#N/A
FT-SA74734-FT-SPN01265_HFF5YCCX2_P3S62C1	FT_SA74731_FT_SPN01265_HFF5YCCX2_unmapped_stringent_24_length_36540_cov_25	TCAGCATCAGCATTAGCATG	94.737	#N/A
FT-SA74734-FT-SPN01265_HFF5YCCX2_P3S62C1	FT_SA74731_FT_SPN01265_HFF5YCCX2_unmapped_stringent_24_length_36540_cov_25	TCAGCATCAGCATTAGCATG	94.444	#N/A
FT-SA74734-FT-SPN01265_HFF5YCCX2_P3S62C1	FT_SA74708_FT_SPN01265_HFF5YCCX2_unmapped_stringent_9_length_39209_cov_11	TCAGCATCAGCATTAGCATG	94.118	#N/A
FT-SA74734-FT-SPN01265_HFF5YCCX2_P3S62C1	FT_SA74716_FT_SPN01265_HFF5YCCX2_unmapped_stringent_156_length_10895_cov_6	TCAGCATCAGCATTAGCATG	94.118	#N/A
FT-SA74734-FT-SPN01265_HFF5YCCX2_P3S70C1	FT_SA74731_FT_SPN01265_HFF5YCCX2_unmapped_stringent_24_length_36540_cov_25	TGAGCATCAGCATCAGCAGT	100	#N/A
FT-SA74734-FT-SPN01265_HFF5YCCX2_P3S70C1	FT_SA74731_FT_SPN01265_HFF5YCCX2_unmapped_stringent_24_length_36540_cov_25	TGAGCATCAGCATCAGCAGT	100	#N/A
FT-SA74734-FT-SPN01265_HFF5YCCX2_P3S70C1	FT_SA74685_FT_SPN01265_HFF5YCCX2_unmapped_stringent_52_length_16327_cov_11	TGAGCATCAGCATCAGCAGT	94.737	Unique rain
FT-SA74734-FT-SPN01265_HFF5YCCX2_P3S70C1	FT_SA74704_FT_SPN01265_HFF5YCCX2_unmapped_stringent_10_length_36442_cov_14	TGAGCATCAGCATCAGCAGT	94.118	#N/A
FT-SA74734-FT-SPN01265_HFF5YCCX2_P3S70C1	FT_SA74704_FT_SPN01265_HFF5YCCX2_unmapped_stringent_89_length_13430_cov_9	TGAGCATCAGCATCAGCAGT	94.118	#N/A
FT-SA74734-FT-SPN01265_HFF5YCCX2_P3S70C1	FT_SA74706_FT_SPN01265_HFF5YCCX2_unmapped_stringent_34_length_17266_cov_10	TGAGCATCAGCATCAGCAGT	94.118	#N/A
FT-SA74734-FT-SPN01265_HFF5YCCX2_P3S70C1	FT_SA74706_FT_SPN01265_HFF5YCCX2_unmapped_stringent_38_length_16735_cov_13	TGAGCATCAGCATCAGCAGT	94.118	#N/A
FT-SA74734-FT-SPN01265_HFF5YCCX2_P3S70C1	FT_SA74708_FT_SPN01265_HFF5YCCX2_unmapped_stringent_59_length_17240_cov_10	TGAGCATCAGCATCAGCAGT	94.118	#N/A
FT-SA74734-FT-SPN01265_HFF5YCCX2_P3S70C1	FT_SA74710_FT_SPN01265_HFF5YCCX2_unmapped_stringent_31_length_28276_cov_15	TGAGCATCAGCATCAGCAGT	94.118	#N/A
FT-SA74734-FT-SPN01265_HFF5YCCX2_P3S70C1	FT_SA74716_FT_SPN01265_HFF5YCCX2_unmapped_stringent_94_length_13977_cov_11	TGAGCATCAGCATCAGCAGT	94.118	#N/A
FT-SA74734-FT-SPN01265_HFF5YCCX2_P3S70C1	FT_SA74720_FT_SPN01265_HFF5YCCX2_unmapped_stringent_2_length_53027_cov_13	TGAGCATCAGCATCAGCAGT	94.118	#N/A
FT-SA74734-FT-SPN01265_HFF5YCCX2_P3S70C1	FT_SA74728_FT_SPN01265_HFF5YCCX2_unmapped_stringent_48_length_20070_cov_12	TGAGCATCAGCATCAGCAGT	94.118	#N/A
FT-SA74734-FT-SPN01265_HFF5YCCX2_P3S70C1	FT_SA74736_FT_SPN01265_HFF5YCCX2_unmapped_stringent_40_length_18501_cov_9	TGAGCATCAGCATCAGCAGT	94.118	#N/A
FT-SA74734-FT-SPN01265_HFF5YCCX2_P3S70C1	FT_SA74738_FT_SPN01265_HFF5YCCX2_unmapped_stringent_62_length_14544_cov_12	TGAGCATCAGCATCAGCAGT	94.118	#N/A
FT-SA74734-FT-SPN01265_HFF5YCCX2_P3S70C1	FT_SA74740_FT_SPN01265_HFF5YCCX2_unmapped_stringent_9_length_31215_cov_10	TGAGCATCAGCATCAGCAGT	94.118	#N/A
FT-SA74734-FT-SPN01265_HFF5YCCX2_P3S70C1	FT_SA74744_FT_SPN01265_HFF5YCCX2_unmapped_stringent_20_length_23009_cov_11	TGAGCATCAGCATCAGCAGT	94.118	#N/A
FT-SA74734-FT-SPN01265_HFF5YCCX2_P3S72C1	FT_SA74731_FT_SPN01265_HFF5YCCX2_unmapped_stringent_24_length_36540_cov_25	TGAGCATCAGCATCAGTATCAGCATC	95.455	#N/A
FT-SA74734-FT-SPN01265_HFF5YCCX2_P8S8C1	FT_SA74684_FT_SPN01265_HFF5YCCX2_unmapped_stringent_10_length_15418_cov_17	AAAGAGAGAGCGAGAGCGAGA	90.476	Unique rain
FT-SA74734-FT-SPN01265_HFF5YCCX2_P8S8C1	FT_SA74685_FT_SPN01265_HFF5YCCX2_unmapped_stringent_1_length_496472_cov_27	AAAGAGAGAGCGAGAGCGAGA	90.476	Unique rain
FT-SA74734-FT-SPN01265_HFF5YCCX2_P8S76C1	FT_SA74728_FT_SPN01265_HFF5YCCX2_unmapped_stringent_89_length_11698_cov_7	AGAAAACTTAGATTGAGTGG	94.118	#N/A
FT-SA74734-FT-SPN01265_HFF5YCCX2_P8S81C1	FT_SA74738_FT_SPN01265_HFF5YCCX2_unmapped_stringent_6_length_34562_cov_9	AGAAAATTTTGATTTGATGG	94.444	#N/A
FT-SA74734-FT-SPN01265_HFF5YCCX2_P8S81C1	FT_SA74712_FT_SPN01265_HFF5YCCX2_unmapped_stringent_33_length_20481_cov_9	AGAAAATTTTGATTTGATGG	94.444	#N/A
FT-SA74734-FT-SPN01265_HFF5YCCX2_P8S293C1	FT_SA74734_FT_SPN01265_HFF5YCCX2_unmapped_stringent_10_length_13450_cov_13	CAGCAAGAGCAGCAGGAGCAGCAAGA	91.667	#N/A
FT-SA74734-FT-SPN01265_HFF5YCCX2_P8S293C1	FT_SA74685_FT_SPN01265_HFF5YCCX2_unmapped_stringent_91_length_11111_cov_10	CAGCAAGAGCAGCAGGAGCAGCAAGA	91.304	Unique rain
FT-SA74734-FT-SPN01265_HFF5YCCX2_P8S301C1	FT_SA74730_FT_SPN01265_HFF5YCCX2_unmapped_stringent_85_length_13806_cov_8	CAGCGGGAGCAGCAGCAGCA	100	#N/A
FT-SA74734-FT-SPN01265_HFF5YCCX2_P8S301C1	FT_SA74726_FT_SPN01265_HFF5YCCX2_unmapped_stringent_60_length_16737_cov_10	CAGCGGGAGCAGCAGCAGCA	100	#N/A
FT-SA74734-FT-SPN01265_HFF5YCCX2_P8S301C1	FT_SA74704_FT_SPN01265_HFF5YCCX2_unmapped_stringent_65_length_16071_cov_10	CAGCGGGAGCAGCAGCAGCA	100	#N/A
FT-SA74734-FT-SPN01265_HFF5YCCX2_P8S301C1	FT_SA74711_FT_SPN01265_HFF5YCCX2_unmapped_stringent_68_length_17665_cov_12	CAGCGGGAGCAGCAGCAGCA	100	#N/A
FT-SA74734-FT-SPN01265_HFF5YCCX2_P8S301C1	FT_SA74734_FT_SPN01265_HFF5YCCX2_unmapped_stringent_10_length_13450_cov_13	CAGCGGGAGCAGCAGCAGCA	94.737	#N/A
FT-SA74734-FT-SPN01265_HFF5YCCX2_P8S301C1	FT_SA74708_FT_SPN01265_HFF5YCCX2_unmapped_stringent_94_length_13130_cov_16	CAGCGGGAGCAGCAGCAGCA	94.444	#N/A
FT-SA74734-FT-SPN01265_HFF5YCCX2_P8S301C1	FT_SA74740_FT_SPN01265_HFF5YCCX2_unmapped_stringent_17_length_19757_cov_13	CAGCGGGAGCAGCAGCAGCA	94.444	#N/A
FT-SA74734-FT-SPN01265_HFF5YCCX2_P8S564C1	FT_SA74685_FT_SPN01265_HFF5YCCX2_unmapped_stringent_4_length_81543_cov_13	TGGGCGCGTGCGGCGCGGGAA	94.737	Unique rain
FT-SA74734-FT-SPN01265_HFF5YCCX2_P8S564C1	FT_SA74685_FT_SPN01265_HFF5YCCX2_unmapped_stringent_20_length_42724_cov_12	TGGGCGCGTGCGGCGCGGGAA	94.444	Unique rain
FT-SA74734-FT-SPN01265_HFF5YCCX2_P9S27C4	FT_SA74731_FT_SPN01265_HFF5YCCX2_unmapped_stringent_16_length_69209_cov_24	TAAATTGTTTTTGTTGTTCTTTAATTT	88	#N/A
FT-SA74734-FT-SPN01265_HFF5YCCX2_P9S27C4	FT_SA74732_FT_SPN01265_HFF5YCCX2_unmapped_stringent_15_length_26783_cov_38	TAAATTGTTTTTGTTGTTCTTTAATTT	88	#N/A
FT-SA74735-FT-SPN01265_HFF5YCCX2_P18S10C1	FT_SA74708_FT_SPN01265_HFF5YCCX2_unmapped_stringent_31_length_25926_cov_6	GCGTGGGGTAGGTCTCCTTCTGCACCAGCCA	100	#N/A
FT-SA74735-FT-SPN01265_HFF5YCCX2_P18S11C1	FT_SA74708_FT_SPN01265_HFF5YCCX2_unmapped_stringent_31_length_25926_cov_6	GCTTGGGGTAGGGCTCCTTCTGCACCAGCCA	96.774	#N/A
FT-SA74735-FT-SPN01265_HFF5YCCX2_P3S9C2	FT_SA74708_FT_SPN01265_HFF5YCCX2_unmapped_stringent_11_length_39005_cov_11	ATGTTTACGTCCAAACAAAACAGCACCAGACATATT	100	#N/A
FT-SA74735-FT-SPN01265_HFF5YCCX2_P3S9C2	FT_SA74710_FT_SPN01265_HFF5YCCX2_unmapped_stringent_16_length_36681_cov_11	ATGTTTACGTCCAAACAAAACAGCACCAGACATATT	100	#N/A
FT-SA74735-FT-SPN01265_HFF5YCCX2_P3S9C2	FT_SA74716_FT_SPN01265_HFF5YCCX2_unmapped_stringent_19_length_30190_cov_11	ATGTTTACGTCCAAACAAAACAGCACCAGACATATT	100	#N/A
FT-SA74735-FT-SPN01265_HFF5YCCX2_P3S9C2	FT_SA74730_FT_SPN01265_HFF5YCCX2_unmapped_stringent_35_length_22736_cov_8	ATGTTTACGTCCAAACAAAACAGCACCAGACATATT	100	#N/A
FT-SA74735-FT-SPN01265_HFF5YCCX2_P3S9C2	FT_SA74704_FT_SPN01265_HFF5YCCX2_unmapped_stringent_34_length_23243_cov_11	ATGTTTACGTCCAAACAAAACAGCACCAGACATATT	100	#N/A
FT-SA74735-FT-SPN01265_HFF5YCCX2_P3S9C2	FT_SA74736_FT_SPN01265_HFF5YCCX2_unmapped_stringent_67_length_14694_cov_10	ATGTTTACGTCCAAACAAAACAGCACCAGACATATT	100	#N/A
FT-SA74735-FT-SPN01265_HFF5YCCX2_P3S29C2	FT_SA74712_FT_SPN01265_HFF5YCCX2_unmapped_stringent_1_length_150350_cov_18	CTACCTGAAGCTATTGTATCTA	94.737	#N/A
FT-SA74735-FT-SPN01265_HFF5YCCX2_P3S29C2	FT_SA74711_FT_SPN01265_HFF5YCCX2_unmapped_stringent_49_length_23229_cov_10_1	CTACCTGAAGCTATTGTATCTA	94.737	#N/A
FT-SA74735-FT-SPN01265_HFF5YCCX2_P3S70C1	FT_SA74711_FT_SPN01265_HFF5YCCX2_unmapped_stringent_58_length_19663_cov_10	TATGATCCTGATGATATTGAGTTT	90.909	#N/A
FT-SA74735-FT-SPN01265_HFF5YCCX2_P3S70C1	FT_SA74712_FT_SPN01265_HFF5YCCX2_unmapped_stringent_64_length_12649_cov_16	TATGATCCTGATGATATTGAGTTT	90.909	#N/A
FT-SA74736-FT-SPN01265_HFF5YCCX2_P3S10C6	FT_SA74708_FT_SPN01265_HFF5YCCX2_unmapped_stringent_11_length_39005_cov_11	ATGTTTACGTCCAAACAAAACAGCACCAGACATATT	100	#N/A
FT-SA74736-FT-SPN01265_HFF5YCCX2_P3S10C6	FT_SA74710_FT_SPN01265_HFF5YCCX2_unmapped_stringent_16_length_36681_cov_11	ATGTTTACGTCCAAACAAAACAGCACCAGACATATT	100	#N/A
FT-SA74736-FT-SPN01265_HFF5YCCX2_P3S10C6	FT_SA74716_FT_SPN01265_HFF5YCCX2_unmapped_stringent_19_length_30190_cov_11	ATGTTTACGTCCAAACAAAACAGCACCAGACATATT	100	#N/A
FT-SA74736-FT-SPN01265_HFF5YCCX2_P3S10C6	FT_SA74730_FT_SPN01265_HFF5YCCX2_unmapped_stringent_35_length_22736_cov_8	ATGTTTACGTCCAAACAAAACAGCACCAGACATATT	100	#N/A
FT-SA74736-FT-SPN01265_HFF5YCCX2_P3S10C6	FT_SA74704_FT_SPN01265_HFF5YCCX2_unmapped_stringent_34_length_23243_cov_11	ATGTTTACGTCCAAACAAAACAGCACCAGACATATT	100	#N/A
FT-SA74736-FT-SPN01265_HFF5YCCX2_P3S10C6	FT_SA74736_FT_SPN01265_HFF5YCCX2_unmapped_stringent_67_length_14694_cov_10	ATGTTTACGTCCAAACAAAACAGCACCAGACATATT	100	#N/A
FT-SA74736-FT-SPN01265_HFF5YCCX2_P3S11C1	FT_SA74704_FT_SPN01265_HFF5YCCX2_unmapped_stringent_34_length_23243_cov_11	ATGTTTATGTCCAAACAAAACAGCACCAGACATATT	97.222	#N/A
FT-SA74736-FT-SPN01265_HFF5YCCX2_P3S11C1	FT_SA74708_FT_SPN01265_HFF5YCCX2_unmapped_stringent_11_length_39005_cov_11	ATGTTTATGTCCAAACAAAACAGCACCAGACATATT	97.222	#N/A
FT-SA74736-FT-SPN01265_HFF5YCCX2_P3S11C1	FT_SA74710_FT_SPN01265_HFF5YCCX2_unmapped_stringent_16_length_36681_cov_11	ATGTTTATGTCCAAACAAAACAGCACCAGACATATT	97.222	#N/A
FT-SA74736-FT-SPN01265_HFF5YCCX2_P3S11C1	FT_SA74716_FT_SPN01265_HFF5YCCX2_unmapped_stringent_19_length_30190_cov_11	ATGTTTATGTCCAAACAAAACAGCACCAGACATATT	97.222	#N/A
FT-SA74736-FT-SPN01265_HFF5YCCX2_P3S11C1	FT_SA74730_FT_SPN01265_HFF5YCCX2_unmapped_stringent_35_length_22736_cov_8	ATGTTTATGTCCAAACAAAACAGCACCAGACATATT	97.222	#N/A
FT-SA74736-FT-SPN01265_HFF5YCCX2_P3S11C1	FT_SA74736_FT_SPN01265_HFF5YCCX2_unmapped_stringent_67_length_14694_cov_10	ATGTTTATGTCCAAACAAAACAGCACCAGACATATT	97.222	#N/A
FT-SA74736-FT-SPN01265_HFF5YCCX2_P3S43C1	FT_SA74718_FT_SPN01265_HFF5YCCX2_unmapped_stringent_1_length_15100_cov_23	GCGTCCACTTTCGGCCTCCCAACCAGA	96.296	#N/A
FT-SA74736-FT-SPN01265_HFF5YCCX2_P3S44C1	FT_SA74718_FT_SPN01265_HFF5YCCX2_unmapped_stringent_1_length_15100_cov_23	GCGTCCCCTTCCGGCTTCCCAACCGGA	91.667	#N/A
FT-SA74736-FT-SPN01265_HFF5YCCX2_P3S75C1	FT_SA74711_FT_SPN01265_HFF5YCCX2_unmapped_stringent_58_length_19663_cov_10	TATGATCCTGATGATATTGAGTTTAA	91.304	#N/A
FT-SA74736-FT-SPN01265_HFF5YCCX2_P3S75C1	FT_SA74712_FT_SPN01265_HFF5YCCX2_unmapped_stringent_64_length_12649_cov_16	TATGATCCTGATGATATTGAGTTTAA	91.304	#N/A
FT-SA74736-FT-SPN01265_HFF5YCCX2_P3S102C1	FT_SA74704_FT_SPN01265_HFF5YCCX2_unmapped_stringent_34_length_23243_cov_11	TGTTTACGTCCAAACAAAACAGCACCAGACATGTT	100	#N/A
FT-SA74736-FT-SPN01265_HFF5YCCX2_P3S102C1	FT_SA74708_FT_SPN01265_HFF5YCCX2_unmapped_stringent_11_length_39005_cov_11	TGTTTACGTCCAAACAAAACAGCACCAGACATGTT	100	#N/A
FT-SA74736-FT-SPN01265_HFF5YCCX2_P3S102C1	FT_SA74710_FT_SPN01265_HFF5YCCX2_unmapped_stringent_16_length_36681_cov_11	TGTTTACGTCCAAACAAAACAGCACCAGACATGTT	100	#N/A
FT-SA74736-FT-SPN01265_HFF5YCCX2_P3S102C1	FT_SA74716_FT_SPN01265_HFF5YCCX2_unmapped_stringent_19_length_30190_cov_11	TGTTTACGTCCAAACAAAACAGCACCAGACATGTT	100	#N/A
FT-SA74736-FT-SPN01265_HFF5YCCX2_P3S102C1	FT_SA74730_FT_SPN01265_HFF5YCCX2_unmapped_stringent_35_length_22736_cov_8	TGTTTACGTCCAAACAAAACAGCACCAGACATGTT	100	#N/A
FT-SA74736-FT-SPN01265_HFF5YCCX2_P3S102C1	FT_SA74736_FT_SPN01265_HFF5YCCX2_unmapped_stringent_67_length_14694_cov_10	TGTTTACGTCCAAACAAAACAGCACCAGACATGTT	100	#N/A
FT-SA74736-FT-SPN01265_HFF5YCCX2_P3S105C2	FT_SA74708_FT_SPN01265_HFF5YCCX2_unmapped_stringent_96_length_13029_cov_10	TTCTCTATATTCATTGAATT	94.118	#N/A
FT-SA74736-FT-SPN01265_HFF5YCCX2_P3S109C2	FT_SA74731_FT_SPN01265_HFF5YCCX2_unmapped_stringent_24_length_36540_cov_25	TTGGCATCAGCATCAGCATCAGCATC	100	#N/A
FT-SA74736-FT-SPN01265_HFF5YCCX2_P3S109C2	FT_SA74731_FT_SPN01265_HFF5YCCX2_unmapped_stringent_24_length_36540_cov_25	TTGGCATCAGCATCAGCATCAGCATC	100	#N/A
FT-SA74736-FT-SPN01265_HFF5YCCX2_P3S109C2	FT_SA74704_FT_SPN01265_HFF5YCCX2_unmapped_stringent_42_length_20689_cov_13	TTGGCATCAGCATCAGCATCAGCATC	91.304	#N/A
FT-SA74736-FT-SPN01265_HFF5YCCX2_P3S109C2	FT_SA74740_FT_SPN01265_HFF5YCCX2_unmapped_stringent_58_length_11201_cov_7	TTGGCATCAGCATCAGCATCAGCATC	91.304	#N/A
FT-SA74737-FT-SPN01265_HFF5YCCX2_P3S57C1	FT_SA74722_FT_SPN01265_HFF5YCCX2_unmapped_stringent_28_length_11484_cov_20	TTACCAGCAGCTAAATTATTAGC	90.476	#N/A
FT-SA74737-FT-SPN01265_HFF5YCCX2_P8S20C1	FT_SA74732_FT_SPN01265_HFF5YCCX2_unmapped_stringent_1_length_62297_cov_9	CAGCCCGAGCAGTCCGCGCA	94.444	#N/A
FT-SA74738-FT-SPN01265_HFF5YCCX2_P18S6C2	FT_SA74708_FT_SPN01265_HFF5YCCX2_unmapped_stringent_31_length_25926_cov_6	GCTTGGGGTAGGTCTCCTTCTGCACCAGCCA	100	#N/A
FT-SA74738-FT-SPN01265_HFF5YCCX2_P3S6C5	FT_SA74708_FT_SPN01265_HFF5YCCX2_unmapped_stringent_11_length_39005_cov_11	ATGTTTACGTCCAAACAAAACAGCACCAGACATATT	100	#N/A
FT-SA74738-FT-SPN01265_HFF5YCCX2_P3S6C5	FT_SA74710_FT_SPN01265_HFF5YCCX2_unmapped_stringent_16_length_36681_cov_11	ATGTTTACGTCCAAACAAAACAGCACCAGACATATT	100	#N/A
FT-SA74738-FT-SPN01265_HFF5YCCX2_P3S6C5	FT_SA74716_FT_SPN01265_HFF5YCCX2_unmapped_stringent_19_length_30190_cov_11	ATGTTTACGTCCAAACAAAACAGCACCAGACATATT	100	#N/A
FT-SA74738-FT-SPN01265_HFF5YCCX2_P3S6C5	FT_SA74730_FT_SPN01265_HFF5YCCX2_unmapped_stringent_35_length_22736_cov_8	ATGTTTACGTCCAAACAAAACAGCACCAGACATATT	100	#N/A
FT-SA74738-FT-SPN01265_HFF5YCCX2_P3S6C5	FT_SA74704_FT_SPN01265_HFF5YCCX2_unmapped_stringent_34_length_23243_cov_11	ATGTTTACGTCCAAACAAAACAGCACCAGACATATT	100	#N/A
FT-SA74738-FT-SPN01265_HFF5YCCX2_P3S6C5	FT_SA74736_FT_SPN01265_HFF5YCCX2_unmapped_stringent_67_length_14694_cov_10	ATGTTTACGTCCAAACAAAACAGCACCAGACATATT	100	#N/A
FT-SA74738-FT-SPN01265_HFF5YCCX2_P3S31C2	FT_SA74710_FT_SPN01265_HFF5YCCX2_unmapped_stringent_2_length_99812_cov_11	GCCCTTATTGCATCTACTGG	100	#N/A
FT-SA74738-FT-SPN01265_HFF5YCCX2_P3S31C2	FT_SA74736_FT_SPN01265_HFF5YCCX2_unmapped_stringent_84_length_12851_cov_8	GCCCTTATTGCATCTACTGG	100	#N/A
FT-SA74738-FT-SPN01265_HFF5YCCX2_P3S31C2	FT_SA74730_FT_SPN01265_HFF5YCCX2_unmapped_stringent_115_length_11334_cov_7	GCCCTTATTGCATCTACTGG	100	#N/A
FT-SA74738-FT-SPN01265_HFF5YCCX2_P3S31C2	FT_SA74740_FT_SPN01265_HFF5YCCX2_unmapped_stringent_29_length_16090_cov_9	GCCCTTATTGCATCTACTGG	100	#N/A
FT-SA74738-FT-SPN01265_HFF5YCCX2_P3S31C2	FT_SA74744_FT_SPN01265_HFF5YCCX2_unmapped_stringent_15_length_24196_cov_6	GCCCTTATTGCATCTACTGG	100	#N/A
FT-SA74738-FT-SPN01265_HFF5YCCX2_P3S31C2	FT_SA74720_FT_SPN01265_HFF5YCCX2_unmapped_stringent_12_length_28376_cov_12	GCCCTTATTGCATCTACTGG	100	#N/A
FT-SA74738-FT-SPN01265_HFF5YCCX2_P8S70C1	FT_SA74685_FT_SPN01265_HFF5YCCX2_unmapped_stringent_4_length_81543_cov_13	CAGCGCGGTGACGGCCCACG	94.118	Unique rain
FT-SA74738-FT-SPN01265_HFF5YCCX2_P8S74C1	FT_SA74687_FT_SPN01265_HFF5YCCX2_unmapped_stringent_7_length_36893_cov_18	CAGTCCGACCAGCCCGAGCA	94.737	#N/A
FT-SA74738-FT-SPN01265_HFF5YCCX2_P8S124C1	FT_SA74685_FT_SPN01265_HFF5YCCX2_unmapped_stringent_9_length_57115_cov_35	GAGCAGCGCGAGCACGCCGGCG	94.737	Unique rain
FT-SA74739-FT-SPN01265_HFF5YCCX2_P13S57C2	FT_SA74687_FT_SPN01265_HFF5YCCX2_unmapped_stringent_4_length_41112_cov_14	TGAACAACAGGATCGCGCCAGC	94.737	Unique rain
FT-SA74739-FT-SPN01265_HFF5YCCX2_P13S58C1	FT_SA74687_FT_SPN01265_HFF5YCCX2_unmapped_stringent_4_length_41112_cov_14	TGAACAACAGGATGGCCCCAGC	94.737	Unique rain
FT-SA74739-FT-SPN01265_HFF5YCCX2_P18S11C7	FT_SA74708_FT_SPN01265_HFF5YCCX2_unmapped_stringent_31_length_25926_cov_6	GCTTGGGGTAGGTCTCCTTCTGCACCAGCCA	100	#N/A
FT-SA74739-FT-SPN01265_HFF5YCCX2_P3S2C1	FT_SA74708_FT_SPN01265_HFF5YCCX2_unmapped_stringent_11_length_39005_cov_11	ATGTTTACGTCCAAACAAAACAGCACCAGACATATT	100	#N/A
FT-SA74739-FT-SPN01265_HFF5YCCX2_P3S2C1	FT_SA74710_FT_SPN01265_HFF5YCCX2_unmapped_stringent_16_length_36681_cov_11	ATGTTTACGTCCAAACAAAACAGCACCAGACATATT	100	#N/A
FT-SA74739-FT-SPN01265_HFF5YCCX2_P3S2C1	FT_SA74716_FT_SPN01265_HFF5YCCX2_unmapped_stringent_19_length_30190_cov_11	ATGTTTACGTCCAAACAAAACAGCACCAGACATATT	100	#N/A
FT-SA74739-FT-SPN01265_HFF5YCCX2_P3S2C1	FT_SA74730_FT_SPN01265_HFF5YCCX2_unmapped_stringent_35_length_22736_cov_8	ATGTTTACGTCCAAACAAAACAGCACCAGACATATT	100	#N/A
FT-SA74739-FT-SPN01265_HFF5YCCX2_P3S2C1	FT_SA74704_FT_SPN01265_HFF5YCCX2_unmapped_stringent_34_length_23243_cov_11	ATGTTTACGTCCAAACAAAACAGCACCAGACATATT	100	#N/A
FT-SA74739-FT-SPN01265_HFF5YCCX2_P3S2C1	FT_SA74736_FT_SPN01265_HFF5YCCX2_unmapped_stringent_67_length_14694_cov_10	ATGTTTACGTCCAAACAAAACAGCACCAGACATATT	100	#N/A
FT-SA74739-FT-SPN01265_HFF5YCCX2_P3S20C1	FT_SA74708_FT_SPN01265_HFF5YCCX2_unmapped_stringent_11_length_39005_cov_11	GGTTTACGTCCAAACAAAACAGCACCAGACATATT	100	#N/A
FT-SA74739-FT-SPN01265_HFF5YCCX2_P3S20C1	FT_SA74710_FT_SPN01265_HFF5YCCX2_unmapped_stringent_16_length_36681_cov_11	GGTTTACGTCCAAACAAAACAGCACCAGACATATT	100	#N/A
FT-SA74739-FT-SPN01265_HFF5YCCX2_P3S20C1	FT_SA74716_FT_SPN01265_HFF5YCCX2_unmapped_stringent_19_length_30190_cov_11	GGTTTACGTCCAAACAAAACAGCACCAGACATATT	100	#N/A
FT-SA74739-FT-SPN01265_HFF5YCCX2_P3S20C1	FT_SA74730_FT_SPN01265_HFF5YCCX2_unmapped_stringent_35_length_22736_cov_8	GGTTTACGTCCAAACAAAACAGCACCAGACATATT	100	#N/A
FT-SA74739-FT-SPN01265_HFF5YCCX2_P3S20C1	FT_SA74704_FT_SPN01265_HFF5YCCX2_unmapped_stringent_34_length_23243_cov_11	GGTTTACGTCCAAACAAAACAGCACCAGACATATT	100	#N/A
FT-SA74739-FT-SPN01265_HFF5YCCX2_P3S20C1	FT_SA74736_FT_SPN01265_HFF5YCCX2_unmapped_stringent_67_length_14694_cov_10	GGTTTACGTCCAAACAAAACAGCACCAGACATATT	100	#N/A
FT-SA74739-FT-SPN01265_HFF5YCCX2_P3S36C1	FT_SA74711_FT_SPN01265_HFF5YCCX2_unmapped_stringent_58_length_19663_cov_10	TATGATCCTGATGATATTGAGTTTAA	91.304	#N/A
FT-SA74739-FT-SPN01265_HFF5YCCX2_P3S36C1	FT_SA74712_FT_SPN01265_HFF5YCCX2_unmapped_stringent_64_length_12649_cov_16	TATGATCCTGATGATATTGAGTTTAA	91.304	#N/A
FT-SA74740-FT-SPN01265_HFF5YCCX2_P3S6C1	FT_SA74708_FT_SPN01265_HFF5YCCX2_unmapped_stringent_11_length_39005_cov_11	ATGTTTACGTCCAAACAAAACAGCACCAGACATATT	100	#N/A
FT-SA74740-FT-SPN01265_HFF5YCCX2_P3S6C1	FT_SA74710_FT_SPN01265_HFF5YCCX2_unmapped_stringent_16_length_36681_cov_11	ATGTTTACGTCCAAACAAAACAGCACCAGACATATT	100	#N/A
FT-SA74740-FT-SPN01265_HFF5YCCX2_P3S6C1	FT_SA74716_FT_SPN01265_HFF5YCCX2_unmapped_stringent_19_length_30190_cov_11	ATGTTTACGTCCAAACAAAACAGCACCAGACATATT	100	#N/A
FT-SA74740-FT-SPN01265_HFF5YCCX2_P3S6C1	FT_SA74730_FT_SPN01265_HFF5YCCX2_unmapped_stringent_35_length_22736_cov_8	ATGTTTACGTCCAAACAAAACAGCACCAGACATATT	100	#N/A
FT-SA74740-FT-SPN01265_HFF5YCCX2_P3S6C1	FT_SA74704_FT_SPN01265_HFF5YCCX2_unmapped_stringent_34_length_23243_cov_11	ATGTTTACGTCCAAACAAAACAGCACCAGACATATT	100	#N/A
FT-SA74740-FT-SPN01265_HFF5YCCX2_P3S6C1	FT_SA74736_FT_SPN01265_HFF5YCCX2_unmapped_stringent_67_length_14694_cov_10	ATGTTTACGTCCAAACAAAACAGCACCAGACATATT	100	#N/A
FT-SA74740-FT-SPN01265_HFF5YCCX2_P8S15C2	FT_SA74704_FT_SPN01265_HFF5YCCX2_unmapped_stringent_118_length_11809_cov_11	AGAAAATTTAGATTTAGTAG	100	#N/A
FT-SA74740-FT-SPN01265_HFF5YCCX2_P8S15C2	FT_SA74726_FT_SPN01265_HFF5YCCX2_unmapped_stringent_45_length_18229_cov_10	AGAAAATTTAGATTTAGTAG	100	#N/A
FT-SA74740-FT-SPN01265_HFF5YCCX2_P8S15C2	FT_SA74730_FT_SPN01265_HFF5YCCX2_unmapped_stringent_108_length_11661_cov_14	AGAAAATTTAGATTTAGTAG	100	#N/A
FT-SA74740-FT-SPN01265_HFF5YCCX2_P8S15C2	FT_SA74733_FT_SPN01265_HFF5YCCX2_unmapped_stringent_18_length_26646_cov_11	AGAAAATTTAGATTTAGTAG	100	#N/A
FT-SA74740-FT-SPN01265_HFF5YCCX2_P8S15C2	FT_SA74736_FT_SPN01265_HFF5YCCX2_unmapped_stringent_1_length_75795_cov_14	AGAAAATTTAGATTTAGTAG	100	#N/A
FT-SA74740-FT-SPN01265_HFF5YCCX2_P8S15C2	FT_SA74740_FT_SPN01265_HFF5YCCX2_unmapped_stringent_10_length_30744_cov_19	AGAAAATTTAGATTTAGTAG	100	#N/A
FT-SA74740-FT-SPN01265_HFF5YCCX2_P8S15C2	FT_SA74712_FT_SPN01265_HFF5YCCX2_unmapped_stringent_14_length_29547_cov_10	AGAAAATTTAGATTTAGTAG	100	#N/A
FT-SA74740-FT-SPN01265_HFF5YCCX2_P8S15C2	FT_SA74704_FT_SPN01265_HFF5YCCX2_unmapped_stringent_89_length_13430_cov_9	AGAAAATTTAGATTTAGTAG	94.118	#N/A
FT-SA74740-FT-SPN01265_HFF5YCCX2_P8S15C2	FT_SA74706_FT_SPN01265_HFF5YCCX2_unmapped_stringent_113_length_10013_cov_9	AGAAAATTTAGATTTAGTAG	94.118	#N/A
FT-SA74740-FT-SPN01265_HFF5YCCX2_P8S15C2	FT_SA74716_FT_SPN01265_HFF5YCCX2_unmapped_stringent_132_length_11811_cov_6	AGAAAATTTAGATTTAGTAG	94.118	#N/A
FT-SA74740-FT-SPN01265_HFF5YCCX2_P8S15C2	FT_SA74736_FT_SPN01265_HFF5YCCX2_unmapped_stringent_40_length_18501_cov_9	AGAAAATTTAGATTTAGTAG	94.118	#N/A
FT-SA74740-FT-SPN01265_HFF5YCCX2_P8S15C2	FT_SA74742_FT_SPN01265_HFF5YCCX2_unmapped_stringent_78_length_11491_cov_6	AGAAAATTTAGATTTAGTAG	94.118	#N/A
FT-SA74740-FT-SPN01265_HFF5YCCX2_P8S15C2	FT_SA74744_FT_SPN01265_HFF5YCCX2_unmapped_stringent_66_length_11353_cov_6	AGAAAATTTAGATTTAGTAG	94.118	#N/A
FT-SA74740-FT-SPN01265_HFF5YCCX2_P8S80C1	FT_SA74685_FT_SPN01265_HFF5YCCX2_unmapped_stringent_9_length_57115_cov_35	CGCGGGCACGGCGGCGCGGCC	90.476	Unique rain
FT-SA74740-FT-SPN01265_HFF5YCCX2_P9S21C1	FT_SA74716_FT_SPN01265_HFF5YCCX2_unmapped_stringent_129_length_11950_cov_12	TATATTTTTTTCTTTGTTGTTGTATTT	88.889	#N/A
FT-SA74740-FT-SPN01265_HFF5YCCX2_P9S21C1	FT_SA74706_FT_SPN01265_HFF5YCCX2_unmapped_stringent_75_length_12880_cov_13	TATATTTTTTTCTTTGTTGTTGTATTT	88.889	#N/A
FT-SA74740-FT-SPN01265_HFF5YCCX2_P9S21C1	FT_SA74710_FT_SPN01265_HFF5YCCX2_unmapped_stringent_31_length_28276_cov_15	TATATTTTTTTCTTTGTTGTTGTATTT	88.889	#N/A
FT-SA74740-FT-SPN01265_HFF5YCCX2_P9S21C1	FT_SA74736_FT_SPN01265_HFF5YCCX2_unmapped_stringent_34_length_19747_cov_13	TATATTTTTTTCTTTGTTGTTGTATTT	88.889	#N/A
FT-SA74741-FT-SPN01265_HFF5YCCX2_P13S51C2	FT_SA74687_FT_SPN01265_HFF5YCCX2_unmapped_stringent_4_length_41112_cov_14	TGAACAACAGGATCGCGCCAGC	94.737	Unique rain
FT-SA74741-FT-SPN01265_HFF5YCCX2_P8S24C1	FT_SA74711_FT_SPN01265_HFF5YCCX2_unmapped_stringent_99_length_11659_cov_11	ATAAAAATCATATGTAGTGG	94.118	#N/A
FT-SA74741-FT-SPN01265_HFF5YCCX2_P8S24C1	FT_SA74712_FT_SPN01265_HFF5YCCX2_unmapped_stringent_60_length_13399_cov_28	ATAAAAATCATATGTAGTGG	94.118	#N/A
FT-SA74741-FT-SPN01265_HFF5YCCX2_P8S24C1	FT_SA74732_FT_SPN01265_HFF5YCCX2_unmapped_stringent_19_length_19810_cov_5	ATAAAAATCATATGTAGTGG	94.118	#N/A
FT-SA74741-FT-SPN01265_HFF5YCCX2_P8S24C1	FT_SA74732_FT_SPN01265_HFF5YCCX2_unmapped_stringent_29_length_15669_cov_9	ATAAAAATCATATGTAGTGG	94.118	#N/A
FT-SA74742-FT-SPN01265_HFF5YCCX2_P18S9C4	FT_SA74708_FT_SPN01265_HFF5YCCX2_unmapped_stringent_31_length_25926_cov_6	GCTTGGGGTAGGTCTCCTTCTGCACCAGCCA	100	#N/A
FT-SA74742-FT-SPN01265_HFF5YCCX2_P22S4C4	FT_SA74731_FT_SPN01265_HFF5YCCX2_unmapped_stringent_16_length_69209_cov_24	AAATTAAAGAACAACAAAAACAATTTA	88	#N/A
FT-SA74742-FT-SPN01265_HFF5YCCX2_P22S4C4	FT_SA74732_FT_SPN01265_HFF5YCCX2_unmapped_stringent_15_length_26783_cov_38	AAATTAAAGAACAACAAAAACAATTTA	88	#N/A
FT-SA74742-FT-SPN01265_HFF5YCCX2_P3S11C3	FT_SA74708_FT_SPN01265_HFF5YCCX2_unmapped_stringent_11_length_39005_cov_11	ATGTTTACGTCCAAACAAAACAGCACCAGACATATT	100	#N/A
FT-SA74742-FT-SPN01265_HFF5YCCX2_P3S11C3	FT_SA74710_FT_SPN01265_HFF5YCCX2_unmapped_stringent_16_length_36681_cov_11	ATGTTTACGTCCAAACAAAACAGCACCAGACATATT	100	#N/A
FT-SA74742-FT-SPN01265_HFF5YCCX2_P3S11C3	FT_SA74716_FT_SPN01265_HFF5YCCX2_unmapped_stringent_19_length_30190_cov_11	ATGTTTACGTCCAAACAAAACAGCACCAGACATATT	100	#N/A
FT-SA74742-FT-SPN01265_HFF5YCCX2_P3S11C3	FT_SA74730_FT_SPN01265_HFF5YCCX2_unmapped_stringent_35_length_22736_cov_8	ATGTTTACGTCCAAACAAAACAGCACCAGACATATT	100	#N/A
FT-SA74742-FT-SPN01265_HFF5YCCX2_P3S11C3	FT_SA74704_FT_SPN01265_HFF5YCCX2_unmapped_stringent_34_length_23243_cov_11	ATGTTTACGTCCAAACAAAACAGCACCAGACATATT	100	#N/A
FT-SA74742-FT-SPN01265_HFF5YCCX2_P3S11C3	FT_SA74736_FT_SPN01265_HFF5YCCX2_unmapped_stringent_67_length_14694_cov_10	ATGTTTACGTCCAAACAAAACAGCACCAGACATATT	100	#N/A
FT-SA74742-FT-SPN01265_HFF5YCCX2_P3S40C1	FT_SA74706_FT_SPN01265_HFF5YCCX2_unmapped_stringent_22_length_23957_cov_17	GATAAACAAGCCATTCTTTGAGCTTGTATTGTTCT	88.571	#N/A
FT-SA74742-FT-SPN01265_HFF5YCCX2_P3S41C1	FT_SA74706_FT_SPN01265_HFF5YCCX2_unmapped_stringent_22_length_23957_cov_17	GATAAACAAGCCATTCTTTGAGCTTGTCTTGTTCT	91.429	#N/A
FT-SA74742-FT-SPN01265_HFF5YCCX2_P3S82C2	FT_SA74728_FT_SPN01265_HFF5YCCX2_unmapped_stringent_82_length_12477_cov_17	TAATTTCCAGAAGCTTTAGATAAATT	91.304	#N/A
FT-SA74742-FT-SPN01265_HFF5YCCX2_P3S82C2	FT_SA74740_FT_SPN01265_HFF5YCCX2_unmapped_stringent_34_length_14868_cov_13	TAATTTCCAGAAGCTTTAGATAAATT	91.304	#N/A
FT-SA74742-FT-SPN01265_HFF5YCCX2_P9S31C2	FT_SA74731_FT_SPN01265_HFF5YCCX2_unmapped_stringent_16_length_69209_cov_24	TAAATTGTTTTTGTTGTTCTTTAATTT	88	#N/A
FT-SA74742-FT-SPN01265_HFF5YCCX2_P9S31C2	FT_SA74732_FT_SPN01265_HFF5YCCX2_unmapped_stringent_15_length_26783_cov_38	TAAATTGTTTTTGTTGTTCTTTAATTT	88	#N/A
FT-SA74743-FT-SPN01265_HFF5YCCX2_P13S41C1	FT_SA74687_FT_SPN01265_HFF5YCCX2_unmapped_stringent_4_length_41112_cov_14	TGAACAACAGGATCGCGCCAGC	94.737	Unique rain
FT-SA74743-FT-SPN01265_HFF5YCCX2_P3S13C3	FT_SA74708_FT_SPN01265_HFF5YCCX2_unmapped_stringent_11_length_39005_cov_11	ATGTTTACGTCCAAACAAAACAGCACCAGACATATT	100	#N/A
FT-SA74743-FT-SPN01265_HFF5YCCX2_P3S13C3	FT_SA74710_FT_SPN01265_HFF5YCCX2_unmapped_stringent_16_length_36681_cov_11	ATGTTTACGTCCAAACAAAACAGCACCAGACATATT	100	#N/A
FT-SA74743-FT-SPN01265_HFF5YCCX2_P3S13C3	FT_SA74716_FT_SPN01265_HFF5YCCX2_unmapped_stringent_19_length_30190_cov_11	ATGTTTACGTCCAAACAAAACAGCACCAGACATATT	100	#N/A
FT-SA74743-FT-SPN01265_HFF5YCCX2_P3S13C3	FT_SA74730_FT_SPN01265_HFF5YCCX2_unmapped_stringent_35_length_22736_cov_8	ATGTTTACGTCCAAACAAAACAGCACCAGACATATT	100	#N/A
FT-SA74743-FT-SPN01265_HFF5YCCX2_P3S13C3	FT_SA74704_FT_SPN01265_HFF5YCCX2_unmapped_stringent_34_length_23243_cov_11	ATGTTTACGTCCAAACAAAACAGCACCAGACATATT	100	#N/A
FT-SA74743-FT-SPN01265_HFF5YCCX2_P3S13C3	FT_SA74736_FT_SPN01265_HFF5YCCX2_unmapped_stringent_67_length_14694_cov_10	ATGTTTACGTCCAAACAAAACAGCACCAGACATATT	100	#N/A
FT-SA74743-FT-SPN01265_HFF5YCCX2_P3S83C1	FT_SA74711_FT_SPN01265_HFF5YCCX2_unmapped_stringent_58_length_19663_cov_10	TATGATCCTGATGATATTGAGTTTAA	91.304	#N/A
FT-SA74743-FT-SPN01265_HFF5YCCX2_P3S83C1	FT_SA74712_FT_SPN01265_HFF5YCCX2_unmapped_stringent_64_length_12649_cov_16	TATGATCCTGATGATATTGAGTTTAA	91.304	#N/A
FT-SA74743-FT-SPN01265_HFF5YCCX2_P7S4C2	FT_SA74685_FT_SPN01265_HFF5YCCX2_unmapped_stringent_17_length_43182_cov_21	GACCGCGACACCCACGGCGAC	90.476	Unique rain
FT-SA74743-FT-SPN01265_HFF5YCCX2_P8S13C1	FT_SA74736_FT_SPN01265_HFF5YCCX2_unmapped_stringent_35_length_19457_cov_6	CAGCACGAGAAGCACGATAA	100	#N/A
FT-SA74744-FT-SPN01265_HFF5YCCX2_P22S3C2	FT_SA74684_FT_SPN01265_HFF5YCCX2_unmapped_stringent_4_length_58949_cov_16	ATCATTATTATCATTATTATCC	95.238	Unique rain
FT-SA74744-FT-SPN01265_HFF5YCCX2_P22S3C2	FT_SA74685_FT_SPN01265_HFF5YCCX2_unmapped_stringent_1_length_496472_cov_27	ATCATTATTATCATTATTATCC	95.238	Unique rain
FT-SA74744-FT-SPN01265_HFF5YCCX2_P22S3C2	FT_SA74685_FT_SPN01265_HFF5YCCX2_unmapped_stringent_1_length_496472_cov_27	ATCATTATTATCATTATTATCC	90.476	Unique rain
FT-SA74744-FT-SPN01265_HFF5YCCX2_P22S3C2	FT_SA74684_FT_SPN01265_HFF5YCCX2_unmapped_stringent_2_length_91177_cov_16	ATCATTATTATCATTATTATCC	90.476	Unique rain
FT-SA74744-FT-SPN01265_HFF5YCCX2_P3S9C1	FT_SA74708_FT_SPN01265_HFF5YCCX2_unmapped_stringent_11_length_39005_cov_11	ATGTTTACGTCCAAACAAAACAGCACCAGACATATT	100	#N/A
FT-SA74744-FT-SPN01265_HFF5YCCX2_P3S9C1	FT_SA74710_FT_SPN01265_HFF5YCCX2_unmapped_stringent_16_length_36681_cov_11	ATGTTTACGTCCAAACAAAACAGCACCAGACATATT	100	#N/A
FT-SA74744-FT-SPN01265_HFF5YCCX2_P3S9C1	FT_SA74716_FT_SPN01265_HFF5YCCX2_unmapped_stringent_19_length_30190_cov_11	ATGTTTACGTCCAAACAAAACAGCACCAGACATATT	100	#N/A
FT-SA74744-FT-SPN01265_HFF5YCCX2_P3S9C1	FT_SA74730_FT_SPN01265_HFF5YCCX2_unmapped_stringent_35_length_22736_cov_8	ATGTTTACGTCCAAACAAAACAGCACCAGACATATT	100	#N/A
FT-SA74744-FT-SPN01265_HFF5YCCX2_P3S9C1	FT_SA74704_FT_SPN01265_HFF5YCCX2_unmapped_stringent_34_length_23243_cov_11	ATGTTTACGTCCAAACAAAACAGCACCAGACATATT	100	#N/A
FT-SA74744-FT-SPN01265_HFF5YCCX2_P3S9C1	FT_SA74736_FT_SPN01265_HFF5YCCX2_unmapped_stringent_67_length_14694_cov_10	ATGTTTACGTCCAAACAAAACAGCACCAGACATATT	100	#N/A
FT-SA74744-FT-SPN01265_HFF5YCCX2_P3S19C1	FT_SA74704_FT_SPN01265_HFF5YCCX2_unmapped_stringent_55_length_17059_cov_17	CCATCACCAATAGCTGTTGTTCCTCT	88.462	#N/A
FT-SA74744-FT-SPN01265_HFF5YCCX2_P3S33C2	FT_SA74710_FT_SPN01265_HFF5YCCX2_unmapped_stringent_2_length_99812_cov_11	GCCCTTATTGCATCTACTGG	100	#N/A
FT-SA74744-FT-SPN01265_HFF5YCCX2_P3S33C2	FT_SA74736_FT_SPN01265_HFF5YCCX2_unmapped_stringent_84_length_12851_cov_8	GCCCTTATTGCATCTACTGG	100	#N/A
FT-SA74744-FT-SPN01265_HFF5YCCX2_P3S33C2	FT_SA74730_FT_SPN01265_HFF5YCCX2_unmapped_stringent_115_length_11334_cov_7	GCCCTTATTGCATCTACTGG	100	#N/A
FT-SA74744-FT-SPN01265_HFF5YCCX2_P3S33C2	FT_SA74740_FT_SPN01265_HFF5YCCX2_unmapped_stringent_29_length_16090_cov_9	GCCCTTATTGCATCTACTGG	100	#N/A
FT-SA74744-FT-SPN01265_HFF5YCCX2_P3S33C2	FT_SA74744_FT_SPN01265_HFF5YCCX2_unmapped_stringent_15_length_24196_cov_6	GCCCTTATTGCATCTACTGG	100	#N/A
FT-SA74744-FT-SPN01265_HFF5YCCX2_P3S33C2	FT_SA74720_FT_SPN01265_HFF5YCCX2_unmapped_stringent_12_length_28376_cov_12	GCCCTTATTGCATCTACTGG	100	#N/A
FT-SA74744-FT-SPN01265_HFF5YCCX2_P3S60C1	FT_SA74720_FT_SPN01265_HFF5YCCX2_unmapped_stringent_14_length_27864_cov_15	TCTTGTTGTATAATTTTTTT	94.444	#N/A
FT-SA74744-FT-SPN01265_HFF5YCCX2_P3S60C1	FT_SA74704_FT_SPN01265_HFF5YCCX2_unmapped_stringent_61_length_16388_cov_11	TCTTGTTGTATAATTTTTTT	94.444	#N/A
FT-SA74744-FT-SPN01265_HFF5YCCX2_P3S60C1	FT_SA74742_FT_SPN01265_HFF5YCCX2_unmapped_stringent_42_length_16446_cov_8	TCTTGTTGTATAATTTTTTT	94.444	#N/A
FT-SA74744-FT-SPN01265_HFF5YCCX2_P3S63C1	FT_SA74708_FT_SPN01265_HFF5YCCX2_unmapped_stringent_11_length_39005_cov_11	TGTGTACGTCCAAACAAAACAGCACCAGACATATT	100	#N/A
FT-SA74744-FT-SPN01265_HFF5YCCX2_P3S63C1	FT_SA74710_FT_SPN01265_HFF5YCCX2_unmapped_stringent_16_length_36681_cov_11	TGTGTACGTCCAAACAAAACAGCACCAGACATATT	100	#N/A
FT-SA74744-FT-SPN01265_HFF5YCCX2_P3S63C1	FT_SA74716_FT_SPN01265_HFF5YCCX2_unmapped_stringent_19_length_30190_cov_11	TGTGTACGTCCAAACAAAACAGCACCAGACATATT	100	#N/A
FT-SA74744-FT-SPN01265_HFF5YCCX2_P3S63C1	FT_SA74730_FT_SPN01265_HFF5YCCX2_unmapped_stringent_35_length_22736_cov_8	TGTGTACGTCCAAACAAAACAGCACCAGACATATT	100	#N/A
FT-SA74744-FT-SPN01265_HFF5YCCX2_P3S63C1	FT_SA74704_FT_SPN01265_HFF5YCCX2_unmapped_stringent_34_length_23243_cov_11	TGTGTACGTCCAAACAAAACAGCACCAGACATATT	100	#N/A
FT-SA74744-FT-SPN01265_HFF5YCCX2_P3S63C1	FT_SA74736_FT_SPN01265_HFF5YCCX2_unmapped_stringent_67_length_14694_cov_10	TGTGTACGTCCAAACAAAACAGCACCAGACATATT	100	#N/A
FT-SA74744-FT-SPN01265_HFF5YCCX2_P3S69C1	FT_SA74708_FT_SPN01265_HFF5YCCX2_unmapped_stringent_97_length_12944_cov_20	TTTACCTATACCATTTCTTGGATACATAG	96.429	#N/A
FT-SA74744-FT-SPN01265_HFF5YCCX2_P3S69C1	FT_SA74709_FT_SPN01265_HFF5YCCX2_unmapped_stringent_58_length_21696_cov_6	TTTACCTATACCATTTCTTGGATACATAG	96.429	#N/A
FT-SA74744-FT-SPN01265_HFF5YCCX2_P3S69C1	FT_SA74711_FT_SPN01265_HFF5YCCX2_unmapped_stringent_35_length_31138_cov_12	TTTACCTATACCATTTCTTGGATACATAG	96.429	#N/A
FT-SA74744-FT-SPN01265_HFF5YCCX2_P3S69C1	FT_SA74735_FT_SPN01265_HFF5YCCX2_unmapped_stringent_17_length_51132_cov_11	TTTACCTATACCATTTCTTGGATACATAG	96.429	#N/A
FT-SA74744-FT-SPN01265_HFF5YCCX2_P3S69C1	FT_SA74715_FT_SPN01265_HFF5YCCX2_unmapped_stringent_100_length_19534_cov_8	TTTACCTATACCATTTCTTGGATACATAG	96.429	#N/A
FT-SA74744-FT-SPN01265_HFF5YCCX2_P3S69C1	FT_SA74716_FT_SPN01265_HFF5YCCX2_unmapped_stringent_99_length_13593_cov_24	TTTACCTATACCATTTCTTGGATACATAG	96.429	#N/A
FT-SA74744-FT-SPN01265_HFF5YCCX2_P3S69C1	FT_SA74725_FT_SPN01265_HFF5YCCX2_unmapped_stringent_44_length_42524_cov_9	TTTACCTATACCATTTCTTGGATACATAG	96.429	#N/A
FT-SA74744-FT-SPN01265_HFF5YCCX2_P3S69C1	FT_SA74726_FT_SPN01265_HFF5YCCX2_unmapped_stringent_118_length_10297_cov_17	TTTACCTATACCATTTCTTGGATACATAG	96.429	#N/A
FT-SA74744-FT-SPN01265_HFF5YCCX2_P3S69C1	FT_SA74730_FT_SPN01265_HFF5YCCX2_unmapped_stringent_65_length_15834_cov_24	TTTACCTATACCATTTCTTGGATACATAG	96.429	#N/A
FT-SA74744-FT-SPN01265_HFF5YCCX2_P3S69C1	FT_SA74736_FT_SPN01265_HFF5YCCX2_unmapped_stringent_42_length_17565_cov_20	TTTACCTATACCATTTCTTGGATACATAG	96.429	#N/A
FT-SA74744-FT-SPN01265_HFF5YCCX2_P3S69C1	FT_SA74738_FT_SPN01265_HFF5YCCX2_unmapped_stringent_10_length_32528_cov_18	TTTACCTATACCATTTCTTGGATACATAG	96.429	#N/A
FT-SA74744-FT-SPN01265_HFF5YCCX2_P3S69C1	FT_SA74739_FT_SPN01265_HFF5YCCX2_unmapped_stringent_50_length_33409_cov_10	TTTACCTATACCATTTCTTGGATACATAG	96.429	#N/A
FT-SA74744-FT-SPN01265_HFF5YCCX2_P3S69C1	FT_SA74740_FT_SPN01265_HFF5YCCX2_unmapped_stringent_3_length_45853_cov_19	TTTACCTATACCATTTCTTGGATACATAG	96.429	#N/A
FT-SA74744-FT-SPN01265_HFF5YCCX2_P3S69C1	FT_SA74741_FT_SPN01265_HFF5YCCX2_unmapped_stringent_453_length_11134_cov_6	TTTACCTATACCATTTCTTGGATACATAG	96.429	#N/A
FT-SA74744-FT-SPN01265_HFF5YCCX2_P3S69C1	FT_SA74742_FT_SPN01265_HFF5YCCX2_unmapped_stringent_51_length_14397_cov_22	TTTACCTATACCATTTCTTGGATACATAG	96.429	#N/A
FT-SA74744-FT-SPN01265_HFF5YCCX2_P3S69C1	FT_SA74743_FT_SPN01265_HFF5YCCX2_unmapped_stringent_44_length_40244_cov_13	TTTACCTATACCATTTCTTGGATACATAG	96.429	#N/A
FT-SA74744-FT-SPN01265_HFF5YCCX2_P9S12C2	FT_SA74684_FT_SPN01265_HFF5YCCX2_unmapped_stringent_4_length_58949_cov_16	GGATAATAATGATAATAATGAT	95.238	Unique rain
FT-SA74744-FT-SPN01265_HFF5YCCX2_P9S12C2	FT_SA74685_FT_SPN01265_HFF5YCCX2_unmapped_stringent_1_length_496472_cov_27	GGATAATAATGATAATAATGAT	95.238	Unique rain
FT-SA74744-FT-SPN01265_HFF5YCCX2_P9S12C2	FT_SA74685_FT_SPN01265_HFF5YCCX2_unmapped_stringent_1_length_496472_cov_27	GGATAATAATGATAATAATGAT	90.476	Unique rain
FT-SA74744-FT-SPN01265_HFF5YCCX2_P9S12C2	FT_SA74684_FT_SPN01265_HFF5YCCX2_unmapped_stringent_2_length_91177_cov_16	GGATAATAATGATAATAATGAT	90.476	Unique rain
References
1	Couvin D, et al. CRISPRCasFinder, an update of CRISRFinder, includes a portable version, enhanced performance and integrates search for Cas proteins. Nucleic Acids Res 46, W246-W251 (2018)
