# Supplementary material for: Marine viruses disperse bidirectionally along the natural water cycle
Source: Nat Commun. 2023 Oct 10;14:6354. doi: 10.1038/s41467-023-42125-5 (PMC10564846; doi:10.1038/s41467-023-42125-5)
Supplement: Supplementary file 13 — Supplementary data 9 [file 41467_2023_42125_MOESM13_ESM.xlsx]

## Sheet: Field_data
Supplementary data 9: Field data for water sampling and notes, SML=surface microlayer, SSW=subsurface water
Station	Latitude	Longitude	Date	Wind speed at sea (m s-1)	Water Salinity	Water temp. (°C)	Light (Lux)	Time of water sampling (local)	Sample collected	Weather conditions/notes
1	58.8801	11.1072	2020-02-03	1	25.4	4.2	7330	13:30-14:45	SML, SSW	sunny, calm sea
2	58.8809	11.1112	2020-02-04	3.4	28.8	4.5	2850	9:15-10:15	SML, SSW	cloudy, snow in the night before, surface looks like a slick
3	58.8818	11.1108	2020-02-06	1	25.9	4.7	7413	14:30-15:30	SML, SSW	sunny, some clouds, calm surface, starting sampling in a slick
4	58.8833	11.1058	2020-02-07	3	27.1	4	3078	9:00-10:00	Foam, SML, SSW	no clouds, very cold (0 degree), sun in the beginning
5	58.8819	11.1207	2020-02-11	6	30	5.4	6010	13:48-14:30	SML, SSW	sunny, some clouds, beginning white cap formation, water well mixed/turbid
6	58.8808	11.1151	2020-02-13	2.6 - 5.0*	24.4	4.5	4750	13:20-14:30	Foam, SML, SSW	sunny, some clouds
7	58.8761	11.1109	2020-02-14	0	22.5	3.3	2540	9:25-10:14	SML, SSW	sunny, little wind, surface like a mirror, clear water
8	58.8868	11.1068	2020-02-15	4.8	27.2	4.7	2517	14:45-15:30	Foam, SML, SSW	tight cloud cover, small waves w/o white caps, grey weather like it could starting raining
9	58.8858	11.1062	2020-02-19	3.1	27.8	4.8	5011	10:17-10:45	SML, SSW	sunny, blue sky, no clouds, some waves w/o white caps
10a	58.881	11.1365	2020-02-24	4.4-5.6*	27	3.5	7520	13:31-15:10	SML, SSW	sun, some clouds, beginning white caps, sea flattened and wind speed decreased during sampling
10b	58.8795	11.125	2020-02-24	4.4-5.6*	27	3.5	7520	13:31-15:10	Foam
11	58.8763	11.1095	2020-02-26	5.2-6.0*	28.8	4.3	6120	13:35-13:45	SSW	sunny, few clouds, wavy w/o white caps, SSW sampling for flow cytometry only
12/R	58.8766	11.1464	permanent station for aerosol and precipitation sampling
*for correlation analyses and models, the mean value has been considered
