# Supplementary material for: Marine viruses disperse bidirectionally along the natural water cycle
Source: Nat Commun. 2023 Oct 10;14:6354. doi: 10.1038/s41467-023-42125-5 (PMC10564846; doi:10.1038/s41467-023-42125-5)
Supplement: Supplementary file 14 — Supplementary data 10 [file 41467_2023_42125_MOESM14_ESM.xlsx]

## Sheet: Precipitation_info
Supplementary data 10: Compiled information on precipitation samples, n.d.=not determined
							DNA concentration before concentration in speed-vac		DNA concentration after concentration in speed-vac
Sample	Note	Time precipitation collection	Mean Precipitation mm (from hourly recording in given time period)	Prokaryotic abundance mL-1	VLP abdundance mL-1	Rain/snow vol (ml)	0.2 µm pore size filter (ng/ul)	virome filter (ng/ul)	0.2 µm pore size filter (ng/ul)	virome filter (ng/ul)	Send for sequencing?	Result
Snow	no prefilter	03.02.2020 18:00 - 04.02.2020 10:00	0.08	n.d.	n.d.	90	too low	too low			yes	in manuscript
Rain	no prefilter	07.02.2020 15:30 - 09.02.2020 12:00	0.20	n.d.	n.d.	300	0,188	0,08	0,186	0,0944	yes	in manuscript = Event 1
Rain	5 µm prefilter	09.02.2020 13:30 - 10.02.2020 9:15	0.68	9141.2	64528.6	1050	too low	too low			no
Rain	5 µm prefilter	14.02.2020 17:00 - 16.02.2020 9:15	0.45	3900	37034.5	1000	too low	too low
Rain	5 µm prefilter	20.02.2020 9:00 - 21.02.2020 13:00	0.32	7875	117038	580	0,0112	too low	0,0284	too low	yes	in manuscript = Event 2
Rain	5 µm prefilter	21.02.2020 17:00 - 22.02.2020 15:00	0.10	18002.3	267210	150	too low	too low
Snow/rain	5 µm prefilter	25.02.2020 17:00 - 26.02.2020 15:00	0.02	2673.61	341704	35	too low	too low			yes	excluded during sequencing, because concentration for library could not be obtained
											*Color indicates sample pooling
