# Supplementary material for: Marine viruses disperse bidirectionally along the natural water cycle
Source: Nat Commun. 2023 Oct 10;14:6354. doi: 10.1038/s41467-023-42125-5 (PMC10564846; doi:10.1038/s41467-023-42125-5)
Supplement: Supplementary file 15 — Supplementary data 11 [file 41467_2023_42125_MOESM15_ESM.xlsx]

## Sheet: Accessions_NCBI
Supplementary data 11: Accession numbers for metagenome-assembled genomes (MAGs) and raw data deposited in public databases
Organism	Sample	Sample Name	Biosample Accession	SRA Accession
freshwater metagenome	Rain_07-09022020_0.2µm	SA74684	SAMN26419398	SRR18243874
freshwater metagenome	Rain_07-09022020_virome	SA74685	SAMN26419399	SRR18243873
freshwater metagenome	Rain_16_22022020_pooled_0.2µm	SA74686	SAMN26419400	SRR18243862
freshwater metagenome	Rain_16_22022020_pooled_virome	SA74687	SAMN26419401	SRR18243851
air metagenome	Aerosol_0.1µm_13-15022020_48h	SA74688	SAMN26419402	SRR18243840
metagenome	Aerosol_0.1µm_13-15022020_Handling	SA74689	SAMN26419403	SRR18243829
air metagenome	Aerosol_0.1µm_06-07022020	SA74690	SAMN26419404	SRR18243818
metagenome	Aerosol_0.1µm_07022020_Handling	SA74691	SAMN26419405	SRR18243815
air metagenome	Aerosol_0.1µm_07-10022020	SA74692	SAMN26419406	SRR18243814
air metagenome	Aerosol_0.1µm_10-13022020	SA74693	SAMN26419407	SRR18243813
air metagenome	Aerosol_0.1µm_15_19022020	SA74694	SAMN26419408	SRR18243872
air metagenome	Aerosol_0.1µm_19_23022020	SA74695	SAMN26419409	SRR18243871
air metagenome	Aerosol_0.1µm_23_25022020	SA74697	SAMN26419410	SRR18243870
air metagenome	Aerosol_0.1µm_25_27022020	SA74698	SAMN26419411	SRR18243869
metagenome	Aerosol_0.1µm_25_27022020_Handling	SA74699	SAMN26419412	SRR18243868
snow metagenome	Snow_03_04022020	SA74700	SAMN26419413	SRR18243867
seawater metagenome	SML_GP_0.2µm_04022020	SA74703	SAMN26419414	SRR18243866
seawater metagenome	SML_GP_virome_04022020	SA74704	SAMN26419415	SRR18243865
seawater metagenome	SSW_Syr_0.2µm_04022020	SA74705	SAMN26419416	SRR18243864
seawater metagenome	SSW_Syr_virome_04022020	SA74706	SAMN26419417	SRR18243863
seawater metagenome	SML_GP_0.2µm_06022020	SA74707	SAMN26419418	SRR18243861
seawater metagenome	SML_GP_virome_06022020	SA74708	SAMN26419419	SRR18243860
seawater metagenome	SSW_Syr_0.2µm_06022020	SA74709	SAMN26419420	SRR18243859
seawater metagenome	SSW_Syr_virome_06022020	SA74710	SAMN26419421	SRR18243858
seawater metagenome	Foam_GP_0.2µm_07022020	SA74711	SAMN26419422	SRR18243857
seawater metagenome	Foam_GP_virome_07022020	SA74712	SAMN26419423	SRR18243856
seawater metagenome	SML_GP_0.2µm_07022020	SA74713	SAMN26419424	SRR18243855
seawater metagenome	SML_GP_virome_07022020	SA74714	SAMN26419425	SRR18243854
seawater metagenome	SSW_Syr_0.2µm_07022020	SA74715	SAMN26419426	SRR18243853
seawater metagenome	SSW_Syr_virome_07022020	SA74716	SAMN26419427	SRR18243852
seawater metagenome	SML_GP_0.2µm_11022020	SA74717	SAMN26419428	SRR18243850
seawater metagenome	SML_GP_virome_11022020	SA74718	SAMN26419429	SRR18243849
seawater metagenome	SSW_Syr_0.2µm_11022020	SA74719	SAMN26419430	SRR18243848
seawater metagenome	SSW_Syr_virome_11022020	SA74720	SAMN26419431	SRR18243847
seawater metagenome	Foam_GP_0.2µm_13022020	SA74721	SAMN26419432	SRR18243846
seawater metagenome	Foam_GP_virome_13022020	SA74722	SAMN26419433	SRR18243845
seawater metagenome	SML_GP_0.2µm_13022020	SA74723	SAMN26419434	SRR18243844
seawater metagenome	SML_GP_virome_13022020	SA74724	SAMN26419435	SRR18243843
seawater metagenome	SSW_Syr_0.2µm_13022020	SA74725	SAMN26419436	SRR18243842
seawater metagenome	SSW_Syr_virome_13022020	SA74726	SAMN26419437	SRR18243841
seawater metagenome	SML_GP_0.2µm_14022020	SA74727	SAMN26419438	SRR18243839
seawater metagenome	SML_GP_virome_14022020	SA74728	SAMN26419439	SRR18243838
seawater metagenome	SSW_Syr_0.2µm_14022020	SA74729	SAMN26419440	SRR18243837
seawater metagenome	SSW_Syr_virome_14022020	SA74730	SAMN26419441	SRR18243836
seawater metagenome	Foam_GP_0.2µm_15022020	SA74731	SAMN26419442	SRR18243835
seawater metagenome	Foam_GP_virome_15022020	SA74732	SAMN26419443	SRR18243834
seawater metagenome	SML_GP_0.2µm_15022020	SA74733	SAMN26419444	SRR18243833
seawater metagenome	SML_GP_virome_15022020	SA74734	SAMN26419445	SRR18243832
seawater metagenome	SSW_Syr_0.2µm_15022020	SA74735	SAMN26419446	SRR18243831
seawater metagenome	SSW_Syr_virome_15022020	SA74736	SAMN26419447	SRR18243830
seawater metagenome	SML_GP_0.2µm_19022020	SA74737	SAMN26419448	SRR18243828
seawater metagenome	SML_GP_virome_19022020	SA74738	SAMN26419449	SRR18243827
seawater metagenome	SSW_Syr_0.2µm_19022020	SA74739	SAMN26419450	SRR18243826
seawater metagenome	SSW_Syr_virome_19022020	SA74740	SAMN26419451	SRR18243825
seawater metagenome	SML_GP_0.2µm_24022020	SA74741	SAMN26419452	SRR18243824
seawater metagenome	SML_GP_virome_24022020	SA74742	SAMN26419453	SRR18243823
seawater metagenome	SSW_Syr_0.2µm_24022020	SA74743	SAMN26419454	SRR18243822
seawater metagenome	SSW_Syr_virome_24022020	SA74744	SAMN26419455	SRR18243821
metagenome	Sequencing control	SA76699	SAMN26419456	SRR18243820
metagenome	Sequencing control	SA76700	SAMN26419457	SRR18243819
metagenome	Sequencing control	SA76701	SAMN26419458	SRR18243817
metagenome	Sequencing control	SA76702	SAMN26419459	SRR18243816
MAG	sample_title	Biosample	Biosample physical	Accession	File_name
MAG-01	Pedobacter sp. MAG-01	SAMN26866845	SAMN26419398	JALHYV000000000	SA74684_Pedobacter_40_9.fasta
MAG-02	Pirellulales bacterium MAG-02	SAMN26866846	SAMN26419409	JALHYW000000000	SA74695_Planctomycetaceae_bacterium_49_10.fasta
MAG-03	Burkholderiaceae bacterium MAG-03	SAMN26866847	SAMN26419414	JALHYX000000000	SA74703_Betaproteobacteria_bacterium_MOLA814_57_12.fasta
MAG-04	Flavobacteriales bacterium MAG-04	SAMN26866848	SAMN26419414	JALHYY000000000	SA74703_Flavobacteriales_50_11.fasta
MAG-05	Schleiferiaceae bacterium MAG-05	SAMN26866849	SAMN26419414	JALHYZ000000000	SA74703_Flavobacteriales_50_13.fasta
MAG-06	Nitrosopumilus sp. MAG-06	SAMN26866850	SAMN26419414	JALHZA000000000	SA74703_Nitrosopumilaceae_31_13.fasta
MAG-07	Planktomarina temperata MAG-07	SAMN26866851	SAMN26419414	JALHZB000000000	SA74703_Rhodobacterales_55_22.fasta
MAG-08	SAR86 cluster bacterium MAG-08	SAMN26866852	SAMN26419414	JALHZC000000000	SA74703_SAR86_cluster_37_12.fasta
MAG-09	Nitrosopumilus sp. MAG-09	SAMN26866853	SAMN26419416	JALHZD000000000	SA74705_Nitrosopumilaceae_31_12.fasta
MAG-10	Planktomarina temperata MAG-10	SAMN26866854	SAMN26419416	JALHZE000000000	SA74705_Rhodobacterales_55_10.fasta
MAG-11	Burkholderiaceae bacterium MAG-11	SAMN26866855	SAMN26419418	JALHZF000000000	SA74707_Betaproteobacteria_bacterium_MOLA814_57_21.fasta
MAG-12	Schleiferiaceae bacterium MAG-12	SAMN26866856	SAMN26419418	JALHZG000000000	SA74707_Flavobacteriales_50_10.fasta
MAG-13	Rhodobacteraceae bacterium MAG-13	SAMN26866857	SAMN26419418	JALHZH000000000	SA74707_Rhodobacter_51_11.fasta
MAG-14	Planktomarina temperata MAG-14	SAMN26866858	SAMN26419418	JALHZI000000000	SA74707_Rhodobacterales_56_14.fasta
MAG-15	Loktanella sp. MAG-15	SAMN26866859	SAMN26419418	JALHZJ000000000	SA74707_Rhodobacterales_56_23.fasta
MAG-16	Burkholderiaceae bacterium MAG-16	SAMN26866860	SAMN26419420	JALHZK000000000	SA74709_Betaproteobacteria_bacterium_MOLA814_57_17.fasta
MAG-17	Flavobacteriaceae bacterium MAG-17	SAMN26866861	SAMN26419420	JALHZL000000000	SA74709_Flavobacteriales_39_10.fasta
MAG-18	Schleiferiaceae bacterium MAG-18	SAMN26866862	SAMN26419420	JALHZM000000000	SA74709_Flavobacteriales_50_9.fasta
MAG-19	Rhodobacteraceae bacterium MAG-19	SAMN26866863	SAMN26419420	JALHZN000000000	SA74709_Rhodobacter_51_9.fasta
MAG-20	Loktanella sp. MAG-20	SAMN26866864	SAMN26419420	JALHZO000000000	SA74709_Rhodobacterales_56_13.fasta
MAG-21	SAR86 cluster bacterium MAG-21	SAMN26866865	SAMN26419420	JALHZP000000000	SA74709_SAR86_cluster_38_15.fasta
MAG-22	Proteobacteria bacterium MAG-22	SAMN26866866	SAMN26419422	JALHZQ000000000	SA74711_marine_sediment_metagenome_41_18.fasta
MAG-23	Burkholderiaceae bacterium MAG-23	SAMN26866867	SAMN26419424	JALHZR000000000	SA74713_Betaproteobacteria_bacterium_MOLA814_57_14.fasta
MAG-24	Schleiferiaceae bacterium MAG-24	SAMN26866868	SAMN26419424	JALHZS000000000	SA74713_Flavobacteriales_50_11.fasta
MAG-25	Gammaproteobacteria bacterium MAG-25	SAMN26866869	SAMN26419424	JALHZT000000000	SA74713_Gammaproteobacteria_37_15.fasta
MAG-26	Nitrosopumilus sp. MAG-26	SAMN26866870	SAMN26419424	JALHZU000000000	SA74713_Nitrosopumilaceae_31_17.fasta
MAG-27	Loktanella sp. MAG-27	SAMN26866871	SAMN26419424	JALHZV000000000	SA74713_Rhodobacterales_56_11.fasta
MAG-28	Burkholderiaceae bacterium MAG-28	SAMN26866872	SAMN26419426	JALHZW000000000	SA74715_Betaproteobacteria_bacterium_MOLA814_57_15.fasta
MAG-29	Schleiferiaceae bacterium MAG-29	SAMN26866873	SAMN26419426	JALHZX000000000	SA74715_Flavobacteriales_49_13.fasta
MAG-30	Planktomarina temperata MAG-30	SAMN26866874	SAMN26419426	JALHZY000000000	SA74715_Rhodobacterales_56_15.fasta
MAG-31	Gammaproteobacteria bacterium MAG-31	SAMN26866875	SAMN26419426	JALHZZ000000000	SA74715_SAR86_cluster_38_20.fasta
MAG-32	Pirellulales bacterium MAG-32	SAMN26866876	SAMN26419428	JALIAA000000000	SA74717_Planctomycetaceae_bacterium_49_32.fasta
MAG-33	Flavobacteriaceae bacterium MAG-33	SAMN26866877	SAMN26419430	JALIAB000000000	SA74719_Bacteroidetes_bacterium_35_11.fasta
MAG-34	Candidatus Thioglobus sp. MAG-34	SAMN26866878	SAMN26419430	JALIAC000000000	SA74719_Candidatus_Thioglobus_37_16.fasta
MAG-35	Schleiferiaceae bacterium MAG-35	SAMN26866879	SAMN26419430	JALIAD000000000	SA74719_Flavobacteriales_49_27.fasta
MAG-36	Planktomarina temperata MAG-36	SAMN26866880	SAMN26419430	JALIAE000000000	SA74719_Rhodobacterales_55_13.fasta
MAG-37	Gammaproteobacteria bacterium MAG-37	SAMN26866881	SAMN26419430	JALIAF000000000	SA74719_SAR86_cluster_37_21.fasta
MAG-38	Burkholderiaceae bacterium MAG-38	SAMN26866882	SAMN26419432	JALIAG000000000	SA74721_Betaproteobacteria_bacterium_MOLA814_57_9.fasta
MAG-39	Loktanella sp. MAG-39	SAMN26866883	SAMN26419432	JALIAH000000000	SA74721_Rhodobacterales_56_18.fasta
MAG-40	Proteobacteria bacterium MAG-40	SAMN26866884	SAMN26419432	JALIAI000000000	SA74721_marine_sediment_metagenome_41_10.fasta
MAG-41	Pirellulales bacterium MAG-41	SAMN26866885	SAMN26419434	JALIAJ000000000	SA74723_Planctomycetaceae_bacterium_49_31.fasta
MAG-42	Pirellulales bacterium MAG-42	SAMN26866886	SAMN26419434	JALIAK000000000	SA74723_Planctomycetes_bacterium_52_13.fasta
MAG-43	Burkholderiaceae bacterium MAG-43	SAMN26866887	SAMN26419436	JALIAL000000000	SA74725_Betaproteobacteria_bacterium_MOLA814_57_31.fasta
MAG-44	Schleiferiaceae bacterium MAG-44	SAMN26866888	SAMN26419436	JALIAM000000000	SA74725_Flavobacteriales_50_12.fasta
MAG-45	Flavobacteriaceae bacterium MAG-45	SAMN26866889	SAMN26419436	JALIAN000000000	SA74725_Flavobacteriia_40_12.fasta
MAG-46	OM182 bacterium MAG-46	SAMN26866890	SAMN26419436	JALIAO000000000	SA74725_Gammaproteobacteria_54_8.fasta
MAG-47	Reinekea forsetii MAG-47	SAMN26866891	SAMN26419436	JALIAP000000000	SA74725_Reinekea_forsetii_54_17.fasta
MAG-48	Rhodobacteraceae bacterium MAG-48	SAMN26866892	SAMN26419436	JALIAQ000000000	SA74725_Rhodobacter_51_13.fasta
MAG-49	Planktomarina temperata MAG-49	SAMN26866893	SAMN26419436	JALIAR000000000	SA74725_Rhodobacterales_56_12.fasta
MAG-50	Loktanella sp. MAG-50	SAMN26866894	SAMN26419436	JALIAS000000000	SA74725_Rhodobacterales_56_26.fasta
MAG-51	Gammaproteobacteria bacterium MAG-51	SAMN26866895	SAMN26419436	JALIAT000000000	SA74725_SAR86_cluster_38_16.fasta
MAG-52	Burkholderiaceae bacterium MAG-52	SAMN26866896	SAMN26419438	JALIAU000000000	SA74727_Betaproteobacteria_bacterium_MOLA814_57_47.fasta
MAG-53	Flavobacteriaceae bacterium MAG-53	SAMN26866897	SAMN26419438	JALIAV000000000	SA74727_Flavobacteriales_39_15.fasta
MAG-54	Schleiferiaceae bacterium MAG-54	SAMN26866898	SAMN26419438	JALIAW000000000	SA74727_Flavobacteriales_50_9.fasta
MAG-55	OM182 bacterium MAG-55	SAMN26866899	SAMN26419438	JALIAX000000000	SA74727_Gammaproteobacteria_54_14.fasta
MAG-56	Porticoccus sp. MAG-56	SAMN26866900	SAMN26419438	JALIAY000000000	SA74727_Porticoccaceae_bacterium_45_6.fasta
MAG-57	Reinekea forsetii MAG-57	SAMN26866901	SAMN26419438	JALIAZ000000000	SA74727_Reinekea_forsetii_54_24.fasta
MAG-58	Rhodobacteraceae bacterium MAG-58	SAMN26866902	SAMN26419438	JALIBA000000000	SA74727_Rhodobacter_51_21.fasta
MAG-59	Loktanella sp. MAG-59	SAMN26866903	SAMN26419438	JALIBB000000000	SA74727_Rhodobacterales_56_35.fasta
MAG-60	Porticoccaceae bacterium MAG-60	SAMN26866904	SAMN26419438	JALIBC000000000	SA74727_SAR92_bacterium_BACL16_MAG-120619-bin48_51_10.fasta
MAG-61	Burkholderiaceae bacterium MAG-61	SAMN26866905	SAMN26419440	JALIBD000000000	SA74729_Betaproteobacteria_bacterium_MOLA814_57_28.fasta
MAG-62	Schleiferiaceae bacterium MAG-62	SAMN26866906	SAMN26419440	JALIBE000000000	SA74729_Flavobacteriales_50_10.fasta
MAG-63	Flavobacteriaceae bacterium MAG-63	SAMN26866907	SAMN26419440	JALIBF000000000	SA74729_Flavobacteriia_39_17.fasta
MAG-64	OM182 bacterium MAG-64	SAMN26866908	SAMN26419440	JALIBG000000000	SA74729_Gammaproteobacteria_53_8.fasta
MAG-65	Reinekea forsetii MAG-65	SAMN26866909	SAMN26419440	JALIBH000000000	SA74729_Reinekea_forsetii_54_13.fasta
MAG-66	Rhodobacteraceae bacterium MAG-66	SAMN26866910	SAMN26419440	JALIBI000000000	SA74729_Rhodobacter_51_15.fasta
MAG-67	Planktomarina temperata MAG-67	SAMN26866911	SAMN26419440	JALIBJ000000000	SA74729_Rhodobacterales_55_12.fasta
MAG-68	Loktanella sp. MAG-68	SAMN26866912	SAMN26419440	JALIBK000000000	SA74729_Rhodobacterales_56_29.fasta
MAG-69	Crocinitomicaceae bacterium MAG-69	SAMN26866913	SAMN26419442	JALIBL000000000	SA74731_Flavobacteriales_36_14.fasta
MAG-70	Loktanella sp. MAG-70	SAMN26866914	SAMN26419442	JALIBM000000000	SA74731_Rhodobacterales_56_8.fasta
MAG-71	Proteobacteria bacterium MAG-71	SAMN26866915	SAMN26419442	JALIBN000000000	SA74731_marine_sediment_metagenome_41_21.fasta
MAG-72	Crocinitomicaceae bacterium MAG-72	SAMN26866916	SAMN26419443	JALIBO000000000	SA74732_Flavobacteriales_36_14.fasta
MAG-73	Flavobacteriaceae bacterium MAG-73	SAMN26866917	SAMN26419444	JALIBP000000000	SA74733_Bacteroidetes_bacterium_35_16.fasta
MAG-74	SAR86 cluster bacterium MAG-74	SAMN26866918	SAMN26419444	JALIBQ000000000	SA74733_Gammaproteobacteria_39_12.fasta
MAG-75	Flavobacteriaceae bacterium MAG-75	SAMN26866919	SAMN26419446	JALIBR000000000	SA74735_Bacteroidetes_bacterium_35_16.fasta
MAG-76	Burkholderiaceae bacterium MAG-76	SAMN26866920	SAMN26419446	JALIBS000000000	SA74735_Betaproteobacteria_bacterium_MOLA814_57_18.fasta
MAG-77	Flavobacteriaceae bacterium MAG-77	SAMN26866921	SAMN26419446	JALIBT000000000	SA74735_Flavobacteriales_39_12.fasta
MAG-78	Schleiferiaceae bacterium MAG-78	SAMN26866922	SAMN26419446	JALIBU000000000	SA74735_Flavobacteriales_49_16.fasta
MAG-79	Planktomarina temperata MAG-79	SAMN26866923	SAMN26419446	JALIBV000000000	SA74735_Rhodobacterales_55_12.fasta
MAG-80	Loktanella sp. MAG-80	SAMN26866924	SAMN26419446	JALIBW000000000	SA74735_Rhodobacterales_56_13.fasta
MAG-81	SAR86 cluster bacterium MAG-81	SAMN26866925	SAMN26419446	JALIBX000000000	SA74735_SAR86_cluster_38_15.fasta
MAG-82	Flavobacteriaceae bacterium MAG-82	SAMN26866926	SAMN26419448	JALIBY000000000	SA74737_Bacteroidetes_bacterium_35_21.fasta
MAG-83	Burkholderiaceae bacterium MAG-83	SAMN26866927	SAMN26419448	JALIBZ000000000	SA74737_Betaproteobacteria_bacterium_MOLA814_57_18.fasta
MAG-84	Flavobacteriaceae bacterium MAG-84	SAMN26866928	SAMN26419448	JALICA000000000	SA74737_Flavobacteriales_39_12.fasta
MAG-85	Schleiferiaceae bacterium MAG-85	SAMN26866929	SAMN26419448	JALICB000000000	SA74737_Flavobacteriales_50_14.fasta
MAG-86	SAR86 cluster bacterium MAG-86	SAMN26866930	SAMN26419448	JALICC000000000	SA74737_Gammaproteobacteria_38_15.fasta
MAG-87	Flavobacteriaceae bacterium MAG-87	SAMN26866931	SAMN26419450	JALICD000000000	SA74739_Bacteroidetes_bacterium_35_23.fasta
MAG-88	Candidatus Pelagibacter bacterium MAG-88	SAMN26866932	SAMN26419450	JALICE000000000	SA74739_Candidatus_Pelagibacter_ubique_32_23.fasta
MAG-89	Flavobacteriaceae bacterium MAG-89	SAMN26866933	SAMN26419450	JALICF000000000	SA74739_Flavobacteria_bacterium_MS024-2A_36_10.fasta
MAG-90	Schleiferiaceae bacterium MAG-90	SAMN26866934	SAMN26419450	JALICG000000000	SA74739_Flavobacteriales_49_25.fasta
MAG-91	Schleiferiaceae bacterium MAG-91	SAMN26866935	SAMN26419450	JALICH000000000	SA74739_Flavobacteriales_49_31.fasta
MAG-92	SAR86 cluster bacterium MAG-92	SAMN26866936	SAMN26419450	JALICI000000000	SA74739_Gammaproteobacteria_38_18.fasta
MAG-93	Oceanospirillaceae bacterium MAG-93	SAMN26866937	SAMN26419450	JALICJ000000000	SA74739_Oceanospirillaceae_bacterium_46_10.fasta
MAG-94	Planktomarina temperata MAG-94	SAMN26866938	SAMN26419450	JALICK000000000	SA74739_Rhodobacterales_55_15.fasta
MAG-95	Flavobacteriaceae bacterium MAG-95	SAMN26866939	SAMN26419452	JALICL000000000	SA74741_Bacteroidetes_bacterium_35_22.fasta
MAG-96	Burkholderiaceae bacterium MAG-96	SAMN26866940	SAMN26419452	JALICM000000000	SA74741_Betaproteobacteria_bacterium_MOLA814_57_27.fasta
MAG-97	Candidatus Thioglobus sp. MAG-97	SAMN26866941	SAMN26419452	JALICN000000000	SA74741_Candidatus_Thioglobus_37_14.fasta
MAG-98	Schleiferiaceae bacterium MAG-98	SAMN26866942	SAMN26419452	JALICO000000000	SA74741_Flavobacteriales_49_26.fasta
MAG-99	Flavobacteriaceae bacterium MAG-99	SAMN26866943	SAMN26419452	JALICP000000000	SA74741_Flavobacteriia_39_12.fasta
MAG-100	OM182 bacterium MAG-100	SAMN26866944	SAMN26419452	JALICQ000000000	SA74741_Gammaproteobacteria_52_8.fasta
MAG-101	Pseudomonadales bacterium MAG-101	SAMN26866945	SAMN26419452	JALICR000000000	SA74741_Gammaproteobacteria_bacterium_53_10.fasta
MAG-102	Oceanospirillaceae bacterium MAG-102	SAMN26866946	SAMN26419452	JALICS000000000	SA74741_Oceanospirillaceae_bacterium_46_12.fasta
MAG-103	Rhodobacteraceae bacterium MAG-103	SAMN26866947	SAMN26419452	JALICT000000000	SA74741_Rhodobacter_52_14.fasta
MAG-104	Planktomarina temperata MAG-104	SAMN26866948	SAMN26419452	JALICU000000000	SA74741_Rhodobacterales_55_18.fasta
MAG-105	Loktanella sp. MAG-105	SAMN26866949	SAMN26419452	JALICV000000000	SA74741_Rhodobacterales_56_19.fasta
MAG-106	SAR86 cluster bacterium MAG-106	SAMN26866950	SAMN26419452	JALICW000000000	SA74741_SAR86_cluster_38_19.fasta
MAG-107	Flavobacteriaceae bacterium MAG-107	SAMN26866951	SAMN26419454	JALICX000000000	SA74743_Bacteroidetes_bacterium_35_28.fasta
MAG-108	Burkholderiaceae bacterium MAG-108	SAMN26866952	SAMN26419454	JALICY000000000	SA74743_Betaproteobacteria_bacterium_MOLA814_57_15.fasta
MAG-109	Candidatus Pelagibacter ubique MAG-109	SAMN26866953	SAMN26419454	JALICZ000000000	SA74743_Candidatus_Pelagibacter_ubique_29_42.fasta
MAG-110	Flavobacteriaceae bacterium MAG-110	SAMN26866954	SAMN26419454	JALIDA000000000	SA74743_Flavobacteria_bacterium_MS024-2A_36_12.fasta
MAG-111	Flavobacteriaceae bacterium MAG-111	SAMN26866955	SAMN26419454	JALIDB000000000	SA74743_Flavobacteriales_39_13.fasta
MAG-112	Schleiferiaceae bacterium MAG-112	SAMN26866956	SAMN26419454	JALIDC000000000	SA74743_Flavobacteriales_49_17.fasta
MAG-113	Oceanospirillaceae bacterium MAG-113	SAMN26866957	SAMN26419454	JALIDD000000000	SA74743_Oceanospirillaceae_bacterium_46_8.fasta
MAG-114	Rhodobacteraceae bacterium MAG-114	SAMN26866958	SAMN26419454	JALIDE000000000	SA74743_Rhodobacter_52_9.fasta
MAG-115	Planktomarina temperata MAG-115	SAMN26866959	SAMN26419454	JALIDF000000000	SA74743_Rhodobacterales_55_12.fasta
MAG-116	Gammaproteobacteria bacterium MAG-116	SAMN26866960	SAMN26419454	JALIDG000000000	SA74743_SAR86_cluster_38_16.fasta
Viral metagenome	1813 viral scaffolds	SAMN27124720	various/specified at NCBI	JALJEC000000000
