# Supplementary material for: Marine viruses disperse bidirectionally along the natural water cycle
Source: Nat Commun. 2023 Oct 10;14:6354. doi: 10.1038/s41467-023-42125-5 (PMC10564846; doi:10.1038/s41467-023-42125-5)
Supplement: Supplementary file 16 — Supplementary data 12 [file 41467_2023_42125_MOESM16_ESM.xlsx]

## Sheet: SampleNO
Supplementary data 12: Metagenome sample numbers
Number	Sample	Filtered volume (mL)	Sampling_date	Station
1	Rain_>0.2µm	300	07.-09. Feb. 20	n.a.
2	Rain_<0.2µm	300	07.-09. Feb. 20	n.a.
3	Rain_>0.2µm	1000+580+150 (pool)	16.-22. Feb. 20	n.a.
4	Rain_<0.2µm	1000+580+150 (pool)	16.-22. Feb. 20	n.a.
5	Aerosol_0.1µm	-	13.-15. Feb. 20	n.a.
6	Aerosol_0.1µm	-	06.-07. Feb. 20	n.a.
7	Aerosol_0.1µm	-	07.-10. Feb. 20	n.a.
8	Aerosol_0.1µm	-	10.-13. Feb. 20	n.a.
9	Aerosol_0.1µm	-	15.-19. Feb. 20	n.a.
10	Aerosol_0.1µm	-	19.-23. Feb. 20	n.a.
11	Aerosol_0.1µm	-	23.-25. Feb. 20	n.a.
12	Aerosol_0.1µm	-	25.-27. Feb. 20	n.a.
13	Snow	(concentrated via spinning)	03.-04. Feb. 20	n.a.
14	SML_>0.2µm	500	2020-02-04	2
15	SML_<0.2µm	500	2020-02-04	2
16	SSW_>0.2µm	2000	2020-02-04	2
17	SSW_<0.2µm	2000	2020-02-04	2
18	SML_>0.2µm	500	2020-02-06	3
19	SML_<0.2µm	500	2020-02-06	3
20	SSW_>0.2µm	2000	2020-02-06	3
21	SSW_<0.2µm	2000	2020-02-06	3
22	Sea foam_>0.2µm	200	2020-02-07	4
23	Sea foam_<0.2µm	200	2020-02-07	4
24	SML_>0.2µm	500	2020-02-07	4
25	SML_<0.2µm	500	2020-02-07	4
26	SSW_>0.2µm	2000	2020-02-07	4
27	SSW_<0.2µm	2000	2020-02-07	4
28	SML_>0.2µm	500	2020-02-11	5
29	SML_<0.2µm	500	2020-02-11	5
30	SSW_>0.2µm	2000	2020-02-11	5
31	SSW_<0.2µm	2000	2020-02-11	5
32	Sea foam_>0.2µm	400	2020-02-13	6
33	Sea foam_<0.2µm	400	2020-02-13	6
34	SML_>0.2µm	500	2020-02-13	6
35	SML_<0.2µm	500	2020-02-13	6
36	SSW_>0.2µm	2050	2020-02-13	6
37	SSW_<0.2µm	2050	2020-02-13	6
38	SML_>0.2µm	500	2020-02-14	7
39	SML_<0.2µm	500	2020-02-14	7
40	SSW_>0.2µm	2000	2020-02-14	7
41	SSW_<0.2µm	2000	2020-02-14	7
42	Sea foam_>0.2µm	370	2020-02-15	8
43	Sea foam_<0.2µm	370	2020-02-15	8
44	SML_>0.2µm	500	2020-02-15	8
45	SML_<0.2µm	500	2020-02-15	8
46	SSW_>0.2µm	2000	2020-02-15	8
47	SSW_<0.2µm	2000	2020-02-15	8
48	SML_>0.2µm	500	2020-02-19	9
49	SML_<0.2µm	500	2020-02-19	9
50	SSW_>0.2µm	2000	2020-02-19	9
51	SSW_<0.2µm	2000	2020-02-19	9
52	SML_>0.2µm	500	2020-02-24	10
53	SML_<0.2µm	500	2020-02-24	10
54	SSW_>0.2µm	2000	2020-02-24	10
55	SSW_<0.2µm	2000	2020-02-24	10
