# Supplementary material for: Marine viruses disperse bidirectionally along the natural water cycle
Source: Nat Commun. 2023 Oct 10;14:6354. doi: 10.1038/s41467-023-42125-5 (PMC10564846; doi:10.1038/s41467-023-42125-5)
Supplement: Supplementary file 17 — Supplementary data 13 [file 41467_2023_42125_MOESM17_ESM.xlsx]

## Sheet: Appendix_cormatrix_stats_proks
Supplementary data 13: Appendix of statistical data for Spearman rank correlation matrix of prokaryote data corresponding to Supplementary Figure 6
Spearman r
Sample number	1	2	3	4	5	6	7	8	9	10	11	12	13	22	32	42	14	18	24	28	34	38	44	48	52	16	20	26	30	36	40	46	50	54
1	1	0.475877	0.629018	0.279195	0.241829	0.102271	0.405144	0.306221	0.343217	0.226755	0.0826027	0.313311	0.313161	0.00142732	-0.00641749	-0.145674	-0.16061	-0.0571793	-0.0980037	-0.0691307	-0.0674466	0.0153687	-0.0843504	-0.0469247	-0.172983	-0.223979	-0.231288	0.0584312	-0.0926772	-0.143079	-0.0928867	-0.0474884	-0.156563	-0.17675
2	0.475877	1	0.421419	0.178784	0.236227	0.029863	0.531661	0.314136	0.428974	0.394196	0.139947	0.313383	0.152949	-0.0743184	-0.0506605	-0.0955158	-0.10828	0.0892708	-0.101646	-0.0369099	-0.109801	0.0223252	-0.0113279	-0.263653	-0.14613	-0.186138	-0.143058	0.065642	-0.0901162	-0.102189	-0.0793736	-0.0769488	-0.0566084	-0.095686
3	0.629018	0.421419	1	0.409352	0.362016	0.308556	0.507614	0.449316	0.433822	0.511117	0.306477	0.137503	0.31708	0.144741	0.0855239	0.0673297	0.0304694	0.227058	0.0948354	0.118011	0.104678	0.0816941	0.195074	0.217478	0.0338809	0.00324383	0.0210075	0.213087	0.106537	0.0726629	0.0764262	0.0654514	0.0996987	0.034382
4	0.279195	0.178784	0.409352	1	0.124836	0.144684	0.229495	0.563643	0.530198	0.391155	0.119611	0.00100179	0.111417	0.628789	0.611709	0.482039	0.478657	0.571077	0.57341	0.571	0.20504	0.570066	0.499723	0.300044	0.488342	0.425069	0.476163	0.577187	0.554726	0.562527	0.623952	0.624457	0.551957	0.523495
5	0.241829	0.236227	0.362016	0.124836	1	0.305985	0.265947	0.252912	0.299753	0.35173	0.310274	-0.0779908	-0.0595271	0.0794565	-0.0211211	0.0109631	-0.0534191	0.173043	0.0162725	-0.0084981	-0.139851	-0.0376495	0.0744894	0.0089076	-0.0714439	-0.0350528	-0.0558911	0.249884	0.0461457	-0.0479461	-0.0188526	-0.0712815	0.057256	-0.0839526
6	0.102271	0.029863	0.308556	0.144684	0.305985	1	0.216433	0.256652	0.371918	0.26357	0.407618	0.126503	-0.0657027	-0.0763616	-0.0941933	-0.02013	-0.0614787	0.0788	-0.0461397	-0.0463725	0.00287628	-0.151005	0.130771	0.0949385	-0.0103087	-0.0622715	-0.0515763	0.0803653	-0.0362899	-0.0486208	-0.0711985	-0.151708	-0.0607696	-0.111217
7	0.405144	0.531661	0.507614	0.229495	0.265947	0.216433	1	0.412802	0.476845	0.598417	0.398886	0.213858	0.296653	-0.0283189	0.0198421	-0.0226304	-0.0601171	0.239779	0.0340258	0.00890479	0.0439995	0.0412458	0.136437	0.066026	-0.0729523	-0.0916235	-0.0488934	0.16739	0.0241012	-0.0455347	0.0225	-0.00617668	0.0631701	-0.00859324
8	0.306221	0.314136	0.449316	0.563643	0.252912	0.256652	0.412802	1	0.494731	0.528726	0.20806	-0.0182949	0.0735566	0.363467	0.378005	0.204887	0.205984	0.462354	0.297351	0.288076	0.231857	0.402353	0.401329	0.0923968	0.217705	0.138689	0.177961	0.534457	0.334882	0.240546	0.316776	0.292161	0.259474	0.211974
9	0.343217	0.428974	0.433822	0.530198	0.299753	0.371918	0.476845	0.494731	1	0.66485	0.413565	0.158601	0.0732446	0.15815	0.217173	0.0861789	0.0560507	0.326678	0.0947471	0.167099	0.120008	0.162905	0.217739	0.0803347	0.068023	0.00643546	0.0549726	0.262216	0.137407	0.0944034	0.112906	0.111561	0.144411	0.0583679
10	0.226755	0.394196	0.511117	0.391155	0.35173	0.26357	0.598417	0.528726	0.66485	1	0.36301	-0.0243854	0.172753	0.261726	0.244867	0.176725	0.104377	0.34393	0.199389	0.22357	0.188163	0.295082	0.204933	0.115238	0.0727928	-0.0038236	0.0348413	0.287964	0.129731	0.153091	0.132061	0.129968	0.158088	0.0595898
11	0.0826027	0.139947	0.306477	0.119611	0.310274	0.407618	0.398886	0.20806	0.413565	0.36301	1	0.0287146	0.0789103	-0.0637545	-0.11449	0.0103066	-0.0135102	0.089403	-0.0337612	-0.0496469	-0.0499778	-0.139589	0.214679	0.128139	0.0813703	0.0764407	0.0639982	0.166761	0.0408329	-0.0290645	-0.0635339	-0.0947698	0.0445801	-0.0572454
12	0.313311	0.313383	0.137503	0.00100179	-0.0779908	0.126503	0.213858	-0.0182949	0.158601	-0.0243854	0.0287146	1	-0.0595271	-0.363451	-0.338528	-0.224357	-0.225484	-0.141914	-0.228386	-0.328382	0.0287231	-0.33057	-0.125595	-0.0652918	-0.217368	-0.200662	-0.243666	-0.30177	-0.205226	-0.286065	-0.310038	-0.353697	-0.287298	-0.280834
13	0.313161	0.152949	0.31708	0.111417	-0.0595271	-0.0657027	0.296653	0.0735566	0.0732446	0.172753	0.0789103	-0.0595271	1	-0.12608	-0.103171	-0.127823	-0.129672	-0.0997407	-0.110194	-0.0960984	-0.106743	-0.106705	-0.173658	-0.0223122	-0.127823	-0.148981	-0.170099	-0.117349	-0.154348	-0.131376	-0.134897	-0.106671	-0.138395	-0.138394
22	0.00142732	-0.0743184	0.144741	0.628789	0.0794565	-0.0763616	-0.0283189	0.363467	0.15815	0.261726	-0.0637545	-0.363451	-0.12608	1	0.913345	0.829469	0.792553	0.610911	0.875018	0.901928	0.107093	0.860894	0.674369	0.264242	0.770284	0.733169	0.743112	0.644251	0.78383	0.842636	0.858931	0.877149	0.825283	0.787771
32	-0.00641749	-0.0506605	0.0855239	0.611709	-0.0211211	-0.0941933	0.0198421	0.378005	0.217173	0.244867	-0.11449	-0.338528	-0.103171	0.913345	1	0.743202	0.731133	0.62021	0.803223	0.857575	0.258502	0.869705	0.621288	0.301402	0.703555	0.628901	0.721628	0.639202	0.713576	0.76174	0.8166	0.816107	0.769916	0.721557
42	-0.145674	-0.0955158	0.0673297	0.482039	0.0109631	-0.02013	-0.0226304	0.204887	0.0861789	0.176725	0.0103066	-0.224357	-0.127823	0.829469	0.743202	1	0.9328	0.643237	0.945352	0.898457	-0.00720374	0.721613	0.812809	0.226637	0.913437	0.915673	0.885886	0.535874	0.836786	0.910307	0.854852	0.776008	0.878989	0.84174
14	-0.16061	-0.10828	0.0304694	0.478657	-0.0534191	-0.0614787	-0.0601171	0.205984	0.0560507	0.104377	-0.0135102	-0.225484	-0.129672	0.792553	0.731133	0.9328	1	0.610158	0.938271	0.902292	-0.0281274	0.73757	0.760665	0.211441	0.929992	0.897662	0.893223	0.478165	0.812343	0.911137	0.849726	0.765192	0.859613	0.836169
18	-0.0571793	0.0892708	0.227058	0.571077	0.173043	0.0788	0.239779	0.462354	0.326678	0.34393	0.089403	-0.141914	-0.0997407	0.610911	0.62021	0.643237	0.610158	1	0.680077	0.645479	0.121319	0.607171	0.790401	0.355076	0.545403	0.567035	0.635449	0.727962	0.732495	0.642117	0.712747	0.640927	0.72129	0.657059
24	-0.0980037	-0.101646	0.0948354	0.57341	0.0162725	-0.0461397	0.0340258	0.297351	0.0947471	0.199389	-0.0337612	-0.228386	-0.110194	0.875018	0.803223	0.945352	0.938271	0.680077	1	0.948185	0.0441403	0.803521	0.801932	0.22289	0.91948	0.895654	0.882725	0.56498	0.88175	0.952105	0.925616	0.859693	0.907319	0.896957
28	-0.0691307	-0.0369099	0.118011	0.571	-0.0084981	-0.0463725	0.00890479	0.288076	0.167099	0.22357	-0.0496469	-0.328382	-0.0960984	0.901928	0.857575	0.898457	0.902292	0.645479	0.948185	1	0.0237842	0.843734	0.760258	0.22443	0.877023	0.83477	0.843901	0.563844	0.84567	0.929565	0.90285	0.869278	0.88527	0.865528
34	-0.0674466	-0.109801	0.104678	0.20504	-0.139851	0.00287628	0.0439995	0.231857	0.120008	0.188163	-0.0499778	0.0287231	-0.106743	0.107093	0.258502	-0.00720374	-0.0281274	0.121319	0.0441403	0.0237842	1	0.117307	0.101488	0.546232	0.037141	-0.0124961	0.11159	0.200131	0.0914324	0.0410106	0.0812389	0.071255	0.01778	0.0196791
38	0.0153687	0.0223252	0.0816941	0.570066	-0.0376495	-0.151005	0.0412458	0.402353	0.162905	0.295082	-0.139589	-0.33057	-0.106705	0.860894	0.869705	0.721613	0.73757	0.607171	0.803521	0.843734	0.117307	1	0.583538	0.145427	0.674363	0.588689	0.636045	0.562492	0.71514	0.80783	0.812719	0.875473	0.758001	0.760108
44	-0.0843504	-0.0113279	0.195074	0.499723	0.0744894	0.130771	0.136437	0.401329	0.217739	0.204933	0.214679	-0.125595	-0.173658	0.674369	0.621288	0.812809	0.760665	0.790401	0.801932	0.760258	0.101488	0.583538	1	0.36101	0.799359	0.813395	0.823501	0.691973	0.872047	0.781246	0.764074	0.68896	0.816767	0.771835
48	-0.0469247	-0.263653	0.217478	0.300044	0.0089076	0.0949385	0.066026	0.0923968	0.0803347	0.115238	0.128139	-0.0652918	-0.0223122	0.264242	0.301402	0.226637	0.211441	0.355076	0.22289	0.22443	0.546232	0.145427	0.36101	1	0.214541	0.263956	0.338952	0.397332	0.330359	0.26239	0.295882	0.243144	0.306278	0.25321
52	-0.172983	-0.14613	0.0338809	0.488342	-0.0714439	-0.0103087	-0.0729523	0.217705	0.068023	0.0727928	0.0813703	-0.217368	-0.127823	0.770284	0.703555	0.913437	0.929992	0.545403	0.91948	0.877023	0.037141	0.674363	0.799359	0.214541	1	0.939412	0.932811	0.520109	0.846017	0.912329	0.85273	0.767265	0.863137	0.865288
16	-0.223979	-0.186138	0.00324383	0.425069	-0.0350528	-0.0622715	-0.0916235	0.138689	0.00643546	-0.0038236	0.0764407	-0.200662	-0.148981	0.733169	0.628901	0.915673	0.897662	0.567035	0.895654	0.83477	-0.0124961	0.588689	0.813395	0.263956	0.939412	1	0.923933	0.505908	0.867209	0.899731	0.841912	0.749963	0.872445	0.865877
20	-0.231288	-0.143058	0.0210075	0.476163	-0.0558911	-0.0515763	-0.0488934	0.177961	0.0549726	0.0348413	0.0639982	-0.243666	-0.170099	0.743112	0.721628	0.885886	0.893223	0.635449	0.882725	0.843901	0.11159	0.636045	0.823501	0.338952	0.932811	0.923933	1	0.590577	0.867174	0.889339	0.851885	0.750072	0.853848	0.863186
26	0.0584312	0.065642	0.213087	0.577187	0.249884	0.0803653	0.16739	0.534457	0.262216	0.287964	0.166761	-0.30177	-0.117349	0.644251	0.639202	0.535874	0.478165	0.727962	0.56498	0.563844	0.200131	0.562492	0.691973	0.397332	0.520109	0.505908	0.590577	1	0.649929	0.564739	0.646471	0.619457	0.628671	0.568394
30	-0.0926772	-0.0901162	0.106537	0.554726	0.0461457	-0.0362899	0.0241012	0.334882	0.137407	0.129731	0.0408329	-0.205226	-0.154348	0.78383	0.713576	0.836786	0.812343	0.732495	0.88175	0.84567	0.0914324	0.71514	0.872047	0.330359	0.846017	0.867209	0.867174	0.649929	1	0.893296	0.873952	0.837179	0.865859	0.878736
36	-0.143079	-0.102189	0.0726629	0.562527	-0.0479461	-0.0486208	-0.0455347	0.240546	0.0944034	0.153091	-0.0290645	-0.286065	-0.131376	0.842636	0.76174	0.910307	0.911137	0.642117	0.952105	0.929565	0.0410106	0.80783	0.781246	0.26239	0.912329	0.899731	0.889339	0.564739	0.893296	1	0.944086	0.903863	0.915572	0.940164
40	-0.0928867	-0.0793736	0.0764262	0.623952	-0.0188526	-0.0711985	0.0225	0.316776	0.112906	0.132061	-0.0635339	-0.310038	-0.134897	0.858931	0.8166	0.854852	0.849726	0.712747	0.925616	0.90285	0.0812389	0.812719	0.764074	0.295882	0.85273	0.841912	0.851885	0.646471	0.873952	0.944086	1	0.934136	0.93647	0.943251
46	-0.0474884	-0.0769488	0.0654514	0.624457	-0.0712815	-0.151708	-0.00617668	0.292161	0.111561	0.129968	-0.0947698	-0.353697	-0.106671	0.877149	0.816107	0.776008	0.765192	0.640927	0.859693	0.869278	0.071255	0.875473	0.68896	0.243144	0.767265	0.749963	0.750072	0.619457	0.837179	0.903863	0.934136	1	0.883272	0.918132
50	-0.156563	-0.0566084	0.0996987	0.551957	0.057256	-0.0607696	0.0631701	0.259474	0.144411	0.158088	0.0445801	-0.287298	-0.138395	0.825283	0.769916	0.878989	0.859613	0.72129	0.907319	0.88527	0.01778	0.758001	0.816767	0.306278	0.863137	0.872445	0.853848	0.628671	0.865859	0.915572	0.93647	0.883272	1	0.938667
54	-0.17675	-0.095686	0.034382	0.523495	-0.0839526	-0.111217	-0.00859324	0.211974	0.0583679	0.0595898	-0.0572454	-0.280834	-0.138394	0.787771	0.721557	0.84174	0.836169	0.657059	0.896957	0.865528	0.0196791	0.760108	0.771835	0.25321	0.865288	0.865877	0.863186	0.568394	0.878736	0.940164	0.943251	0.918132	0.938667	1
p values
sample number	1	2	3	4	5	6	7	8	9	10	11	12	13	22	32	42	14	18	24	28	34	38	44	48	52	16	20	26	30	36	40	46	50	54
1		3.58587e-05	7.11709e-09	0.0201683	0.0452951	0.403041	0.000553901	0.0104978	0.00388753	0.0609794	0.499822	0.00875764	0.00879185	0.990713	0.958262	0.232346	0.187392	0.640735	0.423051	0.572463	0.581877	0.900257	0.490763	0.701812	0.155202	0.0642992	0.0558584	0.633429	0.448808	0.240863	0.447779	0.6984	0.198902	0.146269
2	3.58587e-05		0.000310812	0.141608	0.0506826	0.807553	2.59193e-06	0.00857255	0.000235308	0.000803959	0.251421	0.0087415	0.209597	0.543919	0.679317	0.434975	0.375822	0.465726	0.405938	0.76334	0.369114	0.855519	0.926395	0.0286005	0.230872	0.125683	0.24093	0.592041	0.461496	0.403422	0.516787	0.529715	0.644078	0.434153
3	7.11709e-09	0.000310812		0.000478363	0.0022387	0.00989413	8.51375e-06	0.000107601	0.000196142	7.19962e-06	0.01043	0.259877	0.00793956	0.235383	0.484728	0.582532	0.803723	0.0606258	0.438269	0.334172	0.392002	0.504567	0.108212	0.0726443	0.782261	0.978896	0.863962	0.0787563	0.383603	0.552953	0.532523	0.593119	0.415036	0.779122
4	0.0201683	0.141608	0.000478363		0.30677	0.23557	0.0578403	4.59152e-07	2.79376e-06	0.000889619	0.327615	0.993482	0.362067	7.23434e-09	2.35317e-08	2.74255e-05	3.17935e-05	2.99041e-07	2.60814e-07	3.00394e-07	0.0910116	3.17207e-07	1.23381e-05	0.0122514	2.0735e-05	0.000271926	3.54201e-05	2.08553e-07	7.57584e-07	4.89252e-07	1.01763e-08	9.8228e-09	8.82448e-07	3.92158e-06
5	0.0452951	0.0506826	0.0022387	0.30677		0.0105604	0.0271949	0.036022	0.0123397	0.00304026	0.00946956	0.52414	0.627061	0.516348	0.863234	0.928759	0.662882	0.155057	0.894423	0.944749	0.251748	0.75874	0.54299	0.942091	0.55965	0.774925	0.648288	0.0383821	0.706535	0.695635	0.877804	0.560545	0.640286	0.492817
6	0.403041	0.807553	0.00989413	0.23557	0.0105604		0.0740636	0.0332736	0.00165153	0.0286528	0.000508273	0.300304	0.591698	0.53287	0.44139	0.869594	0.61579	0.519831	0.706572	0.705159	0.981287	0.215515	0.284156	0.437769	0.933002	0.611236	0.673844	0.511546	0.767202	0.691566	0.561003	0.213363	0.619875	0.362934
7	0.000553901	2.59193e-06	8.51375e-06	0.0578403	0.0271949	0.0740636		0.000423582	3.43915e-05	5.61968e-08	0.000686418	0.0776546	0.0133178	0.817328	0.871443	0.853565	0.623645	0.0472089	0.781353	0.942109	0.719607	0.736496	0.263624	0.589872	0.551368	0.454005	0.689924	0.169204	0.844164	0.710248	0.854399	0.959827	0.606092	0.944132
8	0.0104978	0.00857255	0.000107601	4.59152e-07	0.036022	0.0332736	0.000423582		1.55278e-05	3.01164e-06	0.0862482	0.881392	0.548067	0.00214237	0.00136341	0.0912595	0.0895013	6.34561e-05	0.0130919	0.0163796	0.0552415	0.000609824	0.000631595	0.450188	0.0723397	0.25575	0.14348	2.24361e-06	0.00491397	0.0464852	0.00800299	0.0148533	0.0313185	0.0803684
9	0.00388753	0.000235308	0.000196142	2.79376e-06	0.0123397	0.00165153	3.43915e-05	1.55278e-05		4.66129e-10	0.000412261	0.193045	0.54977	0.19433	0.0730568	0.481377	0.64735	0.00615101	0.438698	0.169957	0.325998	0.181086	0.0722936	0.511707	0.578646	0.958146	0.653696	0.0295122	0.260214	0.440368	0.355645	0.361444	0.236463	0.633797
10	0.0609794	0.000803959	7.19962e-06	0.000889619	0.00304026	0.0286528	5.61968e-08	3.01164e-06	4.66129e-10		0.00217228	0.842349	0.15576	0.0298284	0.0425763	0.146327	0.393372	0.00380934	0.100481	0.0648005	0.121547	0.0138384	0.0911853	0.345735	0.552241	0.975125	0.776248	0.0164232	0.288039	0.209167	0.279392	0.28715	0.194505	0.626698
11	0.499822	0.251421	0.01043	0.327615	0.00946956	0.000508273	0.000686418	0.0862482	0.000412261	0.00217228		0.81482	0.519245	0.602757	0.348892	0.933015	0.912267	0.465063	0.783011	0.685394	0.683408	0.252648	0.0764952	0.294043	0.506263	0.532445	0.601369	0.170835	0.739039	0.812605	0.604015	0.438587	0.716063	0.640348
12	0.00875764	0.0087415	0.259877	0.993482	0.52414	0.300304	0.0776546	0.881392	0.193045	0.842349	0.81482		0.627061	0.00214341	0.00443864	0.0638382	0.0624821	0.244755	0.0590943	0.00587361	0.814766	0.00553363	0.303813	0.594023	0.0727932	0.0982823	0.043634	0.0117373	0.0907136	0.017179	0.00952689	0.00286962	0.0166852	0.0194176
13	0.00879185	0.209597	0.00793956	0.362067	0.627061	0.591698	0.0133178	0.548067	0.54977	0.15576	0.519245	0.627061		0.301935	0.398891	0.295247	0.288259	0.414838	0.367394	0.432166	0.382678	0.38285	0.153573	0.855602	0.295247	0.221802	0.162311	0.33691	0.205409	0.281917	0.269103	0.383	0.25677	0.256772
22	0.990713	0.543919	0.235383	7.23434e-09	0.516348	0.53287	0.817328	0.00214237	0.19433	0.0298284	0.602757	0.00214341	0.301935		7.61297e-28	1.31525e-18	4.92401e-16	2.48222e-08	8.57933e-23	3.98481e-26	0.381109	2.44311e-21	2.12066e-10	0.028234	1.01339e-14	7.88651e-13	2.64284e-13	2.33347e-09	1.67956e-15	1.11591e-19	3.77925e-21	4.99675e-23	2.75802e-18	9.71721e-16
32	0.958262	0.679317	0.484728	2.35317e-08	0.863234	0.44139	0.871443	0.00136341	0.0730568	0.0425763	0.348892	0.00443864	0.398891	7.61297e-28		2.61614e-13	9.80659e-13	1.31992e-08	1.01121e-16	5.08855e-21	0.0319812	3.16488e-22	1.22502e-08	0.0118453	1.56443e-11	7.17692e-09	2.64412e-12	3.40019e-09	5.93683e-12	2.96018e-14	1.20566e-17	1.30794e-17	1.06227e-14	2.66326e-12
42	0.232346	0.434975	0.582532	2.74255e-05	0.928759	0.869594	0.853565	0.0912595	0.481377	0.146327	0.933015	0.0638382	0.295247	1.31525e-18	2.61614e-13		2.0923e-31	2.51817e-09	2.51838e-34	1.20646e-25	0.953154	2.64805e-12	2.24116e-17	0.0611173	7.35868e-28	3.17672e-28	4.88423e-24	2.08444e-06	3.43037e-19	2.29703e-27	9.16576e-21	4.81427e-15	3.10864e-23	1.32938e-19
14	0.187392	0.375822	0.803723	3.17935e-05	0.662882	0.61579	0.623645	0.0895013	0.64735	0.393372	0.912267	0.0624821	0.288259	4.92401e-16	9.80659e-13	2.0923e-31		2.61006e-08	1.32981e-32	3.53984e-26	0.818542	4.89045e-13	3.37669e-14	0.0811503	7.87683e-31	1.54616e-25	5.95696e-25	3.24799e-05	2.41611e-17	1.70552e-27	2.68759e-20	1.93011e-14	3.24995e-21	3.8521e-19
18	0.640735	0.465726	0.0606258	2.99041e-07	0.155057	0.519831	0.0472089	6.34561e-05	0.00615101	0.00380934	0.465063	0.244755	0.414838	2.48222e-08	1.31992e-08	2.51817e-09	2.61006e-08		1.30385e-10	2.12704e-09	0.320703	3.18183e-08	6.70016e-16	0.00275516	1.2594e-06	3.78066e-07	4.47791e-09	1.37164e-12	8.47824e-13	2.73815e-09	6.44202e-12	2.992e-09	2.73701e-12	8.69829e-10
24	0.423051	0.405938	0.438269	2.60814e-07	0.894423	0.706572	0.781353	0.0130919	0.438698	0.100481	0.783011	0.0590943	0.367394	8.57933e-23	1.01121e-16	2.51838e-34	1.32981e-32	1.30385e-10		4.43265e-35	0.718747	9.66116e-17	1.23101e-16	0.0656404	7.19481e-29	2.86758e-25	1.15713e-23	4.25407e-07	1.50267e-23	3.38371e-36	5.59163e-30	3.19299e-21	6.55463e-27	1.92309e-25
28	0.572463	0.76334	0.334172	3.00394e-07	0.944749	0.705159	0.942109	0.0163796	0.169957	0.0648005	0.685394	0.00587361	0.432166	3.98481e-26	5.08855e-21	1.20646e-25	3.53984e-26	2.12704e-09	4.43265e-35		0.846188	8.99407e-20	3.54875e-14	0.0637503	5.16164e-23	5.00054e-19	8.70099e-20	4.53939e-07	6.12117e-20	9.5889e-31	2.94899e-26	3.50642e-22	5.78955e-24	8.4912e-22
34	0.581877	0.369114	0.392002	0.0910116	0.251748	0.981287	0.719607	0.0552415	0.325998	0.121547	0.683408	0.814766	0.382678	0.381109	0.0319812	0.953154	0.818542	0.320703	0.718747	0.846188		0.337083	0.40667	1.20449e-06	0.761902	0.91883	0.361316	0.0991956	0.454951	0.737944	0.506952	0.560691	0.884707	0.872491
38	0.900257	0.855519	0.504567	3.17207e-07	0.75874	0.215515	0.736496	0.000609824	0.181086	0.0138384	0.252648	0.00553363	0.38285	2.44311e-21	3.16488e-22	2.64805e-12	4.89045e-13	3.18183e-08	9.66116e-17	8.99407e-20	0.337083		1.42263e-07	0.233149	2.12173e-10	1.03692e-07	4.28766e-09	4.90227e-07	5.08444e-12	4.95332e-17	2.27377e-17	7.64998e-23	4.66638e-14	3.61418e-14
44	0.490763	0.926395	0.108212	1.23381e-05	0.54299	0.284156	0.263624	0.000631595	0.0722936	0.0911853	0.0764952	0.303813	0.153573	2.12066e-10	1.22502e-08	2.24116e-17	3.37669e-14	6.70016e-16	1.23101e-16	3.54875e-14	0.40667	1.42263e-07		0.00230771	1.8136e-16	2.0381e-17	3.75724e-18	4.56571e-11	1.79288e-22	2.38959e-15	2.21853e-14	5.98347e-11	1.17295e-17	8.30033e-15
48	0.701812	0.0286005	0.0726443	0.0122514	0.942091	0.437769	0.589872	0.450188	0.511707	0.345735	0.294043	0.594023	0.855602	0.028234	0.0118453	0.0611173	0.0811503	0.00275516	0.0656404	0.0637503	1.20449e-06	0.233149	0.00230771		0.0766884	0.0284118	0.0043861	0.000723509	0.00556561	0.0294004	0.0135712	0.0441015	0.0104826	0.0357958
52	0.155202	0.230872	0.782261	2.0735e-05	0.55965	0.933002	0.551368	0.0723397	0.578646	0.552241	0.506263	0.0727932	0.295247	1.01339e-14	1.56443e-11	7.35868e-28	7.87683e-31	1.2594e-06	7.19481e-29	5.16164e-23	0.761902	2.12173e-10	1.8136e-16	0.0766884		7.25096e-33	2.08204e-31	4.64164e-06	5.71094e-20	1.10627e-27	1.43783e-20	1.48778e-14	1.47198e-21	8.97736e-22
16	0.0642992	0.125683	0.978896	0.000271926	0.774925	0.611236	0.454005	0.25575	0.958146	0.975125	0.532445	0.0982823	0.221802	7.88651e-13	7.17692e-09	3.17672e-28	1.54616e-25	3.78066e-07	2.86758e-25	5.00054e-19	0.91883	1.03692e-07	2.0381e-17	0.0284118	7.25096e-33		1.15063e-29	9.23187e-06	5.73115e-22	8.07272e-26	1.28551e-19	1.20799e-13	1.62599e-22	7.82925e-22
20	0.0558584	0.24093	0.863962	3.54201e-05	0.648288	0.673844	0.689924	0.14348	0.653696	0.776248	0.601369	0.043634	0.162311	2.64284e-13	2.64412e-12	4.88423e-24	5.95696e-25	4.47791e-09	1.15713e-23	8.70099e-20	0.361316	4.28766e-09	3.75724e-18	0.0043861	2.08204e-31	1.15063e-29		9.22102e-08	5.77857e-22	1.84828e-24	1.71679e-20	1.19285e-13	1.13509e-20	1.45564e-21
26	0.633429	0.592041	0.0787563	2.08553e-07	0.0383821	0.511546	0.169204	2.24361e-06	0.0295122	0.0164232	0.170835	0.0117373	0.33691	2.33347e-09	3.40019e-09	2.08444e-06	3.24799e-05	1.37164e-12	4.25407e-07	4.53939e-07	0.0991956	4.90227e-07	4.56571e-11	0.000723509	4.64164e-06	9.23187e-06	9.22102e-08		1.51529e-09	4.31319e-07	1.97321e-09	1.39019e-08	7.29541e-09	3.49521e-07
30	0.448808	0.461496	0.383603	7.57584e-07	0.706535	0.767202	0.844164	0.00491397	0.260214	0.288039	0.739039	0.0907136	0.205409	1.67956e-15	5.93683e-12	3.43037e-19	2.41611e-17	8.47824e-13	1.50267e-23	6.12117e-20	0.454951	5.08444e-12	1.79288e-22	0.00556561	5.71094e-20	5.73115e-22	5.77857e-22	1.51529e-09		5.82941e-25	1.11996e-22	3.18574e-19	7.86082e-22	3.32007e-23
36	0.240863	0.403422	0.552953	4.89252e-07	0.695635	0.691566	0.710248	0.0464852	0.440368	0.209167	0.812605	0.017179	0.281917	1.11591e-19	2.96018e-14	2.29703e-27	1.70552e-27	2.73815e-09	3.38371e-36	9.5889e-31	0.737944	4.95332e-17	2.38959e-15	0.0294004	1.10627e-27	8.07272e-26	1.84828e-24	4.31319e-07	5.82941e-25		5.31363e-34	2.11083e-26	3.30122e-28	4.83126e-33
40	0.447779	0.516787	0.532523	1.01763e-08	0.877804	0.561003	0.854399	0.00800299	0.355645	0.279392	0.604015	0.00952689	0.269103	3.77925e-21	1.20566e-17	9.16576e-21	2.68759e-20	6.44202e-12	5.59163e-30	2.94899e-26	0.506952	2.27377e-17	2.21853e-14	0.0135712	1.43783e-20	1.28551e-19	1.71679e-20	1.97321e-09	1.11996e-22	5.31363e-34		1.09162e-31	3.38448e-32	8.61464e-34
46	0.6984	0.529715	0.593119	9.8228e-09	0.560545	0.213363	0.959827	0.0148533	0.361444	0.28715	0.438587	0.00286962	0.383	4.99675e-23	1.30794e-17	4.81427e-15	1.93011e-14	2.992e-09	3.19299e-21	3.50642e-22	0.560691	7.64998e-23	5.98347e-11	0.0441015	1.48778e-14	1.20799e-13	1.19285e-13	1.39019e-08	3.18574e-19	2.11083e-26	1.09162e-31		9.98577e-24	1.2272e-28
50	0.198902	0.644078	0.415036	8.82448e-07	0.640286	0.619875	0.606092	0.0313185	0.236463	0.194505	0.716063	0.0166852	0.25677	2.75802e-18	1.06227e-14	3.10864e-23	3.24995e-21	2.73701e-12	6.55463e-27	5.78955e-24	0.884707	4.66638e-14	1.17295e-17	0.0104826	1.47198e-21	1.62599e-22	1.13509e-20	7.29541e-09	7.86082e-22	3.30122e-28	3.38448e-32	9.98577e-24		1.07918e-32
54	0.146269	0.434153	0.779122	3.92158e-06	0.492817	0.362934	0.944132	0.0803684	0.633797	0.626698	0.640348	0.0194176	0.256772	9.71721e-16	2.66326e-12	1.32938e-19	3.8521e-19	8.69829e-10	1.92309e-25	8.4912e-22	0.872491	3.61418e-14	8.30033e-15	0.0357958	8.97736e-22	7.82925e-22	1.45564e-21	3.49521e-07	3.32007e-23	4.83126e-33	8.61464e-34	1.2272e-28	1.07918e-32
confidence intervals
sample number	1	2	3	4	5	6	7	8	9	10	11	12	13	22	32	42	14	18	24	28	34	38	44	48	52	16	20	26	30	36	40	46	50	54
1		0.2629 to 0.6446	0.4553 to 0.7566	0.03840 to 0.4893	-0.001671 to 0.4583	-0.1447 to 0.3373	0.1794 to 0.5903	0.06788 to 0.5115	0.1089 to 0.5414	-0.01762 to 0.4456	-0.1641 to 0.3196	0.07568 to 0.5173	0.07551 to 0.5171	-0.2421 to 0.2447	-0.2494 to 0.2374	-0.3758 to 0.1013	-0.3888 to 0.08616	-0.2965 to 0.1889	-0.3335 to 0.1490	-0.3074 to 0.1773	-0.3058 to 0.1789	-0.2289 to 0.2578	-0.3212 to 0.1624	-0.2870 to 0.1987	-0.3996 to 0.07351	-0.4432 to 0.02054	-0.4494 to 0.01284	-0.1876 to 0.2976	-0.3287 to 0.1542	-0.3735 to 0.1039	-0.3289 to 0.1540	-0.2876 to 0.1982	-0.3853 to 0.09028	-0.4028 to 0.06965
2	0.2629 to 0.6446		0.1984 to 0.6030	-0.06756 to 0.4046	-0.007612 to 0.4536	-0.2151 to 0.2713	0.3311 to 0.6863	0.07659 to 0.5179	0.2072 to 0.6088	0.1668 to 0.5818	-0.1071 to 0.3707	0.07576 to 0.5173	-0.09395 to 0.3821	-0.3121 to 0.1722	-0.2905 to 0.1951	-0.3312 to 0.1514	-0.3427 to 0.1388	-0.1576 to 0.3256	-0.3367 to 0.1454	-0.2778 to 0.2084	-0.3440 to 0.1373	-0.2223 to 0.2643	-0.2540 to 0.2327	-0.4765 to -0.02164	-0.3762 to 0.1009	-0.4109 to 0.05998	-0.3735 to 0.1040	-0.1806 to 0.3042	-0.3264 to 0.1567	-0.3372 to 0.1448	-0.3167 to 0.1673	-0.3145 to 0.1696	-0.2959 to 0.1894	-0.3314 to 0.1512
3	0.4553 to 0.7566	0.1984 to 0.6030		0.1843 to 0.5936	0.1301 to 0.5564	0.07044 to 0.5134	0.3015 to 0.6684	0.2312 to 0.6244	0.2129 to 0.6125	0.3058 to 0.6710	0.06816 to 0.5117	-0.1096 to 0.3686	0.07984 to 0.5203	-0.1023 to 0.3749	-0.1612 to 0.3222	-0.1790 to 0.3057	-0.2145 to 0.2719	-0.01730 to 0.4458	-0.1521 to 0.3306	-0.1291 to 0.3513	-0.1424 to 0.3394	-0.1650 to 0.3188	-0.05074 to 0.4186	-0.02737 to 0.4377	-0.2113 to 0.2750	-0.2403 to 0.2465	-0.2235 to 0.2631	-0.03197 to 0.4340	-0.1405 to 0.3411	-0.1738 to 0.3106	-0.1701 to 0.3140	-0.1808 to 0.3040	-0.1473 to 0.3350	-0.2108 to 0.2755
4	0.03840 to 0.4893	-0.06756 to 0.4046	0.1843 to 0.5936		-0.1223 to 0.3574	-0.1023 to 0.3749	-0.01473 to 0.4479	0.3712 to 0.7097	0.3293 to 0.6852	0.1633 to 0.5794	-0.1275 to 0.3527	-0.2425 to 0.2443	-0.1357 to 0.3455	0.4550 to 0.7564	0.4327 to 0.7443	0.2704 to 0.6493	0.2663 to 0.6467	0.3806 to 0.7151	0.3835 to 0.7168	0.3805 to 0.7150	-0.04038 to 0.4271	0.3793 to 0.7143	0.2918 to 0.6625	0.06110 to 0.5065	0.2780 to 0.6540	0.2026 to 0.6058	0.2633 to 0.6448	0.3883 to 0.7195	0.3599 to 0.7032	0.3698 to 0.7089	0.4487 to 0.7530	0.4494 to 0.7534	0.3564 to 0.7012	0.3210 to 0.6802
5	-0.001671 to 0.4583	-0.007612 to 0.4536	0.1301 to 0.5564	-0.1223 to 0.3574		0.06762 to 0.5113	0.02411 to 0.4784	0.01013 to 0.4675	0.06079 to 0.5062	0.1185 to 0.5482	0.07233 to 0.5148	-0.3154 to 0.1686	-0.2986 to 0.1866	-0.1672 to 0.3167	-0.2632 to 0.2234	-0.2331 to 0.2537	-0.2930 to 0.1925	-0.07345 to 0.3996	-0.2280 to 0.2587	-0.2514 to 0.2354	-0.3706 to 0.1072	-0.2785 to 0.2077	-0.1720 to 0.3122	-0.2350 to 0.2518	-0.3095 to 0.1750	-0.2761 to 0.2101	-0.2953 to 0.1901	0.006902 to 0.4650	-0.1995 to 0.2863	-0.2880 to 0.1978	-0.2611 to 0.2256	-0.3093 to 0.1752	-0.1888 to 0.2965	-0.3208 to 0.1628
6	-0.1447 to 0.3373	-0.2151 to 0.2713	0.07044 to 0.5134	-0.1023 to 0.3749	0.06762 to 0.5113		-0.02847 to 0.4368	0.01413 to 0.4707	0.1413 to 0.5642	0.02155 to 0.4764	0.1823 to 0.5923	-0.1206 to 0.3589	-0.3042 to 0.1806	-0.3139 to 0.1702	-0.3300 to 0.1527	-0.2622 to 0.2244	-0.3004 to 0.1847	-0.1678 to 0.3161	-0.2863 to 0.1995	-0.2865 to 0.1993	-0.2407 to 0.2461	-0.3804 to 0.09592	-0.1163 to 0.3626	-0.1520 to 0.3307	-0.2531 to 0.2337	-0.3011 to 0.1839	-0.2913 to 0.1943	-0.1663 to 0.3176	-0.2772 to 0.2090	-0.2886 to 0.1971	-0.3092 to 0.1752	-0.3810 to 0.09521	-0.2997 to 0.1854	-0.3453 to 0.1359
7	0.1794 to 0.5903	0.3311 to 0.6863	0.3015 to 0.6684	-0.01473 to 0.4479	0.02411 to 0.4784	-0.02847 to 0.4368		0.1883 to 0.5963	0.2641 to 0.6453	0.4155 to 0.7348	0.1722 to 0.5854	-0.03117 to 0.4346	0.05739 to 0.5037	-0.2699 to 0.2166	-0.2246 to 0.2620	-0.2646 to 0.2220	-0.2991 to 0.1860	-0.003847 to 0.4565	-0.2111 to 0.2751	-0.2350 to 0.2518	-0.2016 to 0.2844	-0.2042 to 0.2818	-0.1106 to 0.3676	-0.1803 to 0.3045	-0.3108 to 0.1735	-0.3277 to 0.1552	-0.2889 to 0.1969	-0.07924 to 0.3947	-0.2206 to 0.2659	-0.2858 to 0.2001	-0.2221 to 0.2645	-0.2492 to 0.2376	-0.1830 to 0.3019	-0.2515 to 0.2353
8	0.06788 to 0.5115	0.07659 to 0.5179	0.2312 to 0.6244	0.3712 to 0.7097	0.01013 to 0.4675	0.01413 to 0.4707	0.1883 to 0.5963		0.2857 to 0.6588	0.3275 to 0.6841	-0.03723 to 0.4297	-0.2605 to 0.2261	-0.1729 to 0.3114	0.1317 to 0.5575	0.1482 to 0.5690	-0.04054 to 0.4270	-0.03939 to 0.4279	0.2467 to 0.6344	0.05816 to 0.5043	0.04804 to 0.4967	-0.01224 to 0.4499	0.1762 to 0.5882	0.1750 to 0.5874	-0.1545 to 0.3284	-0.02714 to 0.4379	-0.1084 to 0.3696	-0.06840 to 0.4039	0.3346 to 0.6883	0.09960 to 0.5347	-0.003033 to 0.4572	0.07950 to 0.5201	0.05249 to 0.5000	0.01716 to 0.4730	-0.03314 to 0.4330
9	0.1089 to 0.5414	0.2072 to 0.6088	0.2129 to 0.6125	0.3293 to 0.6852	0.06079 to 0.5062	0.1413 to 0.5642	0.2641 to 0.6453	0.2857 to 0.6588		0.5028 to 0.7817	0.1892 to 0.5969	-0.08821 to 0.3871	-0.1732 to 0.3111	-0.08867 to 0.3867	-0.02769 to 0.4375	-0.1606 to 0.3228	-0.1899 to 0.2954	0.09047 to 0.5281	-0.1522 to 0.3305	-0.07954 to 0.3945	-0.1271 to 0.3531	-0.08382 to 0.3908	-0.02710 to 0.4379	-0.1663 to 0.3175	-0.1783 to 0.3064	-0.2373 to 0.2494	-0.1910 to 0.2944	0.02010 to 0.4753	-0.1097 to 0.3685	-0.1525 to 0.3302	-0.1342 to 0.3468	-0.1355 to 0.3456	-0.1026 to 0.3746	-0.1877 to 0.2975
10	-0.01762 to 0.4456	0.1668 to 0.5818	0.3058 to 0.6710	0.1633 to 0.5794	0.1185 to 0.5482	0.02155 to 0.4764	0.4155 to 0.7348	0.3275 to 0.6841	0.5028 to 0.7817		0.1312 to 0.5572	-0.2662 to 0.2203	-0.07375 to 0.3994	0.01957 to 0.4749	0.001558 to 0.4608	-0.06967 to 0.4028	-0.1426 to 0.3392	0.1097 to 0.5420	-0.04626 to 0.4223	-0.02097 to 0.4429	-0.05789 to 0.4127	0.05568 to 0.5024	-0.04049 to 0.4270	-0.1319 to 0.3489	-0.1737 to 0.3107	-0.2470 to 0.2398	-0.2103 to 0.2759	0.04792 to 0.4966	-0.1174 to 0.3617	-0.09381 to 0.3822	-0.1150 to 0.3638	-0.1171 to 0.3619	-0.08873 to 0.3866	-0.1865 to 0.2987
11	-0.1641 to 0.3196	-0.1071 to 0.3707	0.06816 to 0.5117	-0.1275 to 0.3527	0.07233 to 0.5148	0.1823 to 0.5923	0.1722 to 0.5854	-0.03723 to 0.4297	0.1892 to 0.5969	0.1312 to 0.5572		-0.2162 to 0.2702	-0.1677 to 0.3162	-0.3025 to 0.1825	-0.3482 to 0.1326	-0.2337 to 0.2531	-0.2561 to 0.2307	-0.1574 to 0.3257	-0.2749 to 0.2114	-0.2895 to 0.1961	-0.2899 to 0.1958	-0.3704 to 0.1075	-0.03031 to 0.4353	-0.1190 to 0.3603	-0.1653 to 0.3185	-0.1701 to 0.3140	-0.1822 to 0.3027	-0.07988 to 0.3942	-0.2046 to 0.2814	-0.2706 to 0.2159	-0.3023 to 0.1827	-0.3305 to 0.1521	-0.2010 to 0.2849	-0.2965 to 0.1888
12	0.07568 to 0.5173	0.07576 to 0.5173	-0.1096 to 0.3686	-0.2425 to 0.2443	-0.3154 to 0.1686	-0.1206 to 0.3589	-0.03117 to 0.4346	-0.2605 to 0.2261	-0.08821 to 0.3871	-0.2662 to 0.2203	-0.2162 to 0.2702		-0.2986 to 0.1866	-0.5575 to -0.1317	-0.5376 to -0.1037	-0.4435 to 0.02014	-0.4445 to 0.01896	-0.3725 to 0.1051	-0.4469 to 0.01590	-0.5295 to -0.09236	-0.2162 to 0.2702	-0.5312 to -0.09480	-0.3581 to 0.1215	-0.3039 to 0.1810	-0.4376 to 0.02749	-0.4234 to 0.04493	-0.4598 to -0.0002812	-0.5079 to -0.06300	-0.4273 to 0.04018	-0.4950 to -0.04586	-0.5146 to -0.07208	-0.5498 to -0.1207	-0.4960 to -0.04720	-0.4907 to -0.04018
13	0.07551 to 0.5171	-0.09395 to 0.3821	0.07984 to 0.5203	-0.1357 to 0.3455	-0.2986 to 0.1866	-0.3042 to 0.1806	0.05739 to 0.5037	-0.1729 to 0.3114	-0.1732 to 0.3111	-0.07375 to 0.3994	-0.1677 to 0.3162	-0.2986 to 0.1866		-0.3585 to 0.1210	-0.3381 to 0.1438	-0.3600 to 0.1193	-0.3617 to 0.1174	-0.3350 to 0.1472	-0.3444 to 0.1369	-0.3317 to 0.1508	-0.3413 to 0.1403	-0.3412 to 0.1403	-0.4001 to 0.07282	-0.2643 to 0.2223	-0.3600 to 0.1193	-0.3787 to 0.09797	-0.3971 to 0.07647	-0.3507 to 0.1298	-0.3833 to 0.09253	-0.3632 to 0.1157	-0.3663 to 0.1122	-0.3412 to 0.1404	-0.3694 to 0.1087	-0.3694 to 0.1087
22	-0.2421 to 0.2447	-0.3121 to 0.1722	-0.1023 to 0.3749	0.4550 to 0.7564	-0.1672 to 0.3167	-0.3139 to 0.1702	-0.2699 to 0.2166	0.1317 to 0.5575	-0.08867 to 0.3867	0.01957 to 0.4749	-0.3025 to 0.1825	-0.5575 to -0.1317	-0.3585 to 0.1210		0.8615 to 0.9464	0.7343 to 0.8926	0.6804 to 0.8684	0.4317 to 0.7437	0.8025 to 0.9220	0.8438 to 0.9392	-0.1400 to 0.3416	0.7812 to 0.9130	0.5156 to 0.7884	0.02227 to 0.4770	0.6485 to 0.8536	0.5962 to 0.8287	0.6101 to 0.8354	0.4754 to 0.7673	0.6678 to 0.8627	0.7538 to 0.9012	0.7782 to 0.9117	0.8058 to 0.9234	0.7281 to 0.8899	0.6735 to 0.8653
32	-0.2494 to 0.2374	-0.2905 to 0.1951	-0.1612 to 0.3222	0.4327 to 0.7443	-0.2632 to 0.2234	-0.3300 to 0.1527	-0.2246 to 0.2620	0.1482 to 0.5690	-0.02769 to 0.4375	0.001558 to 0.4608	-0.3482 to 0.1326	-0.5376 to -0.1037	-0.3381 to 0.1438	0.8615 to 0.9464		0.6102 to 0.8355	0.5933 to 0.8273	0.4438 to 0.7503	0.6959 to 0.8755	0.7762 to 0.9109	0.01611 to 0.4722	0.7945 to 0.9186	0.4452 to 0.7511	0.06259 to 0.5076	0.5552 to 0.8085	0.4552 to 0.7565	0.5801 to 0.8209	0.4687 to 0.7638	0.5690 to 0.8154	0.6363 to 0.8479	0.7154 to 0.8842	0.7147 to 0.8839	0.6479 to 0.8534	0.5800 to 0.8208
42	-0.3758 to 0.1013	-0.3312 to 0.1514	-0.1790 to 0.3057	0.2704 to 0.6493	-0.2331 to 0.2537	-0.2622 to 0.2244	-0.2646 to 0.2220	-0.04054 to 0.4270	-0.1606 to 0.3228	-0.06967 to 0.4028	-0.2337 to 0.2531	-0.4435 to 0.02014	-0.3600 to 0.1193	0.7343 to 0.8926	0.6102 to 0.8355		0.8919 to 0.9586	0.4741 to 0.7666	0.9117 to 0.9664	0.8384 to 0.9370	-0.2502 to 0.2366	0.5801 to 0.8208	0.7098 to 0.8818	-0.01774 to 0.4455	0.8616 to 0.9464	0.8651 to 0.9478	0.8191 to 0.9290	0.3363 to 0.6894	0.7452 to 0.8974	0.8567 to 0.9444	0.7721 to 0.9091	0.6566 to 0.8575	0.8086 to 0.9246	0.7525 to 0.9006
14	-0.3888 to 0.08616	-0.3427 to 0.1388	-0.2145 to 0.2719	0.2663 to 0.6467	-0.2930 to 0.1925	-0.3004 to 0.1847	-0.2991 to 0.1860	-0.03939 to 0.4279	-0.1899 to 0.2954	-0.1426 to 0.3392	-0.2561 to 0.2307	-0.4445 to 0.01896	-0.3617 to 0.1174	0.6804 to 0.8684	0.5933 to 0.8273	0.8919 to 0.9586		0.4307 to 0.7432	0.9005 to 0.9620	0.8443 to 0.9394	-0.2697 to 0.2168	0.6023 to 0.8317	0.6348 to 0.8472	-0.03370 to 0.4326	0.8875 to 0.9568	0.8372 to 0.9365	0.8303 to 0.9336	0.2657 to 0.6463	0.7092 to 0.8815	0.8580 to 0.9450	0.7644 to 0.9058	0.6412 to 0.8502	0.7793 to 0.9122	0.7442 to 0.8970
18	-0.2965 to 0.1889	-0.1576 to 0.3256	-0.01730 to 0.4458	0.3806 to 0.7151	-0.07345 to 0.3996	-0.1678 to 0.3161	-0.003847 to 0.4565	0.2467 to 0.6344	0.09047 to 0.5281	0.1097 to 0.5420	-0.1574 to 0.3257	-0.3725 to 0.1051	-0.3350 to 0.1472	0.4317 to 0.7437	0.4438 to 0.7503	0.4741 to 0.7666	0.4307 to 0.7432		0.5233 to 0.7923	0.4770 to 0.7682	-0.1258 to 0.3543	0.4269 to 0.7411	0.6773 to 0.8670	0.1222 to 0.5509	0.3482 to 0.6964	0.3755 to 0.7121	0.4638 to 0.7611	0.5889 to 0.8252	0.5952 to 0.8282	0.4726 to 0.7658	0.5679 to 0.8148	0.4710 to 0.7650	0.5797 to 0.8206	0.4924 to 0.7763
24	-0.3335 to 0.1490	-0.3367 to 0.1454	-0.1521 to 0.3306	0.3835 to 0.7168	-0.2280 to 0.2587	-0.2863 to 0.1995	-0.2111 to 0.2751	0.05816 to 0.5043	-0.1522 to 0.3305	-0.04626 to 0.4223	-0.2749 to 0.2114	-0.4469 to 0.01590	-0.3444 to 0.1369	0.8025 to 0.9220	0.6959 to 0.8755	0.9117 to 0.9664	0.9005 to 0.9620	0.5233 to 0.7923		0.9162 to 0.9681	-0.2014 to 0.2845	0.6963 to 0.8757	0.6940 to 0.8746	-0.02169 to 0.4423	0.8710 to 0.9502	0.8341 to 0.9352	0.8143 to 0.9270	0.3729 to 0.7107	0.8128 to 0.9263	0.9225 to 0.9706	0.8806 to 0.9541	0.7794 to 0.9122	0.8521 to 0.9426	0.8361 to 0.9360
28	-0.3074 to 0.1773	-0.2778 to 0.2084	-0.1291 to 0.3513	0.3805 to 0.7150	-0.2514 to 0.2354	-0.2865 to 0.1993	-0.2350 to 0.2518	0.04804 to 0.4967	-0.07954 to 0.3945	-0.02097 to 0.4429	-0.2895 to 0.1961	-0.5295 to -0.09236	-0.3317 to 0.1508	0.8438 to 0.9392	0.7762 to 0.9109	0.8384 to 0.9370	0.8443 to 0.9394	0.4770 to 0.7682	0.9162 to 0.9681		-0.2209 to 0.2656	0.7555 to 0.9019	0.6342 to 0.8469	-0.02007 to 0.4436	0.8056 to 0.9233	0.7422 to 0.8961	0.7557 to 0.9020	0.3714 to 0.7098	0.7584 to 0.9032	0.8868 to 0.9565	0.8452 to 0.9397	0.7938 to 0.9184	0.8182 to 0.9286	0.7882 to 0.9160
34	-0.3058 to 0.1789	-0.3440 to 0.1373	-0.1424 to 0.3394	-0.04038 to 0.4271	-0.3706 to 0.1072	-0.2407 to 0.2461	-0.2016 to 0.2844	-0.01224 to 0.4499	-0.1271 to 0.3531	-0.05789 to 0.4127	-0.2899 to 0.1958	-0.2162 to 0.2702	-0.3413 to 0.1403	-0.1400 to 0.3416	0.01611 to 0.4722	-0.2502 to 0.2366	-0.2697 to 0.2168	-0.1258 to 0.3543	-0.2014 to 0.2845	-0.2209 to 0.2656		-0.1298 to 0.3507	-0.1455 to 0.3366	0.3493 to 0.6970	-0.2081 to 0.2780	-0.2551 to 0.2316	-0.1355 to 0.3456	-0.04549 to 0.4229	-0.1554 to 0.3275	-0.2044 to 0.2816	-0.1654 to 0.3183	-0.1752 to 0.3093	-0.2266 to 0.2601	-0.2248 to 0.2618
38	-0.2289 to 0.2578	-0.2223 to 0.2643	-0.1650 to 0.3188	0.3793 to 0.7143	-0.2785 to 0.2077	-0.3804 to 0.09592	-0.2042 to 0.2818	0.1762 to 0.5882	-0.08382 to 0.3908	0.05568 to 0.5024	-0.3704 to 0.1075	-0.5312 to -0.09480	-0.3412 to 0.1403	0.7812 to 0.9130	0.7945 to 0.9186	0.5801 to 0.8208	0.6023 to 0.8317	0.4269 to 0.7411	0.6963 to 0.8757	0.7555 to 0.9019	-0.1298 to 0.3507		0.3964 to 0.7241	-0.1016 to 0.3755	0.5156 to 0.7884	0.4030 to 0.7278	0.4646 to 0.7615	0.3697 to 0.7088	0.5712 to 0.8164	0.7026 to 0.8785	0.7097 to 0.8817	0.8032 to 0.9223	0.6310 to 0.8454	0.6340 to 0.8468
44	-0.3212 to 0.1624	-0.2540 to 0.2327	-0.05074 to 0.4186	0.2918 to 0.6625	-0.1720 to 0.3122	-0.1163 to 0.3626	-0.1106 to 0.3676	0.1750 to 0.5874	-0.02710 to 0.4379	-0.04049 to 0.4270	-0.03031 to 0.4353	-0.3581 to 0.1215	-0.4001 to 0.07282	0.5156 to 0.7884	0.4452 to 0.7511	0.7098 to 0.8818	0.6348 to 0.8472	0.6773 to 0.8670	0.6940 to 0.8746	0.6342 to 0.8469	-0.1455 to 0.3366	0.3964 to 0.7241		0.1289 to 0.5556	0.6903 to 0.8729	0.7107 to 0.8821	0.7255 to 0.8888	0.5394 to 0.8005	0.7980 to 0.9201	0.6641 to 0.8609	0.6396 to 0.8495	0.5353 to 0.7985	0.7156 to 0.8844	0.6507 to 0.8547
48	-0.2870 to 0.1987	-0.4765 to -0.02164	-0.02737 to 0.4377	0.06110 to 0.5065	-0.2350 to 0.2518	-0.1520 to 0.3307	-0.1803 to 0.3045	-0.1545 to 0.3284	-0.1663 to 0.3175	-0.1319 to 0.3489	-0.1190 to 0.3603	-0.3039 to 0.1810	-0.2643 to 0.2223	0.02227 to 0.4770	0.06259 to 0.5076	-0.01774 to 0.4455	-0.03370 to 0.4326	0.1222 to 0.5509	-0.02169 to 0.4423	-0.02007 to 0.4436	0.3493 to 0.6970	-0.1016 to 0.3755	0.1289 to 0.5556		-0.03045 to 0.4352	0.02197 to 0.4767	0.1041 to 0.5380	0.1704 to 0.5842	0.09456 to 0.5311	0.02028 to 0.4754	0.05655 to 0.5031	-0.0002746 to 0.4594	0.06794 to 0.5115	0.01045 to 0.4678
52	-0.3996 to 0.07351	-0.3762 to 0.1009	-0.2113 to 0.2750	0.2780 to 0.6540	-0.3095 to 0.1750	-0.2531 to 0.2337	-0.3108 to 0.1735	-0.02714 to 0.4379	-0.1783 to 0.3064	-0.1737 to 0.3107	-0.1653 to 0.3185	-0.4376 to 0.02749	-0.3600 to 0.1193	0.6485 to 0.8536	0.5552 to 0.8085	0.8616 to 0.9464	0.8875 to 0.9568	0.3482 to 0.6964	0.8710 to 0.9502	0.8056 to 0.9233	-0.2081 to 0.2780	0.5156 to 0.7884	0.6903 to 0.8729	-0.03045 to 0.4352		0.9023 to 0.9627	0.8919 to 0.9586	0.3168 to 0.6777	0.7589 to 0.9034	0.8599 to 0.9457	0.7689 to 0.9077	0.6442 to 0.8516	0.7846 to 0.9144	0.7878 to 0.9158
16	-0.4432 to 0.02054	-0.4109 to 0.05998	-0.2403 to 0.2465	0.2026 to 0.6058	-0.2761 to 0.2101	-0.3011 to 0.1839	-0.3277 to 0.1552	-0.1084 to 0.3696	-0.2373 to 0.2494	-0.2470 to 0.2398	-0.1701 to 0.3140	-0.4234 to 0.04493	-0.3787 to 0.09797	0.5962 to 0.8287	0.4552 to 0.7565	0.8651 to 0.9478	0.8372 to 0.9365	0.3755 to 0.7121	0.8341 to 0.9352	0.7422 to 0.8961	-0.2551 to 0.2316	0.4030 to 0.7278	0.7107 to 0.8821	0.02197 to 0.4767	0.9023 to 0.9627		0.8780 to 0.9530	0.2994 to 0.6672	0.7907 to 0.9170	0.8404 to 0.9378	0.7528 to 0.9007	0.6197 to 0.8400	0.7986 to 0.9204	0.7887 to 0.9162
20	-0.4494 to 0.01284	-0.3735 to 0.1040	-0.2235 to 0.2631	0.2633 to 0.6448	-0.2953 to 0.1901	-0.2913 to 0.1943	-0.2889 to 0.1969	-0.06840 to 0.4039	-0.1910 to 0.2944	-0.2103 to 0.2759	-0.1822 to 0.3027	-0.4598 to -0.0002812	-0.3971 to 0.07647	0.6101 to 0.8354	0.5801 to 0.8209	0.8191 to 0.9290	0.8303 to 0.9336	0.4638 to 0.7611	0.8143 to 0.9270	0.7557 to 0.9020	-0.1355 to 0.3456	0.4646 to 0.7615	0.7255 to 0.8888	0.1041 to 0.5380	0.8919 to 0.9586	0.8780 to 0.9530		0.4055 to 0.7292	0.7907 to 0.9170	0.8244 to 0.9312	0.7677 to 0.9072	0.6198 to 0.8401	0.7706 to 0.9084	0.7846 to 0.9145
26	-0.1876 to 0.2976	-0.1806 to 0.3042	-0.03197 to 0.4340	0.3883 to 0.7195	0.006902 to 0.4650	-0.1663 to 0.3176	-0.07924 to 0.3947	0.3346 to 0.6883	0.02010 to 0.4753	0.04792 to 0.4966	-0.07988 to 0.3942	-0.5079 to -0.06300	-0.3507 to 0.1298	0.4754 to 0.7673	0.4687 to 0.7638	0.3363 to 0.6894	0.2657 to 0.6463	0.5889 to 0.8252	0.3729 to 0.7107	0.3714 to 0.7098	-0.04549 to 0.4229	0.3697 to 0.7088	0.5394 to 0.8005	0.1704 to 0.5842	0.3168 to 0.6777	0.2994 to 0.6672	0.4055 to 0.7292		0.4829 to 0.7713	0.3725 to 0.7105	0.4783 to 0.7689	0.4428 to 0.7498	0.4549 to 0.7563	0.3772 to 0.7131
30	-0.3287 to 0.1542	-0.3264 to 0.1567	-0.1405 to 0.3411	0.3599 to 0.7032	-0.1995 to 0.2863	-0.2772 to 0.2090	-0.2206 to 0.2659	0.09960 to 0.5347	-0.1097 to 0.3685	-0.1174 to 0.3617	-0.2046 to 0.2814	-0.4273 to 0.04018	-0.3833 to 0.09253	0.6678 to 0.8627	0.5690 to 0.8154	0.7452 to 0.8974	0.7092 to 0.8815	0.5952 to 0.8282	0.8128 to 0.9263	0.7584 to 0.9032	-0.1554 to 0.3275	0.5712 to 0.8164	0.7980 to 0.9201	0.09456 to 0.5311	0.7589 to 0.9034	0.7907 to 0.9170	0.7907 to 0.9170	0.4829 to 0.7713		0.8305 to 0.9337	0.8009 to 0.9214	0.7457 to 0.8977	0.7887 to 0.9162	0.8082 to 0.9244
36	-0.3735 to 0.1039	-0.3372 to 0.1448	-0.1738 to 0.3106	0.3698 to 0.7089	-0.2880 to 0.1978	-0.2886 to 0.1971	-0.2858 to 0.2001	-0.003033 to 0.4572	-0.1525 to 0.3302	-0.09381 to 0.3822	-0.2706 to 0.2159	-0.4950 to -0.04586	-0.3632 to 0.1157	0.7538 to 0.9012	0.6363 to 0.8479	0.8567 to 0.9444	0.8580 to 0.9450	0.4726 to 0.7658	0.9225 to 0.9706	0.8868 to 0.9565	-0.2044 to 0.2816	0.7026 to 0.8785	0.6641 to 0.8609	0.02028 to 0.4754	0.8599 to 0.9457	0.8404 to 0.9378	0.8244 to 0.9312	0.3725 to 0.7105	0.8305 to 0.9337		0.9097 to 0.9656	0.8467 to 0.9404	0.8649 to 0.9478	0.9035 to 0.9632
40	-0.3289 to 0.1540	-0.3167 to 0.1673	-0.1701 to 0.3140	0.4487 to 0.7530	-0.2611 to 0.2256	-0.3092 to 0.1752	-0.2221 to 0.2645	0.07950 to 0.5201	-0.1342 to 0.3468	-0.1150 to 0.3638	-0.3023 to 0.1827	-0.5146 to -0.07208	-0.3663 to 0.1122	0.7782 to 0.9117	0.7154 to 0.8842	0.7721 to 0.9091	0.7644 to 0.9058	0.5679 to 0.8148	0.8806 to 0.9541	0.8452 to 0.9397	-0.1654 to 0.3183	0.7097 to 0.8817	0.6396 to 0.8495	0.05655 to 0.5031	0.7689 to 0.9077	0.7528 to 0.9007	0.7677 to 0.9072	0.4783 to 0.7689	0.8009 to 0.9214	0.9097 to 0.9656		0.8940 to 0.9594	0.8977 to 0.9609	0.9084 to 0.9651
46	-0.2876 to 0.1982	-0.3145 to 0.1696	-0.1808 to 0.3040	0.4494 to 0.7534	-0.3093 to 0.1752	-0.3810 to 0.09521	-0.2492 to 0.2376	0.05249 to 0.5000	-0.1355 to 0.3456	-0.1171 to 0.3619	-0.3305 to 0.1521	-0.5498 to -0.1207	-0.3412 to 0.1404	0.8058 to 0.9234	0.7147 to 0.8839	0.6566 to 0.8575	0.6412 to 0.8502	0.4710 to 0.7650	0.7794 to 0.9122	0.7938 to 0.9184	-0.1752 to 0.3093	0.8032 to 0.9223	0.5353 to 0.7985	-0.0002746 to 0.4594	0.6442 to 0.8516	0.6197 to 0.8400	0.6198 to 0.8401	0.4428 to 0.7498	0.7457 to 0.8977	0.8467 to 0.9404	0.8940 to 0.9594		0.8151 to 0.9273	0.8689 to 0.9494
50	-0.3853 to 0.09028	-0.2959 to 0.1894	-0.1473 to 0.3350	0.3564 to 0.7012	-0.1888 to 0.2965	-0.2997 to 0.1854	-0.1830 to 0.3019	0.01716 to 0.4730	-0.1026 to 0.3746	-0.08873 to 0.3866	-0.2010 to 0.2849	-0.4960 to -0.04720	-0.3694 to 0.1087	0.7281 to 0.8899	0.6479 to 0.8534	0.8086 to 0.9246	0.7793 to 0.9122	0.5797 to 0.8206	0.8521 to 0.9426	0.8182 to 0.9286	-0.2266 to 0.2601	0.6310 to 0.8454	0.7156 to 0.8844	0.06794 to 0.5115	0.7846 to 0.9144	0.7986 to 0.9204	0.7706 to 0.9084	0.4549 to 0.7563	0.7887 to 0.9162	0.8649 to 0.9478	0.8977 to 0.9609	0.8151 to 0.9273		0.9012 to 0.9622
54	-0.4028 to 0.06965	-0.3314 to 0.1512	-0.2108 to 0.2755	0.3210 to 0.6802	-0.3208 to 0.1628	-0.3453 to 0.1359	-0.2515 to 0.2353	-0.03314 to 0.4330	-0.1877 to 0.2975	-0.1865 to 0.2987	-0.2965 to 0.1888	-0.4907 to -0.04018	-0.3694 to 0.1087	0.6735 to 0.8653	0.5800 to 0.8208	0.7525 to 0.9006	0.7442 to 0.8970	0.4924 to 0.7763	0.8361 to 0.9360	0.7882 to 0.9160	-0.2248 to 0.2618	0.6340 to 0.8468	0.6507 to 0.8547	0.01045 to 0.4678	0.7878 to 0.9158	0.7887 to 0.9162	0.7846 to 0.9145	0.3772 to 0.7131	0.8082 to 0.9244	0.9035 to 0.9632	0.9084 to 0.9651	0.8689 to 0.9494	0.9012 to 0.9622
