# Supplementary material for: Marine viruses disperse bidirectionally along the natural water cycle
Source: Nat Commun. 2023 Oct 10;14:6354. doi: 10.1038/s41467-023-42125-5 (PMC10564846; doi:10.1038/s41467-023-42125-5)
Supplement: Supplementary file 18 — Supplementary data 14 [file 41467_2023_42125_MOESM18_ESM.xlsx]

## Sheet: Appendix_cormatrix_stats_proks
Supplementary data 14: Appendix of statistical data for Spearman rank correlation matrix of virus data corresponding to Supplementary Figure 6
Spearman r
sample number	1	3	2	4		5	6	7	8	9	10	11	12		13		22	32	42		23	33	43		14	18	24	28	34	38	44	48	52		15	19	25	29	35	39	45	49	53		16	20	26	30	36
1	1	-0.00266285	0.412592	-0.0108163		-0.00266285	-0.00266285	-0.00596089	-0.0151931	-0.00376688	-0.00461474	-0.00266285			-0.00266285		-0.063806	-0.0503968	-0.0388169		-0.0818692	-0.0724078	-0.0502002		-0.0122703	-0.0196673	-0.0269361	-0.00800621	-0.00376688	-0.038478	-0.0504948	-0.0336303	-0.0251302		-0.142805	-0.137933	-0.00754624	-0.00376688	-0.0221993	-0.128179	-0.0103531	-0.133712	-0.118292		-0.0257436	-0.038478	-0.0360491	-0.0669642	-0.0497079
3	-0.00266285	1	-0.00663012	-0.00649607		-0.000551876	-0.000551876	-0.0012354	-0.00314877	-0.000780686	-0.000956406	-0.000551876			-0.000551876		-0.0132238	-0.0104448	-0.00804483		-0.0169674	-0.0150065	-0.010404		-0.00254303	-0.00407605	-0.00558251	-0.00165929	-0.000780686	-0.00797457	-0.0104651	-0.00696988	-0.00520825		-0.0295964	-0.0285867	-0.00156396	-0.000780686	-0.0046008	-0.0265651	-0.00214569	-0.0277119	-0.024516		-0.00533537	-0.00797457	-0.00747119	-0.0138784	-0.010302
2	0.412592	-0.00663012	1	0.276272		-0.00663012	-0.00663012	-0.0148418	0.249731	-0.00937899	-0.01149	-0.00663012			-0.00663012		-0.0103522	-0.00642503	0.0190473		-0.0577582	-0.123265	-0.00185637		-0.0305514	-0.0489687	-0.0670671	-0.0199343	-0.00937899	-0.0958047	-0.0599589	-0.05555	-0.0625708		-0.290633	-0.286087	0.100871	-0.00937899	-0.055273	-0.282257	-0.0257778	-0.203333	-0.223488		-0.0640979	-0.0958047	-0.0897572	-0.157691	-0.118612
4	-0.0108163	-0.00649607	0.276272	1		-0.00649607	-0.00649607	-0.0145417	0.0988692	-0.00918936	-0.0112577	-0.00649607			0.0885782		0.263404	0.229051	0.209147		0.148538	-0.0898935	0.0766576		0.050302	0.0290566	0.0595882	-0.0195313	-0.00918936	-0.0212987	0.0469372	0.163131	0.0929805		0.0382002	-0.0111253	-0.0184092	-0.00918936	0.0954687	-0.0726101	0.0209547	0.0835515	0.0904738		0.128138	0.0618586	0.0491261	0.0977797	0.0242472
5	-0.00266285	-0.000551876	-0.00663012	-0.00649607		1	1	-0.0012354	-0.00314877	0.706521	0.577031	1			-0.000551876		-0.0132238	-0.0104448	-0.00804483		-0.0169674	-0.0150065	-0.010404		-0.00254303	-0.00407605	-0.00558251	-0.00165929	-0.000780686	-0.00797457	-0.0104651	-0.00696988	-0.00520825		-0.0295964	-0.0285867	-0.00156396	-0.000780686	-0.0046008	-0.0265651	-0.00214569	-0.0277119	-0.024516		-0.00533537	-0.00797457	-0.00747119	-0.0138784	-0.010302
6	-0.00266285	-0.000551876	-0.00663012	-0.00649607		1	1	-0.0012354	-0.00314877	0.706521	0.577031	1			-0.000551876		-0.0132238	-0.0104448	-0.00804483		-0.0169674	-0.0150065	-0.010404		-0.00254303	-0.00407605	-0.00558251	-0.00165929	-0.000780686	-0.00797457	-0.0104651	-0.00696988	-0.00520825		-0.0295964	-0.0285867	-0.00156396	-0.000780686	-0.0046008	-0.0265651	-0.00214569	-0.0277119	-0.024516		-0.00533537	-0.00797457	-0.00747119	-0.0138784	-0.010302
7	-0.00596089	-0.0012354	-0.0148418	-0.0145417		-0.0012354	-0.0012354	1	-0.00704864	-0.0017476	-0.00214095	-0.0012354			-0.0012354		-0.029602	-0.023381	-0.0180086		-0.0379822	-0.0335927	-0.0232898		-0.00569267	-0.00912438	-0.0124967	-0.00371438	-0.0017476	-0.0178514	-0.0234264	-0.0156023	-0.0116589		-0.0662527	-0.0639924	-0.00350099	-0.0017476	-0.0102991	-0.059467	-0.0048032	-0.0620341	-0.05488		-0.0119434	-0.0178514	-0.0167245	-0.0310672	-0.0230614
8	-0.0151931	-0.00314877	0.249731	0.0988692		-0.00314877	-0.00314877	-0.00704864	1	0.12298	0.201336	-0.00314877			-0.00314877		0.210141	0.186882	0.278501		0.219801	0.14106	0.31212		-0.0145095	-0.0232562	-0.0318514	-0.0094672	-0.00445426	-0.0454995	0.113243	0.00538089	-0.0297161		-0.0531132	-0.0610388	0.374982	-0.00445426	-0.0262502	-0.086188	-0.0122424	0.130504	-0.00371295		-0.0304413	-0.0454995	-0.0426274	-0.0715724	-0.0587787
9	-0.00376688	-0.000780686	-0.00937899	-0.00918936		0.706521	0.706521	-0.0017476	0.12298	1	0.816722	0.706521			-0.000780686		-0.0187065	0.0369665	0.0482648		-0.0240022	0.02453	0.0371168		-0.00359738	-0.00576599	-0.00789704	-0.00234724	-0.00110436	-0.0112809	0.036794	0.0533908	-0.00736761		-0.0418672	-0.0404388	-0.00221239	-0.00110436	-0.00650831	-0.0375791	-0.0030353	0.00966555	0.0107988		-0.00754743	-0.0112809	-0.0105688	-0.0196324	-0.0145732
10	-0.00461474	-0.000956406	-0.01149	-0.0112577		0.577031	0.577031	-0.00214095	0.201336	0.816722	1	0.577031			-0.000956406		-0.022917	0.024181	0.0819246		-0.0050789	0.0334742	0.0652309		-0.00440709	-0.00706381	-0.00967453	-0.00287556	-0.00135293	-0.01382	0.0240283	0.0396077	-0.00902594		-0.0512908	-0.0495409	-0.00271036	-0.00135293	-0.00797322	-0.0460375	-0.00371849	0.0168569	-0.00532206		-0.00924622	-0.01382	-0.0129476	-0.0240513	-0.0178534
11	-0.00266285	-0.000551876	-0.00663012	-0.00649607		1	1	-0.0012354	-0.00314877	0.706521	0.577031	1			-0.000551876		-0.0132238	-0.0104448	-0.00804483		-0.0169674	-0.0150065	-0.010404		-0.00254303	-0.00407605	-0.00558251	-0.00165929	-0.000780686	-0.00797457	-0.0104651	-0.00696988	-0.00520825		-0.0295964	-0.0285867	-0.00156396	-0.000780686	-0.0046008	-0.0265651	-0.00214569	-0.0277119	-0.024516		-0.00533537	-0.00797457	-0.00747119	-0.0138784	-0.010302
12
13	-0.00266285	-0.000551876	-0.00663012	0.0885782		-0.000551876	-0.000551876	-0.0012354	-0.00314877	-0.000780686	-0.000956406	-0.000551876			1		-0.0132238	-0.0104448	-0.00804483		-0.0169674	-0.0150065	-0.010404		-0.00254303	-0.00407605	-0.00558251	-0.00165929	-0.000780686	-0.00797457	-0.0104651	-0.00696988	-0.00520825		-0.0295964	-0.0285867	-0.00156396	-0.000780686	-0.0046008	-0.0265651	-0.00214569	-0.0277119	-0.024516		-0.00533537	-0.00797457	-0.00747119	-0.0138784	-0.010302
22	-0.063806	-0.0132238	-0.0103522	0.263404		-0.0132238	-0.0132238	-0.029602	0.210141	-0.0187065	-0.022917	-0.0132238			-0.0132238		1	0.531689	0.519983		0.78562	0.378179	0.567121		0.096988	0.167619	0.164536	0.0717866	0.0198207	0.102471	0.325201	0.221847	0.145491		0.173305	0.156676	0.127207	-0.0187065	0.27539	0.0763553	0.123913	0.236075	0.164634		0.28006	0.301838	0.305722	0.251581	0.274355
32	-0.0503968	-0.0104448	-0.00642503	0.229051		-0.0104448	-0.0104448	-0.023381	0.186882	0.0369665	0.024181	-0.0104448			-0.0104448		0.531689	1	0.434779		0.491677	0.33243	0.407977		0.17484	0.284885	0.432153	0.0840539	-0.0147752	0.377615	0.596436	0.464705	0.348771		0.23733	0.268018	0.144745	-0.0147752	0.275232	0.212207	0.0996062	0.331526	0.317963		0.28474	0.399986	0.402451	0.348008	0.440706
42	-0.0388169	-0.00804483	0.0190473	0.209147		-0.00804483	-0.00804483	-0.0180086	0.278501	0.0482648	0.0819246	-0.00804483			-0.00804483		0.519983	0.434779	1		0.421945	0.288576	0.616059		0.13851	0.17074	0.127969	0.109594	0.0469533	0.0626736	0.272869	0.15478	0.121783		-0.0497273	-0.0411402	0.181615	-0.0113802	0.209693	-0.0634814	0.0876111	0.101619	0.00620759		0.260198	0.240072	0.209944	0.0800739	0.175827
23	-0.0818692	-0.0169674	-0.0577582	0.148538		-0.0169674	-0.0169674	-0.0379822	0.219801	-0.0240022	-0.0050789	-0.0169674			-0.0169674		0.78562	0.491677	0.421945		1	0.462264	0.615196		0.0904369	0.148278	0.182545	0.0584508	0.00994554	0.203648	0.343889	0.22673	0.15283		0.190054	0.311294	0.109107	-0.0240022	0.301725	0.261574	0.102229	0.37467	0.230813		0.21163	0.33738	0.310827	0.209383	0.366796
33	-0.0724078	-0.0150065	-0.123265	-0.0898935		-0.0150065	-0.0150065	-0.0335927	0.14106	0.02453	0.0334742	-0.0150065			-0.0150065		0.378179	0.33243	0.288576		0.462264	1	0.450181		0.0497026	0.14097	0.208307	0.0522203	-0.0212283	0.138919	0.354787	0.212265	0.132755		0.0616069	0.127551	0.11399	-0.0212283	0.297544	0.424197	0.122881	0.394856	0.159159		0.156607	0.24983	0.210218	0.122572	0.27967
43	-0.0502002	-0.010404	-0.00185637	0.0766576		-0.010404	-0.010404	-0.0232898	0.31212	0.0371168	0.0652309	-0.010404			-0.010404		0.567121	0.407977	0.616059		0.615196	0.450181	1		0.113751	0.143482	0.127519	0.1018	0.0341226	0.1008	0.292403	0.125857	0.129101		-0.0401051	0.0479612	0.148004	-0.0147176	0.326673	0.0885501	0.125813	0.244801	0.0670557		0.17428	0.210299	0.163487	0.066304	0.235579
14	-0.0122703	-0.00254303	-0.0305514	0.050302		-0.00254303	-0.00254303	-0.00569267	-0.0145095	-0.00359738	-0.00440709	-0.00254303			-0.00254303		0.096988	0.17484	0.13851		0.0904369	0.0497026	0.113751		1	0.509078	0.258172	0.140909	0.309718	0.139507	0.191175	0.128116	0.198707		0.0240328	0.0320022	-0.00720669	-0.00359738	0.0333271	0.011629	0.162658	0.0314477	-0.0173088		0.418008	0.274442	0.289789	0.127344	0.218189
18	-0.0196673	-0.00407605	-0.0489687	0.0290566		-0.00407605	-0.00407605	-0.00912438	-0.0232562	-0.00576599	-0.00706381	-0.00407605			-0.00407605		0.167619	0.284885	0.17074		0.148278	0.14097	0.143482		0.509078	1	0.433408	0.0354575	-0.00576599	0.255287	0.272659	0.270456	0.320283		0.093297	0.109392	-0.0115511	-0.00576599	0.109737	0.0502971	0.0568667	0.0773112	0.0364669		0.542797	0.543616	0.54768	0.166581	0.438738
24	-0.0269361	-0.00558251	-0.0670671	0.0595882		-0.00558251	-0.00558251	-0.0124967	-0.0318514	-0.00789704	-0.00967453	-0.00558251			-0.00558251		0.164536	0.432153	0.127969		0.182545	0.208307	0.127519		0.258172	0.433408	1	0.0920964	-0.00789704	0.557185	0.539629	0.597798	0.372412		0.257162	0.254077	-0.0158203	-0.00789704	0.247247	0.171077	0.086515	0.215862	0.232687		0.410439	0.501657	0.477245	0.367625	0.454376
28	-0.00800621	-0.00165929	-0.0199343	-0.0195313		-0.00165929	-0.00165929	-0.00371438	-0.0094672	-0.00234724	-0.00287556	-0.00165929			-0.00165929		0.0717866	0.0840539	0.109594		0.0584508	0.0522203	0.1018		0.140909	0.0354575	0.0920964	1	0.472316	0.0854367	0.11165	0.131815	0.251897		0.0258164	0.0219878	-0.00470226	-0.00234724	0.156499	0.025907	0.254426	0.0316367	0.0814735		0.0969618	0.0589257	0.0936179	0.0452504	0.0864926
34	-0.00376688	-0.000780686	-0.00937899	-0.00918936		-0.000780686	-0.000780686	-0.0017476	-0.00445426	-0.00110436	-0.00135293	-0.000780686			-0.000780686		0.0198207	-0.0147752	0.0469533		0.00994554	-0.0212283	0.0341226		0.309718	-0.00576599	-0.00789704	0.472316	1	-0.0112809	0.0354496	-0.00985962	-0.00736761		-0.0418672	-0.0404388	-0.00221239	-0.00110436	-0.00650831	-0.0375791	0.366057	-0.0392013	-0.0346804		0.15184	-0.0112809	-0.0105688	-0.0196324	-0.0145732
38	-0.038478	-0.00797457	-0.0958047	-0.0212987		-0.00797457	-0.00797457	-0.0178514	-0.0454995	-0.0112809	-0.01382	-0.00797457			-0.00797457		0.102471	0.377615	0.0626736		0.203648	0.138919	0.1008		0.139507	0.255287	0.557185	0.0854367	-0.0112809	1	0.402583	0.42672	0.321001		0.105959	0.336465	-0.0225991	-0.0112809	0.216555	0.270758	0.0682365	0.16185	0.259783		0.191213	0.386409	0.362747	0.170424	0.524446
44	-0.0504948	-0.0104651	-0.0599589	0.0469372		-0.0104651	-0.0104651	-0.0234264	0.113243	0.036794	0.0240283	-0.0104651			-0.0104651		0.325201	0.596436	0.272869		0.343889	0.354787	0.292403		0.191175	0.272659	0.539629	0.11165	0.0354496	0.402583	1	0.59922	0.356242		0.301373	0.229173	0.126465	-0.0148039	0.1656	0.116699	0.122687	0.305503	0.305967		0.297109	0.386923	0.396823	0.472544	0.422733
48	-0.0336303	-0.00696988	-0.05555	0.163131		-0.00696988	-0.00696988	-0.0156023	0.00538089	0.0533908	0.0396077	-0.00696988			-0.00696988		0.221847	0.464705	0.15478		0.22673	0.212265	0.125857		0.128116	0.270456	0.597798	0.131815	-0.00985962	0.42672	0.59922	1	0.474967		0.339374	0.26861	0.00912015	-0.00985962	0.19907	0.140614	0.153219	0.293655	0.358214		0.347643	0.435277	0.466987	0.500406	0.448341
52	-0.0251302	-0.00520825	-0.0625708	0.0929805		-0.00520825	-0.00520825	-0.0116589	-0.0297161	-0.00736761	-0.00902594	-0.00520825			-0.00520825		0.145491	0.348771	0.121783		0.15283	0.132755	0.129101		0.198707	0.320283	0.372412	0.251897	-0.00736761	0.321001	0.356242	0.474967	1		0.189509	0.16227	-0.0147597	-0.00736761	0.16955	0.148357	0.0950803	0.212171	0.28038		0.303531	0.397743	0.455313	0.322238	0.417192
15	-0.142805	-0.0295964	-0.290633	0.0382002		-0.0295964	-0.0295964	-0.0662527	-0.0531132	-0.0418672	-0.0512908	-0.0295964			-0.0295964		0.173305	0.23733	-0.0497273		0.190054	0.0616069	-0.0401051		0.0240328	0.093297	0.257162	0.0258164	-0.0418672	0.105959	0.301373	0.339374	0.189509		1	0.729165	-0.0270426	-0.0418672	0.180275	0.396255	0.0524638	0.636585	0.730908		0.166325	0.169447	0.25092	0.587217	0.164596
19	-0.137933	-0.0285867	-0.286087	-0.0111253		-0.0285867	-0.0285867	-0.0639924	-0.0610388	-0.0404388	-0.0495409	-0.0285867			-0.0285867		0.156676	0.268018	-0.0411402		0.311294	0.127551	0.0479612		0.0320022	0.109392	0.254077	0.0219878	-0.0404388	0.336465	0.229173	0.26861	0.16227		0.729165	1	-0.00789157	-0.0404388	0.309338	0.652139	0.0369223	0.585131	0.703398		0.103628	0.230461	0.258675	0.369226	0.369647
25	-0.00754624	-0.00156396	0.100871	-0.0184092		-0.00156396	-0.00156396	-0.00350099	0.374982	-0.00221239	-0.00271036	-0.00156396			-0.00156396		0.127207	0.144745	0.181615		0.109107	0.11399	0.148004		-0.00720669	-0.0115511	-0.0158203	-0.00470226	-0.00221239	-0.0225991	0.126465	0.00912015	-0.0147597		-0.0270426	-0.00789157	1	-0.00221239	-0.0130382	-0.00813945	-0.00608066	0.0536518	0.00978519		-0.0151199	-0.0225991	-0.0211726	-0.0393298	-0.0291948
29	-0.00376688	-0.000780686	-0.00937899	-0.00918936		-0.000780686	-0.000780686	-0.0017476	-0.00445426	-0.00110436	-0.00135293	-0.000780686			-0.000780686		-0.0187065	-0.0147752	-0.0113802		-0.0240022	-0.0212283	-0.0147176		-0.00359738	-0.00576599	-0.00789704	-0.00234724	-0.00110436	-0.0112809	-0.0148039	-0.00985962	-0.00736761		-0.0418672	-0.0404388	-0.00221239	1	-0.00650831	-0.0375791	0.366057	-0.0392013	-0.0346804		-0.00754743	-0.0112809	-0.0105688	-0.0196324	-0.0145732
35	-0.0221993	-0.0046008	-0.055273	0.0954687		-0.0046008	-0.0046008	-0.0102991	-0.0262502	-0.00650831	-0.00797322	-0.0046008			-0.0046008		0.27539	0.275232	0.209693		0.301725	0.297544	0.326673		0.0333271	0.109737	0.247247	0.156499	-0.00650831	0.216555	0.1656	0.19907	0.16955		0.180275	0.309338	-0.0130382	-0.00650831	1	0.318982	0.110499	0.30637	0.29431		0.161466	0.289248	0.23445	0.164578	0.308862
39	-0.128179	-0.0265651	-0.282257	-0.0726101		-0.0265651	-0.0265651	-0.059467	-0.086188	-0.0375791	-0.0460375	-0.0265651			-0.0265651		0.0763553	0.212207	-0.0634814		0.261574	0.424197	0.0885501		0.011629	0.0502971	0.171077	0.025907	-0.0375791	0.270758	0.116699	0.140614	0.148357		0.396255	0.652139	-0.00813945	-0.0375791	0.318982	1	0.0743798	0.646702	0.515113		0.0328683	0.164904	0.155492	0.165564	0.301358
45	-0.0103531	-0.00214569	-0.0257778	0.0209547		-0.00214569	-0.00214569	-0.0048032	-0.0122424	-0.0030353	-0.00371849	-0.00214569			-0.00214569		0.123913	0.0996062	0.0876111		0.102229	0.122881	0.125813		0.162658	0.0568667	0.086515	0.254426	0.366057	0.0682365	0.122687	0.153219	0.0950803		0.0524638	0.0369223	-0.00608066	0.366057	0.110499	0.0743798	1	0.0752498	0.0569202		0.152019	0.111007	0.123636	0.0908413	0.0841434
49	-0.133712	-0.0277119	-0.203333	0.0835515		-0.0277119	-0.0277119	-0.0620341	0.130504	0.00966555	0.0168569	-0.0277119			-0.0277119		0.236075	0.331526	0.101619		0.37467	0.394856	0.244801		0.0314477	0.0773112	0.215862	0.0316367	-0.0392013	0.16185	0.305503	0.293655	0.212171		0.636585	0.585131	0.0536518	-0.0392013	0.30637	0.646702	0.0752498	1	0.723955		0.0856466	0.196831	0.186051	0.372675	0.251687
53	-0.118292	-0.024516	-0.223488	0.0904738		-0.024516	-0.024516	-0.05488	-0.00371295	0.0107988	-0.00532206	-0.024516			-0.024516		0.164634	0.317963	0.00620759		0.230813	0.159159	0.0670557		-0.0173088	0.0364669	0.232687	0.0814735	-0.0346804	0.259783	0.305967	0.358214	0.28038		0.730908	0.703398	0.00978519	-0.0346804	0.29431	0.515113	0.0569202	0.723955	1		0.072752	0.153667	0.174815	0.492902	0.274854
16	-0.0257436	-0.00533537	-0.0640979	0.128138		-0.00533537	-0.00533537	-0.0119434	-0.0304413	-0.00754743	-0.00924622	-0.00533537			-0.00533537		0.28006	0.28474	0.260198		0.21163	0.156607	0.17428		0.418008	0.542797	0.410439	0.0969618	0.15184	0.191213	0.297109	0.347643	0.303531		0.166325	0.103628	-0.0151199	-0.00754743	0.161466	0.0328683	0.152019	0.0856466	0.072752		1	0.544019	0.566543	0.323211	0.438525
20	-0.038478	-0.00797457	-0.0958047	0.0618586		-0.00797457	-0.00797457	-0.0178514	-0.0454995	-0.0112809	-0.01382	-0.00797457			-0.00797457		0.301838	0.399986	0.240072		0.33738	0.24983	0.210299		0.274442	0.543616	0.501657	0.0589257	-0.0112809	0.386409	0.386923	0.435277	0.397743		0.169447	0.230461	-0.0225991	-0.0112809	0.289248	0.164904	0.111007	0.196831	0.153667		0.544019	1	0.772718	0.295076	0.728244
26	-0.0360491	-0.00747119	-0.0897572	0.0491261		-0.00747119	-0.00747119	-0.0167245	-0.0426274	-0.0105688	-0.0129476	-0.00747119			-0.00747119		0.305722	0.402451	0.209944		0.310827	0.210218	0.163487		0.289789	0.54768	0.477245	0.0936179	-0.0105688	0.362747	0.396823	0.466987	0.455313		0.25092	0.258675	-0.0211726	-0.0105688	0.23445	0.155492	0.123636	0.186051	0.174815		0.566543	0.772718	1	0.350577	0.689737
30	-0.0669642	-0.0138784	-0.157691	0.0977797		-0.0138784	-0.0138784	-0.0310672	-0.0715724	-0.0196324	-0.0240513	-0.0138784			-0.0138784		0.251581	0.348008	0.0800739		0.209383	0.122572	0.066304		0.127344	0.166581	0.367625	0.0452504	-0.0196324	0.170424	0.472544	0.500406	0.322238		0.587217	0.369226	-0.0393298	-0.0196324	0.164578	0.165564	0.0908413	0.372675	0.492902		0.323211	0.295076	0.350577	1	0.318748
36	-0.0497079	-0.010302	-0.118612	0.0242472		-0.010302	-0.010302	-0.0230614	-0.0587787	-0.0145732	-0.0178534	-0.010302			-0.010302		0.274355	0.440706	0.175827		0.366796	0.27967	0.235579		0.218189	0.438738	0.454376	0.0864926	-0.0145732	0.524446	0.422733	0.448341	0.417192		0.164596	0.369647	-0.0291948	-0.0145732	0.308862	0.301358	0.0841434	0.251687	0.274854		0.438525	0.728244	0.689737	0.318748	1
40	-0.0296141	-0.00613752	-0.0737348	-0.0280093		-0.00613752	-0.00613752	-0.0137391	-0.0350181	-0.00868216	-0.0106364	-0.00613752			-0.00613752		0.122569	0.254136	0.114		0.199609	0.169445	0.197741		0.343011	0.556677	0.301619	0.146911	0.129375	0.387452	0.246152	0.215041	0.299926		-0.0238906	0.162312	-0.0173931	-0.00868216	0.256321	0.131617	0.178376	0.0988538	0.0957513		0.387423	0.623942	0.539298	0.0818901	0.62358
46	-0.0531132	-0.0110077	-0.126399	0.165074		-0.0110077	-0.0110077	-0.0246412	-0.0628054	-0.0155716	-0.0190765	-0.0110077			-0.0110077		0.287445	0.535719	0.142817		0.24663	0.13627	0.0931464		0.154426	0.270991	0.516873	0.0836909	-0.0155716	0.412011	0.548276	0.587076	0.421307		0.473014	0.397735	-0.0311948	-0.0155716	0.224047	0.228861	0.0985822	0.341878	0.47675		0.371209	0.438402	0.466466	0.676142	0.520776
50	-0.044023	-0.00912378	-0.103187	0.205413		-0.00912378	-0.00912378	-0.0204239	-0.0520564	-0.0129065	-0.0158116	-0.00912378			-0.00912378		0.198739	0.444609	0.109722		0.179366	0.0424799	0.0679532		0.104071	0.154623	0.409488	0.0757528	-0.0129065	0.267944	0.428768	0.597422	0.402042		0.470208	0.387266	-0.0258559	-0.0129065	0.170489	0.155914	0.0774213	0.353719	0.49863		0.289212	0.271609	0.306984	0.613541	0.31083
54	-0.0577802	-0.0119749	-0.138225	0.147369		-0.0119749	-0.0119749	-0.0268063	-0.0683241	-0.0169398	-0.0207526	-0.0119749			-0.0119749		0.225347	0.454756	0.111346		0.191541	0.114465	0.0700832		0.0849315	0.189671	0.399537	0.117377	-0.0169398	0.367928	0.480838	0.570567	0.468179		0.427425	0.324464	-0.0339358	-0.0169398	0.171988	0.17392	0.0722897	0.358253	0.56604		0.274769	0.322114	0.366105	0.644619	0.414575
17	-0.1305	-0.0270461	-0.274073	0.0428257		-0.0270461	-0.0270461	-0.0605437	-0.0745522	-0.0382595	-0.0468711	-0.0270461			-0.0270461		0.214414	0.245053	-0.0193241		0.191538	0.110532	-0.032813		0.0625963	0.149765	0.266875	0.0299042	-0.0382595	0.103618	0.337035	0.364812	0.198458		0.93363	0.655065	-0.0335266	-0.0382595	0.178689	0.364718	0.0630901	0.603709	0.693611		0.238716	0.227914	0.305391	0.631778	0.211855
21	-0.159527	-0.033062	-0.350511	-0.0389498		-0.033062	-0.033062	-0.0740105	-0.0947197	-0.0467696	-0.0572966	-0.033062			-0.033062		0.306293	0.318522	0.0321135		0.394146	0.304543	0.0801689		0.0627489	0.210408	0.321197	0.0188584	-0.0467696	0.323384	0.365601	0.350235	0.188714		0.705559	0.736999	-0.0199703	-0.0467696	0.304091	0.55243	0.0648583	0.538889	0.595994		0.270181	0.403742	0.403767	0.563609	0.491449
27	-0.154363	-0.0319917	-0.332312	-0.00604829		-0.0319917	-0.0319917	-0.0716146	-0.0910221	-0.0452556	-0.0554418	-0.0319917			-0.0319917		0.221162	0.288217	-0.0369424		0.318257	0.207377	0.0326273		0.0607766	0.181485	0.312415	0.0199705	-0.0452556	0.294453	0.347135	0.35068	0.188659		0.833156	0.852739	-0.0375462	-0.0452556	0.287079	0.581167	0.0615822	0.625043	0.713702		0.226425	0.32676	0.342373	0.556853	0.421297
31	-0.114181	-0.0236641	-0.252295	0.0286675		-0.0236641	-0.0236641	-0.0529731	-0.0941564	-0.0334754	-0.0410101	-0.0236641			-0.0236641		0.0129843	0.178321	-0.0761813		0.0281945	0.136918	-0.0565984		0.0353894	0.0218572	0.191229	0.0150364	-0.0334754	-0.0157854	0.29337	0.310948	0.163116		0.733174	0.484782	-0.0296113	-0.0334754	0.152992	0.404363	0.0727619	0.632425	0.610602		0.125931	0.0681596	0.129811	0.459182	0.0422225
37	-0.137343	-0.0284644	-0.301419	-0.00232249		-0.0284644	-0.0284644	-0.0637187	-0.093582	-0.0402659	-0.0493291	-0.0284644			-0.0284644		0.180899	0.307288	-0.0157027		0.293795	0.252224	0.0620789		0.0425831	0.148903	0.285856	0.0268451	-0.0402659	0.386608	0.300698	0.330254	0.2092		0.685966	0.854731	-0.0280945	-0.0402659	0.323711	0.681781	0.0624756	0.609237	0.777397		0.172192	0.293803	0.302499	0.47631	0.453981
41	-0.147129	-0.0304924	-0.330639	-0.0289328		-0.0304924	-0.0304924	-0.0682585	-0.10488	-0.0431347	-0.0528436	-0.0304924			-0.0304924		0.226343	0.330783	0.00406215		0.328855	0.322301	0.0676028		0.0609746	0.192351	0.307257	0.0348983	-0.0212671	0.410354	0.346383	0.354487	0.235179		0.643193	0.765131	-0.0267908	-0.0431347	0.319256	0.651663	0.074062	0.57926	0.717786		0.225738	0.364884	0.368055	0.527047	0.52178
47	-0.145415	-0.0301373	-0.315675	0.00102176		-0.0301373	-0.0301373	-0.0674634	-0.0837505	-0.0229401	-0.0361362	-0.0301373			-0.0301373		0.118484	0.290588	-0.0401144		0.233128	0.274233	0.068601		0.035035	0.0923191	0.279828	0.0274446	-0.0426323	0.298864	0.330062	0.348096	0.22792		0.750764	0.77866	-0.0198407	-0.0426323	0.317472	0.695085	0.06772	0.779846	0.83716		0.12956	0.21366	0.221745	0.473971	0.347569
51	-0.0980344	-0.0203177	-0.227339	0.00257592		-0.0203177	-0.0203177	-0.0454819	-0.091073	-0.00696559	-0.017416	-0.0203177			-0.0203177		0.0749804	0.228213	-0.0113274		0.104493	0.281107	0.0068325		0.0709079	0.101328	0.268061	0.0439486	0.0112936	0.080224	0.390338	0.386927	0.229104		0.669544	0.427056	-0.0482844	-0.0287414	0.214671	0.371951	0.10507	0.655868	0.61976		0.157182	0.177461	0.213974	0.571078	0.159538
55	-0.111221	-0.0230505	-0.257292	-0.00504869		-0.0230505	-0.0230505	-0.0515994	-0.0871581	-0.00941826	-0.0209972	-0.0230505			-0.0230505		0.080201	0.252442	-0.0208991		0.20924	0.362002	0.0625538		0.0291835	0.0772871	0.263604	0.0980791	-0.00336166	0.282982	0.344393	0.366095	0.284591		0.564161	0.586381	-0.0220357	-0.0326073	0.314266	0.623502	0.0929269	0.730581	0.79044		0.0971415	0.218219	0.221347	0.423988	0.351869
p values
sample number	1	3	2	4		5	6	7	8	9	10	11	12		13		22	32	42		23	33	43		14	18	24	28	34	38	44	48	52		15	19	25	29	35	39	45	49	53		16	20	26	30	36
1		0.909789	1.86808e-75	0.64534		0.909789	0.909789	0.799775	0.517954	0.87266	0.84433	0.909789			0.909789		0.0065735	0.0318932	0.098477		0.000484123	0.00203553	0.0325683		0.601585	0.402636	0.251656	0.733352	0.87266	0.101455	0.0315612	0.152324	0.284862		1.01086e-09	3.69588e-09	0.748137	0.87266	0.344815	4.33544e-08	0.659548	1.09621e-08	4.39386e-07		0.273267	0.101454	0.124934	0.00433731	0.0343126
3	0.909789		0.777856	0.782233		0.981266	0.981266	0.958078	0.893418	0.973501	0.967539	0.981266			0.981266		0.573641	0.656727	0.732116		0.470285	0.523107	0.657981		0.913832	0.862308	0.81224	0.943714	0.973501	0.734366	0.656103	0.766793	0.824616		0.207813	0.223752	0.946943	0.973501	0.844794	0.258247	0.927255	0.238252	0.296804		0.820407	0.734366	0.750558	0.554821	0.661125
2	1.86808e-75	0.777856		4.03519e-33		0.777856	0.777856	0.52768	3.5339e-27	0.689831	0.6249	0.777856			0.777856		0.659576	0.784555	0.417633		0.0139068	1.4017e-07	0.937042		0.19351	0.0370813	0.00427775	0.396277	0.689831	4.39083e-05	0.0106631	0.0180069	0.00769889		1.26638e-36	1.71361e-35	1.68471e-05	0.689831	0.0185893	1.48247e-34	0.272629	2.26422e-18	5.88879e-22		0.00633014	4.39081e-05	0.00012977	1.45789e-11	4.08742e-07
4	0.64534	0.782233	4.03519e-33			0.782233	0.782233	0.53606	2.47335e-05	0.695786	0.631916	0.782233			0.000159096		3.73093e-30	5.19965e-23	2.28007e-19		2.07627e-10	0.000126729	0.00108853		0.0322172	0.216228	0.0111573	0.405897	0.695786	0.364744	0.0456866	2.78636e-12	7.34238e-05		0.103948	0.63593	0.433406	0.695786	4.6713e-05	0.00197716	0.372544	0.000368963	0.000114519		4.37931e-08	0.00842353	0.0364762	3.03905e-05	0.302133
5	0.909789	0.981266	0.777856	0.782233			0	0.958078	0.893418	3.10055e-274	1.89555e-161	0			0.981266		0.573641	0.656727	0.732116		0.470285	0.523107	0.657981		0.913832	0.862308	0.81224	0.943714	0.973501	0.734366	0.656103	0.766793	0.824616		0.207813	0.223752	0.946943	0.973501	0.844794	0.258247	0.927255	0.238252	0.296804		0.820407	0.734366	0.750558	0.554821	0.661125
6	0.909789	0.981266	0.777856	0.782233		0		0.958078	0.893418	3.10055e-274	1.89555e-161	0			0.981266		0.573641	0.656727	0.732116		0.470285	0.523107	0.657981		0.913832	0.862308	0.81224	0.943714	0.973501	0.734366	0.656103	0.766793	0.824616		0.207813	0.223752	0.946943	0.973501	0.844794	0.258247	0.927255	0.238252	0.296804		0.820407	0.734366	0.750558	0.554821	0.661125
7	0.799775	0.958078	0.52768	0.53606		0.958078	0.958078		0.764236	0.940724	0.927415	0.958078			0.958078		0.207727	0.319738	0.44348		0.105938	0.152783	0.32163		0.808606	0.697831	0.594897	0.874419	0.940724	0.447472	0.318798	0.506742	0.619823		0.00477025	0.00641715	0.881579	0.940724	0.661215	0.0113233	0.838059	0.00823951	0.0194443		0.611306	0.447472	0.476664	0.186092	0.3264
8	0.517954	0.893418	3.5339e-27	2.47335e-05		0.893418	0.893418	0.764236		1.49846e-07	4.90218e-18	0.893418			0.893418		1.52926e-19	1.03521e-15	1.18979e-33		2.83729e-21	1.61668e-09	2.94538e-42		0.536965	0.322329	0.17522	0.687067	0.849678	0.0527447	1.33777e-06	0.818901	0.20598		0.0237244	0.00933265	1.27661e-61	0.849678	0.263935	0.000238655	0.602414	2.44952e-08	0.874468		0.195121	0.0527447	0.0695823	0.00229365	0.0123077
9	0.87266	0.973501	0.689831	0.695786		3.10055e-274	3.10055e-274	0.940724	1.49846e-07		0	3.10055e-274			0.973501		0.426015	0.115612	0.039892		0.307046	0.296528	0.114138		0.878344	0.80619	0.736853	0.920444	0.962521	0.631216	0.117322	0.0230021	0.753904		0.0747116	0.0851827	0.925	0.962521	0.781833	0.109697	0.897237	0.680868	0.645875		0.748099	0.631216	0.652917	0.403471	0.535177
10	0.84433	0.967539	0.6249	0.631916		1.89555e-161	1.89555e-161	0.927415	4.90218e-18	0		1.89555e-161			0.967539		0.329439	0.303455	0.000479851		0.828903	0.154236	0.00546054		0.851251	0.763743	0.680588	0.902618	0.954093	0.556487	0.30652	0.0918022	0.700933		0.0289725	0.0349221	0.908187	0.954093	0.734409	0.0500034	0.874282	0.473183	0.820847		0.693998	0.556487	0.581672	0.306058	0.44742
11	0.909789	0.981266	0.777856	0.782233		0	0	0.958078	0.893418	3.10055e-274	1.89555e-161				0.981266		0.573641	0.656727	0.732116		0.470285	0.523107	0.657981		0.913832	0.862308	0.81224	0.943714	0.973501	0.734366	0.656103	0.766793	0.824616		0.207813	0.223752	0.946943	0.973501	0.844794	0.258247	0.927255	0.238252	0.296804		0.820407	0.734366	0.750558	0.554821	0.661125
12
13	0.909789	0.981266	0.777856	0.000159096		0.981266	0.981266	0.958078	0.893418	0.973501	0.967539	0.981266					0.573641	0.656727	0.732116		0.470285	0.523107	0.657981		0.913832	0.862308	0.81224	0.943714	0.973501	0.734366	0.656103	0.766793	0.824616		0.207813	0.223752	0.946943	0.973501	0.844794	0.258247	0.927255	0.238252	0.296804		0.820407	0.734366	0.750558	0.554821	0.661125
22	0.0065735	0.573641	0.659576	3.73093e-30		0.573641	0.573641	0.207727	1.52926e-19	0.426015	0.329439	0.573641			0.573641			7.71984e-133	3.88434e-126		0	9.97881e-63	8.20195e-155		3.52505e-05	6.81728e-13	1.8011e-12	0.00222474	0.398976	1.2332e-05	6.34452e-46	1.18966e-21	4.85362e-10		1.08262e-13	1.97287e-11	5.48795e-08	0.426015	6.52226e-33	0.00113927	1.20382e-07	2.21224e-24	1.74675e-12		5.03279e-34	1.67638e-39	1.57293e-40	1.43209e-27	1.1428e-32
32	0.0318932	0.656727	0.784555	5.19965e-23		0.656727	0.656727	0.319738	1.03521e-15	0.115612	0.303455	0.656727			0.656727		7.71984e-133		1.7219e-84		5.65581e-111	4.97225e-48	1.16642e-73		6.51679e-14	3.38413e-35	2.1927e-83	0.00033989	0.529534	1.56805e-62	4.02117e-175	8.56248e-98	5.29055e-53		1.24516e-24	3.36405e-31	5.95873e-10	0.529534	7.10642e-33	6.62468e-20	2.14907e-05	9.1889e-48	7.1433e-44		3.67271e-35	1.28762e-70	1.51298e-71	9.1731e-53	5.08028e-87
42	0.098477	0.732116	0.417633	2.28007e-19		0.732116	0.732116	0.44348	1.18979e-33	0.039892	0.000479851	0.732116			0.732116		3.88434e-126	1.7219e-84			3.50665e-79	4.14039e-36	6.1966e-190		3.17696e-09	2.50255e-13	4.56211e-08	2.90654e-06	0.0456122	0.00759908	2.54704e-32	3.45215e-11	1.97977e-07		0.0342423	0.0799019	6.56346e-15	0.628212	1.83098e-19	0.00685391	0.000187689	1.45685e-05	0.791676		1.93109e-29	3.50314e-25	1.65558e-19	0.000643405	4.69046e-14
23	0.000484123	0.470285	0.0139068	2.07627e-10		0.470285	0.470285	0.105938	2.83729e-21	0.307046	0.828903	0.470285			0.470285		0	5.65581e-111	3.50665e-79			1.16995e-96	2.9221e-189		0.000115262	2.23395e-10	4.7573e-15	0.0128028	0.672155	2.00261e-18	1.74057e-51	1.44263e-22	6.09534e-11		3.31481e-16	4.95119e-42	3.21757e-06	0.307046	1.79523e-39	9.56287e-30	1.29309e-05	1.63507e-61	2.3784e-23		8.37472e-20	1.66607e-49	6.63473e-42	2.07426e-19	7.6619e-59
33	0.00203553	0.523107	1.4017e-07	0.000126729		0.523107	0.523107	0.152783	1.61668e-09	0.296528	0.154236	0.523107			0.523107		9.97881e-63	4.97225e-48	4.14039e-36		1.16995e-96		3.591e-91		0.034332	1.65604e-09	3.19064e-19	0.0261828	0.366332	2.85315e-09	6.55448e-55	6.47004e-20	1.39638e-08		0.00869387	5.04878e-08	1.13791e-06	0.366332	2.20135e-38	4.26434e-80	1.53371e-07	1.04613e-68	9.38038e-12		2.01373e-11	3.36876e-27	1.48238e-19	1.64833e-07	6.24315e-34
43	0.0325683	0.657981	0.937042	0.00108853		0.657981	0.657981	0.32163	2.94538e-42	0.114138	0.00546054	0.657981			0.657981		8.20195e-155	1.16642e-73	6.1966e-190		2.9221e-189	3.591e-91			1.19864e-06	8.4135e-10	5.08849e-08	1.40623e-05	0.146408	1.70803e-05	4.53423e-37	7.59097e-08	3.46098e-08		0.0877931	0.0411592	2.41249e-10	0.531141	2.38886e-46	0.000159864	7.67071e-08	3.78393e-26	0.00428429		7.84764e-14	1.43513e-19	2.49607e-12	0.00473776	2.77501e-24
14	0.601585	0.913832	0.19351	0.0322172		0.913832	0.913832	0.808606	0.536965	0.878344	0.851251	0.913832			0.913832		3.52505e-05	6.51679e-14	3.17696e-09		0.000115262	0.034332	1.19864e-06			3.98906e-120	5.39402e-29	1.68301e-09	1.32679e-41	2.44288e-09	2.20578e-16	4.40282e-08	1.33904e-17		0.30643	0.173184	0.759111	0.878344	0.156056	0.62072	3.22562e-12	0.180756	0.4614		1.34249e-77	1.09017e-32	2.06153e-36	5.30843e-08	5.59505e-21
18	0.402636	0.862308	0.0370813	0.216228		0.862308	0.862308	0.697831	0.322329	0.80619	0.763743	0.862308			0.862308		6.81728e-13	3.38413e-35	2.50255e-13		2.23395e-10	1.65604e-09	8.4135e-10		3.98906e-120		6.52236e-84	0.13125	0.80619	2.29258e-28	2.85142e-32	9.25637e-32	1.59384e-44		6.93611e-05	3.03176e-06	0.623062	0.80619	2.82086e-06	0.0322339	0.0154508	0.00098589	0.120619		1.90697e-139	6.06504e-140	1.97915e-142	9.47304e-13	3.56304e-86
24	0.251656	0.81224	0.00427775	0.0111573		0.81224	0.81224	0.594897	0.17522	0.736853	0.680588	0.81224			0.81224		1.8011e-12	2.1927e-83	4.56211e-08		4.7573e-15	3.19064e-19	5.08849e-08		5.39402e-29	6.52236e-84		8.59956e-05	0.736853	2.21244e-148	1.54732e-137	4.06672e-176	9.7054e-61		8.96763e-29	4.18243e-28	0.500824	0.736853	1.17476e-26	2.24296e-13	0.00022591	1.47611e-20	1.02767e-23		1.29612e-74	3.70282e-116	8.94422e-104	4.04401e-59	4.73498e-93
28	0.733352	0.943714	0.396277	0.405897		0.943714	0.943714	0.874419	0.687067	0.920444	0.902618	0.943714			0.943714		0.00222474	0.00033989	2.90654e-06		0.0128028	0.0261828	1.40623e-05		1.68301e-09	0.13125	8.59956e-05		2.14881e-101	0.00027054	1.88283e-06	1.76768e-08	1.22641e-27		0.271912	0.349432	0.841416	0.920444	2.07896e-11	0.270233	3.51912e-28	0.178149	0.000515695		3.54232e-05	0.0120913	6.54603e-05	0.0540557	0.000226761
34	0.87266	0.973501	0.689831	0.695786		0.973501	0.973501	0.940724	0.849678	0.962521	0.954093	0.973501			0.973501		0.398976	0.529534	0.0456122		0.672155	0.366332	0.146408		1.32679e-41	0.80619	0.736853	2.14881e-101		0.631216	0.131336	0.674824	0.753904		0.0747116	0.0851827	0.925	0.962521	0.781833	0.109697	1.35262e-58	0.0951853	0.139918		8.11247e-11	0.631216	0.652917	0.403471	0.535177
38	0.101455	0.734366	4.39083e-05	0.364744		0.734366	0.734366	0.447472	0.0527447	0.631216	0.556487	0.734366			0.734366		1.2332e-05	1.56805e-62	0.00759908		2.00261e-18	2.85315e-09	1.70803e-05		2.44288e-09	2.29258e-28	2.21244e-148	0.00027054	0.631216		1.34946e-71	3.94989e-81	9.99293e-45		6.14713e-06	3.1365e-49	0.336193	0.631216	1.10674e-20	7.88182e-32	0.0036509	4.1356e-12	2.38503e-29		2.17555e-16	1.235e-65	1.69473e-57	2.77192e-13	1.16114e-128
44	0.0315612	0.656103	0.0106631	0.0456866		0.656103	0.656103	0.318798	1.33777e-06	0.117322	0.30652	0.656103			0.656103		6.34452e-46	4.02117e-175	2.54704e-32		1.74057e-51	6.55448e-55	4.53423e-37		2.20578e-16	2.85142e-32	1.54732e-137	1.88283e-06	0.131336	1.34946e-71		3.67336e-177	2.2349e-55		2.22059e-39	4.9266e-23	6.56097e-08	0.528733	1.2906e-12	6.27514e-07	1.60456e-07	1.79841e-40	1.35272e-40		2.84913e-38	8.07362e-66	1.95537e-69	1.67194e-101	1.68082e-79
48	0.152324	0.766793	0.0180069	2.78636e-12		0.766793	0.766793	0.506742	0.818901	0.0230021	0.0918022	0.766793			0.766793		1.18966e-21	8.56248e-98	3.45215e-11		1.44263e-22	6.47004e-20	7.59097e-08		4.40282e-08	9.25637e-32	4.06672e-176	1.76768e-08	0.674824	3.94989e-81	3.67336e-177		1.13968e-102		4.16779e-50	2.46261e-31	0.697964	0.674824	1.16659e-17	1.8211e-09	5.44565e-11	2.18217e-37	5.14786e-56		1.19281e-52	1.06021e-84	7.28907e-99	1.68935e-115	2.35253e-90
52	0.284862	0.824616	0.00769889	7.34238e-05		0.824616	0.824616	0.619823	0.20598	0.753904	0.700933	0.824616			0.824616		4.85362e-10	5.29055e-53	1.97977e-07		6.09534e-11	1.39638e-08	3.46098e-08		1.33904e-17	1.59384e-44	9.7054e-61	1.22641e-27	0.753904	9.99293e-45	2.2349e-55	1.13968e-102			4.03729e-16	3.63485e-12	0.529966	0.753904	3.67476e-13	2.18479e-10	5.01659e-05	6.72303e-20	4.21484e-34		6.00196e-40	8.89187e-70	1.78528e-93	4.45647e-45	2.84227e-77
15	1.01086e-09	0.207813	1.26638e-36	0.103948		0.207813	0.207813	0.00477025	0.0237244	0.0747116	0.0289725	0.207813			0.207813		1.08262e-13	1.24516e-24	0.0342423		3.31481e-16	0.00869387	0.0877931		0.30643	6.93611e-05	8.96763e-29	0.271912	0.0747116	6.14713e-06	2.22059e-39	4.16779e-50	4.03729e-16			1.21438e-300	0.249784	0.0747116	1.04105e-14	3.17731e-69	0.0254915	1.36308e-206	8.74278e-303		1.02704e-12	3.7986e-13	1.97957e-27	1.64353e-168	1.76769e-12
19	3.69588e-09	0.223752	1.71361e-35	0.63593		0.223752	0.223752	0.00641715	0.00933265	0.0851827	0.0349221	0.223752			0.223752		1.97287e-11	3.36405e-31	0.0799019		4.95119e-42	5.04878e-08	0.0411592		0.173184	3.03176e-06	4.18243e-28	0.349432	0.0851827	3.1365e-49	4.9266e-23	2.46261e-31	3.63485e-12		1.21438e-300		0.737028	0.0851827	1.68097e-41	4.38568e-220	0.116049	4.81866e-167	8.63651e-271		9.81257e-06	2.78306e-23	4.18239e-29	1.16941e-59	8.43263e-60
25	0.748137	0.946943	1.68471e-05	0.433406		0.946943	0.946943	0.881579	1.27661e-61	0.925	0.908187	0.946943			0.946943		5.48795e-08	5.95873e-10	6.56346e-15		3.21757e-06	1.13791e-06	2.41249e-10		0.759111	0.623062	0.500824	0.841416	0.925	0.336193	6.56097e-08	0.697964	0.529966		0.249784	0.737028		0.925	0.579032	0.729088	0.79584	0.0223406	0.67714		0.519973	0.336193	0.367591	0.0941048	0.214052
29	0.87266	0.973501	0.689831	0.695786		0.973501	0.973501	0.940724	0.849678	0.962521	0.954093	0.973501			0.973501		0.426015	0.529534	0.628212		0.307046	0.366332	0.531141		0.878344	0.80619	0.736853	0.920444	0.962521	0.631216	0.528733	0.674824	0.753904		0.0747116	0.0851827	0.925		0.781833	0.109697	1.35308e-58	0.0951853	0.139918		0.748099	0.631216	0.652917	0.403471	0.535177
35	0.344815	0.844794	0.0185893	4.6713e-05		0.844794	0.844794	0.661215	0.263935	0.781833	0.734409	0.844794			0.844794		6.52226e-33	7.10642e-33	1.83098e-19		1.79523e-39	2.20135e-38	2.38886e-46		0.156056	2.82086e-06	1.17476e-26	2.07896e-11	0.781833	1.10674e-20	1.2906e-12	1.16659e-17	3.67476e-13		1.04105e-14	1.68097e-41	0.579032	0.781833		3.70278e-44	2.40326e-06	1.05598e-40	1.48703e-37		4.65166e-12	2.81526e-36	4.63591e-24	1.77743e-12	2.26014e-41
39	4.33544e-08	0.258247	1.48247e-34	0.00197716		0.258247	0.258247	0.0113233	0.000238655	0.109697	0.0500034	0.258247			0.258247		0.00113927	6.62468e-20	0.00685391		9.56287e-30	4.26434e-80	0.000159864		0.62072	0.0322339	2.24296e-13	0.270233	0.109697	7.88182e-32	6.27514e-07	1.8211e-09	2.18479e-10		3.17731e-69	4.38568e-220	0.729088	0.109697	3.70278e-44		0.00152833	2.8091e-215	1.99877e-123		0.161836	1.60512e-12	2.80059e-11	1.30523e-12	2.24059e-39
45	0.659548	0.927255	0.272629	0.372544		0.927255	0.927255	0.838059	0.602414	0.897237	0.874282	0.927255			0.927255		1.20382e-07	2.14907e-05	0.000187689		1.29309e-05	1.53371e-07	7.67071e-08		3.22562e-12	0.0154508	0.00022591	3.51912e-28	1.35262e-58	0.0036509	1.60456e-07	5.44565e-11	5.01659e-05		0.0254915	0.116049	0.79584	1.35308e-58	2.40326e-06	0.00152833		0.00134396	0.015354		7.705e-11	2.15848e-06	1.28488e-07	0.000107369	0.000334937
49	1.09621e-08	0.238252	2.26422e-18	0.000368963		0.238252	0.238252	0.00823951	2.44952e-08	0.680868	0.473183	0.238252			0.238252		2.21224e-24	9.1889e-48	1.45685e-05		1.63507e-61	1.04613e-68	3.78393e-26		0.180756	0.00098589	1.47611e-20	0.178149	0.0951853	4.1356e-12	1.79841e-40	2.18217e-37	6.72303e-20		1.36308e-206	4.81866e-167	0.0223406	0.0951853	1.05598e-40	2.8091e-215	0.00134396		2.47735e-294		0.000261253	2.7195e-17	1.39038e-15	7.89375e-61	1.35946e-27
53	4.39386e-07	0.296804	5.88879e-22	0.000114519		0.296804	0.296804	0.0194443	0.874468	0.645875	0.820847	0.296804			0.296804		1.74675e-12	7.1433e-44	0.791676		2.3784e-23	9.38038e-12	0.00428429		0.4614	0.120619	1.02767e-23	0.000515695	0.139918	2.38503e-29	1.35272e-40	5.14786e-56	4.21484e-34		8.74278e-303	8.63651e-271	0.67714	0.139918	1.48703e-37	1.99877e-123	0.015354	2.47735e-294			0.00193714	4.78006e-11	6.57105e-14	1.33563e-111	8.72184e-33
16	0.273267	0.820407	0.00633014	4.37931e-08		0.820407	0.820407	0.611306	0.195121	0.748099	0.693998	0.820407			0.820407		5.03279e-34	3.67271e-35	1.93109e-29		8.37472e-20	2.01373e-11	7.84764e-14		1.34249e-77	1.90697e-139	1.29612e-74	3.54232e-05	8.11247e-11	2.17555e-16	2.84913e-38	1.19281e-52	6.00196e-40		1.02704e-12	9.81257e-06	0.519973	0.748099	4.65166e-12	0.161836	7.705e-11	0.000261253	0.00193714			3.45286e-140	1.96698e-154	2.35582e-45	4.39384e-86
20	0.101454	0.734366	4.39081e-05	0.00842353		0.734366	0.734366	0.447472	0.0527447	0.631216	0.556487	0.734366			0.734366		1.67638e-39	1.28762e-70	3.50314e-25		1.66607e-49	3.36876e-27	1.43513e-19		1.09017e-32	6.06504e-140	3.70282e-116	0.0120913	0.631216	1.235e-65	8.07362e-66	1.06021e-84	8.89187e-70		3.7986e-13	2.78306e-23	0.336193	0.631216	2.81526e-36	1.60512e-12	2.15848e-06	2.7195e-17	4.78006e-11		3.45286e-140		0	9.47754e-38	1.62573e-299
26	0.124934	0.750558	0.00012977	0.0364762		0.750558	0.750558	0.476664	0.0695823	0.652917	0.581672	0.750558			0.750558		1.57293e-40	1.51298e-71	1.65558e-19		6.63473e-42	1.48238e-19	2.49607e-12		2.06153e-36	1.97915e-142	8.94422e-104	6.54603e-05	0.652917	1.69473e-57	1.95537e-69	7.28907e-99	1.78528e-93		1.97957e-27	4.18239e-29	0.367591	0.652917	4.63591e-24	2.80059e-11	1.28488e-07	1.39038e-15	6.57105e-14		1.96698e-154	0		1.43045e-53	3.05746e-256
30	0.00433731	0.554821	1.45789e-11	3.03905e-05		0.554821	0.554821	0.186092	0.00229365	0.403471	0.306058	0.554821			0.554821		1.43209e-27	9.1731e-53	0.000643405		2.07426e-19	1.64833e-07	0.00473776		5.30843e-08	9.47304e-13	4.04401e-59	0.0540557	0.403471	2.77192e-13	1.67194e-101	1.68935e-115	4.45647e-45		1.64353e-168	1.16941e-59	0.0941048	0.403471	1.77743e-12	1.30523e-12	0.000107369	7.89375e-61	1.33563e-111		2.35582e-45	9.47754e-38	1.43045e-53		4.30657e-44
36	0.0343126	0.661125	4.08742e-07	0.302133		0.661125	0.661125	0.3264	0.0123077	0.535177	0.44742	0.661125			0.661125		1.1428e-32	5.08028e-87	4.69046e-14		7.6619e-59	6.24315e-34	2.77501e-24		5.59505e-21	3.56304e-86	4.73498e-93	0.000226761	0.535177	1.16114e-128	1.68082e-79	2.35253e-90	2.84227e-77		1.76769e-12	8.43263e-60	0.214052	0.535177	2.26014e-41	2.24059e-39	0.000334937	1.35946e-27	8.72184e-33		4.39384e-86	1.62573e-299	3.05746e-256	4.30657e-44
40	0.207542	0.793974	0.00167974	0.233249		0.793974	0.793974	0.5588	0.136099	0.711805	0.650844	0.793974			0.793974		1.64927e-07	4.06273e-28	1.13563e-06		9.49938e-18	3.80154e-13	1.93026e-17		3.24249e-51	4.65387e-148	1.91403e-39	3.27436e-10	3.2362e-08	5.21249e-66	1.98669e-26	2.07277e-20	5.30422e-39		0.3093	3.58843e-12	0.45922	0.711805	1.3674e-28	1.85754e-08	1.98929e-14	2.48061e-05	4.43429e-05		5.33972e-66	3.48265e-196	2.44555e-137	0.000482505	6.81113e-196
46	0.0237245	0.639504	6.66671e-08	1.52186e-12		0.639504	0.639504	0.294343	0.00747274	0.50758	0.41692	0.639504			0.639504		7.90991e-36	3.3027e-135	1.00762e-09		1.57972e-26	5.69488e-09	7.12669e-05		3.82952e-11	6.95876e-32	2.11844e-124	0.000360673	0.50758	3.15616e-75	8.4831e-143	2.0684e-168	6.3553e-79		9.94818e-102	8.95634e-70	0.184291	0.50758	4.62728e-22	5.65694e-23	2.61178e-05	7.20853e-51	1.55775e-103		2.49326e-60	4.95769e-86	1.28225e-98	1.52172e-242	1.39078e-126
50	0.0609187	0.69785	1.07086e-05	1.00371e-18		0.69785	0.69785	0.384777	0.0266573	0.582871	0.501059	0.69785			0.69785		1.32282e-17	1.02839e-88	2.82987e-06		1.42048e-14	0.0705546	0.00379455		8.98421e-06	3.61467e-11	3.03414e-74	0.00124695	0.582871	3.49816e-31	5.64125e-82	7.65959e-176	2.16243e-71		2.18018e-100	6.08013e-66	0.27118	0.582871	2.71443e-13	2.47237e-11	0.00096952	1.43922e-54	1.44312e-114		2.87317e-36	5.00301e-32	7.23363e-41	5.64261e-188	6.62055e-42
54	0.0138967	0.610465	3.4578e-09	2.91427e-10		0.610465	0.610465	0.254079	0.00361674	0.471131	0.377304	0.610465			0.610465		2.70585e-22	3.58164e-93	2.02192e-06		1.96709e-16	1.03332e-06	0.00283685		0.000295314	3.87877e-16	2.07086e-70	5.43292e-07	0.471131	3.44128e-59	1.7735e-105	5.22016e-157	2.26304e-99		2.23955e-81	1.0919e-45	0.148744	0.471131	1.69295e-13	8.97852e-14	0.00207625	5.35728e-56	5.10941e-154		9.49905e-33	5.108e-45	1.40172e-58	2.40198e-213	3.4055e-76
17	2.45232e-08	0.249723	1.33083e-32	0.0682927		0.249723	0.249723	0.00992303	0.00149005	0.103411	0.0459926	0.249723			0.249723		2.68399e-20	3.35641e-26	0.410897		1.93221e-16	2.38658e-06	0.162543		0.00767406	1.46787e-10	6.132e-31	0.203122	0.103411	9.83232e-06	2.11546e-49	3.515e-58	1.47189e-17		0	1.03353e-222	0.153593	0.103411	1.78838e-14	3.77661e-58	0.00720627	1.71836e-180	2.77458e-260		6.57016e-25	8.58472e-23	1.9266e-40	1.40993e-202	7.64582e-20
21	8.39426e-12	0.159377	1.50059e-53	0.097329		0.159377	0.159377	0.00161343	5.35869e-05	0.0464661	0.0146883	0.159377			0.159377		1.10731e-40	4.98355e-44	0.171694		1.91154e-68	3.2388e-40	0.000633891		0.00752665	1.37312e-19	8.79218e-45	0.422267	0.0464661	2.10219e-45	1.92039e-58	1.83353e-53	5.37604e-16		3.61178e-273	0	0.395426	0.0464661	4.26665e-40	2.21799e-145	0.0057338	4.29718e-137	8.43957e-175		1.07122e-31	4.89795e-72	4.78968e-72	1.62869e-152	7.39441e-111
27	3.9017e-11	0.173326	5.38914e-48	0.796903		0.173326	0.173326	0.00227991	0.000104007	0.0540282	0.0182324	0.173326			0.173326		1.59285e-21	5.08702e-36	0.11585		5.91159e-44	4.61932e-19	0.164935		0.00964134	6.8656e-15	2.44618e-42	0.395419	0.0540282	1.36687e-37	1.71849e-52	1.3276e-53	5.48332e-16		0	0	0.110009	0.0540282	9.7472e-36	2.75902e-164	0.00872077	4.51886e-197	2.49125e-282		1.64848e-22	2.25507e-46	5.08537e-51	3.59602e-148	6.41279e-79
31	1.09159e-06	0.313911	1.00855e-27	0.222445		0.313911	0.313911	0.0240966	5.93762e-05	0.154222	0.0808608	0.313911			0.313911		0.580601	2.02623e-14	0.00116944		0.230174	4.81472e-09	0.0159441		0.131992	0.352301	2.16255e-16	0.522281	0.154222	0.501769	2.57803e-37	6.14902e-42	2.79996e-12		1.34495e-305	1.71726e-107	0.207584	0.154222	5.81676e-11	2.84124e-72	0.00193438	4.09805e-203	1.03833e-185		7.45659e-08	0.00368938	2.90728e-08	3.08161e-95	0.0722771
37	4.31095e-09	0.22574	2.15957e-39	0.92128		0.22574	0.22574	0.00664786	6.58869e-05	0.0865272	0.0357087	0.22574			0.22574		8.40112e-15	5.99543e-41	0.504011		2.01099e-37	1.04445e-27	0.00819315		0.0698733	1.87356e-10	1.95308e-35	0.253261	0.0865272	1.04802e-65	3.33537e-39	2.16998e-47	2.23163e-19		2.29132e-252	0	0.231831	0.0865272	1.69537e-45	3.90532e-248	0.00779243	1.14833e-184	0		1.55967e-13	2.00154e-37	1.1235e-39	2.54716e-103	7.13595e-93
41	3.08195e-10	0.194372	1.67321e-47	0.218193		0.194372	0.194372	0.00363995	7.64145e-06	0.0663228	0.0244447	0.194372			0.194372		1.70874e-22	1.51893e-47	0.862773		5.56165e-47	4.27749e-45	0.00397936		0.00940742	1.43494e-16	6.11018e-41	0.137445	0.365456	1.39902e-74	2.94521e-52	8.1796e-55	3.3292e-24		3.15462e-212	0	0.254222	0.0663228	3.10087e-44	1.16733e-219	0.00160129	5.67745e-163	4.79216e-287		2.22354e-22	3.32573e-58	2.89891e-59	3.77312e-130	3.77867e-127
47	4.95606e-10	0.199621	3.09505e-43	0.965322		0.199621	0.199621	0.00405512	0.000357181	0.328951	0.124025	0.199621			0.199621		4.20747e-07	1.30002e-36	0.0877195		8.42861e-24	1.22074e-32	0.0034733		0.13591	8.26493e-05	5.72337e-34	0.242813	0.0695502	1.00181e-38	2.47007e-47	8.60894e-53	8.5641e-23		0	0	0.398499	0.0695502	9.79677e-44	7.72293e-262	0.0039167	0	0		3.09205e-08	3.65845e-20	1.24265e-21	3.4473e-102	1.25815e-52
51	2.89672e-05	0.387255	1.10505e-22	0.912722		0.387255	0.387255	0.0528366	0.000103079	0.766933	0.458628	0.387255			0.387255		0.00139874	7.52706e-23	0.629809		8.25813e-06	2.8142e-34	0.771261		0.00251998	1.54192e-05	3.2894e-31	0.0613566	0.630832	0.000628426	4.72081e-67	8.04625e-66	5.07969e-23		3.68705e-236	2.87209e-81	0.0398114	0.221254	2.41537e-20	1.39382e-60	7.35482e-06	1.94275e-223	7.59635e-193		1.69696e-11	2.71081e-14	3.21712e-20	1.9554e-157	8.36497e-12
55	2.06285e-06	0.326628	8.4023e-29	0.829905		0.326628	0.326628	0.0280192	0.000202683	0.6886	0.371574	0.326628			0.326628		0.0006307	9.38364e-28	0.373813		2.19638e-19	2.98182e-57	0.00771555		0.214229	0.000989522	3.3651e-30	2.87244e-05	0.886259	9.87739e-35	1.21691e-51	1.31395e-58	3.99668e-35		7.12304e-153	6.38594e-168	0.348381	0.165195	7.59018e-43	7.86828e-196	7.41331e-05	2.20837e-302	0		3.4254e-05	5.52345e-21	1.47249e-21	5.19103e-80	5.5833e-54
confidence intervals
sample number	1	3	2	4		5	6	7	8	9	10	11	12		13		22	32	42		23	33	43		14	18	24	28	34	38	44	48	52		15	19	25	29	35	39	45	49	53		16	20	26	30	36
1		-0.05005 to 0.04474	0.3725 to 0.4512	-0.05818 to 0.03660		-0.05005 to 0.04474	-0.05005 to 0.04474	-0.05334 to 0.04145	-0.06254 to 0.03223	-0.05115 to 0.04364	-0.05200 to 0.04279	-0.05005 to 0.04474			-0.05005 to 0.04474		-0.1109 to -0.01646	-0.09756 to -0.003009	-0.08605 to 0.008594		-0.1288 to -0.03461	-0.1194 to -0.02510	-0.09736 to -0.002812		-0.05963 to 0.03515	-0.06700 to 0.02775	-0.07424 to 0.02049	-0.05538 to 0.03940	-0.05115 to 0.04364	-0.08572 to 0.008934	-0.09766 to -0.003107	-0.08090 to 0.01379	-0.07244 to 0.02229		-0.1889 to -0.09606	-0.1841 to -0.09113	-0.05492 to 0.03986	-0.05115 to 0.04364	-0.06952 to 0.02522	-0.1745 to -0.08128	-0.05772 to 0.03706	-0.1800 to -0.08687	-0.1648 to -0.07130		-0.07305 to 0.02168	-0.08572 to 0.008934	-0.08330 to 0.01137	-0.1140 to -0.01963	-0.09688 to -0.002318
3	-0.05005 to 0.04474		-0.05401 to 0.04078	-0.05387 to 0.04091		-0.04795 to 0.04684	-0.04795 to 0.04684	-0.04863 to 0.04616	-0.05054 to 0.04425	-0.04817 to 0.04662	-0.04835 to 0.04644	-0.04795 to 0.04684			-0.04795 to 0.04684		-0.06058 to 0.03419	-0.05781 to 0.03697	-0.05542 to 0.03937		-0.06431 to 0.03045	-0.06236 to 0.03241	-0.05777 to 0.03701		-0.04993 to 0.04486	-0.05146 to 0.04333	-0.05296 to 0.04182	-0.04905 to 0.04574	-0.04817 to 0.04662	-0.05535 to 0.03944	-0.05783 to 0.03695	-0.05435 to 0.04044	-0.05259 to 0.04220		-0.07688 to 0.01782	-0.07588 to 0.01883	-0.04896 to 0.04583	-0.04817 to 0.04662	-0.05198 to 0.04280	-0.07387 to 0.02086	-0.04954 to 0.04525	-0.07501 to 0.01971	-0.07183 to 0.02291		-0.05272 to 0.04207	-0.05535 to 0.03944	-0.05485 to 0.03994	-0.06123 to 0.03354	-0.05767 to 0.03711
2	0.3725 to 0.4512	-0.05401 to 0.04078		0.2319 to 0.3195		-0.05401 to 0.04078	-0.05401 to 0.04078	-0.06219 to 0.03258	0.2048 to 0.2937	-0.05675 to 0.03803	-0.05885 to 0.03592	-0.05401 to 0.04078			-0.05401 to 0.04078		-0.05772 to 0.03706	-0.05380 to 0.04098	-0.02837 to 0.06638		-0.1049 to -0.01039	-0.1697 to -0.07632	-0.04925 to 0.04554		-0.07783 to 0.01687	-0.09614 to -0.001577	-0.1141 to -0.01973	-0.06727 to 0.02749	-0.05675 to 0.03803	-0.1426 to -0.04863	-0.1071 to -0.01260	-0.1027 to -0.008176	-0.1096 to -0.01522		-0.3334 to -0.2466	-0.3290 to -0.2420	0.05373 to 0.1476	-0.05675 to 0.03803	-0.1024 to -0.007898	-0.3253 to -0.2380	-0.07308 to 0.02164	-0.2483 to -0.1575	-0.2680 to -0.1780		-0.1112 to -0.01675	-0.1426 to -0.04863	-0.1366 to -0.04254	-0.2036 to -0.1111	-0.1651 to -0.07162
4	-0.05818 to 0.03660	-0.05387 to 0.04091	0.2319 to 0.3195			-0.05387 to 0.04091	-0.05387 to 0.04091	-0.06189 to 0.03288	0.05172 to 0.1456	-0.05656 to 0.03822	-0.05862 to 0.03616	-0.05387 to 0.04091			0.04136 to 0.1354		0.2187 to 0.3070	0.1836 to 0.2735	0.1634 to 0.2540		0.1019 to 0.1946	-0.1367 to -0.04268	0.02937 to 0.1236		0.002914 to 0.09747	-0.01836 to 0.07635	0.01223 to 0.1067	-0.06686 to 0.02789	-0.05656 to 0.03822	-0.06862 to 0.02612	-0.0004592 to 0.09412	0.1166 to 0.2089	0.04579 to 0.1398		-0.009212 to 0.08544	-0.05849 to 0.03629	-0.06575 to 0.02901	-0.05656 to 0.03822	0.04829 to 0.1422	-0.1196 to -0.02530	-0.02647 to 0.06828	0.03630 to 0.1304	0.04326 to 0.1373		0.08124 to 0.1745	0.01451 to 0.1089	0.001735 to 0.09630	0.05062 to 0.1445	-0.02317 to 0.07156
5	-0.05005 to 0.04474	-0.04795 to 0.04684	-0.05401 to 0.04078	-0.05387 to 0.04091			1.000 to 1.000	-0.04863 to 0.04616	-0.05054 to 0.04425	0.6820 to 0.7295	0.5445 to 0.6078	1.000 to 1.000			-0.04795 to 0.04684		-0.06058 to 0.03419	-0.05781 to 0.03697	-0.05542 to 0.03937		-0.06431 to 0.03045	-0.06236 to 0.03241	-0.05777 to 0.03701		-0.04993 to 0.04486	-0.05146 to 0.04333	-0.05296 to 0.04182	-0.04905 to 0.04574	-0.04817 to 0.04662	-0.05535 to 0.03944	-0.05783 to 0.03695	-0.05435 to 0.04044	-0.05259 to 0.04220		-0.07688 to 0.01782	-0.07588 to 0.01883	-0.04896 to 0.04583	-0.04817 to 0.04662	-0.05198 to 0.04280	-0.07387 to 0.02086	-0.04954 to 0.04525	-0.07501 to 0.01971	-0.07183 to 0.02291		-0.05272 to 0.04207	-0.05535 to 0.03944	-0.05485 to 0.03994	-0.06123 to 0.03354	-0.05767 to 0.03711
6	-0.05005 to 0.04474	-0.04795 to 0.04684	-0.05401 to 0.04078	-0.05387 to 0.04091		1.000 to 1.000		-0.04863 to 0.04616	-0.05054 to 0.04425	0.6820 to 0.7295	0.5445 to 0.6078	1.000 to 1.000			-0.04795 to 0.04684		-0.06058 to 0.03419	-0.05781 to 0.03697	-0.05542 to 0.03937		-0.06431 to 0.03045	-0.06236 to 0.03241	-0.05777 to 0.03701		-0.04993 to 0.04486	-0.05146 to 0.04333	-0.05296 to 0.04182	-0.04905 to 0.04574	-0.04817 to 0.04662	-0.05535 to 0.03944	-0.05783 to 0.03695	-0.05435 to 0.04044	-0.05259 to 0.04220		-0.07688 to 0.01782	-0.07588 to 0.01883	-0.04896 to 0.04583	-0.04817 to 0.04662	-0.05198 to 0.04280	-0.07387 to 0.02086	-0.04954 to 0.04525	-0.07501 to 0.01971	-0.07183 to 0.02291		-0.05272 to 0.04207	-0.05535 to 0.03944	-0.05485 to 0.03994	-0.06123 to 0.03354	-0.05767 to 0.03711
7	-0.05334 to 0.04145	-0.04863 to 0.04616	-0.06219 to 0.03258	-0.06189 to 0.03288		-0.04863 to 0.04616	-0.04863 to 0.04616		-0.05443 to 0.04036	-0.04914 to 0.04565	-0.04953 to 0.04526	-0.04863 to 0.04616			-0.04863 to 0.04616		-0.07689 to 0.01782	-0.07070 to 0.02404	-0.06535 to 0.02941		-0.08522 to 0.009430	-0.08086 to 0.01382	-0.07061 to 0.02413		-0.05307 to 0.04171	-0.05650 to 0.03829	-0.05986 to 0.03492	-0.05110 to 0.04369	-0.04914 to 0.04565	-0.06519 to 0.02957	-0.07074 to 0.02400	-0.06295 to 0.03182	-0.05902 to 0.03576		-0.1133 to -0.01892	-0.1111 to -0.01665	-0.05089 to 0.04390	-0.04914 to 0.04565	-0.05767 to 0.03711	-0.1066 to -0.01211	-0.05219 to 0.04260	-0.1091 to -0.01468	-0.1020 to -0.007504		-0.05931 to 0.03547	-0.06519 to 0.02957	-0.06407 to 0.03070	-0.07835 to 0.01635	-0.07038 to 0.02436
8	-0.06254 to 0.03223	-0.05054 to 0.04425	0.2048 to 0.2937	0.05172 to 0.1456		-0.05054 to 0.04425	-0.05054 to 0.04425	-0.05443 to 0.04036		0.07603 to 0.1694	0.1554 to 0.2464	-0.05054 to 0.04425			-0.05054 to 0.04425		0.1644 to 0.2550	0.1407 to 0.2322	0.2342 to 0.3217		0.1742 to 0.2644	0.09429 to 0.1872	0.2687 to 0.3543		-0.06186 to 0.03291	-0.07057 to 0.02417	-0.07913 to 0.01557	-0.05684 to 0.03795	-0.05184 to 0.04295	-0.09269 to 0.001900	0.06620 to 0.1598	-0.04203 to 0.05276	-0.07700 to 0.01770		-0.1003 to -0.005732	-0.1081 to -0.01368	0.3335 to 0.4150	-0.05184 to 0.04295	-0.07355 to 0.02117	-0.1330 to -0.03895	-0.05960 to 0.03517	0.08363 to 0.1768	-0.05110 to 0.04369		-0.07772 to 0.01698	-0.09270 to 0.001900	-0.08984 to 0.004778	-0.1186 to -0.02426	-0.1059 to -0.01142
9	-0.05115 to 0.04364	-0.04817 to 0.04662	-0.05675 to 0.03803	-0.05656 to 0.03822		0.6820 to 0.7295	0.6820 to 0.7295	-0.04914 to 0.04565	0.07603 to 0.1694		0.8003 to 0.8319	0.6820 to 0.7295			-0.04817 to 0.04662		-0.06604 to 0.02871	-0.01045 to 0.08421	0.0008714 to 0.09544		-0.07132 to 0.02342	-0.02289 to 0.07184	-0.01030 to 0.08436		-0.05098 to 0.04381	-0.05315 to 0.04164	-0.05527 to 0.03951	-0.04974 to 0.04505	-0.04850 to 0.04629	-0.05864 to 0.03613	-0.01062 to 0.08404	0.006011 to 0.1005	-0.05474 to 0.04004		-0.08909 to 0.005539	-0.08767 to 0.006970	-0.04960 to 0.04519	-0.04850 to 0.04629	-0.05389 to 0.04090	-0.08482 to 0.009834	-0.05042 to 0.04437	-0.03775 to 0.05703	-0.03662 to 0.05816		-0.05492 to 0.03986	-0.05864 to 0.03613	-0.05794 to 0.03685	-0.06697 to 0.02779	-0.06193 to 0.03284
10	-0.05200 to 0.04279	-0.04835 to 0.04644	-0.05885 to 0.03592	-0.05862 to 0.03616		0.5445 to 0.6078	0.5445 to 0.6078	-0.04953 to 0.04526	0.1554 to 0.2464	0.8003 to 0.8319		0.5445 to 0.6078			-0.04835 to 0.04644		-0.07024 to 0.02451	-0.02324 to 0.07149	0.03466 to 0.1288		-0.05246 to 0.04233	-0.01394 to 0.08074	0.01789 to 0.1123		-0.05179 to 0.04300	-0.05444 to 0.04035	-0.05704 to 0.03774	-0.05026 to 0.04453	-0.04875 to 0.04605	-0.06118 to 0.03360	-0.02339 to 0.07134	-0.007802 to 0.08684	-0.05640 to 0.03839		-0.09845 to -0.003905	-0.09671 to -0.002151	-0.05010 to 0.04469	-0.04875 to 0.04605	-0.05535 to 0.03944	-0.09323 to 0.001361	-0.05110 to 0.04368	-0.03056 to 0.06420	-0.05270 to 0.04208		-0.05662 to 0.03817	-0.06118 to 0.03360	-0.06031 to 0.03447	-0.07137 to 0.02337	-0.06519 to 0.02957
11	-0.05005 to 0.04474	-0.04795 to 0.04684	-0.05401 to 0.04078	-0.05387 to 0.04091		1.000 to 1.000	1.000 to 1.000	-0.04863 to 0.04616	-0.05054 to 0.04425	0.6820 to 0.7295	0.5445 to 0.6078				-0.04795 to 0.04684		-0.06058 to 0.03419	-0.05781 to 0.03697	-0.05542 to 0.03937		-0.06431 to 0.03045	-0.06236 to 0.03241	-0.05777 to 0.03701		-0.04993 to 0.04486	-0.05146 to 0.04333	-0.05296 to 0.04182	-0.04905 to 0.04574	-0.04817 to 0.04662	-0.05535 to 0.03944	-0.05783 to 0.03695	-0.05435 to 0.04044	-0.05259 to 0.04220		-0.07688 to 0.01782	-0.07588 to 0.01883	-0.04896 to 0.04583	-0.04817 to 0.04662	-0.05198 to 0.04280	-0.07387 to 0.02086	-0.04954 to 0.04525	-0.07501 to 0.01971	-0.07183 to 0.02291		-0.05272 to 0.04207	-0.05535 to 0.03944	-0.05485 to 0.03994	-0.06123 to 0.03354	-0.05767 to 0.03711
12
13	-0.05005 to 0.04474	-0.04795 to 0.04684	-0.05401 to 0.04078	0.04136 to 0.1354		-0.04795 to 0.04684	-0.04795 to 0.04684	-0.04863 to 0.04616	-0.05054 to 0.04425	-0.04817 to 0.04662	-0.04835 to 0.04644	-0.04795 to 0.04684					-0.06058 to 0.03419	-0.05781 to 0.03697	-0.05542 to 0.03937		-0.06431 to 0.03045	-0.06236 to 0.03241	-0.05777 to 0.03701		-0.04993 to 0.04486	-0.05146 to 0.04333	-0.05296 to 0.04182	-0.04905 to 0.04574	-0.04817 to 0.04662	-0.05535 to 0.03944	-0.05783 to 0.03695	-0.05435 to 0.04044	-0.05259 to 0.04220		-0.07688 to 0.01782	-0.07588 to 0.01883	-0.04896 to 0.04583	-0.04817 to 0.04662	-0.05198 to 0.04280	-0.07387 to 0.02086	-0.04954 to 0.04525	-0.07501 to 0.01971	-0.07183 to 0.02291		-0.05272 to 0.04207	-0.05535 to 0.03944	-0.05485 to 0.03994	-0.06123 to 0.03354	-0.05767 to 0.03711
22	-0.1109 to -0.01646	-0.06058 to 0.03419	-0.05772 to 0.03706	0.2187 to 0.3070		-0.06058 to 0.03419	-0.06058 to 0.03419	-0.07689 to 0.01782	0.1644 to 0.2550	-0.06604 to 0.02871	-0.07024 to 0.02451	-0.06058 to 0.03419			-0.06058 to 0.03419			0.4968 to 0.5649	0.4845 to 0.5537		0.7668 to 0.8031	0.3368 to 0.4181	0.5341 to 0.5984		0.04982 to 0.1437	0.1212 to 0.2133	0.1181 to 0.2103	0.02447 to 0.1188	-0.02760 to 0.06715	0.05534 to 0.1491	0.2822 to 0.3669	0.1763 to 0.2664	0.09878 to 0.1916		0.1270 to 0.2189	0.1101 to 0.2026	0.08030 to 0.1736	-0.06604 to 0.02871	0.2310 to 0.3186	0.02907 to 0.1233	0.07697 to 0.1703	0.1908 to 0.2803	0.1182 to 0.2104		0.2358 to 0.3232	0.2581 to 0.3443	0.2621 to 0.3481	0.2066 to 0.2955	0.2299 to 0.3176
32	-0.09756 to -0.003009	-0.05781 to 0.03697	-0.05380 to 0.04098	0.1836 to 0.2735		-0.05781 to 0.03697	-0.05781 to 0.03697	-0.07070 to 0.02404	0.1407 to 0.2322	-0.01045 to 0.08421	-0.02324 to 0.07149	-0.05781 to 0.03697			-0.05781 to 0.03697		0.4968 to 0.5649		0.3955 to 0.4724		0.4549 to 0.5268	0.2896 to 0.3739	0.3677 to 0.4467		0.1285 to 0.2204	0.2407 to 0.3279	0.3928 to 0.4699	0.03681 to 0.1309	-0.06213 to 0.03264	0.3362 to 0.4175	0.5650 to 0.6261	0.4267 to 0.5011	0.3064 to 0.3897		0.1921 to 0.2816	0.2235 to 0.3115	0.09802 to 0.1908	-0.06213 to 0.03264	0.2308 to 0.3185	0.1665 to 0.2570	0.05246 to 0.1463	0.2887 to 0.3731	0.2747 to 0.3599		0.2406 to 0.3277	0.3594 to 0.4391	0.3620 to 0.4414	0.3057 to 0.3890	0.4017 to 0.4781
42	-0.08605 to 0.008594	-0.05542 to 0.03937	-0.02837 to 0.06638	0.1634 to 0.2540		-0.05542 to 0.03937	-0.05542 to 0.03937	-0.06535 to 0.02941	0.2342 to 0.3217	0.0008714 to 0.09544	0.03466 to 0.1288	-0.05542 to 0.03937			-0.05542 to 0.03937		0.4845 to 0.5537	0.3955 to 0.4724			0.3822 to 0.4601	0.2445 to 0.3314	0.5858 to 0.6446		0.09172 to 0.1847	0.1244 to 0.2164	0.08107 to 0.1743	0.06252 to 0.1562	-0.0004431 to 0.09414	0.01532 to 0.1097	0.2284 to 0.3162	0.1082 to 0.2007	0.07482 to 0.1682		-0.09689 to -0.002337	-0.08836 to 0.006267	0.1354 to 0.2271	-0.05874 to 0.03603	0.1639 to 0.2546	-0.1105 to -0.01613	0.04038 to 0.1344	0.05449 to 0.1483	-0.04120 to 0.05359		0.2155 to 0.3038	0.1949 to 0.2842	0.1642 to 0.2548	0.03280 to 0.1270	0.1295 to 0.2214
23	-0.1288 to -0.03461	-0.06431 to 0.03045	-0.1049 to -0.01039	0.1019 to 0.1946		-0.06431 to 0.03045	-0.06431 to 0.03045	-0.08522 to 0.009430	0.1742 to 0.2644	-0.07132 to 0.02342	-0.05246 to 0.04233	-0.06431 to 0.03045			-0.06431 to 0.03045		0.7668 to 0.8031	0.4549 to 0.5268	0.3822 to 0.4601			0.4242 to 0.4987	0.5849 to 0.6438		0.04323 to 0.1372	0.1016 to 0.1943	0.1363 to 0.2280	0.01109 to 0.1056	-0.03747 to 0.05731	0.1578 to 0.2486	0.3014 to 0.3850	0.1813 to 0.2712	0.1062 to 0.1988		0.1440 to 0.2353	0.2679 to 0.3535	0.06203 to 0.1557	-0.07132 to 0.02342	0.2580 to 0.3442	0.2169 to 0.3052	0.05510 to 0.1489	0.3332 to 0.4147	0.1854 to 0.2752		0.1659 to 0.2565	0.2947 to 0.3787	0.2674 to 0.3530	0.1636 to 0.2543	0.3251 to 0.4071
33	-0.1194 to -0.02510	-0.06236 to 0.03241	-0.1697 to -0.07632	-0.1367 to -0.04268		-0.06236 to 0.03241	-0.06236 to 0.03241	-0.08086 to 0.01382	0.09429 to 0.1872	-0.02289 to 0.07184	-0.01394 to 0.08074	-0.06236 to 0.03241			-0.06236 to 0.03241		0.3368 to 0.4181	0.2896 to 0.3739	0.2445 to 0.3314		0.4242 to 0.4987		0.4116 to 0.4872		0.002313 to 0.09687	0.09420 to 0.1871	0.1625 to 0.2532	0.004837 to 0.09937	-0.06855 to 0.02619	0.09213 to 0.1851	0.3126 to 0.3955	0.1665 to 0.2571	0.08590 to 0.1790		0.01425 to 0.1087	0.08064 to 0.1739	0.06696 to 0.1605	-0.06855 to 0.02619	0.2537 to 0.3401	0.3845 to 0.4623	0.07593 to 0.1693	0.3541 to 0.4341	0.1126 to 0.2050		0.1100 to 0.2025	0.2049 to 0.2937	0.1645 to 0.2551	0.07562 to 0.1690	0.2354 to 0.3228
43	-0.09736 to -0.002812	-0.05777 to 0.03701	-0.04925 to 0.04554	0.02937 to 0.1236		-0.05777 to 0.03701	-0.05777 to 0.03701	-0.07061 to 0.02413	0.2687 to 0.3543	-0.01030 to 0.08436	0.01789 to 0.1123	-0.05777 to 0.03701			-0.05777 to 0.03701		0.5341 to 0.5984	0.3677 to 0.4467	0.5858 to 0.6446		0.5849 to 0.6438	0.4116 to 0.4872			0.06672 to 0.1603	0.09674 to 0.1896	0.08061 to 0.1739	0.05467 to 0.1485	-0.01329 to 0.08139	0.05366 to 0.1475	0.2485 to 0.3352	0.07893 to 0.1722	0.08221 to 0.1754		-0.08733 to 0.007304	0.0005671 to 0.09514	0.1013 to 0.1940	-0.06207 to 0.03270	0.2837 to 0.3684	0.04133 to 0.1354	0.07889 to 0.1722	0.1997 to 0.2888	0.01972 to 0.1141		0.1279 to 0.2199	0.1645 to 0.2552	0.1170 to 0.2093	0.01897 to 0.1133	0.1903 to 0.2798
14	-0.05963 to 0.03515	-0.04993 to 0.04486	-0.07783 to 0.01687	0.002914 to 0.09747		-0.04993 to 0.04486	-0.04993 to 0.04486	-0.05307 to 0.04171	-0.06186 to 0.03291	-0.05098 to 0.04381	-0.05179 to 0.04300	-0.04993 to 0.04486			-0.04993 to 0.04486		0.04982 to 0.1437	0.1285 to 0.2204	0.09172 to 0.1847		0.04323 to 0.1372	0.002313 to 0.09687	0.06672 to 0.1603			0.4731 to 0.5434	0.2134 to 0.3019	0.09414 to 0.1871	0.2662 to 0.3519	0.09273 to 0.1857	0.1451 to 0.2364	0.08121 to 0.1745	0.1528 to 0.2438		-0.02339 to 0.07135	-0.01542 to 0.07928	-0.05458 to 0.04020	-0.05098 to 0.04381	-0.01409 to 0.08060	-0.03579 to 0.05899	0.1162 to 0.2084	-0.01597 to 0.07873	-0.06465 to 0.03011		0.3781 to 0.4564	0.2300 to 0.3177	0.2458 to 0.3326	0.08043 to 0.1737	0.1726 to 0.2629
18	-0.06700 to 0.02775	-0.05146 to 0.04333	-0.09614 to -0.001577	-0.01836 to 0.07635		-0.05146 to 0.04333	-0.05146 to 0.04333	-0.05650 to 0.03829	-0.07057 to 0.02417	-0.05315 to 0.04164	-0.05444 to 0.04035	-0.05146 to 0.04333			-0.05146 to 0.04333		0.1212 to 0.2133	0.2407 to 0.3279	0.1244 to 0.2164		0.1016 to 0.1943	0.09420 to 0.1871	0.09674 to 0.1896		0.4731 to 0.5434		0.3941 to 0.4711	-0.01196 to 0.08271	-0.05315 to 0.04164	0.2104 to 0.2991	0.2282 to 0.3160	0.2260 to 0.3138	0.2771 to 0.3622		0.04611 to 0.1401	0.06232 to 0.1560	-0.05891 to 0.03586	-0.05315 to 0.04164	0.06267 to 0.1563	0.002909 to 0.09746	0.009497 to 0.1040	0.03003 to 0.1243	-0.01095 to 0.08372		0.5085 to 0.5754	0.5093 to 0.5762	0.5136 to 0.5800	0.1201 to 0.2123	0.3997 to 0.4762
24	-0.07424 to 0.02049	-0.05296 to 0.04182	-0.1141 to -0.01973	0.01223 to 0.1067		-0.05296 to 0.04182	-0.05296 to 0.04182	-0.05986 to 0.03492	-0.07913 to 0.01557	-0.05527 to 0.03951	-0.05704 to 0.03774	-0.05296 to 0.04182			-0.05296 to 0.04182		0.1181 to 0.2103	0.3928 to 0.4699	0.08107 to 0.1743		0.1363 to 0.2280	0.1625 to 0.2532	0.08061 to 0.1739		0.2134 to 0.3019	0.3941 to 0.4711		0.04490 to 0.1389	-0.05527 to 0.03951	0.5236 to 0.5890	0.5052 to 0.5724	0.5665 to 0.6274	0.3309 to 0.4125		0.2124 to 0.3009	0.2092 to 0.2979	-0.06317 to 0.03160	-0.05527 to 0.03951	0.2022 to 0.2912	0.1247 to 0.2167	0.03928 to 0.1334	0.1702 to 0.2606	0.1874 to 0.2770		0.3702 to 0.4491	0.4653 to 0.5363	0.4398 to 0.5130	0.3259 to 0.4079	0.4159 to 0.4912
28	-0.05538 to 0.03940	-0.04905 to 0.04574	-0.06727 to 0.02749	-0.06686 to 0.02789		-0.04905 to 0.04574	-0.04905 to 0.04574	-0.05110 to 0.04369	-0.05684 to 0.03795	-0.04974 to 0.04505	-0.05026 to 0.04453	-0.04905 to 0.04574			-0.04905 to 0.04574		0.02447 to 0.1188	0.03681 to 0.1309	0.06252 to 0.1562		0.01109 to 0.1056	0.004837 to 0.09937	0.05467 to 0.1485		0.09414 to 0.1871	-0.01196 to 0.08271	0.04490 to 0.1389		0.4347 to 0.5083	0.03820 to 0.1323	0.06460 to 0.1582	0.08495 to 0.1781	0.2070 to 0.2958		-0.02161 to 0.07312	-0.02543 to 0.06931	-0.05209 to 0.04270	-0.04974 to 0.04505	0.1099 to 0.2024	-0.02151 to 0.07321	0.2096 to 0.2982	-0.01578 to 0.07891	0.03421 to 0.1284		0.04980 to 0.1437	0.01156 to 0.1060	0.04643 to 0.1404	-0.002150 to 0.09245	0.03926 to 0.1333
34	-0.05115 to 0.04364	-0.04817 to 0.04662	-0.05675 to 0.03803	-0.05656 to 0.03822		-0.04817 to 0.04662	-0.04817 to 0.04662	-0.04914 to 0.04565	-0.05184 to 0.04295	-0.04850 to 0.04629	-0.04875 to 0.04605	-0.04817 to 0.04662			-0.04817 to 0.04662		-0.02760 to 0.06715	-0.06213 to 0.03264	-0.0004431 to 0.09414		-0.03747 to 0.05731	-0.06855 to 0.02619	-0.01329 to 0.08139		0.2662 to 0.3519	-0.05315 to 0.04164	-0.05527 to 0.03951	0.4347 to 0.5083		-0.05864 to 0.03613	-0.01197 to 0.08271	-0.05723 to 0.03755	-0.05474 to 0.04004		-0.08909 to 0.005539	-0.08767 to 0.006970	-0.04960 to 0.04519	-0.04850 to 0.04629	-0.05389 to 0.04090	-0.08482 to 0.009834	0.3243 to 0.4064	-0.08644 to 0.008209	-0.08194 to 0.01274		0.1052 to 0.1978	-0.05864 to 0.03613	-0.05794 to 0.03685	-0.06697 to 0.02779	-0.06193 to 0.03284
38	-0.08572 to 0.008934	-0.05535 to 0.03944	-0.1426 to -0.04863	-0.06862 to 0.02612		-0.05535 to 0.03944	-0.05535 to 0.03944	-0.06519 to 0.02957	-0.09269 to 0.001900	-0.05864 to 0.03613	-0.06118 to 0.03360	-0.05535 to 0.03944			-0.05535 to 0.03944		0.05534 to 0.1491	0.3362 to 0.4175	0.01532 to 0.1097		0.1578 to 0.2486	0.09213 to 0.1851	0.05366 to 0.1475		0.09273 to 0.1857	0.2104 to 0.2991	0.5236 to 0.5890	0.03820 to 0.1323	-0.05864 to 0.03613		0.3621 to 0.4416	0.3872 to 0.4647	0.2778 to 0.3629		0.05886 to 0.1526	0.2938 to 0.3778	-0.06992 to 0.02482	-0.05864 to 0.03613	0.1709 to 0.2613	0.2263 to 0.3141	0.02091 to 0.1153	0.1153 to 0.2077	0.2150 to 0.3034		0.1451 to 0.2365	0.3453 to 0.4260	0.3209 to 0.4032	0.1240 to 0.2161	0.4892 to 0.5580
44	-0.09766 to -0.003107	-0.05783 to 0.03695	-0.1071 to -0.01260	-0.0004592 to 0.09412		-0.05783 to 0.03695	-0.05783 to 0.03695	-0.07074 to 0.02400	0.06620 to 0.1598	-0.01062 to 0.08404	-0.02339 to 0.07134	-0.05783 to 0.03695			-0.05783 to 0.03695		0.2822 to 0.3669	0.5650 to 0.6261	0.2284 to 0.3162		0.3014 to 0.3850	0.3126 to 0.3955	0.2485 to 0.3352		0.1451 to 0.2364	0.2282 to 0.3160	0.5052 to 0.5724	0.06460 to 0.1582	-0.01197 to 0.08271	0.3621 to 0.4416		0.5680 to 0.6288	0.3142 to 0.3969		0.2577 to 0.3439	0.1838 to 0.2736	0.07955 to 0.1728	-0.06216 to 0.03261	0.1191 to 0.2113	0.06969 to 0.1632	0.07573 to 0.1691	0.2619 to 0.3479	0.2624 to 0.3483		0.2533 to 0.3397	0.3459 to 0.4265	0.3561 to 0.4360	0.4349 to 0.5085	0.3830 to 0.4609
48	-0.08090 to 0.01379	-0.05435 to 0.04044	-0.1027 to -0.008176	0.1166 to 0.2089		-0.05435 to 0.04044	-0.05435 to 0.04044	-0.06295 to 0.03182	-0.04203 to 0.05276	0.006011 to 0.1005	-0.007802 to 0.08684	-0.05435 to 0.04044			-0.05435 to 0.04044		0.1763 to 0.2664	0.4267 to 0.5011	0.1082 to 0.2007		0.1813 to 0.2712	0.1665 to 0.2571	0.07893 to 0.1722		0.08121 to 0.1745	0.2260 to 0.3138	0.5665 to 0.6274	0.08495 to 0.1781	-0.05723 to 0.03755	0.3872 to 0.4647	0.5680 to 0.6288		0.4374 to 0.5109		0.2968 to 0.3806	0.2241 to 0.3120	-0.03829 to 0.05649	-0.05723 to 0.03755	0.1531 to 0.2442	0.09384 to 0.1868	0.1066 to 0.1992	0.2497 to 0.3364	0.3162 to 0.3988		0.3053 to 0.3886	0.3961 to 0.4729	0.4291 to 0.5032	0.4640 to 0.5351	0.4097 to 0.4854
52	-0.07244 to 0.02229	-0.05259 to 0.04220	-0.1096 to -0.01522	0.04579 to 0.1398		-0.05259 to 0.04220	-0.05259 to 0.04220	-0.05902 to 0.03576	-0.07700 to 0.01770	-0.05474 to 0.04004	-0.05640 to 0.03839	-0.05259 to 0.04220			-0.05259 to 0.04220		0.09878 to 0.1916	0.3064 to 0.3897	0.07482 to 0.1682		0.1062 to 0.1988	0.08590 to 0.1790	0.08221 to 0.1754		0.1528 to 0.2438	0.2771 to 0.3622	0.3309 to 0.4125	0.2070 to 0.2958	-0.05474 to 0.04004	0.2778 to 0.3629	0.3142 to 0.3969	0.4374 to 0.5109			0.1434 to 0.2348	0.1158 to 0.2081	-0.06211 to 0.03266	-0.05474 to 0.04004	0.1231 to 0.2152	0.1017 to 0.1944	0.04790 to 0.1418	0.1664 to 0.2570	0.2361 to 0.3235		0.2599 to 0.3459	0.3571 to 0.4369	0.4169 to 0.4921	0.2791 to 0.3641	0.3773 to 0.4556
15	-0.1889 to -0.09606	-0.07688 to 0.01782	-0.3334 to -0.2466	-0.009212 to 0.08544		-0.07688 to 0.01782	-0.07688 to 0.01782	-0.1133 to -0.01892	-0.1003 to -0.005732	-0.08909 to 0.005539	-0.09845 to -0.003905	-0.07688 to 0.01782			-0.07688 to 0.01782		0.1270 to 0.2189	0.1921 to 0.2816	-0.09689 to -0.002337		0.1440 to 0.2353	0.01425 to 0.1087	-0.08733 to 0.007304		-0.02339 to 0.07135	0.04611 to 0.1401	0.2124 to 0.3009	-0.02161 to 0.07312	-0.08909 to 0.005539	0.05886 to 0.1526	0.2577 to 0.3439	0.2968 to 0.3806	0.1434 to 0.2348			0.7062 to 0.7506	-0.07434 to 0.02038	-0.08909 to 0.005539	0.1340 to 0.2257	0.3555 to 0.4355	0.005081 to 0.09961	0.6075 to 0.6639	0.7080 to 0.7522		0.1199 to 0.2120	0.1230 to 0.2151	0.2060 to 0.2948	0.5553 to 0.6174	0.1181 to 0.2103
19	-0.1841 to -0.09113	-0.07588 to 0.01883	-0.3290 to -0.2420	-0.05849 to 0.03629		-0.07588 to 0.01883	-0.07588 to 0.01883	-0.1111 to -0.01665	-0.1081 to -0.01368	-0.08767 to 0.006970	-0.09671 to -0.002151	-0.07588 to 0.01883			-0.07588 to 0.01883		0.1101 to 0.2026	0.2235 to 0.3115	-0.08836 to 0.006267		0.2679 to 0.3535	0.08064 to 0.1739	0.0005671 to 0.09514		-0.01542 to 0.07928	0.06232 to 0.1560	0.2092 to 0.2979	-0.02543 to 0.06931	-0.08767 to 0.006970	0.2938 to 0.3778	0.1838 to 0.2736	0.2241 to 0.3120	0.1158 to 0.2081		0.7062 to 0.7506		-0.05527 to 0.03952	-0.08767 to 0.006970	0.2658 to 0.3516	0.6240 to 0.6786	-0.01049 to 0.08417	0.5531 to 0.6155	0.6786 to 0.7266		0.05651 to 0.1503	0.1851 to 0.2749	0.2139 to 0.3024	0.3276 to 0.4095	0.3280 to 0.4099
25	-0.05492 to 0.03986	-0.04896 to 0.04583	0.05373 to 0.1476	-0.06575 to 0.02901		-0.04896 to 0.04583	-0.04896 to 0.04583	-0.05089 to 0.04390	0.3335 to 0.4150	-0.04960 to 0.04519	-0.05010 to 0.04469	-0.04896 to 0.04583			-0.04896 to 0.04583		0.08030 to 0.1736	0.09802 to 0.1908	0.1354 to 0.2271		0.06203 to 0.1557	0.06696 to 0.1605	0.1013 to 0.1940		-0.05458 to 0.04020	-0.05891 to 0.03586	-0.06317 to 0.03160	-0.05209 to 0.04270	-0.04960 to 0.04519	-0.06992 to 0.02482	0.07955 to 0.1728	-0.03829 to 0.05649	-0.06211 to 0.03266		-0.07434 to 0.02038	-0.05527 to 0.03952		-0.04960 to 0.04519	-0.06040 to 0.03438	-0.05551 to 0.03927	-0.05346 to 0.04133	0.006272 to 0.1008	-0.03763 to 0.05715		-0.06247 to 0.03230	-0.06992 to 0.02482	-0.06850 to 0.02625	-0.08656 to 0.008081	-0.07648 to 0.01823
29	-0.05115 to 0.04364	-0.04817 to 0.04662	-0.05675 to 0.03803	-0.05656 to 0.03822		-0.04817 to 0.04662	-0.04817 to 0.04662	-0.04914 to 0.04565	-0.05184 to 0.04295	-0.04850 to 0.04629	-0.04875 to 0.04605	-0.04817 to 0.04662			-0.04817 to 0.04662		-0.06604 to 0.02871	-0.06213 to 0.03264	-0.05874 to 0.03603		-0.07132 to 0.02342	-0.06855 to 0.02619	-0.06207 to 0.03270		-0.05098 to 0.04381	-0.05315 to 0.04164	-0.05527 to 0.03951	-0.04974 to 0.04505	-0.04850 to 0.04629	-0.05864 to 0.03613	-0.06216 to 0.03261	-0.05723 to 0.03755	-0.05474 to 0.04004		-0.08909 to 0.005539	-0.08767 to 0.006970	-0.04960 to 0.04519		-0.05389 to 0.04090	-0.08482 to 0.009834	0.3243 to 0.4064	-0.08644 to 0.008209	-0.08194 to 0.01274		-0.05492 to 0.03986	-0.05864 to 0.03613	-0.05794 to 0.03685	-0.06697 to 0.02779	-0.06193 to 0.03284
35	-0.06952 to 0.02522	-0.05198 to 0.04280	-0.1024 to -0.007898	0.04829 to 0.1422		-0.05198 to 0.04280	-0.05198 to 0.04280	-0.05767 to 0.03711	-0.07355 to 0.02117	-0.05389 to 0.04090	-0.05535 to 0.03944	-0.05198 to 0.04280			-0.05198 to 0.04280		0.2310 to 0.3186	0.2308 to 0.3185	0.1639 to 0.2546		0.2580 to 0.3442	0.2537 to 0.3401	0.2837 to 0.3684		-0.01409 to 0.08060	0.06267 to 0.1563	0.2022 to 0.2912	0.1099 to 0.2024	-0.05389 to 0.04090	0.1709 to 0.2613	0.1191 to 0.2113	0.1531 to 0.2442	0.1231 to 0.2152		0.1340 to 0.2257	0.2658 to 0.3516	-0.06040 to 0.03438	-0.05389 to 0.04090		0.2758 to 0.3609	0.06344 to 0.1571	0.2628 to 0.3487	0.2504 to 0.3370		0.1150 to 0.2073	0.2452 to 0.3321	0.1892 to 0.2787	0.1181 to 0.2103	0.2654 to 0.3511
39	-0.1745 to -0.08128	-0.07387 to 0.02086	-0.3253 to -0.2380	-0.1196 to -0.02530		-0.07387 to 0.02086	-0.07387 to 0.02086	-0.1066 to -0.01211	-0.1330 to -0.03895	-0.08482 to 0.009834	-0.09323 to 0.001361	-0.07387 to 0.02086			-0.07387 to 0.02086		0.02907 to 0.1233	0.1665 to 0.2570	-0.1105 to -0.01613		0.2169 to 0.3052	0.3845 to 0.4623	0.04133 to 0.1354		-0.03579 to 0.05899	0.002909 to 0.09746	0.1247 to 0.2167	-0.02151 to 0.07321	-0.08482 to 0.009834	0.2263 to 0.3141	0.06969 to 0.1632	0.09384 to 0.1868	0.1017 to 0.1944		0.3555 to 0.4355	0.6240 to 0.6786	-0.05551 to 0.03927	-0.08482 to 0.009834	0.2758 to 0.3609		0.02708 to 0.1213	0.6183 to 0.6735	0.4794 to 0.5491		-0.01455 to 0.08014	0.1184 to 0.2107	0.1089 to 0.2014	0.1191 to 0.2113	0.2576 to 0.3438
45	-0.05772 to 0.03706	-0.04954 to 0.04525	-0.07308 to 0.02164	-0.02647 to 0.06828		-0.04954 to 0.04525	-0.04954 to 0.04525	-0.05219 to 0.04260	-0.05960 to 0.03517	-0.05042 to 0.04437	-0.05110 to 0.04368	-0.04954 to 0.04525			-0.04954 to 0.04525		0.07697 to 0.1703	0.05246 to 0.1463	0.04038 to 0.1344		0.05510 to 0.1489	0.07593 to 0.1693	0.07889 to 0.1722		0.1162 to 0.2084	0.009497 to 0.1040	0.03928 to 0.1334	0.2096 to 0.2982	0.3243 to 0.4064	0.02091 to 0.1153	0.07573 to 0.1691	0.1066 to 0.1992	0.04790 to 0.1418		0.005081 to 0.09961	-0.01049 to 0.08417	-0.05346 to 0.04133	0.3243 to 0.4064	0.06344 to 0.1571	0.02708 to 0.1213		0.02795 to 0.1222	0.009551 to 0.1040		0.1054 to 0.1980	0.06395 to 0.1576	0.07669 to 0.1700	0.04363 to 0.1376	0.03690 to 0.1310
49	-0.1800 to -0.08687	-0.07501 to 0.01971	-0.2483 to -0.1575	0.03630 to 0.1304		-0.07501 to 0.01971	-0.07501 to 0.01971	-0.1091 to -0.01468	0.08363 to 0.1768	-0.03775 to 0.05703	-0.03056 to 0.06420	-0.07501 to 0.01971			-0.07501 to 0.01971		0.1908 to 0.2803	0.2887 to 0.3731	0.05449 to 0.1483		0.3332 to 0.4147	0.3541 to 0.4341	0.1997 to 0.2888		-0.01597 to 0.07873	0.03003 to 0.1243	0.1702 to 0.2606	-0.01578 to 0.07891	-0.08644 to 0.008209	0.1153 to 0.2077	0.2619 to 0.3479	0.2497 to 0.3364	0.1664 to 0.2570		0.6075 to 0.6639	0.5531 to 0.6155	0.006272 to 0.1008	-0.08644 to 0.008209	0.2628 to 0.3487	0.6183 to 0.6735	0.02795 to 0.1222		0.7006 to 0.7458		0.03841 to 0.1325	0.1508 to 0.2420	0.1399 to 0.2314	0.3311 to 0.4128	0.2068 to 0.2956
53	-0.1648 to -0.07130	-0.07183 to 0.02291	-0.2680 to -0.1780	0.04326 to 0.1373		-0.07183 to 0.02291	-0.07183 to 0.02291	-0.1020 to -0.007504	-0.05110 to 0.04369	-0.03662 to 0.05816	-0.05270 to 0.04208	-0.07183 to 0.02291			-0.07183 to 0.02291		0.1182 to 0.2104	0.2747 to 0.3599	-0.04120 to 0.05359		0.1854 to 0.2752	0.1126 to 0.2050	0.01972 to 0.1141		-0.06465 to 0.03011	-0.01095 to 0.08372	0.1874 to 0.2770	0.03421 to 0.1284	-0.08194 to 0.01274	0.2150 to 0.3034	0.2624 to 0.3483	0.3162 to 0.3988	0.2361 to 0.3235		0.7080 to 0.7522	0.6786 to 0.7266	-0.03763 to 0.05715	-0.08194 to 0.01274	0.2504 to 0.3370	0.4794 to 0.5491	0.009551 to 0.1040	0.7006 to 0.7458			0.02544 to 0.1197	0.1071 to 0.1996	0.1285 to 0.2204	0.4562 to 0.5280	0.2305 to 0.3181
16	-0.07305 to 0.02168	-0.05272 to 0.04207	-0.1112 to -0.01675	0.08124 to 0.1745		-0.05272 to 0.04207	-0.05272 to 0.04207	-0.05931 to 0.03547	-0.07772 to 0.01698	-0.05492 to 0.03986	-0.05662 to 0.03817	-0.05272 to 0.04207			-0.05272 to 0.04207		0.2358 to 0.3232	0.2406 to 0.3277	0.2155 to 0.3038		0.1659 to 0.2565	0.1100 to 0.2025	0.1279 to 0.2199		0.3781 to 0.4564	0.5085 to 0.5754	0.3702 to 0.4491	0.04980 to 0.1437	0.1052 to 0.1978	0.1451 to 0.2365	0.2533 to 0.3397	0.3053 to 0.3886	0.2599 to 0.3459		0.1199 to 0.2120	0.05651 to 0.1503	-0.06247 to 0.03230	-0.05492 to 0.03986	0.1150 to 0.2073	-0.01455 to 0.08014	0.1054 to 0.1980	0.03841 to 0.1325	0.02544 to 0.1197			0.5098 to 0.5765	0.5335 to 0.5979	0.2801 to 0.3650	0.3994 to 0.4760
20	-0.08572 to 0.008934	-0.05535 to 0.03944	-0.1426 to -0.04863	0.01451 to 0.1089		-0.05535 to 0.03944	-0.05535 to 0.03944	-0.06519 to 0.02957	-0.09270 to 0.001900	-0.05864 to 0.03613	-0.06118 to 0.03360	-0.05535 to 0.03944			-0.05535 to 0.03944		0.2581 to 0.3443	0.3594 to 0.4391	0.1949 to 0.2842		0.2947 to 0.3787	0.2049 to 0.2937	0.1645 to 0.2552		0.2300 to 0.3177	0.5093 to 0.5762	0.4653 to 0.5363	0.01156 to 0.1060	-0.05864 to 0.03613	0.3453 to 0.4260	0.3459 to 0.4265	0.3961 to 0.4729	0.3571 to 0.4369		0.1230 to 0.2151	0.1851 to 0.2749	-0.06992 to 0.02482	-0.05864 to 0.03613	0.2452 to 0.3321	0.1184 to 0.2107	0.06395 to 0.1576	0.1508 to 0.2420	0.1071 to 0.1996		0.5098 to 0.5765		0.7529 to 0.7911	0.2512 to 0.3377	0.7052 to 0.7498
26	-0.08330 to 0.01137	-0.05485 to 0.03994	-0.1366 to -0.04254	0.001735 to 0.09630		-0.05485 to 0.03994	-0.05485 to 0.03994	-0.06407 to 0.03070	-0.08984 to 0.004778	-0.05794 to 0.03685	-0.06031 to 0.03447	-0.05485 to 0.03994			-0.05485 to 0.03994		0.2621 to 0.3481	0.3620 to 0.4414	0.1642 to 0.2548		0.2674 to 0.3530	0.1645 to 0.2551	0.1170 to 0.2093		0.2458 to 0.3326	0.5136 to 0.5800	0.4398 to 0.5130	0.04643 to 0.1404	-0.05794 to 0.03685	0.3209 to 0.4032	0.3561 to 0.4360	0.4291 to 0.5032	0.4169 to 0.4921		0.2060 to 0.2948	0.2139 to 0.3024	-0.06850 to 0.02625	-0.05794 to 0.03685	0.1892 to 0.2787	0.1089 to 0.2014	0.07669 to 0.1700	0.1399 to 0.2314	0.1285 to 0.2204		0.5335 to 0.5979	0.7529 to 0.7911		0.3083 to 0.3915	0.6640 to 0.7138
30	-0.1140 to -0.01963	-0.06123 to 0.03354	-0.2036 to -0.1111	0.05062 to 0.1445		-0.06123 to 0.03354	-0.06123 to 0.03354	-0.07835 to 0.01635	-0.1186 to -0.02426	-0.06697 to 0.02779	-0.07137 to 0.02337	-0.06123 to 0.03354			-0.06123 to 0.03354		0.2066 to 0.2955	0.3057 to 0.3890	0.03280 to 0.1270		0.1636 to 0.2543	0.07562 to 0.1690	0.01897 to 0.1133		0.08043 to 0.1737	0.1201 to 0.2123	0.3259 to 0.4079	-0.002150 to 0.09245	-0.06697 to 0.02779	0.1240 to 0.2161	0.4349 to 0.5085	0.4640 to 0.5351	0.2791 to 0.3641		0.5553 to 0.6174	0.3276 to 0.4095	-0.08656 to 0.008081	-0.06697 to 0.02779	0.1181 to 0.2103	0.1191 to 0.2113	0.04363 to 0.1376	0.3311 to 0.4128	0.4562 to 0.5280		0.2801 to 0.3650	0.2512 to 0.3377	0.3083 to 0.3915		0.2755 to 0.3607
36	-0.09688 to -0.002318	-0.05767 to 0.03711	-0.1651 to -0.07162	-0.02317 to 0.07156		-0.05767 to 0.03711	-0.05767 to 0.03711	-0.07038 to 0.02436	-0.1059 to -0.01142	-0.06193 to 0.03284	-0.06519 to 0.02957	-0.05767 to 0.03711			-0.05767 to 0.03711		0.2299 to 0.3176	0.4017 to 0.4781	0.1295 to 0.2214		0.3251 to 0.4071	0.2354 to 0.3228	0.1903 to 0.2798		0.1726 to 0.2629	0.3997 to 0.4762	0.4159 to 0.4912	0.03926 to 0.1333	-0.06193 to 0.03284	0.4892 to 0.5580	0.3830 to 0.4609	0.4097 to 0.4854	0.3773 to 0.4556		0.1181 to 0.2103	0.3280 to 0.4099	-0.07648 to 0.01823	-0.06193 to 0.03284	0.2654 to 0.3511	0.2576 to 0.3438	0.03690 to 0.1310	0.2068 to 0.2956	0.2305 to 0.3181		0.3994 to 0.4760	0.7052 to 0.7498	0.6640 to 0.7138	0.2755 to 0.3607
40	-0.07690 to 0.01781	-0.05352 to 0.04127	-0.1207 to -0.02643	-0.07530 to 0.01941		-0.05352 to 0.04127	-0.05352 to 0.04127	-0.06109 to 0.03368	-0.08228 to 0.01240	-0.05605 to 0.03873	-0.05800 to 0.03678	-0.05352 to 0.04127			-0.05352 to 0.04127		0.07561 to 0.1690	0.2093 to 0.2979	0.06697 to 0.1605		0.1537 to 0.2447	0.1230 to 0.2151	0.1518 to 0.2429		0.3005 to 0.3842	0.5231 to 0.5885	0.2579 to 0.3441	0.1002 to 0.1930	0.08249 to 0.1757	0.3464 to 0.4270	0.2011 to 0.2902	0.1694 to 0.2598	0.2562 to 0.3425		-0.07121 to 0.02353	0.1158 to 0.2081	-0.06474 to 0.03003	-0.05605 to 0.03873	0.2115 to 0.3001	0.08475 to 0.1779	0.1321 to 0.2239	0.05170 to 0.1456	0.04858 to 0.1425		0.3464 to 0.4270	0.5941 to 0.6521	0.5048 to 0.5721	0.03463 to 0.1288	0.5937 to 0.6517
46	-0.1003 to -0.005732	-0.05837 to 0.03641	-0.1728 to -0.07948	0.1186 to 0.2108		-0.05837 to 0.03641	-0.05837 to 0.03641	-0.07195 to 0.02278	-0.1099 to -0.01546	-0.06292 to 0.03185	-0.06641 to 0.02834	-0.05837 to 0.03641			-0.05837 to 0.03641		0.2434 to 0.3303	0.5010 to 0.5687	0.09607 to 0.1889		0.2016 to 0.2906	0.08945 to 0.1825	0.04595 to 0.1399		0.1078 to 0.2004	0.2265 to 0.3143	0.4813 to 0.5508	0.03644 to 0.1306	-0.06292 to 0.03185	0.3719 to 0.4506	0.5142 to 0.5806	0.5551 to 0.6173	0.3815 to 0.4595		0.4354 to 0.5090	0.3571 to 0.4369	-0.07847 to 0.01622	-0.06292 to 0.03185	0.1785 to 0.2686	0.1835 to 0.2733	0.05143 to 0.1453	0.2993 to 0.3831	0.4393 to 0.5126		0.3296 to 0.4114	0.3993 to 0.4759	0.4285 to 0.5027	0.6496 to 0.7011	0.4854 to 0.5545
50	-0.09123 to 0.003379	-0.05649 to 0.03829	-0.1498 to -0.05607	0.1596 to 0.2504		-0.05649 to 0.03829	-0.05649 to 0.03829	-0.06775 to 0.02700	-0.09921 to -0.004672	-0.06027 to 0.03451	-0.06316 to 0.03161	-0.05649 to 0.03829			-0.05649 to 0.03829		0.1528 to 0.2438	0.4058 to 0.4819	0.06265 to 0.1563		0.1331 to 0.2248	-0.004925 to 0.08969	0.02062 to 0.1150		0.05696 to 0.1507	0.1080 to 0.2005	0.3693 to 0.4482	0.02846 to 0.1227	-0.06027 to 0.03451	0.2234 to 0.3114	0.3893 to 0.4667	0.5661 to 0.6271	0.3615 to 0.4410		0.4325 to 0.5063	0.3462 to 0.4268	-0.07316 to 0.02157	-0.06027 to 0.03451	0.1241 to 0.2161	0.1093 to 0.2018	0.03014 to 0.1244	0.3115 to 0.3945	0.4622 to 0.5334		0.2452 to 0.3321	0.2271 to 0.3150	0.2634 to 0.3493	0.5831 to 0.6423	0.2674 to 0.3530
54	-0.1049 to -0.01040	-0.05935 to 0.03545	-0.1844 to -0.09142	0.1007 to 0.1934		-0.05935 to 0.03545	-0.05935 to 0.03545	-0.07412 to 0.02063	-0.1154 to -0.02098	-0.06430 to 0.03049	-0.06809 to 0.02668	-0.05935 to 0.03545			-0.05935 to 0.03545		0.1799 to 0.2699	0.4163 to 0.4916	0.06428 to 0.1579		0.1455 to 0.2368	0.06742 to 0.1610	0.02275 to 0.1171		0.03767 to 0.1318	0.1436 to 0.2350	0.3589 to 0.4386	0.07036 to 0.1639	-0.06430 to 0.03049	0.3262 to 0.4082	0.4435 to 0.5165	0.5377 to 0.6017	0.4303 to 0.5044		0.3879 to 0.4654	0.2814 to 0.3662	-0.08121 to 0.01349	-0.06430 to 0.03049	0.1256 to 0.2176	0.1276 to 0.2195	0.02497 to 0.1193	0.3162 to 0.3989	0.5329 to 0.5974		0.2304 to 0.3180	0.2790 to 0.3640	0.3243 to 0.4065	0.6160 to 0.6715	0.3745 to 0.4531
17	-0.1768 to -0.08362	-0.07435 to 0.02038	-0.3173 to -0.2297	-0.004579 to 0.09004		-0.07435 to 0.02038	-0.07435 to 0.02038	-0.1076 to -0.01319	-0.1215 to -0.02725	-0.08550 to 0.009152	-0.09406 to 0.0005255	-0.07435 to 0.02038			-0.07435 to 0.02038		0.1687 to 0.2592	0.2000 to 0.2891	-0.06666 to 0.02810		0.1455 to 0.2368	0.06347 to 0.1571	-0.08008 to 0.01461		0.01525 to 0.1097	0.1031 to 0.1958	0.2223 to 0.3103	-0.01752 to 0.07719	-0.08550 to 0.009152	0.05650 to 0.1503	0.2943 to 0.3784	0.3230 to 0.4052	0.1525 to 0.2436		0.9273 to 0.9395	0.6271 to 0.6813	-0.08079 to 0.01389	-0.08550 to 0.009152	0.1324 to 0.2242	0.3229 to 0.4051	0.01574 to 0.1102	0.5727 to 0.6330	0.6682 to 0.7174		0.1935 to 0.2829	0.1825 to 0.2724	0.2618 to 0.3478	0.6024 to 0.6594	0.1661 to 0.2567
21	-0.2054 to -0.1130	-0.08033 to 0.01436	-0.3914 to -0.3082	-0.08619 to 0.008461		-0.08033 to 0.01436	-0.08033 to 0.01436	-0.1210 to -0.02671	-0.1415 to -0.04754	-0.09396 to 0.0006272	-0.1044 to -0.009928	-0.08033 to 0.01436			-0.08033 to 0.01436		0.2627 to 0.3486	0.2753 to 0.3605	-0.01531 to 0.07939		0.3534 to 0.4334	0.2609 to 0.3469	0.03290 to 0.1271		0.01540 to 0.1098	0.1647 to 0.2553	0.2780 to 0.3631	-0.02856 to 0.06619	-0.09396 to 0.0006272	0.2803 to 0.3652	0.3238 to 0.4060	0.3080 to 0.3911	0.1426 to 0.2340		0.6809 to 0.7286	0.7146 to 0.7579	-0.06730 to 0.02745	-0.09396 to 0.0006272	0.2604 to 0.3465	0.5186 to 0.5845	0.01752 to 0.1119	0.5044 to 0.5717	0.5645 to 0.6257		0.2257 to 0.3136	0.3633 to 0.4427	0.3633 to 0.4427	0.5304 to 0.5951	0.4546 to 0.5266
27	-0.2003 to -0.1078	-0.07927 to 0.01543	-0.3738 to -0.2895	-0.05343 to 0.04136		-0.07927 to 0.01543	-0.07927 to 0.01543	-0.1186 to -0.02430	-0.1378 to -0.04382	-0.09245 to 0.002144	-0.1026 to -0.008068	-0.07927 to 0.01543			-0.07927 to 0.01543		0.1756 to 0.2658	0.2442 to 0.3311	-0.08419 to 0.01047		0.2750 to 0.3602	0.1616 to 0.2523	-0.01479 to 0.07990		0.01342 to 0.1079	0.1353 to 0.2269	0.2690 to 0.3546	-0.02745 to 0.06730	-0.09245 to 0.002144	0.2506 to 0.3371	0.3048 to 0.3881	0.3084 to 0.3916	0.1425 to 0.2340		0.8181 to 0.8471	0.8393 to 0.8652	-0.08479 to 0.009867	-0.09245 to 0.002144	0.2430 to 0.3300	0.5489 to 0.6117	0.01423 to 0.1087	0.5953 to 0.6531	0.6896 to 0.7362		0.1810 to 0.2709	0.2838 to 0.3684	0.2998 to 0.3835	0.5233 to 0.5887	0.3815 to 0.4595
31	-0.1607 to -0.06715	-0.07098 to 0.02376	-0.2961 to -0.2074	-0.01875 to 0.07596		-0.07098 to 0.02376	-0.07098 to 0.02376	-0.1001 to -0.005592	-0.1409 to -0.04697	-0.08074 to 0.01394	-0.08823 to 0.006398	-0.07098 to 0.02376			-0.07098 to 0.02376		-0.03443 to 0.06034	0.1320 to 0.2238	-0.1231 to -0.02889		-0.01923 to 0.07549	0.09011 to 0.1831	-0.1037 to -0.009228		-0.01203 to 0.08265	-0.02556 to 0.06918	0.1451 to 0.2365	-0.03238 to 0.06239	-0.08074 to 0.01394	-0.06313 to 0.03163	0.2494 to 0.3361	0.2675 to 0.3531	0.1166 to 0.2089		0.7105 to 0.7544	0.4477 to 0.5202	-0.07690 to 0.01781	-0.08074 to 0.01394	0.1064 to 0.1989	0.3639 to 0.4433	0.02545 to 0.1197	0.6031 to 0.6600	0.5800 to 0.6395		0.07901 to 0.1723	0.02083 to 0.1152	0.08293 to 0.1761	0.4209 to 0.4958	-0.005183 to 0.08944
37	-0.1835 to -0.09054	-0.07576 to 0.01896	-0.3439 to -0.2577	-0.04971 to 0.04508		-0.07576 to 0.01896	-0.07576 to 0.01896	-0.1108 to -0.01637	-0.1404 to -0.04639	-0.08749 to 0.007143	-0.09650 to -0.001938	-0.07576 to 0.01896			-0.07576 to 0.01896		0.1347 to 0.2264	0.2637 to 0.3496	-0.06305 to 0.03172		0.2499 to 0.3365	0.2073 to 0.2961	0.01473 to 0.1092		-0.004822 to 0.08980	0.1022 to 0.1949	0.2417 to 0.3288	-0.02058 to 0.07415	-0.08749 to 0.007143	0.3455 to 0.4262	0.2570 to 0.3432	0.2874 to 0.3718	0.1634 to 0.2541		0.6600 to 0.7103	0.8414 to 0.8670	-0.07539 to 0.01933	-0.08749 to 0.007143	0.2806 to 0.3655	0.6556 to 0.7064	0.01512 to 0.1095	0.5785 to 0.6382	0.7579 to 0.7955		0.1258 to 0.2178	0.2499 to 0.3365	0.2588 to 0.3449	0.4388 to 0.5121	0.4155 to 0.4908
41	-0.1932 to -0.1004	-0.07778 to 0.01693	-0.3722 to -0.2878	-0.07622 to 0.01849		-0.07778 to 0.01693	-0.07778 to 0.01693	-0.1153 to -0.02093	-0.1515 to -0.05777	-0.09035 to 0.004269	-0.09999 to -0.005462	-0.07778 to 0.01693			-0.07778 to 0.01693		0.1809 to 0.2708	0.2879 to 0.3723	-0.04334 to 0.05145		0.2859 to 0.3705	0.2792 to 0.3641	0.02027 to 0.1146		0.01362 to 0.1081	0.1463 to 0.2376	0.2637 to 0.3496	-0.01252 to 0.08216	-0.06859 to 0.02615	0.3702 to 0.4490	0.3040 to 0.3874	0.3123 to 0.3952	0.1899 to 0.2795		0.6145 to 0.6702	0.7447 to 0.7841	-0.07409 to 0.02063	-0.09035 to 0.004269	0.2760 to 0.3612	0.6235 to 0.6781	0.02676 to 0.1210	0.5469 to 0.6099	0.6940 to 0.7400		0.1803 to 0.2702	0.3231 to 0.4053	0.3264 to 0.4083	0.4919 to 0.5604	0.4864 to 0.5554
47	-0.1915 to -0.09870	-0.07742 to 0.01728	-0.3577 to -0.2724	-0.04638 to 0.04841		-0.07742 to 0.01728	-0.07742 to 0.01728	-0.1145 to -0.02013	-0.1306 to -0.03650	-0.07026 to 0.02448	-0.08339 to 0.01128	-0.07742 to 0.01728			-0.07742 to 0.01728		0.07149 to 0.1650	0.2466 to 0.3334	-0.08734 to 0.007295		0.1878 to 0.2775	0.2298 to 0.3175	0.02127 to 0.1156		-0.01238 to 0.08229	0.04512 to 0.1391	0.2356 to 0.3229	-0.01998 to 0.07474	-0.08985 to 0.004773	0.2551 to 0.3414	0.2872 to 0.3716	0.3057 to 0.3891	0.1825 to 0.2724		0.7293 to 0.7707	0.7593 to 0.7967	-0.06717 to 0.02758	-0.08985 to 0.004773	0.2742 to 0.3595	0.6698 to 0.7188	0.02039 to 0.1147	0.7606 to 0.7978	0.8224 to 0.8508		0.08267 to 0.1759	0.1680 to 0.2584	0.1762 to 0.2663	0.4364 to 0.5099	0.3052 to 0.3886
51	-0.1448 to -0.05088	-0.06765 to 0.02710	-0.2718 to -0.1819	-0.04482 to 0.04997		-0.06765 to 0.02710	-0.06765 to 0.02710	-0.09268 to 0.001918	-0.1379 to -0.04387	-0.05434 to 0.04044	-0.06476 to 0.03000	-0.06765 to 0.02710			-0.06765 to 0.02710		0.02768 to 0.1219	0.1828 to 0.2727	-0.05869 to 0.03609		0.05738 to 0.1511	0.2369 to 0.3242	-0.04058 to 0.05421		0.02359 to 0.1179	0.05419 to 0.1480	0.2235 to 0.3115	-0.003454 to 0.09115	-0.03612 to 0.05866	0.03295 to 0.1271	0.3494 to 0.4298	0.3459 to 0.4265	0.1837 to 0.2735		0.6425 to 0.6949	0.3875 to 0.4650	-0.09546 to -0.0008911	-0.07603 to 0.01868	0.1690 to 0.2594	0.3304 to 0.4121	0.05796 to 0.1517	0.6280 to 0.6821	0.5897 to 0.6481		0.1106 to 0.2031	0.1312 to 0.2230	0.1683 to 0.2587	0.5383 to 0.6022	0.1130 to 0.2054
55	-0.1578 to -0.06416	-0.07037 to 0.02437	-0.3010 to -0.2125	-0.05243 to 0.04236		-0.07037 to 0.02437	-0.07037 to 0.02437	-0.09875 to -0.004214	-0.1340 to -0.03993	-0.05679 to 0.03799	-0.06832 to 0.02642	-0.07037 to 0.02437			-0.07037 to 0.02437		0.03293 to 0.1271	0.2075 to 0.2963	-0.06823 to 0.02652		0.1635 to 0.2541	0.3201 to 0.4025	0.01520 to 0.1096		-0.01824 to 0.07647	0.03000 to 0.1242	0.2189 to 0.3072	0.05092 to 0.1448	-0.05075 to 0.04404	0.2388 to 0.3260	0.3019 to 0.3855	0.3243 to 0.4064	0.2404 to 0.3276		0.5310 to 0.5956	0.5544 to 0.6166	-0.06936 to 0.02539	-0.07988 to 0.01481	0.2709 to 0.3564	0.5936 to 0.6516	0.04573 to 0.1397	0.7077 to 0.7519	0.7720 to 0.8076		0.04998 to 0.1439	0.1726 to 0.2629	0.1758 to 0.2660	0.3843 to 0.4621	0.3096 to 0.3927
[truncated: 13 more columns]
