# Supplementary material for: Marine viruses disperse bidirectionally along the natural water cycle
Source: Nat Commun. 2023 Oct 10;14:6354. doi: 10.1038/s41467-023-42125-5 (PMC10564846; doi:10.1038/s41467-023-42125-5)
Supplement: Supplementary file 20 — Source data [file 41467_2023_42125_MOESM20_ESM.xlsx]

## Sheet: Figure 1a
Figure 1a
latitude	longitude	station name
58.8801	11.1072	1
58.8809	11.1112	2
58.8818	11.1108	3
58.8833	11.1058	4
58.8819	11.1207	5
58.8808	11.1151	6
58.8761	11.1109	7
58.8868	11.1068	8
58.8858	11.1062	9
58.881	11.1365	10a
58.8795	11.125	10b
58.8763	11.1095	11
58.8766	11.1464	12

## Sheet: Figure 2a
Fig 2a
Prokaryotic cells ml-1	VLP ml-1
792000	17700000
853000	16500000
790000	16700000
801000	26000000
850000	13200000
802000	16200000
696000	18700000
993000	33900000
1100000	31100000
915000	20000000

## Sheet: Figure 2b
Fig 2b
Small phototrophic eukaryotes ml-1	VLP ml-1
3308.8	17700000
4463.38	16500000
2130	16700000
3450	26000000
3200	13200000
3540	16200000
1830	18700000
6160	33900000
5610	31100000
3890	20000000

## Sheet: Figure 2c
Fig 2c
Prokaryotic cells ml-1	VLP ml-1
795000	18700000
837000	16800000
787000	16000000
750000	14400000
868000	18800000
781000	19000000
746000	19900000
759000	18500000
829000	16500000
848000	18800000
701000	15100000

## Sheet: Figure 2d
Fig 2d
Small phototrophic eukaryotes ml-1	VLP ml-1
3430	18700000
4340	16800000
2120	16000000
3410	14400000
4990	18800000
3020	19000000
3450	19900000
4240	18500000
4550	16500000
3880	18800000
2150	15100000

## Sheet: Figure 2e
Fig 2e
Prok EF	VLP EF
1	0.95
1.02	0.99
1	1.05
1.07	1.8
0.98	0.7
1.03	0.85
0.93	0.94
1.31	1.83
1.33	1.89
1.08	1.07

## Sheet: Figure 2f
Fig 2f
Small phototrophic eukaryotes EF	VLP EF
1	0.95
1	0.99
1	1.05
1	1.8
0.6	0.7
1.2	0.85
0.5	0.94
1.5	1.83
1.2	1.89
1	1.07

## Sheet: Figure 3a
Fig. 3a
Rain >0.2 µm	Rain <0.2 µm	Snow	Aerosol	Sea foam >0.2 µm	SML >0.2 µm	SSW >0.2 µm
2.18411	2.74045	0.141441	1.33773	4.09013	4.23769	4.20717
2.92946	3.81673		1.76231	4.20942	4.21374	4.25023
			3.17288	3.84398	4.25781	4.26807
			3.37628		1.5064	4.09452
			3.088		2.24031	4.15878
			2.86603		4.0431	4.17752
			2.50436		4.31762	4.15878
			1.72935		4.08168	4.0525
					4.13419	4.05299

## Sheet: Figure 3b+c
Fig.3 b+c
OTU_table
OTU	74684_Rain	74685_Rain	74686_Rain	74687_Rain	74688_Aerosol	74690_Aerosol	74692_Aerosol	74693_Aerosol	74694_Aerosol	74695_Aerosol	74697_Aerosol	74698_Aerosol	74700_Snow	74703_SML_0.2	74705_ULW_0.2	74707_SML_0.2	74709_ULW_0.2	74711_foam_0.2	74713_SML_0.2	74715_ULW_0.2	74717_SML_0.2	74719_ULW_0.2	74721_foam_0.2	74723_SML_0.2	74725_ULW_0.2	74727_SML_0.2	74729_ULW_0.2	74731_foam_0.2	74733_SML_0.2	74735_ULW_0.2	74737_SML_0.2	74739_ULW_0.2	74741_SML_0.2	74743_ULW_0.2
OTU_01	3.73091	0.479342	0.734147	0	0	0	0.156592	0	0	0.0729798	0	0	0.0860094	0	0	0	0	0.0715911	0	0	0	0	0	0	0	0	0	0.04328	0	0	0	0	0	0
OTU_02	4.0494	0.915107	0.832034	0	0	0	0.0521972	0.0608301	0	0	0	0	0	0	0	0	0	0	0	0	0	0	0	0	0	0	0	0	0	0	0	0	0	0
OTU_03	2.50244	1.65591	1.46829	0.0821665	0.0803645	0.310969	0.208789	0	0.511201	0.291919	0.318789	0	0	0	0	0	0	0	0	0	0	0	0	0	0	0	0.0801261	0.17312	0	0	0	0	0	0
OTU_04	3.77641	0.217883	0.342602	0	0	0	0	0	0	0	0	0.124298	0	0	0	0	0	0	0	0	0	0	0	0	0	0.0395423	0	0.0865601	0.0342158	0	0	0	0	0
OTU_05	0.500488	2.44029	0.146829	0.410832	0	0	0	0	0.32531	0	0	0.124298	0	0	0	0	0	0	0	0	0	0	0	0	0	0	0	0	0	0	0	0	0	0
OTU_06	1.72896	2.00452	0	0.451916	0	0	0.730761	0	0.464728	0.0729798	0	0.248597	0	0	0	0	0	0	0	0	0	0	0	0	0	0	0	0	0	0	0	0	0	0
OTU_07	0.0909978	0	2.25139	0.328666	0	0.155485	0.574169	1.2166	3.20663	3.57601	1.03606	0.310746	0	0	0.126938	0.0892602	0	0.0715911	0.342863	0	22.4	0.19729	0.887095	12.0488	0.297469	0.0790845	0.240378	0	0.41059	0.123018	0	0.0896484	0.0798423	0.0787755
OTU_08	0.0909978	0.217883	0.587318	5.09432	0	0	0.208789	0.669131	0.790038	1.53258	0.318789	0	6.27869	0	0	0	0	0	0	0	0	0	0	0	0	0	0	0	0	0	0	0	0	0
OTU_09	0	0	0.391545	0	0	0	0.156592	0	0.232364	3.64899	0	0	0	0	0	0.13389	0	0.286364	0	0	1.7	0	0.385694	0.797937	0	0	0.240378	0.12984	0.376374	0	0	0	0.0798423	0
OTU_10	0	0.087153	0.0489432	0.369749	0.0803645	0	0.0521972	0.12166	0.0929457	0	0	0	0	3.89512	2.49646	2.2315	0.82947	0.787502	1.95922	2.19165	0	1.30211	0.462832	0	0.520571	1.30489	0.761198	0.865601	0.786963	0.820118	1.00828	1.6585	1.27748	0.866531
OTU_11	0	0	0	0	0	0	0	0	0.0929457	0.0729798	0	0	0	1.80592	0.592379	1.07112	0.392907	0.357956	1.56738	0.730549	0	1.02591	0.231416	0	0.966775	0.514049	0.600945	0.30296	0.376374	0.738106	0.175354	1.52402	1.11779	0.669592
OTU_12	0.0454989	0	0.146829	0.369749	0	0	0.0521972	0.304151	0	0	0.0796971	0	0	2.65577	4.90829	5.0432	6.02457	1.00228	6.2695	7.46784	0.2	7.497	3.43267	0.319175	5.2429	2.68887	6.81072	1.12528	4.24276	9.26733	6.66344	9.00966	6.82651	10.0439
OTU_13	0	0	0	0.205416	0	0	0.0521972	0	0	0	0	0	0	0.177051	0.550067	0.624821	0.873126	0.178978	0.685727	0.811721	0	0.276205	0.0771387	0	0.81804	0.830387	1.36214	0.0865601	0.273726	0.738106	0.657577	0.134473	0.758502	0.669592
OTU_14	0	0	0	0.575165	0	0	0.0521972	0	0.32531	0.0729798	0	0	0	3.04528	5.37373	7.67637	6.98501	1.46762	4.65315	6.73729	0.3	5.95814	2.73842	0.0797937	4.90824	2.92613	6.00945	0.865601	4.03746	7.17603	6.00587	7.48564	8.26368	11.3831
OTU_15	0	0	0.0978863	0.287583	0	0	0	0.0608301	0	0	0	0	0	1.45182	0.803943	2.85633	2.44475	0.393751	1.86126	1.78579	0	0.907532	1.0028	0.0797937	2.11947	3.47972	3.92618	0.30296	1.16334	2.66538	2.49879	2.15156	2.59487	2.91469
OTU_16	0	0	0	0.12325	0	0	0	0.12166	0.139419	0	0	0	0	1.66428	1.10013	2.54391	1.92088	0.214773	1.42043	1.37993	0	0.986448	0.57854	0	2.23102	0.909472	1.32208	0.34624	0.684316	1.35319	1.66586	1.4792	2.67472	0.748367
OTU_17	0	0	0	0	0	0	0	0	0	0	0	0	0	0.495743	0.211564	2.54391	1.397	0.107387	0.587766	0.771135	0	0.157832	0.424263	0.0797937	1.30143	1.73986	1.12176	0.30296	0.376374	0.656094	0.0876769	0.179297	0.598817	0.630204
OTU_18	0	0.217883	0	0.246499	0	0	0	0.18249	0.0929457	0.14596	0	0	0	1.7351	1.73483	2.85633	2.88132	0.286364	3.13475	3.24689	0	3.19609	1.04137	0	1.78482	1.46306	1.80284	0.34624	1.84765	2.46035	3.02485	3.54111	3.31345	2.59959
OTU_19	0	0	0	0	0	0	0	0	0	0.14596	0	0	0	1.34559	0.803943	1.96372	0.916783	0	0.930629	0.730549	0	1.02591	0.231416	0	0.557755	0.790845	0.240378	0	0.41059	0.615088	0.394546	0.582715	0.439133	0.315102
OTU_20	0	0	0	0	0	0	0	0	0	0	0	0	0	0.743614	0.507754	1.69594	1.44066	0.107387	0.734707	1.21758	0	0.7497	0.231416	0	2.93751	0.949014	2.04321	0.0865601	0.855395	2.25532	1.18364	0.53789	1.79645	1.37857
OTU_21	0	0.217883	0	0.0821665	0	0	0	0	0.232364	0.291919	0.239091	0	0	0.247871	0.550067	1.82983	0.960439	0.32216	0.783688	0.93348	0	0.710242	0.115708	0	0.40902	0.672218	1.20189	0.2164	0.6501	1.14816	0.0876769	1.21025	0.598817	0.275714
OTU_22	0	0	0	0.410832	0	0	0	0	0.0929457	0	0	0	0	1.0269	0.550067	2.99022	2.31379	0.286364	2.05718	1.98872	0	0.315663	0.925665	0.0797937	2.30539	4.42873	4.28674	0.30296	0.821179	1.51722	1.66586	0.85166	3.07393	1.53612
OTU_23	0	0	0	0.205416	0	0	0	0.18249	0.0464728	0	0.318789	0	0	1.0269	0.550067	0.446301	1.397	0.143182	0.685727	1.177	0	0.94699	0.385694	0	1.26424	1.0281	0.681072	0.30296	0.581669	0.451065	0.5699	0.896484	0.958107	0.551429
OTU_24	0	0.217883	0	0.0410832	0	0	0	0	0	0	0	0	0	0	0.169251	1.24964	2.18282	0.178978	1.17553	0.568205	0	0	0.539971	0	0.743673	1.42352	1.40221	0.0865601	0.718532	0.410059	0.175354	0.134473	1.11779	0.827143
OTU_25	0	0	0	0.0821665	0	0	0	0	0	0	0	0	0	0.354102	0.338503	0.490931	2.18282	0.501138	1.5184	0.852307	0	0.394579	0.192847	0	0.40902	0.395423	0.881387	0	0.342158	0.287041	0.613738	0.806835	0.558896	0.157551
OTU_26	0.136497	0	0	0.0410832	0	0	0	0	0	0	0	0	0	1.59346	1.22707	2.27613	3.05594	0	1.61636	1.70461	0	1.30211	0.347124	0	1.07833	0.790845	0.761198	0	0.547453	1.06615	0.964446	1.70332	0.998028	0.669592
OTU_27	0	0	0	0	0	0	0	0	0	0	0	0	0	0.283282	0.465441	0.669451	1.65894	0	0.342863	1.177	0	0.315663	0.231416	0.638349	0.40902	0.988556	0.280441	0	0.273726	0.615088	0.175354	0.403418	0.758502	0.236327
OTU_28	0	0	0	0.164333	0	0	0	0.12166	0.139419	0.364899	0	0	0	0.779025	0.719318	0.981862	2.794	0.286364	1.07757	0.730549	0	1.77561	0	0	0.557755	0.395423	0.440693	0.25968	0.205295	1.31219	0.701415	1.03096	1.11779	1.10286
OTU_29	0	0.174306	0	0.0821665	0	0	0	0	0.0929457	0	0	0	0	0.885255	1.86176	1.51742	3.62347	0.107387	1.17553	2.80044	0	3.59067	0.347124	0	2.0451	0.949014	2.36372	0.0865601	0.958042	1.59923	0.5699	0.762011	2.19566	0.866531
OTU_30	0.0454989	0.13073	0.146829	0.0821665	0	0	0.156592	0.24332	0	0.729798	0.159394	0	0	0.460333	0.465441	0.312411	0.742157	0.32216	0.685727	0.771135	0	0.276205	0.61711	0	0.557755	0.316338	0.801261	0	0.307942	1.06615	0.657577	0.896484	0.399211	0.393878
OTU_31	0	0	0	0.12325	0	0.103656	0	1.09494	0.232364	0.0729798	0	0	0	0	0.0423128	0.0446301	0	2.4341	0.0489805	0.0811721	0	0.0394579	0.655679	0	0	0	0	0.562641	0.444805	0.0410059	0.219192	0	0	0
OTU_32	0.227495	0.13073	0.0489432	0	0	0	0.104394	0.486641	0.743565	0.948737	0	0	0	1.09772	0.803943	0.847972	0.218282	1.50341	0.734707	1.62344	0	0.591869	2.31416	0	0.260286	0.0395423	0.320504	5.49657	0.615884	0.328047	0.219192	0.986132	3.15377	0.630204
OTU_33	0.272994	0	0.342602	1.19141	0	0	0.104394	0.12166	0.0464728	0.0729798	0	0	0.0860094	3.71807	4.31591	4.1506	3.62347	0.572729	5.73072	5.80381	0	4.9717	1.34993	0.239381	3.71837	2.84704	2.76435	1.082	2.29246	4.26461	3.50707	6.58916	6.30754	3.34796
OTU_34	0.0454989	0.0435765	0	0.12325	0	0	0	0.0608301	0.0464728	0	0	0	0	1.27477	2.11564	4.06134	5.58801	0.501138	4.70213	4.91091	0.1	2.9988	1.65848	0	2.23102	1.73986	2.88454	0.692481	2.97677	2.33734	1.27131	1.52402	1.11779	0.866531
OTU_35	0	0	0	0	0	0	0	0	0	0	0	0	0	0.566563	0.423128	0.847972	0.960439	0.250569	2.05718	1.177	0	0.473495	0.385694	0	0.40902	0.35588	0.881387	0.2164	0.376374	0.0820118	0.394546	0.358594	0.0399211	0.236327
OTU_36	0.136497	0	0.146829	0.328666	0.401822	0	0	0.486641	0	0.14596	0	0	0	1.09772	0.550067	1.47279	1.44066	0.178978	1.71432	1.13641	0	2.60422	0.115708	0	0.855224	0.434965	0.560882	0.30296	0.958042	0.90213	0.5699	0.627539	0.439133	0.393878
OTU_37	0	0	0	0.821665	0	0	0	0	0.139419	0.218939	0	0	0	1.06231	3.21577	1.87446	3.14326	0.286364	2.2531	1.42051	0	4.10362	0.655679	0	2.67722	0.593134	1.36214	0.476081	1.06069	2.7884	2.49879	4.16865	2.15574	3.03286
OTU_38	0	0.0435765	0.783091	1.80766	0.482187	0.0518282	0.104394	0.364981	0.32531	0.218939	0.55788	0	0	2.16002	0.761631	10.131	6.15554	1.36023	4.0164	4.05861	0	0.315663	7.1739	1.03732	10.0024	12.0208	11.2176	2.98632	2.66883	5.00272	3.63859	1.4792	7.50517	2.5602
OTU_39	0	0	0	0.410832	0	0	0	0	0	0.218939	0	0	0	1.55805	1.14245	1.82983	1.83357	0.178978	1.56738	2.47575	0	1.53886	0.308555	0.0797937	0.929591	0.790845	1.0817	0.2164	0.821179	1.27118	0.613738	1.25508	1.03795	0.433265
OTU_40	0	0	0.0489432	0.616249	0	0	0	0	0	0.0729798	0	0	0	1.09772	0.592379	2.58854	2.22647	0.250569	1.86126	1.90755	0	0.0394579	0.655679	0.239381	2.30539	3.87514	3.36529	0.25968	0.821179	1.14816	1.22748	0.582715	2.79448	1.45735
OTU_41	0	0	0	0.164333	0	0	0.0521972	0.18249	0	0.0729798	0	0	0	2.37248	2.3272	1.29427	1.04775	0	2.74291	3.00337	0.1	1.38103	0.154277	0	1.67326	1.54215	1.36214	0.2164	1.5055	1.80426	1.88505	1.74814	1.15771	1.18163
OTU_42	0	0.087153	0	0	0	0	0	0.24332	0	0	0	0	0	1.16854	1.60789	1.56205	1.61528	0.0357956	1.71432	2.80044	0	0.7497	1.11851	0	0.892408	0.593134	0.92145	0.25968	1.02647	0.943135	0.350707	0.672363	0.518975	0.0787755
OTU_43	0	0	0	0.492999	0	0	0	0	0.0929457	0	0.0796971	0	0	1.59346	0.719318	4.55227	3.14326	0.286364	2.79189	4.01802	0	0.276205	1.50421	0.239381	3.19779	6.48493	5.28832	0.17312	1.81344	2.58337	1.92889	1.16543	4.99014	2.79653
OTU_44	0	0	0	0.0410832	0	0	0	0	0	0	0	0	0	1.06231	0.803943	1.02649	0.305594	0	0.440824	1.25817	0	0.828616	0	0	0.40902	0.474507	0.200315	0.2164	0.171079	0.451065	0.219192	0.806835	0.479054	0.196939
OTU_45	0	0.217883	0	0.369749	0	0	0.0521972	0.364981	0	0.364899	0	0	0	1.06231	0.761631	0	0.654845	0.214773	0.636746	1.66403	0	1.53886	0.809957	0	0.81804	0.514049	1.68265	0.605921	0.923827	1.35319	0.876769	2.06191	0.558896	0.787755
OTU_46	0	0	0	0	0	0	0	0	0	0	0	0	0	0.672794	0.677005	0.803341	0.82947	0.214773	0.881649	1.54227	0	0.7497	0.308555	0	0.148735	0.118627	0.480756	0	0.41059	0.451065	0.219192	0.268945	0.279448	0.472653
OTU_47	0	0	0	0	0	0	0	0	0	0	0	0	0	0.283282	0.465441	0.13389	0.261938	0	0.342863	0.93348	0	0.0789158	0.0771387	0	0.669306	0.118627	0.360567	0	0.273726	0.328047	0.219192	0.268945	0.479054	0.787755
OTU_48	0	0	0	0.0410832	0	0	0	0	0	0	0	0	0	0.779025	1.35401	0	0	0.107387	0	0	4.4	0.0789158	0.0385694	4.30886	0.0743673	0	1.28202	0.605921	0.205295	0	0.0876769	0.179297	0.0399211	0.315102
OTU_49	0	0	0	0	0	0	0	0	0	0	0	0	0	0	0	0	0	0	0	0	0	0	0	0	0	0	0	0.17312	0	0	0	0	0	0
OTU_50	0.0454989	0	0.0489432	0.575165	0	0	0.0521972	0.24332	0	0	0	0	0	1.45182	1.48095	1.87446	2.35744	0.357956	2.40004	2.59751	0	2.88043	0.887095	0.159587	1.67326	2.84704	2.40378	0.519361	2.05295	4.34662	3.28788	4.4376	3.91227	4.56898
OTU_51	0	0.0435765	0	0.246499	0	0	0	0	0	0	0	0	0	1.16854	1.01551	2.27613	1.74625	0.357956	1.56738	2.59751	0	2.56476	1.0028	0.0797937	1.63608	1.85849	3.16498	0.17312	2.49775	3.64952	3.68243	3.8997	3.5929	3.74184
OTU_52	0	0.087153	0.146829	0.328666	0	0	0	0.0608301	0.0464728	0.0729798	0	0	0	1.13313	0.846256	0.714081	1.17872	0.107387	1.02859	1.66403	0	2.20964	0.501402	0	1.07833	0.276796	0.721135	0.605921	0.992258	1.27118	0.876769	1.25508	1.15771	0.70898
OTU_53	0	0	0	0	0	0	0	0	0	0	0	0	0	0.637384	0.423128	0.446301	0.698501	0.0357956	0.97961	0.93348	0	1.57832	0.269986	0	0.297469	0.316338	0.520819	0	0.479021	0.984141	0.394546	0.358594	0.159685	0.393878
OTU_54	0	0	0	0.0821665	0	0	0.0521972	0.18249	0	0.0729798	0	0	0	0.849845	1.26938	2.36539	2.13916	0.214773	3.03679	2.19165	0	3.27501	0.771387	0	1.18988	1.18627	0.961513	0.17312	0.752748	0.943135	0.701415	1.70332	0.798423	0.748367
OTU_55	0	0.13073	0	0.0410832	0	0	0.156592	0.18249	0	0.14596	0	0	0	0.672794	1.39632	1.51742	1.61528	0.32216	1.22451	1.42051	0	2.2491	0.424263	0	0.706489	0.35588	1.28202	0.476081	0.239511	0.738106	0.876769	0.493066	1.55692	0.905918
OTU_56	0	0	0	0.534082	0	0	0	0	0.139419	0	0	0	0	0.495743	0.761631	1.82983	1.92088	0.0715911	1.27349	3.2063	0	2.60422	0.385694	0	1.67326	1.14673	1.96309	0	1.26598	1.10716	1.57818	0.717187	0.758502	0.748367
OTU_57	0	0	0	0	0	0	0	0	0	0	0	0	0	0.283282	0.211564	0.357041	0.305594	0.0357956	1.12655	0.243516	0	0.670784	0.269986	0	0.185918	0.395423	0.280441	0	0.205295	0.287041	0.175354	0.134473	0.159685	0.236327
OTU_58	0	0	0	0.0410832	0	0	0	0	0	0	0	0	0	0.495743	0.719318	1.07112	1.0041	1.575	2.498	1.58286	0	2.17018	1.23422	0	1.30143	1.22581	2.48391	0.908881	2.66883	4.75668	6.57577	7.48564	5.78856	6.69592
OTU_59	0.136497	0.13073	0	0.410832	0	0	0	0.18249	0.0929457	0.291919	0	0	0	0.460333	0.29619	0.26778	0.742157	0.357956	0.881649	0.811721	0	0.907532	1.23422	0	0.483388	0.118627	0.681072	0.649201	0.855395	0.533077	0.657577	0.85166	0.518975	0.433265
OTU_60	0	0	0	0	0	0	0.0521972	0	0	0	0.239091	0	0	0	0	0.624821	1.0041	0.32216	0.146941	0.365275	0	0	2.23702	0.159587	0.706489	0.434965	0.841324	0.34624	0	0	0	0	0.558896	0.236327
OTU_61	0.0909978	0	0	0	0	0	0	0	0	0	0	0	0	0	0.211564	0	0	0.107387	0	0	0.1	0	0	0	0	0	0.240378	2.25056	0	0	0	0	0	0
OTU_62	0.0454989	0	0.146829	0.287583	0	0.0518282	0.0521972	0	0.185891	0.14596	0	0	0	0.0354102	0	0	0	0.143182	0.0489805	0	1	0	0.57854	7.81978	0.0371837	0.158169	0	0.04328	0.205295	0	0	0	0.0798423	0.0787755
OTU_63	0	0	0	1.43791	0	0	0	0.12166	0.139419	0	0	0	0	0.389512	0.930882	0	0	0.0357956	0	0	7.5	0.315663	0	5.50576	0.297469	0.0395423	0.040063	0.12984	0.41059	0.0410059	0.789092	0.672363	0.119763	0.196939
OTU_64	0	0	0	0	0	0	0	0	0	0	0	0	0	0	0	0	0	0	0	0	0.2	0	0.115708	3.7503	0	0.118627	0.120189	0	0.0684316	0	0	0	0	0
OTU_65	0.0454989	0	0.0489432	0.575165	0	0	0	0.0608301	0	0	0	0	0	1.381	1.60789	3.39189	3.31788	0.393751	2.64495	3.24689	0	1.38103	2.08275	0.0797937	3.53245	4.19148	5.36845	0.735761	1.36863	3.40349	3.68243	2.28603	3.23361	3.93878
OTU_66	0	0	0.832034	0.369749	0	0	0.36538	2.37237	0.464728	0.656818	0.159394	0	0	2.54954	1.90408	1.96372	3.14326	0.680116	2.0082	3.04396	0	2.60422	1.07994	0.0797937	2.82596	1.34444	2.9246	0.822321	1.43706	2.62438	2.01657	2.7791	3.19369	2.40265
OTU_67	0	0	0.0978863	0.246499	0	0	0.0521972	0.12166	0	0	0	0	0	1.45182	1.10013	1.60668	2.44475	0.859093	3.42863	1.94813	0.1	3.94579	1.96704	0	1.5989	2.17482	3.16498	0.952161	3.04521	5.82284	6.48809	8.83037	9.30163	8.27143
OTU_68	0	0	0	0.12325	0	0	0	0	0	0	0	0	0	0.920665	0.338503	1.24964	1.78991	0.501138	0.930629	1.37993	0	1.02591	0.57854	0	3.16061	2.09574	2.36372	0.34624	0.786963	1.23018	1.22748	1.56885	1.95614	1.69367
OTU_69	0.0909978	0.087153	0.0978863	0.0821665	0	0.103656	0.104394	0.486641	0.232364	0.437879	0.318789	0	0	1.13313	1.3117	1.7852	1.44066	0.0357956	0.97961	2.19165	0	1.89398	0.57854	0	2.08228	0.632676	1.04164	0.38952	0.376374	0.90213	0.745253	0.672363	1.27748	0.827143
OTU_70	0	0	0	0.0410832	0	0	0	0	0	0	0	0	0	0.247871	0.0423128	0.803341	0.698501	0	0.636746	1.21758	0	0.0789158	0.308555	0	1.67326	1.38398	1.64258	0.0865601	0.752748	0.738106	0.5699	0.403418	0.678659	1.06347
OTU_71	0	0	0	0	0	0	0	0	0	0	0.398486	0	0	0.0708204	0.0423128	1.24964	0.523876	0	0.244902	0	0	0	1.42707	0	1.67326	1.46306	1.60252	0.562641	0.6501	0.451065	0	0	0.399211	0.0787755
OTU_72	0	0.087153	0	0.287583	0	0	0	0.12166	0	0	0	0	0	1.45182	1.39632	1.96372	2.96863	0.32216	1.86126	2.0293	0	2.91988	0.771387	0	3.27216	1.22581	1.8429	0.17312	1.53971	2.33734	1.27131	2.51015	1.99606	2.44204
OTU_73	0	0	0	0.164333	0	0	0	0	0	0	0	0	0	0.991486	1.86176	1.96372	2.13916	0.143182	1.91024	1.50168	0	2.13073	0.192847	0	0.892408	0.316338	1.16183	0.17312	0.855395	0.615088	0.920607	1.03096	1.15771	0.984694
OTU_74	0	0.0435765	0	0	0	0	0.156592	0.18249	0	0	0	0.310746	0	0.106231	0.253877	1.56205	2.0955	0.64432	0.685727	0.324689	0	0	1.58134	0	2.0451	1.50261	1.80284	0	1.02647	0.451065	0.438384	0	0.558896	0.196939
OTU_75	0	0	0	0	0	0	0	0	0	0	0	0.248597	0	0	0	1.42816	0.960439	0.536933	0.734707	0.0405861	0	0.0789158	0.61711	0	0.669306	1.85849	1.12176	0.0865601	0.273726	0.164024	0.263031	0	0.399211	0.157551
OTU_76	0	0	0	0	0	0	0	0	0	0	0	0	0	0.0708204	0	0.803341	0.654845	0.32216	0.440824	0.689963	0	0	0.694249	0	1.00396	1.89803	1.04164	0	0.136863	0.574082	0.0876769	0.179297	0.399211	0.630204
OTU_77	0	0	0	0	0	0	0	0	0	0	0	0	0	0.460333	0.126938	0.892602	1.0041	0.178978	0.342863	0.892894	0	0	0.539971	0	0.706489	1.7794	0.92145	0.25968	0.171079	0.369053	0	0	0.558896	0
OTU_78	0	0	0	0.534082	0	0	0	0.18249	0	0.14596	0	0	0	0.956076	0.803943	1.42816	2.44475	0	1.02859	2.39458	0	1.38103	0.347124	0.159587	0.892408	1.34444	0.881387	0.562641	1.36863	0.492071	0.263031	0.134473	0.678659	0.393878
OTU_79	0	0	0	0	0	0	0	0	0	0	0	0	0	0.212461	0.126938	2.72244	2.57572	0.0715911	1.56738	1.21758	0	0.0394579	1.0028	0.0797937	5.2429	7.6712	5.20819	0.12984	1.60814	1.96828	0.482223	0.448242	3.27353	1.93
OTU_80	0.0454989	0	0.0978863	2.87583	0	0	0.0521972	0.0608301	0.0464728	0.0729798	0	0	0	6.9404	4.23128	5.4895	4.19101	0.608525	5.92664	4.99209	0	3.98525	1.34993	0.0797937	3.8671	4.07285	4.80756	0.995441	1.77922	4.01858	3.90162	5.60302	6.78659	3.78122
OTU_81	0	0	0	0	0	0	0	0	0	0	0.239091	0	0	0.0708204	0	1.47279	1.22238	0.0715911	0.391844	0.446447	0	0	0.809957	0	1.22706	1.62123	2.12334	0.38952	0.547453	0.328047	0.131515	0.134473	0.558896	0.433265
OTU_82	0	0.087153	0.146829	0.492999	0	0	0	0.425811	0.278837	0.218939	0	0	0	1.0269	2.45414	2.49928	2.83766	0.32216	1.91024	3.53099	0.1	2.68314	0.694249	0	2.45412	1.0281	2.64416	0.17312	0.41059	1.68124	1.00828	1.21025	2.43519	0.945306
OTU_83	0.136497	0	0	0.657332	0	0	0	0	0	0	0	0	0	0.637384	0.930882	0.847972	0.436563	0.0715911	0.489805	0.0405861	0	0.591869	0.308555	0	0.483388	0.593134	1.40221	0.25968	0.376374	0.574082	0.83293	1.07578	0.838344	0.748367
OTU_84	0	0	0	0.0410832	0	0	0	0.0608301	0.32531	0	0	0	0	0.460333	0.803943	0.446301	0.523876	0.0715911	0.195922	0.852307	0	0.473495	0.231416	0	0.520571	0.86993	1.36214	0	1.12912	0.574082	0.438384	0.986132	0.479054	0.984694
OTU_85	0	0	0	0.0410832	0	0	0	0.0608301	0	0	0	0	0	0.389512	0.973195	0	0	0.0715911	0	0	3.5	0.0789158	0.115708	2.95237	0	0	0.761198	0.649201	0.171079	0	0.0876769	0.0896484	0.0399211	0
OTU_86	0.136497	0.0435765	0.587318	0.410832	0	0	0.0521972	0	0.0929457	0.14596	0	0	0	1.34559	0.761631	1.65131	0.742157	1.75398	0.734707	0.771135	0	1.06536	1.11851	0.0797937	0.185918	0.711761	1.16183	3.37584	0.923827	0.574082	0.964446	1.21025	2.0759	0.669592
OTU_87	0	0.087153	0	0.369749	0	0	0.0521972	0.24332	0	0	0	0	0	0.531153	0.677005	0.535561	0.567532	0.393751	0.489805	0.649377	0	1.10482	1.34993	0	0.185918	0.276796	0.520819	2.76992	0.855395	0.287041	0.306869	1.52402	0.758502	0.866531
OTU_88	0.0454989	0	0.0489432	0.575165	0	0	0	0	0.0464728	0	0	0	0	1.66428	3.04652	3.57041	4.54026	0.715911	3.37965	4.13978	0	4.18254	1.81276	0	3.27216	1.66077	3.20504	0.34624	2.97677	4.34662	2.06041	3.76523	3.11385	3.86
OTU_89	0	0	0.0978863	1.35575	0	0	0	0.12166	0	0	0	0	0	2.762	1.26938	9.55084	7.11598	0.286364	3.91844	5.60088	0	1.02591	2.46844	0	9.89085	10.2414	11.3779	0.995441	3.2505	4.8797	5.26061	2.5998	9.8206	4.52959
OTU_90	0.227495	0.087153	0.0978863	0.164333	0	0	0	0.608301	0	0	0	0	0	1.0269	0.507754	0.669451	0.916783	0.0715911	0.587766	1.29875	0	1.2232	0.501402	0	0.855224	0.672218	0.440693	0.30296	1.36863	1.14816	0.745253	2.33086	0.71858	0.984694
OTU_91	0	0	0	0.369749	0	0	0	0	0	0	0	0	0	1.87674	2.87727	3.03485	4.14735	0.357956	4.40824	5.07326	0	3.90633	0.694249	0.319175	3.08624	1.66077	3.12492	0.30296	2.63462	3.36248	3.77011	4.03418	4.59093	3.66306
OTU_92	0	0	0	0	0	0	0	0	0	0	0	0	0	0.283282	0.169251	2.90096	3.14326	0.0357956	1.37145	1.01465	0	0.0394579	0.655679	0	6.43277	7.3944	5.92933	0.12984	1.47128	2.66538	0.5699	0.403418	3.3933	2.44204
OTU_93	0	0.087153	0	0.164333	0	0	0	0.0608301	0.0464728	0	0	0	0	1.0269	0.677005	2.63317	1.92088	0.429547	2.44902	3.08454	0	1.61777	0.61711	0	1.33861	1.10718	2.36372	0.2164	1.53971	1.84527	0.83293	0.806835	0.439133	0.866531
OTU_94	0	0.174306	0	0.205416	0	0	0	0.18249	0	0	0	0	0	0.283282	0.338503	0.357041	0.436563	0.143182	0.391844	1.09582	0	1.2232	0.269986	0	0.0743673	0.434965	0.320504	0.17312	0.513237	1.14816	0.350707	0.986132	0.399211	0.630204
OTU_95	0	0	0.0978863	0.0821665	0	0	0	0	0	0.0729798	0	0	0	0.991486	2.07333	1.7852	2.22647	0.286364	3.57558	3.00337	0	2.36747	0.462832	0	1.26424	0.830387	0.801261	0.17312	1.16334	2.21432	1.09596	1.79297	1.11779	0.630204
OTU_96	0	0.087153	0.0489432	0.657332	0	0	0	0.24332	0.0464728	0.14596	0	0	0	4.07217	2.62339	3.7043	3.44885	0.501138	4.84907	4.82974	0.1	9.23315	1.69705	0.0797937	3.97865	3.16338	3.28517	1.5148	2.29246	5.74082	5.17294	12.1922	9.34155	6.06571
OTU_97	0	0.0435765	0.0489432	0.410832	0	0	0	0.18249	0.139419	0.0729798	0	0	0	3.85971	3.85047	5.4895	6.33017	1.18125	5.97562	6.25025	0.1	6.15543	1.77419	0	4.87106	3.40063	4.447	0.995441	3.21629	5.28976	5.08526	6.76845	6.9862	5.51429
OTU_98	0	0	0	0.246499	0	0	0	0	0	0	0	0	0	0.920665	0.634692	0.937232	0.654845	0.107387	0.97961	0.730549	0	1.45994	0.269986	0	0.743673	0.988556	0.801261	0.17312	1.09491	1.72225	2.45495	4.39277	4.79054	3.07225
OTU_99	0	0	0.0978863	0.328666	0	0	0.0521972	0	0	0.14596	0	0	0	2.19543	3.34271	3.79356	5.5007	0.465342	3.7715	4.26154	0	5.68194	2.46844	0.0797937	4.23894	2.29345	4.88769	0.735761	3.14785	6.47893	3.94546	5.5582	4.11188	6.69592
OTU_100	0	0	0	0.410832	0	0	0	0.0608301	0	0	0	0	0	2.4433	2.49646	3.52578	3.7981	0.393751	4.65315	3.89626	0.1	4.69549	1.04137	0.0797937	2.78877	2.25391	2.88454	0.30296	2.39511	3.56751	2.67414	5.3789	4.27156	3.66306
OTU_101	0	0	0	0.410832	0	0	0	0	0	0.0729798	0	0	0	1.0269	1.52326	3.52578	3.23057	0.286364	3.72252	3.36864	0	3.70904	0.809957	0	2.15665	1.42352	1.28202	0.25968	2.29246	2.21432	2.19192	3.45146	2.23558	1.10286
OTU_102	0	0	0	0.944914	0	0.103656	0	0	0.0929457	0	0	0	0	3.50561	2.66571	10.4434	8.2947	0.64432	3.57558	5.2356	0	0.434037	3.43267	0.0797937	9.14718	11.744	10.3363	0.476081	2.22403	6.56094	5.78667	3.13769	9.2617	4.37204
OTU_103	0	0.0435765	0	0.164333	0	0	0.104394	0.12166	0.185891	0.14596	0	0	0	0.424923	0.592379	0.580191	0.611189	0.0357956	0.832668	1.37993	0	2.28856	0.154277	0	0.669306	0.276796	0.520819	0.30296	0.6501	1.59923	1.00828	2.28603	1.07787	1.57551
OTU_104	0.0454989	0.435765	0.244716	0.328666	0.72328	0	0.156592	0.912452	0.464728	0.656818	0.318789	0	0	1.0269	1.18476	0.446301	0.174625	2.00455	0.391844	1.01465	0	0.7497	1.61991	0.0797937	0.148735	0.316338	0.320504	5.84281	1.16334	0.410059	0.745253	0.672363	4.51109	0.512041
OTU_105	0	0	0	0.0410832	0	0	0	0	0	0	0	0	0	0.531153	0.465441	1.3389	1.35335	0.0715911	1.46941	1.33934	0	0.236747	1.15708	0	2.34257	3.20292	2.20347	0.17312	0.581669	1.84527	1.00828	1.03096	2.51503	2.08755
OTU_106	0.0454989	0.0435765	0.0489432	0.287583	0	0	0.156592	0.18249	0.0929457	0.0729798	0	0	0	1.41641	1.22707	1.3389	1.26603	0.214773	1.37145	1.58286	0	1.77561	0.539971	0.0797937	1.00396	0.790845	0.600945	0.38952	0.752748	0.820118	1.18364	1.97226	2.95416	1.6149
OTU_107	0	0	0	0.328666	0	0	0	0.0608301	0.139419	0	0	0	0	1.34559	1.05782	3.16874	1.35335	0.0357956	2.15514	2.35399	0	1.26265	0.539971	0	1.67326	1.34444	1.36214	0.12984	0.615884	1.43521	1.27131	1.83779	2.59487	0.945306
OTU_108	0	0	0	0.0821665	0	0	0	0	0	0	0	0	0	0.247871	0.211564	0.26778	0.567532	0.0715911	0.146941	0.324689	0	0.473495	0.385694	0	0.446204	0.237254	0.320504	0	0.376374	0.369053	0.438384	0.358594	1.11779	0.0787755
OTU_109	0	0	0	0	0	0	0.104394	0	0	0.0729798	0	0	0	0.531153	0.465441	0.758711	0.349251	0.501138	0.587766	1.09582	0	0.7497	0.231416	0	0.706489	0.553592	0.520819	0	0.479021	0.451065	0.789092	0.986132	1.95614	1.06347
OTU_110	0	0	0	0	0	0	0	0	0	0	0	0	0	0.141641	0.126938	0.0892602	0.218282	0.107387	0.146941	0.162344	0	0.19729	0.115708	0	0.0371837	0.276796	0	0	0.376374	0	0.350707	0.403418	1.27748	0.827143
OTU_111	0.0454989	0	0	0.657332	0	0	0.0521972	0	0.0464728	0	0	0	0	1.45182	2.62339	2.49928	3.66713	0.501138	2.79189	3.16571	0	3.98525	1.42707	0.0797937	2.64004	1.34444	2.68422	0.30296	1.74501	3.64952	2.19192	3.49629	2.51503	3.86
OTU_112	0	0.087153	0	0.410832	0	0	0	0	0	0	0	0	0	0.531153	0.0846256	0.892602	0.261938	0.178978	0.440824	0.487033	0	0.552411	0.269986	0	0.669306	0.316338	0.320504	0.12984	0.342158	0.861124	0.657577	1.74814	1.11779	1.45735
Tax_table
OTU	Domain	Phylum	Class	Order	Family	Species
OTU_01	Bacteria	Bacteroidetes	Sphingobacteriia	Sphingobacteriales	Sphingobacteriaceae	Mucilaginibacter_paludis
OTU_02	Bacteria	Proteobacteria	Alphaproteobacteria	Sphingomonadales	Sphingomonadaceae	Sphingobium_japonicum
OTU_03	Bacteria	Proteobacteria	Alphaproteobacteria	Sphingomonadales	Sphingomonadaceae	Sphingomonas wittichii_RW1
OTU_04	Bacteria	Actinobacteria	Actinobacteria	Actinomycetales	Micrococcineae	Cryocola_sp.
OTU_05	Bacteria	Proteobacteria	Alphaproteobacteria	Rhizobiales	Beijerinckiaceae	Methyloferula_stellata_AR4
OTU_06	Bacteria	Cyanobacteria	Cyanophyceae	Oscillatoriales	Oscillatoriales	Pseudanabaena_sp.
OTU_07	Bacteria	Planctomycetes	Planctomycetia	Planctomycetales	Planctomycetaceae	Pirellula_staleyi_DSM6068
OTU_08	Bacteria	Cyanobacteria	Cyanophyceae	Nostocales	Rivulariaceae	Rivularia_sp._PCC_7116
OTU_09	Bacteria	Planctomycetes	Planctomycetia	Planctomycetales	Planctomycetaceae	Isosphaera_pallida_ATCC_43644
OTU_10	Bacteria	Bacteroidetes	Flavobacteriia	Flavobacteriales	Cryomorphaceae	Crocinitomix_catalasitica_ATCC_23190
OTU_11	Bacteria	Proteobacteria	Gammaproteobacteria	Gammaproteobacteria	Gammaproteobacteria	Porticoccus_hydrocarbonoclasticus_MCTG13d
OTU_12	Bacteria	Proteobacteria	Alphaproteobacteria	SAR11_cluster	SAR11_cluster	Candidatus_Pelagibacter_sp._IMCC9063
OTU_13	Bacteria	Bacteroidetes	Flavobacteriia	Flavobacteriales	Flavobacteriaceae	Mesoflavibacter_zeaxanthinifaciens_DSM18436
OTU_14	Bacteria	Proteobacteria	Alphaproteobacteria	SAR11_cluster	SAR11_cluster	Candidatus_Pelagibacter_sp._IMCC9063
OTU_15	Bacteria	Bacteroidetes	Flavobacteriia	Flavobacteriales	Flavobacteriaceae	Imtechella_halotolerans_K1
OTU_16	Bacteria	Proteobacteria	Alphaproteobacteria	unclassified	unclassified	Alphaproteobacterium_IMCC1322
OTU_17	Bacteria	Proteobacteria	Gammaproteobacteria	unclassified	unclassified	Porticoccus_hydrocarbonoclasticus_MCTG13d
OTU_18	Bacteria	Proteobacteria	Gammaproteobacteria	Oceanospirillales	unclassified	Oceanospirillales_bacterium_SCGC_AAA298_N10
OTU_19	Bacteria	Proteobacteria	Gammaproteobacteria	unclassified	unclassified	Simiduia_agarivorans_SA1
OTU_20	Bacteria	Proteobacteria	Gammaproteobacteria	unclassified	unclassified	Porticoccus_hydrocarbonoclasticus_MCTG13d
OTU_21	Bacteria	Proteobacteria	Betaproteobacteria	Methylophilales	Methylophilaceae	Methylophilus_methylotrophus_ATCC_53528
OTU_22	Bacteria	Proteobacteria	Alphaproteobacteria	Rhodobacterales	Rhodobacteraceae	Pseudorhodobacter_ferrugineus_DSM_5888
OTU_23	Bacteria	Proteobacteria	Gammaproteobacteria	Pseudomonadales	unclassified	Dasania_marina_DSM_21967
OTU_24	Bacteria	Proteobacteria	Betaproteobacteria	Burkholderiales	Burkholderiaceae	Polynucleobacter_necessarius_asymbioticus_MWH_MoK4
OTU_25	Bacteria	Bacteroidetes	Flavobacteriia	Flavobacteriales	Flavobacteriaceae	Mesoflavibacter_zeaxanthinifaciens_DSM18436
OTU_26	Bacteria	Proteobacteria	Alphaproteobacteria	Rhodobacterales	Rhodobacteraceae	Sedimentitalea
OTU_27	Bacteria	Proteobacteria	Gammaproteobacteria	OMG_group	OM60_clade	Congregibacter_litoralis_KT71
OTU_28	Bacteria	Bacteroidetes	Flavobacteriia	Flavobacteriales	Flavobacteriaceae	Flavobacteriaceae_bacterium_P7_3_5
OTU_29	Bacteria	Chloroflexi	RBG_13	Chloroflexi	Chloroflexi	Chloroflexi_51_18
OTU_30	Bacteria	Proteobacteria	Betaproteobacteria	Methylophilales	Methylophilaceae	Methylotenera_sp._301
OTU_31	Bacteria	WOR-2	RBG_13	WOR-2	WOR-2	WOR-2
OTU_32	Bacteria	Bacteroidetes	Flavobacteriia	Flavobacteriales	Cryomorphaceae	Crocinitomix_catalasitica_ATCC_23190
OTU_33	Bacteria	Proteobacteria	Alphaproteobacteria	Rhodobacterales	Rhodobacteraceae	Dinoroseobacter_shibae_DFL_12
OTU_34	Archaea	Thaumarchaeota	unclassified	Thaumarchaeota_Marine_Group_I	Marine_Group_I_thaumarchaeote_SCGC_AAA160_J20	Marine_Group_I_thaumarchaeote_SCGC_AAA160_J20
OTU_35	Archaea	Thaumarchaeota	unclassified	Thaumarchaeota_Marine_Group_I	Marine_Group_I_thaumarchaeote_SCGC_AAA160_J20	Marine_Group_I_thaumarchaeote_SCGC_AAA160_J20
OTU_36	Bacteria	Bacteroidetes	Flavobacteriia	Flavobacteriales	Flavobacteriaceae	Zobellia_uliginosa_MAR_2009_138
OTU_37	Bacteria	Proteobacteria	Gammaproteobacteria	Oceanospirillales	unclassified	Oceanospirillales_bacterium_SCGC_AAA298_N10
OTU_38	Bacteria	Proteobacteria	Alphaproteobacteria	Rhodobacterales	Rhodobacteraceae	Loktanella_vestfoldensis_SKA53
OTU_39	Bacteria	Proteobacteria	Alphaproteobacteria	Rhodobacterales	Rhodobacteraceae	Thalassiobium_sp._R2A62
OTU_40	Bacteria	Proteobacteria	Alphaproteobacteria	Rhodobacterales	Rhodobacteraceae	Pseudorhodobacter_ferrugineus_DSM_5888
OTU_41	Bacteria	Cyanobacteria	Cyanophyceae	Oscillatoriales	unclassified	Oscillatoria_sp._PCC_7112
OTU_42	Archaea	Thaumarchaeota	unclassified	Thaumarchaeota_Marine_Group_I	Marine_Group_I_thaumarchaeote_SCGC_AAA160_J20	Marine_Group_I_thaumarchaeote_SCGC_AAA160_J20
OTU_43	Bacteria	Proteobacteria	Alphaproteobacteria	Rhodobacterales	Rhodobacteraceae	Pseudorhodobacter_ferrugineus_DSM_5888
OTU_44	Bacteria	Proteobacteria	Gammaproteobacteria	Alteromonadales	Alteromonadaceae	Agarivorans_albus_MKT_106
OTU_45	Bacteria	Bacteroidetes	Bacteroidia	Bacteroidales	Bacteroidaceae	Bacteroides_fragilis_NCTC_9343
OTU_46	Bacteria	Bacteroidetes	Flavobacteriia	Flavobacteriales	Flavobacteriaceae	Robiginitalea_biformata_HTCC2501
OTU_47	Bacteria	Proteobacteria	Alphaproteobacteria	Rhodospirillales	Rhodospirillaceae	Thalassobaculum_salexigens_DSM_19539
OTU_48	Bacteria	Parcubacteria	OD1	RIF-OD1-1	RIFCSPLOWO2	RIF-OD1-10_47_33
OTU_49	Bacteria	Proteobacteria	Gammaproteobacteria	Methylococcales	Methylococcaceae	Methylobacter_tundripaludum_2122
OTU_50	Bacteria	Bacteroidetes	Flavobacteriia	Flavobacteriales	Flavobacteriaceae	Mesonia_mobilis_DSM_19841
OTU_51	Bacteria	Bacteroidetes	Flavobacteriia	Mesoflavibacter	Flavobacteriaceae	Formosa_agariphila_KMM_3901
OTU_52	Bacteria	Bacteroidetes	Bacteroidia	Bacteroidales	Bacteroidaceae	Bacteroides_fragilis_NCTC_9343
OTU_53	Bacteria	Bacteroidetes	Flavobacteriia	Flavobacteriales	Flavobacteriaceae	Formosa_agariphila_KMM_3901
OTU_54	Bacteria	Proteobacteria	Gammaproteobacteria	Oceanospirillales	unclassified	Oceanospirillales_bacterium_SCGC_AAA298_N10
OTU_55	Bacteria	Bacteroidetes	Flavobacteriia	Flavobacteriales	Flavobacteriaceae	Croceibacter_atlanticus_HTCC2559
OTU_56	Archaea	Thaumarchaeota	unclassified	Thaumarchaeota	Marine Group I	Marine Group I thaumarchaeote SCGC AAA160 J20
OTU_57	Archaea	Thaumarchaeota	unclassified	Thaumarchaeota	Marine Group I	Marine Group I thaumarchaeote SCGC AAA160 J20
OTU_58	Bacteria	Bacteroidetes	Flavobacteriia	Flavobacteriales	Flavobacteriaceae	Flavobacterium_psychrophilum_JIP0286
OTU_59	Bacteria	Bacteroidetes	Bacteroidia	Bacteroidales	Bacteroidaceae	Bacteroides_fragilis_NCTC_9343
OTU_60	Bacteria	Bacteroidetes	Flavobacteriia	Flavobacteriales	Flavobacteriaceae	Flavobacterium_psychrophilum_JIP0286
OTU_61	Bacteria	Cyanobacteria	Oscillatoriales	Oscillatoriales	Oscillatoriales	Crinalium_epipsammum_PCC_9333
OTU_62	Bacteria	Planctomycetes	Planctomycetia	Planctomycetales	Planctomycetaceae	Pirellula_staleyi_DSM6068
OTU_63	Bacteria	Cyanobacteria	Oscillatoriales	Oscillatoriales	Oscillatoriales	Crinalium_epipsammum_PCC_9333
OTU_64	Bacteria	Planctomycetes	Planctomycetia	Planctomycetales	Planctomycetaceae	Singulisphaera_acidiphila_MOB10_DSM18658
OTU_65	Bacteria	Bacteroidetes	Flavobacteriia	Flavobacteriales	Flavobacteriaceae	Cellulophaga_lytica_HI1
OTU_66	Bacteria	Proteobacteria	Betaproteobacteria	Methylophilales	Methylophilaceae	Methylotenera_sp._301
OTU_67	Bacteria	Bacteroidetes	Flavobacteriia	Flavobacteriales	Flavobacteriaceae	Mesonia_mobilis_DSM_19841
OTU_68	Bacteria	Proteobacteria	Gammaproteobacteria	unclassified	unclassified	Porticoccus_hydrocarbonoclasticus_MCTG13d
OTU_69	Bacteria	Proteobacteria	Betaproteobacteria	Neisseriales	Neisseriaceae	Leeia_oryzae_DSM_17879
OTU_70	Bacteria	Proteobacteria	Gammaproteobacteria	Alteromonadales	Alteromonadaceae	Marinimicrobium_agarilyticum_DSM_16975
OTU_71	Bacteria	Proteobacteria	Gammaproteobacteria	Alteromonadales	Alteromonadaceae	Glaciecola_nitratireducens_FR1064
OTU_72	Bacteria	Proteobacteria	Alphaproteobacteria	SAR11_cluster	SAR11_cluster	Candidatus_Pelagibacter_sp._IMCC9063
OTU_73	Bacteria	Proteobacteria	Gammaproteobacteria	unclassified	unclassified	Candidatus_Ruthia_magnifica
OTU_74	Bacteria	Proteobacteria	Betaproteobacteria	Burkholderiales	Burkholderiaceae	Polynucleobacter_necessarius_asymbioticus_MWH_MoK4
OTU_75	Bacteria	Proteobacteria	Betaproteobacteria	Burkholderiales	Burkholderiaceae	Polynucleobacter_necessarius_asymbioticus_MWH_MoK4
OTU_76	Bacteria	Proteobacteria	Gammaproteobacteria	unclassified	unclassified	Porticoccus_hydrocarbonoclasticus_MCTG13d
OTU_77	Bacteria	Proteobacteria	Gammaproteobacteria	unclassified	unclassified	Porticoccus_hydrocarbonoclasticus_MCTG13d
OTU_78	Archaea	Thaumarchaeota	unclassified	Thaumarchaeota_Marine_Group_I	Marine_Group_I_thaumarchaeote_SCGC_AAA160_J20	Marine_Group_I_thaumarchaeote_SCGC_AAA160_J20
OTU_79	Bacteria	Proteobacteria	Gammaproteobacteria	unclassified	unclassified	Reinekea_blandensis_MED297
OTU_80	Bacteria	Proteobacteria	Alphaproteobacteria	Rhodobacterales	Rhodobacteraceae	Planktomarina_temperata_RCA23_DSM_22400_RCA23
OTU_81	Bacteria	Proteobacteria	Gammaproteobacteria	Alteromonadales	Alteromonadaceae	Alteromonas_macleodii
OTU_82	Bacteria	Dictyoglomi	Dictyoglomia	Dictyoglomales	Dictyoglomaceae	Dictyoglomus_turgidum_DSM_6724
OTU_83	Bacteria	Proteobacteria	Alphaproteobacteria	unclassified	unclassified	Alphaproteobacterium_IMCC1322
OTU_84	Bacteria	Proteobacteria	Alphaproteobacteria	Rhodospirillales	Rhodospirillaceae	Nisaea_denitrificans_DSM_18348
OTU_85	Bacteria	Entotheonella	Entotheonella	Entotheonella	Entotheonella	Entotheonella
OTU_86	Bacteria	Bacteroidetes	Flavobacteriia	Flavobacteriales	Flavobacteriaceae	Gaetbulibacter_saemankumensis_DSM_17032
OTU_87	Bacteria	Bacteroidetes	Flavobacteriia	Flavobacteriales	Flavobacteriaceae	Aequorivita_sublithincola_QSSC9_3_DSM_14238
OTU_88	Bacteria	Proteobacteria	Gammaproteobacteria	Oceanospirillales	Alcanivoracaceae	Kangiella_koreensis_DSM_16069
OTU_89	Bacteria	Proteobacteria	Betaproteobacteria	Burkholderiales	Comamonadaceae	Hylemonella_gracilis_ATCC_19624
OTU_90	Bacteria	Proteobacteria	Gammaproteobacteria	Oceanospirillales	Oceanospirillaceae	Oceanospirillum_maris_DSM_6286
OTU_91	Bacteria	Proteobacteria	Gammaproteobacteria	unclassified	unclassified	Candidatus_Ruthia_magnifica
OTU_92	Bacteria	Proteobacteria	Gammaproteobacteria	unclassified	unclassified	Reinekea_blandensis_MED297
OTU_93	Archaea	Thaumarchaeota	unclassified	Thaumarchaeota_Marine_Group_I	Marine_Group_I_thaumarchaeote_SCGC_AAA160_J20	Marine_Group_I_thaumarchaeote_SCGC_AAA160_J20
OTU_94	Bacteria	Bacteroidetes	Flavobacteriia	Flavobacteriales	Flavobacteriaceae	Gaetbulibacter_saemankumensis_DSM_17032
OTU_95	Bacteria	Proteobacteria	Gammaproteobacteria	Gammaproteobacteria	Gammaproteobacteria	Candidatus_Ruthia_magnifica
OTU_96	Bacteria	Bacteroidetes	Flavobacteriia	Flavobacteriales	Cryomorphaceae	Owenweeksia_hongkongensis_DSM_17368
OTU_97	Bacteria	Proteobacteria	Gammaproteobacteria	Oceanospirillales	unclassified	Oceanospirillales_bacterium_SCGC_AAA298_N10
OTU_98	Bacteria	Proteobacteria	Gammaproteobacteria	Oceanospirillales	Oceanospirillaceae	Neptuniibacter_caesariensis_MED92
OTU_99	Bacteria	Proteobacteria	Alphaproteobacteria	SAR11_cluster	SAR11_cluster	Candidatus_Pelagibacter_sp._IMCC9063
OTU_100	Bacteria	Proteobacteria	Gammaproteobacteria	unclassified	unclassified	Candidatus_Ruthia_magnifica
OTU_101	Bacteria	Proteobacteria	Gammaproteobacteria	unclassified	unclassified	Candidatus_Ruthia_magnifica
OTU_102	Bacteria	Proteobacteria	Betaproteobacteria	Burkholderiales	Comamonadaceae	Hylemonella_gracilis_ATCC_19624
OTU_103	Bacteria	Bacteroidetes	Flavobacteriia	Flavobacteriales	Flavobacteriaceae	Sediminibacter_sp.
OTU_104	Bacteria	Bacteroidetes	Flavobacteriia	Flavobacteriales	Cryomorphaceae	Fluviicola_taffensis_RW262_DSM_16823
OTU_105	Bacteria	Proteobacteria	Gammaproteobacteria	Pseudomonadales	Pseudomonadaceae	Cellvibrio_japonicus_Ueda107
OTU_106	Bacteria	Proteobacteria	Gammaproteobacteria	Alteromonadales	Alteromonadaceae	Haliea_rubra_CM41_15a_DSM_19751
OTU_107	Bacteria	Proteobacteria	Alphaproteobacteria	unclassified	unclassified	Alphaproteobacterium_IMCC1322
OTU_108	Bacteria	Proteobacteria	Alphaproteobacteria	unclassified	unclassified	Alphaproteobacterium_IMCC1322
OTU_109	Bacteria	Proteobacteria	Betaproteobacteria	Methylophilales	Methylophilaceae	Methylophilus_methylotrophus_ATCC_53528
OTU_110	Bacteria	Chlamydiae	Verrucomicrobia	Puniceicoccales	Puniceicoccaceae	Coraliomargarita_akajimensis_DSM_45221
OTU_111	Bacteria	Proteobacteria	Alphaproteobacteria	SAR11_cluster	SAR11_cluster	Candidatus_Pelagibacter_sp._IMCC9063
OTU_112	Bacteria	Bacteroidetes	Flavobacteriia	Flavobacteriales	Flavobacteriaceae	Lutibacter_sp.
Meta_table
Sample	Habitat	Habitat2
74684_Rain	01_Rain	Atmosphere
74685_Rain	01_Rain	Atmosphere
74686_Rain	01_Rain	Atmosphere
74687_Rain	01_Rain	Atmosphere
74688_Aerosol	03_Air	Atmosphere
74690_Aerosol	03_Air	Atmosphere
74692_Aerosol	03_Air	Atmosphere
74693_Aerosol	03_Air	Atmosphere
74694_Aerosol	03_Air	Atmosphere
74695_Aerosol	03_Air	Atmosphere
74697_Aerosol	03_Air	Atmosphere
74698_Aerosol	03_Air	Atmosphere
74700_Snow	02_Snow	Atmosphere
74703_SML_0.2	06_SML_02	Interface
74705_ULW_0.2	08_ULW_02	Sea
74707_SML_0.2	06_SML_02	Interface
74709_ULW_0.2	08_ULW_02	Sea
74711_foam_0.2	04_foam_02	foam
74713_SML_0.2	06_SML_02	Interface
74715_ULW_0.2	08_ULW_02	Sea
74717_SML_0.2	06_SML_02	Interface
74719_ULW_0.2	08_ULW_02	Sea
74721_foam_0.2	04_foam_02	foam
74723_SML_0.2	06_SML_02	Interface
74725_ULW_0.2	08_ULW_02	Sea
74727_SML_0.2	06_SML_02	Interface
74729_ULW_0.2	08_ULW_02	Sea
74731_foam_0.2	04_foam_02	foam
74733_SML_0.2	06_SML_02	Interface
74735_ULW_0.2	08_ULW_02	Sea
74737_SML_0.2	06_SML_02	Interface
74739_ULW_0.2	08_ULW_02	Sea
74741_SML_0.2	06_SML_02	Interface
74743_ULW_0.2	08_ULW_02	Sea

## Sheet: Figure 3d
Fig. 3d
	1	2	3	4	5	6	7	8	9	10	11	12	13	22	32	42	14	18	24	28	34	38	44	48	52	16	20	26	30	36	40	46	50	54
Aequorivita_sublithincola_QSSC9_3_DSM_14238	0	0.763359	0	1.02157	0	0	1.11111	1.64609	0	0	0	0	0	0.460405	0.582454	0.268156	0.28515	1.04762	0.282725	0.330647	0	0.672108	1.50344	0	0.102902	0.162715	0.257069	5	0.753012	0.161365	0.208955	0.806834	0.340014	0.498753
Agarivorans_albus_MKT_106	0	0	0	0.113507	0	0	0	0	0	0	0	0	0	0.92081	0.691664	0.513966	0.153542	0	0.254453	0.640628	0	0.504081	0	0	0.226384	0.27894	0.0988728	0.390625	0.150602	0.253573	0.149254	0.427148	0.214746	0.113353
Alphaproteobacterium_IMCC1322	0.735294	0	0	3.29171	0	0	0	1.23457	2.35294	0	0	0	0	3.3763	2.83946	3.41899	2.14959	1.04762	2.43144	2.08721	0	2.01632	2.0189	0	2.67545	1.81311	2.1752	1.32812	1.80723	2.09774	2.86567	2.51542	3.23908	1.45092
Alteromonas_macleodii	0	0	0	0	0	0	0	0	0	0	5	0	0	0.0613874	0	0.73743	0.61417	0.190476	0.22618	0.22732	0	0	0.902062	0	0.679152	0.953045	1.04805	0.703125	0.481928	0.184417	0.0895522	0.0711913	0.250537	0.249377
Bacteroides_fragilis_NCTC_9343	0.735294	3.81679	1.2605	3.0647	0	0	1.11111	4.11523	1.17647	4.21941	0	0	0	2.30203	1.63815	0.49162	1.29414	1.80952	1.47017	2.10787	0	2.83245	2.83505	0	1.31714	0.534635	1.52264	3.35938	2.43976	1.77501	1.64179	2.20693	1.00215	1.11086
Candidatus_Pelagibacter_sp._IMCC9063	0.490196	0.763359	2.10084	6.1294	0	0	4.44444	2.88066	3.13725	1.26582	1.66667	0	0	9.36157	15.1802	10.5028	12.6343	10	11.1677	12.0479	1.19048	15.8425	12.0704	1.32576	11.2369	6.15993	10.9749	5.78125	12.9518	16.2517	13.6716	14.8552	10.6299	19.8141
Candidatus_Ruthia_magnifica	0	0	0.840336	3.97276	0	0	0	0.411523	0	0.843882	0	0	0	6.35359	9.31926	6.92737	7.80873	3.90476	10.5457	8.57615	0.238095	10.2256	3.56529	0.94697	5.63902	3.81218	4.56793	2.1875	8.22289	6.73121	7.25373	8.30565	5.99499	5.781
Cellulophaga_lytica_HI1	0.245098	0	0.420168	1.5891	0	0	0	0.411523	0	0	0	0	0	1.19705	1.38333	1.69832	1.66703	1.04762	1.52672	1.65323	0	0.840134	2.31959	0.189394	1.95513	2.46397	2.64979	1.32812	1.20482	1.91332	2.50746	1.21025	1.44953	2.26706
Cellvibrio_japonicus_Ueda107	0	0	0	0.113507	0	0	0	0	0	0	0	0	0	0.460405	0.400437	0.670391	0.679974	0.190476	0.848176	0.681959	0	0.144023	1.28866	0	1.29656	1.88285	1.0876	0.3125	0.512048	1.03734	0.686567	0.5458	1.12742	1.20154
Chloroflexi_51_18	0	1.52672	0	0.227015	0	0	0	0	0.784314	0	0	0	0	0.767342	1.60175	0.759777	1.82057	0.285714	0.678541	1.42591	0	2.18435	0.386598	0	1.13192	0.55788	1.1667	0.15625	0.843373	0.899032	0.38806	0.403417	0.984252	0.498753
Congregibacter_litoralis_KT71	0	0	0	0	0	0	0	0	0	0	0	0	0	0.245549	0.400437	0.335196	0.833516	0	0.197908	0.599297	0	0.192031	0.257732	1.51515	0.226384	0.581125	0.138422	0	0.240964	0.345781	0.119403	0.213574	0.340014	0.136024
Coraliomargarita_akajimensis_DSM_45221	0	0	0	0	0	0	0	0	0	0	0	0	0	0.122775	0.10921	0.0446927	0.109673	0.285714	0.0848176	0.0826617	0	0.120019	0.128866	0	0.0205804	0.162715	0	0	0.331325	0	0.238806	0.213574	0.572656	0.476083
Crinalium_epipsammum_PCC_9333	0.490196	0	0	3.97276	0	0	0	0.823045	1.17647	0	0	0	0	0.33763	0.98289	0	0	0.380952	0	0	18.0952	0.192031	0	13.0682	0.164643	0.023245	0.138422	4.29688	0.361446	0.0230521	0.537313	0.355956	0.0536865	0.113353
Croceibacter_atlanticus_HTCC2559	0	1.14504	0	0.113507	0	0	3.33333	1.23457	0	0.843882	0	0	0	0.58318	1.20131	0.759777	0.811581	0.857143	0.706814	0.72329	0	1.36822	0.472509	0	0.391027	0.209205	0.632786	0.859375	0.210843	0.414938	0.597015	0.261035	0.697924	0.521424
Crocinitomix_catalasitica_ATCC_23190	1.22549	1.9084	0.840336	1.02157	4.54545	0	3.33333	4.11523	7.05882	5.48523	0	0	0	4.32781	2.83946	1.5419	0.526431	6.09524	1.55499	1.94255	0	1.15218	3.09278	0	0.432188	0.79033	0.533913	11.4844	1.23494	0.645459	0.835821	1.40009	1.9864	0.861483
Cryocola_sp.	20.3431	1.9084	2.94118	0	0	0	0	0	0	0	0	9.09091	0	0	0	0	0	0	0	0	0	0	0	0	0	0.023245	0	0.15625	0.0301205	0	0	0	0	0
Dasania_marina_DSM_21967	0	0	0	0.567537	0	0	0	1.23457	0.392157	0	6.66667	0	0	0.890117	0.473244	0.223464	0.701908	0.380952	0.395816	0.599297	0	0.576092	0.429553	0	0.699732	0.60437	0.336168	0.546875	0.512048	0.253573	0.38806	0.474608	0.429492	0.317388
Dictyoglomus_turgidum_DSM_6724	0	0.763359	1.2605	1.36209	0	0	0	2.88066	2.35294	1.26582	0	0	0	0.890117	2.11139	1.2514	1.42575	0.857143	1.10263	1.79789	0.238095	1.63226	0.773196	0	1.3583	0.60437	1.30512	0.3125	0.361446	0.945136	0.686567	0.640721	1.09162	0.544094
Dinoroseobacter_shibae_DFL_12	1.47059	0	2.94118	3.29171	0	0	2.22222	0.823045	0.392157	0.421941	0	0	1.33333	3.22284	3.71314	2.07821	1.82057	1.52381	3.30789	2.95516	0	3.02448	1.50344	0.568182	2.05804	1.67364	1.36445	1.95312	2.01807	2.39742	2.38806	3.48837	2.82749	1.927
Entotheonella	0	0	0	0.113507	0	0	0	0.411523	0	0	0	0	0	0.33763	0.837277	0	0	0.190476	0	0	8.33333	0.0480077	0.128866	7.00758	0	0	0.375717	1.17188	0.150602	0	0.0597015	0.0474608	0.0178955	0
Flavobacteriaceae_bacterium_P7_3_5	0	0	0	0.45403	0	0	0	0.823045	1.17647	2.1097	0	0	0	0.675261	0.618857	0.49162	1.40382	0.761905	0.621996	0.371978	0	1.08017	0	0	0.308705	0.23245	0.21752	0.46875	0.180723	0.737667	0.477612	0.5458	0.501074	0.634777
Flavobacterium_psychrophilum_JIP0286	0	0	0	0.113507	0	0	1.11111	0	0	0	5	0	0	0.429711	0.618857	0.849162	1.00899	5.04762	1.52672	0.99194	0	1.32021	3.86598	0.378788	1.11134	0.97629	1.64129	2.26562	2.3494	2.67404	4.47761	3.96298	2.84538	3.99002
Fluviicola_taffensis_RW262_DSM_16823	0.245098	3.81679	2.10084	0.908059	40.9091	0	3.33333	6.17284	3.92157	3.79747	6.66667	0	0	0.890117	1.01929	0.223464	0.0877385	5.33333	0.22618	0.516636	0	0.456073	1.80412	0.189394	0.0823215	0.18596	0.158197	10.5469	1.0241	0.230521	0.507463	0.355956	2.02219	0.294718
Formosa_agariphila_KMM_3901	0	0.381679	0	0.681044	0	0	0	0	0	0	0	0	0	1.56538	1.23771	1.36313	1.22834	1.04762	1.47017	1.79789	0	2.5204	1.41753	0.189394	1.07018	1.27848	1.81926	0.3125	2.62048	2.60489	2.77612	2.25439	1.68218	2.38041
Gaetbulibacter_saemankumensis_DSM_17032	0.735294	1.9084	5.04202	1.70261	0	0	1.11111	1.23457	0.784314	0.843882	0	0	0	1.41191	0.946487	1.00559	0.592235	5.04762	0.650269	0.95061	0	1.39222	1.54639	0.189394	0.144063	0.674105	0.731659	6.40625	1.26506	0.968188	0.895522	1.16279	1.10952	0.74813
Glaciecola_nitratireducens_FR1064	0	0	0	0	0	0	0	0	0	0	8.33333	0	0	0.0613874	0.0364034	0.625698	0.263216	0	0.141363	0	0	0	1.58935	0	0.926116	0.860065	0.790983	1.01562	0.572289	0.253573	0	0	0.178955	0.0453412
Haliea_rubra_CM41_15a_DSM_19751	0.245098	0.381679	0.420168	0.794552	0	0	3.33333	1.23457	0.784314	0.421941	0	0	0	1.22775	1.0557	0.670391	0.636104	0.571429	0.791631	0.805952	0	1.08017	0.601375	0.189394	0.55567	0.4649	0.296619	0.703125	0.662651	0.461042	0.80597	1.04414	1.32427	0.929494
Hylemonella_gracilis_ATCC_19624	0	0	0.840336	6.35641	0	11.7647	0	0.823045	0.784314	0	0	0	0	5.43278	3.38551	10.0112	7.74293	2.47619	4.3257	5.51767	0	0.888142	6.57216	0.189394	10.5371	12.9242	10.7178	2.65625	4.81928	6.43154	7.52239	3.03749	8.55404	5.12355
Imtechella_halotolerans_K1	0	0	0.840336	0.794552	0	0	0	0.411523	0	0	0	0	0	1.25844	0.691664	1.43017	1.22834	1.04762	1.07436	0.909279	0	0.552088	1.11684	0.189394	1.17308	2.04556	1.93791	0.546875	1.0241	1.49839	1.70149	1.13906	1.16321	1.67762
Isosphaera_pallida_ATCC_43644	0	0	3.36134	0	0	0	3.33333	0	1.96078	21.097	0	0	0	0	0	0.0670391	0	0.761905	0	0	4.04762	0	0.429553	1.89394	0	0	0.118647	0.234375	0.331325	0	0	0	0.035791	0
Kangiella_koreensis_DSM_16069	0.245098	0	0.420168	1.5891	0	0	0	0	0.392157	0	0	0	0	1.4426	2.62104	1.78771	2.2812	1.90476	1.95081	2.10787	0	2.54441	2.0189	0	1.81107	0.97629	1.58197	0.625	2.62048	2.44352	1.40299	1.99336	1.39585	2.22172
Leeia_oryzae_DSM_17879	0.490196	0.763359	0.840336	0.227015	0	11.7647	2.22222	3.29218	1.96078	2.53165	6.66667	0	0	0.982198	1.1285	0.893855	0.723843	0.0952381	0.565451	1.11593	0	1.15218	0.64433	0	1.1525	0.37192	0.514139	0.703125	0.331325	0.507146	0.507463	0.355956	0.572656	0.476083
Loktanella_vestfoldensis_SKA53	0	0.381679	6.72269	4.99432	27.2727	5.88235	2.22222	2.46914	2.7451	1.26582	11.6667	0	0	1.87231	0.65526	5.07263	3.09278	3.61905	2.31835	2.06654	0	0.192031	7.98969	2.46212	5.53612	7.06648	5.53688	5.39062	2.3494	2.81236	2.47761	0.783104	3.36435	1.47359
Lutibacter_sp.	0	0.763359	0	1.13507	0	0	0	0	0	0	0	0	0	0.460405	0.0728067	0.446927	0.131608	0.47619	0.254453	0.247985	0	0.336054	0.300687	0	0.370447	0.18596	0.158197	0.234375	0.301205	0.484094	0.447761	0.925486	0.501074	0.838812
Marine Group I thaumarchaeote SCGC AAA160 J20	0.245098	1.9084	0	3.74574	0	0	0	3.7037	1.96078	0.843882	0	0	0	5.00307	5.67892	6.36872	7.41391	3.52381	8.28386	9.07212	0.238095	6.38502	5.32646	0.378788	4.21898	3.92841	5.02274	3.51562	7.71084	3.98801	3.31343	2.30185	1.66428	1.97234
Marinimicrobium_agarilyticum_DSM_16975	0	0	0	0.113507	0	0	0	0	0	0	0	0	0	0.214856	0.0364034	0.402235	0.350954	0	0.367543	0.619963	0	0.0480077	0.343643	0	0.926116	0.813575	0.810757	0.15625	0.662651	0.414938	0.38806	0.213574	0.304223	0.612106
Mesoflavibacter_zeaxanthinifaciens_DSM18436	0	0	0	0.794552	0	0	1.11111	0	0	0	0	0	0	0.460405	0.76447	0.558659	1.53542	1.80952	1.27226	0.847283	0	0.408065	0.300687	0	0.679152	0.720595	1.10738	0.15625	0.542169	0.576302	0.865672	0.498339	0.590551	0.476083
Mesonia_mobilis_DSM_19841	0.245098	0	1.2605	2.27015	0	0	2.22222	2.46914	0	0	0	0	0	2.51688	2.2206	1.74302	2.41281	3.2381	3.36443	2.31453	0.238095	4.15266	3.17869	0.378788	1.81107	2.95212	2.74867	2.65625	4.48795	5.71692	6.65672	7.02421	5.92341	7.39061
Methylobacter_tundripaludum_2122	0	0	0	0	0	0	0	0	0	0	0	0	0	0	0	0	0	0	0	0	0	0	0	0	0	0	0	0.3125	0	0	0	0	0	0
Methyloferula_stellata_AR4	2.69608	21.374	1.2605	1.13507	0	0	0	0	2.7451	0	0	9.09091	0	0	0	0	0	0	0	0	0	0	0	0	0	0	0	0	0	0	0	0	0	0
Methylophilus_methylotrophus_ATCC_53528	0	1.9084	0	0.227015	0	0	2.22222	0	1.96078	2.1097	5	0	0	0.675261	0.87368	1.29609	0.658039	2.19048	0.791631	1.03327	0	0.888142	0.386598	0	0.617411	0.720595	0.850307	0.390625	0.993976	0.899032	0.597015	1.16279	1.14531	0.7708
Methylotenera_sp._301	0.245098	1.14504	8.40336	1.24858	0	0	11.1111	17.6955	3.92157	8.01688	6.66667	0	0	2.60896	2.03859	1.13966	1.95218	2.66667	1.55499	1.94255	0	1.75228	1.89003	0.189394	1.87281	0.97629	1.83903	1.48438	1.53614	2.07469	1.8209	1.94589	1.61059	1.60961
Mucilaginibacter_paludis	20.098	4.19847	6.30252	0	0	0	3.33333	0	0	0.421941	0	0	1.33333	0	0	0	0	0.190476	0	0	0	0	0	0	0	0	0	0.078125	0	0	0	0	0	0
Neptuniibacter_caesariensis_MED92	0	0	0	0.681044	0	0	0	0	0	0	0	0	0	0.798036	0.54605	0.469274	0.32902	0.285714	0.565451	0.371978	0	0.888142	0.300687	0	0.411607	0.581125	0.395491	0.3125	0.963855	0.968188	1.67164	2.32558	2.14746	1.76831
Nisaea_denitrificans_DSM_18348	0	0	0	0.113507	0	0	0	0.411523	2.7451	0	0	0	0	0.399018	0.691664	0.223464	0.263216	0.190476	0.11309	0.433974	0	0.288046	0.257732	0	0.288125	0.51139	0.672335	0	0.993976	0.322729	0.298507	0.522069	0.214746	0.566765
Oceanospirillales_bacterium_SCGC_AAA298_N10	0	2.29008	0.420168	4.31328	0	0	1.11111	3.7037	3.13725	2.95359	0	0	0	6.50706	8.664	6.30168	7.2823	5.2381	8.31213	6.67493	0.238095	10.1776	4.72509	0	5.82424	3.90516	4.23176	3.59375	6.05422	6.45459	7.70149	8.56668	5.9413	6.84652
Oceanospirillum_maris_DSM_6286	1.22549	0.763359	0.840336	0.45403	0	0	0	4.11523	0	0	0	0	0	0.890117	0.43684	0.335196	0.460627	0.190476	0.339271	0.661294	0	0.744119	0.558419	0	0.473348	0.395165	0.21752	0.546875	1.20482	0.645459	0.507463	1.23398	0.322119	0.566765
Oscillatoria_sp._PCC_7112	0	0	0	0.45403	0	0	1.11111	1.23457	0	0.421941	0	0	0	2.05648	2.00218	0.648045	0.526431	0	1.58326	1.52924	0.238095	0.840134	0.171821	0	0.926116	0.906555	0.672335	0.390625	1.3253	1.01429	1.28358	0.925486	0.518969	0.680118
Owenweeksia_hongkongensis_DSM_17368	0	0.763359	0.420168	1.81612	0	0	0	1.64609	0.392157	0.843882	0	0	0	3.52977	2.25701	1.85475	1.73284	1.33333	2.79898	2.45919	0.238095	5.6169	1.89003	0.189394	2.2021	1.8596	1.62151	2.73438	2.01807	3.22729	3.52239	6.45467	4.18754	3.49127
Pirellula_staleyi_DSM6068	0.735294	0	20.5882	1.70261	0	23.5294	13.3333	8.23045	28.6275	21.519	21.6667	22.7273	0	0.0306937	0.10921	0.0446927	0	0.571429	0.22618	0	55.7143	0.120019	1.6323	47.1591	0.185223	0.13947	0.118647	0.078125	0.542169	0.0691563	0	0.0474608	0.071582	0.0906824
Planktomarina_temperata_RCA23_DSM_22400_RCA23	0.245098	0	0.840336	7.94552	0	0	1.11111	0.411523	0.392157	0.421941	0	0	0	6.01596	3.64033	2.7486	2.10572	1.61905	3.42098	2.54185	0	2.42439	1.50344	0.189394	2.14036	2.39424	2.37295	1.79688	1.56627	2.25911	2.65672	2.9663	3.04223	2.17638
Polynucleobacter_necessarius_asymbioticus_MWH_MoK4	0	2.29008	0	0.113507	0	0	3.33333	1.23457	0	0	0	40.9091	0	0.092081	0.364033	2.12291	2.63216	3.61905	1.49845	0.475305	0	0.0480077	3.04983	0	1.91397	2.81265	2.13565	0.3125	1.77711	0.576302	0.597015	0.0711913	0.930566	0.680118
Porticoccus_hydrocarbonoclasticus_MCTG13d	0	0	0	0.340522	0	0	0	0	0.784314	0.421941	0	0	0	3.8981	1.52894	4.13408	3.356	4.19048	2.65762	2.89316	0	1.80029	3.00687	0.189394	5.57728	5.27662	3.99446	2.34375	2.37952	3.2734	1.8806	2.11201	2.88117	2.87917
Pseudanabaena_sp.	9.31373	17.5573	0	1.24858	0	0	15.5556	0	3.92157	0.421941	0	18.1818	0	0	0	0	0	0	0	0	0	0	0	0	0	0	0	0	0	0	0	0	0	0
Pseudorhodobacter_ferrugineus_DSM_5888	0	0	0.420168	4.19977	0	0	0	0	1.56863	0.421941	1.66667	0	0	3.22284	1.60175	5.07263	3.8605	2.19048	3.87334	4.02976	0	0.384061	3.43643	1.32576	4.32188	8.69363	6.38719	1.32812	3.04217	2.95067	3.28358	1.37636	4.86757	3.33258
Reinekea_blandensis_MED297	0	0	0	0	0	0	0	0	0	0	0	0	0	0.429711	0.254823	2.81564	2.87344	0.285714	1.69635	1.1366	0	0.0480077	1.84708	0.189394	6.46224	8.85635	5.49733	0.46875	2.71084	2.60489	0.716418	0.450878	2.98855	2.51644
RIF-OD1-10_47_33	0	0	0	0.113507	0	0	0	0	0	0	0	0	0	0.675261	1.16491	0	0	0.285714	0	0	10.4762	0.0480077	0.0429553	10.2273	0.0411607	0	0.632786	1.09375	0.180723	0	0.0597015	0.0949217	0.0178955	0.181365
Rivularia_sp._PCC_7116	0.490196	1.9084	5.04202	14.0749	0	0	4.44444	4.52675	6.66667	8.86076	6.66667	0	97.3333	0	0	0	0	0	0	0	0	0	0	0	0	0	0	0	0	0	0	0	0	0
Robiginitalea_biformata_HTCC2501	0	0	0	0	0	0	0	0	0	0	0	0	0	0.58318	0.582454	0.402235	0.416758	0.571429	0.508906	0.785286	0	0.456073	0.343643	0	0.0823215	0.069735	0.237295	0	0.361446	0.253573	0.149254	0.142383	0.125268	0.272047
Sedimentitalea	0.735294	0	0	0.113507	0	0	0	0	0	0	0	0	0	1.38122	1.0557	1.13966	1.53542	0	0.932994	0.867948	0	0.792127	0.386598	0	0.596831	0.4649	0.375717	0	0.481928	0.599355	0.656716	0.901756	0.447387	0.3854
Sediminibacter_sp.	0	0.381679	0	0.45403	0	0	2.22222	0.823045	1.56863	0.843882	0	0	0	0.368324	0.509647	0.290503	0.307085	0.0952381	0.480633	0.702625	0	1.39222	0.171821	0	0.370447	0.162715	0.257069	0.546875	0.572289	0.899032	0.686567	1.21025	0.483178	0.906824
Simiduia_agarivorans_SA1	0	0	0	0	0	0	0	0	0	0.843882	0	0	0	1.16636	0.691664	0.98324	0.460627	0	0.537178	0.371978	0	0.6241	0.257732	0	0.308705	0.4649	0.118647	0	0.361446	0.345781	0.268657	0.308495	0.19685	0.181365
Singulisphaera_acidiphila_MOB10_DSM18658	0	0	0	0	0	0	0	0	0	0	0	0	0	0	0	0	0	0	0	0	0.47619	0	0.128866	8.90152	0	0.069735	0.0593237	0	0.060241	0	0	0	0	0
Sphingobium_japonicum	21.8137	8.01527	7.14286	0	0	0	1.11111	0.411523	0	0	0	0	0	0	0	0	0	0	0	0	0	0	0	0	0	0	0	0	0	0	0	0	0	0
Sphingomonas wittichii_RW1	13.4804	14.5038	12.605	0.227015	4.54545	35.2941	4.44444	0	4.31373	1.68776	6.66667	0	0	0	0	0	0	0	0	0	0	0	0	0	0	0	0.0395491	0.3125	0	0	0	0	0	0
Thalassiobium_sp._R2A62	0	0	0	1.13507	0	0	0	0	0	1.26582	0	0	0	1.35052	0.98289	0.916201	0.921255	0.47619	0.904722	1.26059	0	0.93615	0.343643	0.189394	0.514509	0.4649	0.533913	0.390625	0.722892	0.714615	0.41791	0.664452	0.465283	0.249377
Thalassobaculum_salexigens_DSM_19539	0	0	0	0	0	0	0	0	0	0	0	0	0	0.245549	0.400437	0.0670391	0.131608	0	0.197908	0.475305	0	0.0480077	0.0859107	0	0.370447	0.069735	0.177971	0	0.240964	0.184417	0.149254	0.142383	0.214746	0.453412
WOR-2	0	0	0	0.340522	0	11.7647	0	7.40741	1.96078	0.421941	0	0	0	0	0.0364034	0.0223464	0	6.47619	0.0282726	0.0413309	0	0.0240038	0.730241	0	0	0	0	1.01562	0.391566	0.0230521	0.149254	0	0	0
Zobellia_uliginosa_MAR_2009_138	0.735294	0	1.2605	0.908059	22.7273	0	0	3.29218	0	0.843882	0	0	0	0.951504	0.473244	0.73743	0.723843	0.47619	0.989539	0.578632	0	1.58425	0.128866	0	0.473348	0.255695	0.276844	0.546875	0.843373	0.507146	0.38806	0.332226	0.19685	0.226706

[truncated: 10 more sheets: Figure 4a, Figure 4b+c, Figure 4d, Figure 5, Figure 6a, Figure 6c+d, Figure 7a, Figure 7b, Figure 7c, Figure 8]
